# Supplementary material for: Activity-dependent ribosome profiling reveals the landscape of canonical and non-canonical translation in brain tissue
Source: Nat Commun. 2026 Jul 23;17:6179. doi: 10.1038/s41467-026-74968-z (PMC13396407; doi:10.1038/s41467-026-74968-z)
Supplement: Supplementary file 3 — Supplementary Data 1 [file 41467_2026_74968_MOESM3_ESM.csv › Supplementary Table 1.csv]

Protein.Group	Protein.Names	Genes	First.Protein.Description	N.Sequences	N.Proteotypic.Sequences	L1_Fr1	L1_Fr2	L1_Fr3	L1_Fr4	L1_Fr5	L1_Fr6	L1_Fr7	L1_Fr8	L4_Fr1	L4_Fr2	L4_Fr3	L4_Fr4	L4_Fr5	L4_Fr6	L4_Fr7	L4_Fr8
A0A075B5T6;A0A0B4J1J6	A0A075B5T6_MOUSE;A0A0B4J1J6_MOUSE	Ighv10-1;Ighv10-3	Immunoglobulin heavy variable V10-3 (Fragment)	1	0					89700	209433							40527.6		144582
A0A087WNP0;A0A991ENX0	A0A087WNP0_MOUSE;A0A991ENX0_MOUSE	Alyreffm1;Alyreffm2	Aly/REF export factor family member 1	1	0			8.97E+06								1.07E+07
A0A087WP46	A0A087WP46_MOUSE	BC034090	cDNA sequence BC034090	3	3			2578.52		4230.79	5174.57	9441.41	12040			4430.47		4312.88	5017.73		17300.7
A0A087WPF7	AUTS2_MOUSE	Auts2	Autism susceptibility gene 2 protein homolog	17	17	100077	92981.1	205059	85904.9	118532	85029.6	126525	147565	104719	93961.6	229481	67666.7	127459	98675	103950	184237
A0A087WPM2	A0A087WPM2_MOUSE	Ppfia4	Protein tyrosine phosphatase, receptor type, f polypeptide (PTPRF),-interacting protein (liprin), alpha 4	47	47	307710	2.55E+06	1.77E+06	529005	290681	476159	374594	458386	329265	3.39E+06	2.52E+06	629668	417148	690775	477485	478259
A0A087WQ44	A0A087WQ44_MOUSE	Srcap	Snf2-related CREBBP activator protein	58	58	204532	191636	293064	330932	216501	180010	184536	176413	214114	192170	342888	211598	233706	225186	127097	187561
A0A087WQ89	A0A087WQ89_MOUSE	Misp3	MISP family member 3	2	2			533.638	508.545							586.835		471.645
A0A087WR45	A0A087WR45_MOUSE	Prob1	Proline rich basic protein 1	3	3	2.86E+06															407.938
A0A087WRH0	A0A087WRH0_MOUSE	Zfp951	Zinc finger protein 951	1	0		4.63E+06								8.14E+06
A0A087WRJ1	A0A087WRJ1_MOUSE	Zfp1006	Zinc finger protein 1006	1	1			56159.1	6586.5							62739.8					2565.54
A0A087WRT4	A0A087WRT4_MOUSE	Fat1	FAT atypical cadherin 1	139	138	749466	789249	1.09E+06	1.05E+06	723076	847220	903984	971274	791841	784669	1.13E+06	1.13E+06	792421	903273	797903	793705
A0A087WS16	A0A087WS16_MOUSE	Col6a3	von Willebrand factor A domain-containing protein 1	67	67	390307	348399	491119	410946	359482	214105	337831	388471	426166	348600	487031	391814	387432	298482	309094	364929
A0A088MLT8;P0DPB4	IQIP1_MOUSE;SCHI1_MOUSE	Iqcj-Schip1;Schip1	IQCJ-SCHIP1 readthrough transcript protein	6	0	69082.4	60574.2	100504	37328.3		47781	164914	132777	72435.6		128273	32185.1		35849.3	268797	186156
A0A0A6YW27	A0A0A6YW27_MOUSE	Pcdhga1	Protocadherin gamma subfamily A, 1	11	11		80280.9		149404	117624	70276	98932.3	79090.3				110162	94352	66366.5	68646.2
A0A0A6YWI4	A0A0A6YWI4_MOUSE	2310009B15Rik	RIKEN cDNA 2310009B15 gene	1	1			682619								853573
A0A0B4J1G0	FCG3A_MOUSE	Fcgr4	Low affinity immunoglobulin gamma Fc region receptor III-A	4	4		513792	541470	37835.5							1.00E+06				303746
A0A0B4J1G4	A0A0B4J1G4_MOUSE	Il17d	Interleukin 17D	2	2					29657.3			17630.3					19375
A0A0G2JDV3	GBP6_MOUSE	Gbp6	Guanylate-binding protein 6	16	2	247189	323854	847934	258761	250987	283579	867310	927367	258794	339593	1.08E+06	334197	259833	225531	954750	1.29E+06
A0A0J9YTR2	A0A0J9YTR2_MOUSE	Ncbp2as2	Ncbp2 antisense 2 (head to head)	9	9			346708	642971	632417	512673	525725	569402		395344	366478	627850	519736	542878	510799	713473
A0A0N4SUI7	A0A0N4SUI7_MOUSE	Nbdy	Negative regulator of P-body association	5	5	119714	103521	183208	111216	226412	83704.8	88382.2	121141	125424	243048	201673	93238.7	239590	120602	73915.2	100698
A0A0N4SUJ3	A0A0N4SUJ3_MOUSE	Naaladl2	N-acetylated alpha-linked acidic dipeptidase-like 2	12	12			100724		98704.1	94345.1	117234	84768.2			104630		101829	86297.9	163066	100073
A0A0N4SVF2	A0A0N4SVF2_MOUSE	Rasgef1a	RasGEF domain family, member 1A	13	13	314390	5.53E+06	785606	391676	207619	411892	377589	436915	328918	6.54E+06	1.07E+06	424400	291751	325492	326131	461140
A0A0N4SW31	A0A0N4SW31_MOUSE	Mmp24os1	Matrix metallopeptidase 24 opposite strand transcript 1	1	1								809981								546256
A0A0U1RPG8	A0A0U1RPG8_MOUSE	Kctd14	Potassium channel tetramerisation domain containing 14	2	2				457.297								560.62		375.909
A0A140LHV9	SIM27_MOUSE	Smim27	Small integral membrane protein 27	1	1					16155.8
A0A140LIF8	IRGM2_MOUSE	Irgm2	Immunity-related GTPase family M protein 2	13	13	32244.5	28199.3	28246	134605	7932.59	20201.2		25154.2	34637.7	28311.4	26863.3	175962	10518.1	21917.3	20046.4	30260.8
A0A140LIW3	A0A140LIW3_MOUSE	Frmpd3	FERM and PDZ domain containing 3	46	46	190115	166762	436792	211207	165893	256802	156974	157286	198908	214169	452033	246423	163261	230005	139340	187157
A0A140LJC7	A0A140LJC7_MOUSE	Gm19410	Predicted gene, 19410	8	8		5146.95		1042.02	3048.83	4844.42				5176.85			4712.68	4014.37
A0A140T8M0;A0A0B4J1I0;A0A140T8N1;F6XWB2	A0A0B4J1I0_MOUSE;A0A140T8M0_MOUSE;A0A140T8N1_MOUSE;F6XWB2_MOUSE	Igkv1-110;Igkv1-117;Igkv1-88;Igkv1-99	Immunoglobulin kappa variable 1-110 (Fragment)	1	0				1.08E+06	238079	248175						1.02E+06	157982	235771
A0A1B0GRB6	A0A1B0GRB6_MOUSE	Brd3os	Bromodomain containing 3, opposite strand	1	1						4070.19	6213.21							5845.91	11214
A0A1B0GRV7	A0A1B0GRV7_MOUSE	Gm17949	Predicted gene, 17949	2	2						54630.5		88811.7							80888.5	63284
A0A1B0GSF9	A0A1B0GSF9_MOUSE	Gm19935	Predicted gene, 19935	4	4	2.30E+07	6.84E+06							1.83E+07	1.13E+07
A0A1B0GT27	A0A1B0GT27_MOUSE	Pnma8c	PNMA family member 8C	5	5			3238.76	1127.69		4464.94	8697.08					944.165		2927.74	17191	45964.8
A0A1D5RLX6	A0A1D5RLX6_MOUSE	Syde2	Synapse defective 1, Rho GTPase, homolog 2 (C. elegans)	2	2		93323.1								131532
A0A1L1SSC7	A0A1L1SSC7_MOUSE	Ttc13	Tetratricopeptide repeat domain 13	24	24	423368		334231	344393	362897	498642	342212	350782			350976	293220	332495	520408	426421	331134
A0A1L1STD6	A0A1L1STD6_MOUSE	Inafm2	InaF motif containing 2	6	6	17697.9	146899	91947.4	9601.98	13977.8				18786.8	101892	89165.9	20252.3	10192.7	9435.39
A0A1L1SUL6	TXND6_MOUSE	Nme9	Thioredoxin domain-containing protein 6	6	6			87629.8	46645.2				48971.6			171124	52383.6				49047.6
A0A1W2P7J1	A0A1W2P7J1_MOUSE	Coq10a	Coenzyme Q-binding protein COQ10 homolog B, mitochondrial	9	8			540056	280050	344940	467798	242542	605012			577033	220640	448921	550831	264787	775872
A0A1W2P872	NOVA2_MOUSE	Nova2	RNA-binding protein Nova-2	17	17	772052	1.51E+06	2.33E+07	2.60E+06	1.74E+06	1.91E+06	2.50E+06	4.60E+06	2.14E+06	1.51E+06	2.95E+07	3.13E+06	1.95E+06	2.22E+06	1.97E+06	4.49E+06
A0A1W2P884	CE85L_MOUSE	Cep85l	Centrosomal protein of 85 kDa-like	13	13	32446.1	225876	25415.2			19868	26315.5	36978.4	33622.8	35167.1	66904.2		9236.57	23331.5	26541.6	25747
A0A1Y7VJE9	A0A1Y7VJE9_MOUSE	Eif1ad13	Eukaryotic translation initiation factor 4C	4	0	1.08E+06	1.34E+06	164004	158046	60506.3	47701.3	52881.3	181847	606432	508072	54923.2	57614.6	79089.7	50966.1		32122.1
A0A1Y7VK00	A0A1Y7VK00_MOUSE	Zfp825	Zinc finger protein 825	2	2					119.16							99.3335	126.188
A0A1Y7VLQ2	A0A1Y7VLQ2_MOUSE	Tmem271rt	Transmembrane 217, retrotransposed	4	4	27239.5		10110.9	39419.3	14179.1	16243	18071.9		28675.7		10154.2	79869.4
A0A1Y7VP24	A0A1Y7VP24_MOUSE	Tes3-ps	DCN1-like protein	1	1						181.322
A0A286YCV9	A0A286YCV9_MOUSE	Kif13b	Kinesin family member 13B	72	66	709061	768195	1.16E+06	822904	518936	908081	513242	541515	686733	707899	1.24E+06	894015	484052	920806	552493	603295
A0A286YCX6	A0A286YCX6_MOUSE	Trappc8	Trafficking protein particle complex 8	83	83	2.19E+06	2.55E+06	4.56E+06	2.93E+06	1.89E+06	2.12E+06	2.55E+06	2.11E+06	1.71E+06	2.20E+06	5.04E+06	3.91E+06	2.05E+06	2.33E+06	2.01E+06	2.01E+06
A0A2I3BPR3	A0A2I3BPR3_MOUSE	Gm49394	Predicted gene, 49394	5	5					78120.9	73303.7	51155.7	85873.4					37010.9	51772.2		53874.4
A0A2I3BQS8	A0A2I3BQS8_MOUSE	Gm55359	Predicted gene, 55359	5	5	35120.1	30798.9			24313.4	204885	228785	416574		30889.9			30155	232203	227315	520152
A0A2I3BR81	A0A2I3BR81_MOUSE	Nt5dc2	5'-nucleotidase domain containing 2	26	26	531868	783180	500607	485936	554128	856757	895356	1.02E+06	488390	798151	679418	496148	567709	1.13E+06	996119	848444
A0A2I3BRN2	A0A2I3BRN2_MOUSE	Gprin2	G protein regulated inducer of neurite outgrowth 2	5	5		381.944			334.347	336.027	206.378	729.103		383.591	401.977	257.943	438.686	202.854
A0A2R8VKG2	A0A2R8VKG2_MOUSE	D430041D05Rik	RIKEN cDNA D430041D05 gene	54	54	1.19E+06	1.38E+06	3.34E+06	2.49E+06	1.46E+06	1.77E+06	1.34E+06	1.33E+06	1.29E+06	1.30E+06	2.93E+06	2.17E+06	1.29E+06	1.69E+06	1.59E+06	1.83E+06
A0A338P6I9	A0A338P6I9_MOUSE	Gm56451	Predicted gene, 56451	4	4			5.08E+06	2.85E+06	464464	66013.8	259502	296041			4.15E+06	1.95E+06	365044	160149	110904	240581
A0A338P6K9	QSER1_MOUSE	Qser1	Glutamine and serine-rich protein 1	8	8	127665	137779	33654.7	4113.1	413.891				258020	175218	80453.2	2132.45	509.461
A0A338P7C9	A0A338P7C9_MOUSE	Tmem181a	Transmembrane protein 181A	6	6		596250	3.37E+06	1.12E+06	401976	812769	1.13E+06	944813			4.32E+06	1.24E+06	653858	918475	815427	2.08E+06
A0A494B9V8	A0A494B9V8_MOUSE	Ptar1	Protein prenyltransferase alpha subunit repeat containing 1	23	23	693075	545577	841500	755622	841769	760873	881692	723498	650702	549324	921556	869935	783003	848425	525556	850896
A0A494BB10	A0A494BB10_MOUSE	Asdurf	Asnsd1 upstream reading frame	6	6	79260.8	75578.9	62077.9	76846.4	52869.2	117376	190128	180413		77442.5		62728.5	140129
A0A571BES4	A0A571BES4_MOUSE	Tmem250	Transmembrane protein 250	2	2							52663.5	190357							92604.5	242414
A0A571BF58	A0A571BF58_MOUSE	Neb	Nebulin	4	4	1.83E+08	1.81E+08	3.82E+06	161600	123.083			765099	1.97E+08	4.39E+08	2.30E+06	168896	144152	178165
A0A571BF69	A0A571BF69_MOUSE	Mgam	Sucrase-isomaltase, intestinal	4	2				3557.66		2239.93	2325.78				2901.16	1859.16		2711.73
A0A5F8MPH2	A0A5F8MPH2_MOUSE	Celf5	CUGBP, Elav-like family member 5	5	5	287251					175699	288311	883350	300615					165073	424207	689855
A0A5F8MPH8	A0A5F8MPH8_MOUSE	Tnxb	Tenascin XB	58	57		232094	412454	198831	107495	167809	208148	249155		238994	432374	171579	117425	189926	203449	277863
A0A5F8MPI9	A0A5F8MPI9_MOUSE	Rapgef1	CRK SH3-binding GNRP	43	43	870874	1.72E+06	3.50E+06	1.08E+06	1.55E+06	1.03E+06	1.12E+06	1.32E+06	841201	1.87E+06	4.08E+06	1.78E+06	1.51E+06	1.09E+06	1.23E+06	1.51E+06
A0A5F8MPP0	A0A5F8MPP0_MOUSE	Plekhg1	Pleckstrin homology domain containing, family G (with RhoGef domain) member 1	45	45	191653	175597	337077	232647	174431	167946	168355	218151	200561	175495	304723	210442	196011	230104	174968	183131
A0A5F8MQ13	A0A5F8MQ13_MOUSE	Tmem178b	Transmembrane protein 178B	6	6	324776			148028	1.80E+06	407779	434512	802904	339833	285711		246174	1.27E+06	304104	346784	381308
A0A6I8MWX0	A0A6I8MWX0_MOUSE	Fndc1	Fibronectin type III domain-containing protein 1	5	5		692732	557670							826358	634946
A0A6I8MX38	TUG1_MOUSE	Tug1	Taurine up-regulated 1 protein	2	2						3240.24	1590.99	1241.13					525.829	3901.41		1200.05
A0A7N9VR94	A0A7N9VR94_MOUSE	Ahnak2	AHNAK nucleoprotein 2	93	93	1.75E+06	5.31E+06	4.23E+07	4.41E+06	4.08E+06	1.68E+06	3.17E+06	4.24E+06	1.96E+06	5.27E+06	4.43E+07	8.21E+06	4.20E+06	1.81E+06	2.90E+06	3.70E+06
A0A7N9VSG0	AFG2B_MOUSE	Afg2b	ATPase family gene 2 protein homolog B	34	34	482907	490015	186755	350112	609151	380423	343334	305045	504661	476981	192774	330305	551769	480036	361151	515315
A0A991ENW0	A0A991ENW0_MOUSE	H1f10	H1.10 linker histone	11	11	2.59E+06	1.26E+06	366401	108616	321886	458750	430515	407359	3.66E+06	1.37E+06	474467	189108	473469	370357	360190	252497
A0AAA9WW07	A0AAA9WW07_MOUSE	Akap17a	A-kinase anchoring protein 17A	26	26	405282	520346	317557	330779	740892	454795	275275	407847	424190	543752	378772	321392	671855	519000	344591	432260
A0AAG1F886	A0AAG1F886_MOUSE		Uncharacterized protein	2	2															648054
A0AAQ4VMW3	A0AAQ4VMW3_MOUSE	Lmo7	LIM domain only 7	80	79	503902	3.23E+06	1.91E+06	862592	461813	606117	507919	455868	432270	3.22E+06	2.05E+06	1.01E+06	542364	685102	429868	505230
A0AAQ4VMW9	A0AAQ4VMW9_MOUSE	Gm58354	Solute carrier family 35 member A4	4	4	104785	229549	69431.3	58170.9	114287	378220	468718	920170	121236	97800.9	69744.4		84541.3	219365	328551	647930
A0ABA7IW68	A0ABA7IW68_MOUSE	Pabpc1l2a	Poly(A) binding protein, cytoplasmic 1-like 2A	9	9		208464			911043	968193	882136	1.14E+06		425661	8079.01		943654	1.16E+06	1.06E+06	1.21E+06
A0ABJ3HKJ8	A0ABJ3HKJ8_MOUSE		Uncharacterized protein	1	1	1.46E+06		1.45E+06						2.56E+06		1.49E+06
A0ABJ3HKQ2	A0ABJ3HKQ2_MOUSE	Dhrsx	Polyprenol dehydrogenase	10	10	148456		232766	58498.6	18176.9	169216	86534.1	57740	84751.5	69242.5	268374	34183.8	14256.4	136022	76644.2	57715.6
A0ABJ3HNS5	A0ABJ3HNS5_MOUSE		Uncharacterized protein	5	5				1631.32		1185.56	1620.71	1846.29				1488		1046.83	1553.07	1783.12
A0ABJ3HNX3	A0ABJ3HNX3_MOUSE	2310069G16Rik	RIKEN cDNA 2310069G16 gene	4	4					431.811							229.935	344.332	254.793
A0ABJ3HP67	A0ABJ3HP67_MOUSE	AA414768	Expressed sequence AA414768	6	6	385503				230581	133416							228977	166669	233066	167185
A0AUP1	CC112_MOUSE	Ccdc112	Coiled-coil domain-containing protein 112	4	4				11913.1								25612.1
A0JNU3	LPP60_MOUSE	Aspg	60 kDa lysophospholipase	22	22		174802	214129	438549	182935	317622	336899	461396		175340	233718	400325	189127	333000	240050	439415
A1A5B6	TBC25_MOUSE	Tbc1d25	TBC1 domain family member 25	15	15			93827.5	112893	101833	80458.2	123037	105596			100134	81968.3	114968	123310	111437	1982.53
A1IGU4	ARH37_MOUSE	Arhgef37	Rho guanine nucleotide exchange factor 37	4	4	1.19E+06					116999			1.02E+07
A1L314	MPEG1_MOUSE	Mpeg1	Macrophage-expressed gene 1 protein	14	14				352616	174701	137634	147220	254847				273253	198572	149834	183486	349030
A1L3P4	SL9A6_MOUSE	Slc9a6	Sodium/hydrogen exchanger 6	18	17	721085	989354	1.04E+07	2.31E+06	917784	797736	709045	882616	755106	667598	1.04E+07	2.94E+06	1.27E+06	859143	994432	792731
A2A432	CUL4B_MOUSE	Cul4b	Cullin-4B	49	49	759977	8.89E+06	4.79E+06	723906	1.00E+06	1.11E+06	1.03E+06	1.12E+06	818293	4.46E+06	6.47E+06	1.11E+06	1.03E+06	926740	1.02E+06	1.37E+06
A2A472	A2A472_MOUSE	Tox2	TOX high mobility group box family member 2	3	3		2493.24		4606.3		5686.24				2505.63	85072	922.89	2464.18
A2A4P0	DHX8_MOUSE	Dhx8	ATP-dependent RNA helicase DHX8	38	38	151615	133018	177463	143135	118215	187272	187117	120163	158813	133686	159004	143497	126299	252054	120669	160772
A2A4U6	A2A4U6_MOUSE	Zfp334	Zinc finger protein 334	4	4		1182.26	829.153		787.875							2556.97	960.808
A2A559	PGAP3_MOUSE	Pgap3	GPI-specific phospholipase A2-like PGAP3	1	1					95408								82868.2
A2A5R2	BIG2_MOUSE	Arfgef2	Brefeldin A-inhibited guanine nucleotide-exchange protein 2	98	78	2.29E+06	4.53E+06	5.81E+06	4.24E+06	2.86E+06	2.63E+06	3.71E+06	4.31E+06	2.66E+06	4.90E+06	5.78E+06	4.67E+06	3.05E+06	3.23E+06	4.28E+06	4.35E+06
A2A5Z6	SMUF2_MOUSE	Smurf2	E3 ubiquitin-protein ligase SMURF2	27	21		295706	867447	583679	288426	490110	277837	328874		296615	1.15E+06	432941	325494	472322	257394	281078
A2A654	A2A654_MOUSE	Bptf	Bromodomain PHD finger transcription factor	81	81	357034	411292	629206	339794	423309	296503	345826	371724	374657	382480	647029	492381	412313	335825	316431	362011
A2A690	TANC2_MOUSE	Tanc2	Protein TANC2	85	85	1.48E+06	1.85E+06	4.05E+06	3.36E+06	2.13E+06	2.00E+06	2.92E+06	3.01E+06	2.17E+06	1.89E+06	4.19E+06	3.43E+06	2.08E+06	2.15E+06	3.03E+06	3.13E+06
A2A699	F1712_MOUSE	Fam171a2	Protein FAM171A2	34	34	466328	1.16E+06	1.89E+06	840431	898528	1.02E+06	1.10E+06	1.09E+06		1.23E+06	2.29E+06	945109	892334	1.02E+06	1.09E+06	826825
A2A6A1	GPTC8_MOUSE	Gpatch8	G patch domain-containing protein 8	39	37	283071	687391	731328	736331	165002	233529	248563	308360	302483	549552	766077	850037	192706	300976	165410	253173
A2A6P4	A2A6P4_MOUSE	Vcf1	VCP nuclear cofactor family member 1	3	3		1.81E+06	179220	81931.9	80925.1					2.66E+06	145907	30582.7	96075.8
A2A6Q5	CDC27_MOUSE	Cdc27	Cell division cycle protein 27 homolog	27	27	281370	334382	388326	261729	290678	245434	253099	505505	286053	331448	503113	262649	261906	215741	218120	449166
A2A6T1	CDR2L_MOUSE	Cdr2l	Cerebellar degeneration-related protein 2-like	26	26	387249	393866	495159	473087	451987	351329	337886	408049	405276	393535	580036	510453	530370	266044	276219	388662
A2A716	A2A716_MOUSE	Osbpl7	Oxysterol-binding protein	37	36		582750	883840	503443	454179	620135	868162	1.13E+06	669602	584669	886096	504129	391774	682348	647408	1.03E+06
A2A791	ZMYM4_MOUSE	Zmym4	Zinc finger MYM-type protein 4	46	45	471801	416060	451618	459026	506683	472091	454561	479582	494498	416236	461770	547685	521342	491865	420186	615885
A2A7B5	A2A7B5_MOUSE	Prdm2	PR domain zinc finger protein 2	32	32	241897	209808	238808	240526	325365	282090	276768	224150	248463	210724	277284	229312	398775	167710	320315	248802
A2A7F4	A2A7F4_MOUSE	Rlf	Rearranged L-myc fusion sequence	19	19	34977	30683.7	59396.8	12178.4	25200.3	28262.6	39032.2	30874.1	36596.7	40408.8	44820.9	16429.7	15029.3	30396.8	27115.2
A2A7Q9	RN19B_MOUSE	Rnf19b	E3 ubiquitin-protein ligase RNF19B	4	4			1186.13	961.508						2000.67	1268.58	1528.33
A2A7S8	NHSL3_MOUSE	Nhsl3	NHS-like protein 3	21	21			126355	89623	119607	99787	113846	90514.2			138382	84521.4	121223	96585.5	123039	120087
A2A863	ITB4_MOUSE	Itgb4	Integrin beta-4	4	4					317.296	316.536							261.869
A2A870	FBF1_MOUSE	Fbf1	Fas-binding factor 1	17	17		109736	138034	105362	60179.7	70083	10784				163754	98049.1	64085.4	56616.6		48811.6
A2A884	ZEP3_MOUSE	Hivep3	Transcription factor HIVEP3	6	6		983.023		391.414									954.793	750.344
A2A891	CMTA1_MOUSE	Camta1	Calmodulin-binding transcription activator 1	17	17	264071	230450	723301	251996	212039	172416	215896	191529	273428	235213	507801	283572	222360	191379	6470.35	191432
A2A8L1	CHD5_MOUSE	Chd5	Chromodomain-helicase-DNA-binding protein 5	22	22		243420	565251	117398	167731	155042		167161		272417	606583	220811	151213	138574	144736	250721
A2A8L5	PTPRF_MOUSE	Ptprf	Receptor-type tyrosine-protein phosphatase F	99	86	2.33E+06	2.30E+06	3.03E+06	2.78E+06	4.07E+06	5.25E+06	5.20E+06	3.91E+06	2.55E+06	2.39E+06	3.41E+06	3.00E+06	4.43E+06	5.59E+06	5.58E+06	4.39E+06
A2A8R0	A2A8R0_MOUSE	Zfyve9	Zinc finger FYVE domain-containing protein	44	44	331508	291999	567256	378250	336076	254072	287555	335378	346924	348749	681376	539660	341813	358916	271390	362213
A2A8U2	TM201_MOUSE	Tmem201	Transmembrane protein 201	12	12		363233	829855	140722	334348	651219	526404	591860		363222	1.17E+06	304056	325254	988732	287794	887976
A2A8Z1	OSBL9_MOUSE	Osbpl9	Oxysterol-binding protein-related protein 9	35	34	3.38E+06	3.34E+06	1.53E+06	2.17E+06	1.38E+06	1.07E+06	1.91E+06	1.99E+06	3.02E+06	3.75E+06	1.57E+06	2.34E+06	1.30E+06	1.33E+06	1.93E+06	2.96E+06
A2A935	PRD16_MOUSE	Prdm16	Histone-lysine N-methyltransferase PRDM16	13	9				33012.4	76820.6	72393.2	47821.9	63824.6				39750.7	74180.5	47473.9	60421.8	76466
A2A9A2	DMTA2_MOUSE	Dmrta2	Doublesex- and mab-3-related transcription factor A2	5	5	11341.2	19455.3	15661	3899.02	12586.2	20900.2	12958.7				16165		18529	37592.1
A2A9C3	SZT2_MOUSE	Szt2	KICSTOR complex protein SZT2	87	87	629014	630814	624727	650430	585742	636592	615145	623934	658330	620289	648666	576767	698365	600964	630008	672629
A2A9Q0	FND10_MOUSE	Fndc10	Fibronectin type III domain-containing protein 10	6	6		400619	84763.4	20916.6	36850.5	29341.9	24880.4	35905.3		394615	107079	38540.2	43572.5	30314.6	46407.6	39864
A2A9T0	TBKB1_MOUSE	Tbkbp1	TANK-binding kinase 1-binding protein 1	22	22	110416	96826.5	335131	174044	82269.4	81291	86077	71160	115469	97127.3	364167	102046	45097.7	81308.9	92238.3
A2AA28	MET23_MOUSE	Mettl23	Histone-arginine methyltransferase METTL23	6	6						11500.6	3432.61	3824.84					1523.75	24345	3966.73	3790.23
A2AAE1	BLTP1_MOUSE	Bltp1	Bridge-like lipid transfer protein family member 1	167	167	1.30E+06	1.20E+06	1.94E+06	1.79E+06	1.15E+06	1.39E+06	1.43E+06	1.25E+06	1.40E+06	1.21E+06	1.90E+06	2.49E+06	1.21E+06	1.60E+06	1.44E+06	1.34E+06
A2AAX3	KLH15_MOUSE	Klhl15	Kelch-like protein 15	17	17		32651.9	46659	87611.6	48208.6	12005	40019.9	43468.2			49331.5	133422	71767.4	16797.3		61700.1
A2AAY5	SPD2B_MOUSE	Sh3pxd2b	SH3 and PX domain-containing protein 2B	46	46	1.24E+06	2.18E+06	1.25E+06	1.25E+06	1.24E+06	1.29E+06	967924	1.24E+06	1.14E+06	970292	1.11E+06	1.32E+06	1.28E+06	1.22E+06	982552	1.18E+06
A2AB59	RHG27_MOUSE	Arhgap27	Rho GTPase-activating protein 27	11	11	79918.1			82061.2	95408.7	56864.1		120784	83622.5			153575	86683.8	87131.7		58578.1
A2ABG4	A2ABG4_MOUSE	Tbc1d16	TBC1 domain family, member 16	11	11	124478	226964	110407	164062	99913.1	40768.5	94480.9	91110.6	133415	244788	204745	139097	161074	45797.6	78786.7
A2ABV5	MED14_MOUSE	Med14	Mediator of RNA polymerase II transcription subunit 14	37	37	475131	429508	372858	149252	240770	571617	622387	459558	497599	430414	393218	147044	178393	626259	685401	632239
A2AC93	DNAI2_MOUSE	Dnai2	Dynein axonemal intermediate chain 2	2	2			115291					119214			380424					109144
A2ACJ2	FP100_MOUSE	Faap100	Fanconi anemia core complex-associated protein 100	24	24			723562	322366	195192	149022	189522	203885			712791	308514	208959	206002	189409	235960
A2ACQ1	A2ACQ1_MOUSE	Dhx35	Probable ATP-dependent RNA helicase DHX35	18	18		231673	333367	48547.7	243663	186423	255349	269131		232403	361116	77866	331591	261598	246719	224262
A2ACT7	A2ACT7_MOUSE	Col9a3	Collagen, type IX, alpha 3	4	4				718.569		580.397				920.81		254.616		1213.05
A2ADA5	PUSL1_MOUSE	Pusl1	tRNA pseudouridine synthase-like 1	10	10			78808	119566	92554.5	123650	149781	195280			84635	139485	80597.8	131203	130175	145065
A2ADY9	DDI2_MOUSE	Ddi2	Protein DDI1 homolog 2	22	19	461513	2.63E+06	1.99E+06	324997	694920	901008	1.16E+06	694179	527288	3.21E+06	4.06E+06	390251	785254	1.02E+06	811288	651914
A2AE42	C56D1_MOUSE	Cyb561d1	Probable transmembrane reductase CYB561D1	1	1						397565
A2AEV7	CC120_MOUSE	Ccdc120	Coiled-coil domain-containing protein 120	15	15	4927.17	4253.34	3468.88	3722.09	3429.6	2366.66	2469.67			3898.16	3986.59	4413.02	3714.53	2643.78		3244.47
A2AF31	A2AF31_MOUSE	Tmsb15b2	Thymosin beta	4	2	2.08E+06	9.02E+07	5.15E+07	1.20E+06	513615	488836	737760	1.72E+06	2.13E+06	1.87E+08	7.14E+07	3.21E+06	589389	752499	910387	957388
A2AF33	A2AF33_MOUSE	Tmsb15b1	Thymosin beta	1	1		2.34E+07	3.53E+06	18655.7	20913.1	35536.9		63180.2		3.44E+07	4.26E+06	27822.8	22548.3	43201	48299	151086
A2AF47	DOC11_MOUSE	Dock11	Dedicator of cytokinesis protein 11	79	79	806581	838052	780703	779739	678164	704703	826969	809039	807525	814757	847089	774716	639684	717248	714092	774914
A2AF53	T185A_MOUSE	Tmem185a	Transmembrane protein 185A	4	2			2877.89	64172	614785	500934	615574	781906			5176.13	201490	578378	487717	300934	662107
A2AFK4	A2AFK4_MOUSE	Mtg2	Mitochondrial ribosome-associated GTPase 2	11	11			33311.2	14754.5	16532.2	14340.8	13827	24026.2			48116.5	32912.6	18636.2	40038.9	14922.6	28278.7
A2AFR3	FRPD4_MOUSE	Frmpd4	FERM and PDZ domain-containing protein 4	52	50	224699	214590	473714	311121	162440	249245	298369	316299	229713	218392	451273	307824	177377	268431	234846	351104
A2AFS3	ELAP1_MOUSE	Elapor1	Endosome/lysosome-associated apoptosis and autophagy regulator 1	19	19	303183	261817	376842	324997	431528	743154	306052	325899	318228	270296	243999	295422	604090	991654	367903	444608
A2AG50	MA7D2_MOUSE	Map7d2	MAP7 domain-containing protein 2	53	53	1.15E+06	1.00E+07	1.12E+07	1.79E+06	1.49E+06	984761	1.44E+06	1.66E+06	983067	1.14E+07	1.51E+07	2.36E+06	1.52E+06	1.24E+06	1.34E+06	1.81E+06
A2AG58	BCLA3_MOUSE	Bclaf3	BCLAF1 and THRAP3 family member 3	5	5		9307.89		2406.46			7039.32	12085.5		9379.45	15429.1	8951.3			7971.69	10122.5
A2AGA4	RHBL2_MOUSE	Rhbdl2	Rhomboid-related protein 2	1	1								468951								293056
A2AGH6	MED12_MOUSE	Med12	Mediator of RNA polymerase II transcription subunit 12	49	45	256877	225395	239969	237956	235731	218698	175094	227772	269567	226043	247444	305371	238277	244520	191772	223186
A2AGL3	RYR3_MOUSE	Ryr3	Ryanodine receptor 3	108	104	359954	338872	359436	270287	319501	333976	351957	296352	376061	326941	383518	254529	305643	374239	286951	296338
A2AGT5	CKAP5_MOUSE	Ckap5	Cytoskeleton-associated protein 5	150	150	4.89E+06	1.67E+07	2.12E+07	1.20E+07	4.44E+06	5.06E+06	7.68E+06	8.37E+06	4.72E+06	1.77E+07	2.33E+07	1.13E+07	4.52E+06	5.87E+06	7.22E+06	8.45E+06
A2AH22	AMRA1_MOUSE	Ambra1	Activating molecule in BECN1-regulated autophagy protein 1	43	43	207640	187690	214532	214721	142119	152992	128870	155452	216677	190053	227680	177392	167550	154439	142099	155574
A2AHC3	CAMP1_MOUSE	Camsap1	Calmodulin-regulated spectrin-associated protein 1	91	90	1.01E+06	1.20E+06	4.02E+06	1.36E+06	951015	1.12E+06	1.40E+06	1.44E+06	1.12E+06	1.10E+06	4.63E+06	1.59E+06	1.02E+06	1.30E+06	1.49E+06	1.54E+06
A2AHG0	LZTS3_MOUSE	Lzts3	Leucine zipper putative tumor suppressor 3	37	37	454819	410152	1.55E+06	1.14E+06	343813	637238	489359	491155	475794	507745	1.42E+06	1.24E+06	358750	717832	307039	491743
A2AHJ4	BRWD3_MOUSE	Brwd3	Bromodomain and WD repeat-containing protein 3	10	10			57553.3		28744.2	55280.2	34612.3	42680.4			65734.8	23929	58203.4	60972.2	51938.6	49215.8
A2AHL1	ANO3_MOUSE	Ano3	Anoctamin-3	13	13		158165	248280	34518.2	171686	170232		138962	188473	158505	239258	33321.5	194622	88771.8	135313	172508
A2AHR2	A2AHR2_MOUSE	Acbd4	Acyl-Coenzyme A binding domain containing 4	2	2					501.081							447.7				1077.6
A2AI05	NDOR1_MOUSE	Ndor1	NADPH-dependent diflavin oxidoreductase 1	16	16				153015	226122	44046.8	200949	147376				163520	299121	26163.8	127591	146357
A2AI08	TPRN_MOUSE	Tprn	Taperin	23	23		164743	178475	489251	190226	357087	188742	188828		166509	208634	650657	202149	384794	217560	168179
A2AIG8	1A1L1_MOUSE	Accs	1-aminocyclopropane-1-carboxylate synthase-like protein 1	14	14			435200	93388.8	68172.6	80105.4	99116.5	86950.7	121696		546462	83249.8	95771.4	89282.5		85275.6
A2AIL4	NDUF6_MOUSE	Ndufaf6	NADH dehydrogenase (ubiquinone) complex I, assembly factor 6	11	11	295052		184137	159897	227606	303697	260889	202339			219569	160695	211306	397762	304106	294304
A2AIR5	NMD3A_MOUSE	Grin3a	Glutamate receptor ionotropic, NMDA 3A	15	15		91148.2	155182	78937.3	8940.49	38035.5	68924.3	88243.8		91466.6	156765	76376.4	42815.4	74938.4		87186
A2AIV2	VIR_MOUSE	Virma	Protein virilizer homolog	43	43	247339	229011	238525	400336	208689	215219	174419	201544	258803	231149	246029	314310	223849	202254	214893	251588
A2AIV8	CARD9_MOUSE	Card9	Caspase recruitment domain-containing protein 9	14	14	335286	406569	115996	61603.2	56078.9	69723.9	43014	31434.2	152893	63871.3	60717	43806.3	61764.2	76805.9		35752.9
A2AIW0	ENTR1_MOUSE	Entr1	Endosome-associated-trafficking regulator 1	9	9	5896.22	5172.47		7066.62	2767.78				6178.55		8354.8	11766.9	2661.13	3994.45		4319.22
A2AJ15	MA1B1_MOUSE	Man1b1	Endoplasmic reticulum mannosyl-oligosaccharide 1,2-alpha-mannosidase	36	36	710143	627113	624194	294653	1.35E+06	1.16E+06	1.20E+06	1.86E+06	754262	629280	766512	403228	1.33E+06	1.20E+06	966579	1.46E+06
A2AJ72	A2AJ72_MOUSE	Fubp3	Far upstream element (FUSE) binding protein 3	35	34	1.10E+06	2.26E+06	7.61E+06	2.84E+06	1.27E+06	1.85E+06	1.90E+06	1.91E+06	1.19E+06	2.83E+06	8.18E+06	3.37E+06	1.55E+06	2.38E+06	1.80E+06	1.80E+06
A2AJ88	PLPL7_MOUSE	Pnpla7	Patatin-like phospholipase domain-containing protein 7	54	54	887333	793917	730526	917165	875235	1.64E+06	1.21E+06	1.07E+06	874388	763148	787209	966769	1.15E+06	1.55E+06	904987	1.27E+06
A2AJA9	AJM1_MOUSE	Ajm1	Apical junction component 1 homolog	50	50	685726	655831	3.48E+06	1.21E+06	1.39E+06	1.67E+06	1.58E+06	1.05E+06	747982	1.14E+06	2.87E+06	1.40E+06	1.32E+06	1.64E+06	1.28E+06	1.31E+06
A2AJB2	TM141_MOUSE	Tmem141	Transmembrane protein 141	3	3	3.50E+06							110568	6.34E+06
A2AJI0	MA7D1_MOUSE	Map7d1	MAP7 domain-containing protein 1	54	53	5.06E+06	5.54E+06	1.62E+07	6.21E+06	3.09E+06	2.48E+06	3.75E+06	3.08E+06	6.27E+06	6.84E+06	1.86E+07	5.42E+06	3.54E+06	2.82E+06	3.02E+06	3.46E+06
A2AJK6	CHD7_MOUSE	Chd7	Chromodomain-helicase-DNA-binding protein 7	15	13	43459.3	57557.6	36378.8		30726.9	27067.7	28905.4	31752	45322.6	71013.8	36530.7	866.186	39662.7	29812.4		32024.7
A2AJL3	FGGY_MOUSE	Fggy	FGGY carbohydrate kinase domain-containing protein	14	14	218599		249390	265249	182043	146293	246535	220134			335860	185117	176621	151937	256831	281042
A2AJQ3	D19L4_MOUSE	Dpy19l4	Probable C-mannosyltransferase DPY19L4	10	10	124620	109236		86411.3	63392.6	67576.5	82612	102714	130544	109587			82638.2	70913.2	81061.5	91920.6
A2AJT4	PNISR_MOUSE	Pnisr	Arginine/serine-rich protein PNISR	14	14	267235	7.68E+06	649238	67670.8	90376.2	207906	376327	367897	280245	9.42E+06	859685	89584.8	97288.1	43410.8	323533	336948
A2AJW4	A2AJW4_MOUSE	Ppp1r3d	Protein phosphatase 1 regulatory subunit	14	14		1.16E+06	2.58E+06	1.53E+06	543073	752086	589854	494845		924480	3.09E+06	1.73E+06	541843	663277	828840	876149
A2AJW5	A2AJW5_MOUSE	Fam217b	Family with sequence similarity 217, member B	11	11	46805.8			51291.6	20050	13081	31062.1	35935.1		41182.9	1852.78	43887	40064.2	31341.5	29371.5	17736.9
A2AKB4	FRPD1_MOUSE	Frmpd1	FERM and PDZ domain-containing protein 1	35	35	152088	144506	157512	122090	172583	162693	113615	139055	159194	146146	175292	128051	141864	175611	112368	148643
A2AKB9	DCA10_MOUSE	Dcaf10	DDB1- and CUL4-associated factor 10	19	19		59428.1	52941.4	50397.7	52457.9	31674.8	58881	86289		59646.5	55990.8	47336.2	66386.7	95229.8	56719.6	79528.6
A2AKG8	FOCAD_MOUSE	Focad	Focadhesin	39	39	304439	314679	436691	324776	218935	240115	334555	361816	320982	312395	459679	296834	220150	293517	342218	370254
A2AKM2	HACD4_MOUSE	Hacd4	Very-long-chain (3R)-3-hydroxyacyl-CoA dehydratase 4	2	2								2.18E+06								2.13E+06
A2AKQ0	S35D1_MOUSE	Slc35d1	Nucleotide sugar transporter SLC35D1	6	6	1.81E+07	1.08E+07	1.19E+06		66352.6			226481	6.78E+06	6.85E+07	704049	149411	66181.3		487835	153516
A2AKX3	SETX_MOUSE	Setx	Probable helicase senataxin	28	28	93520.6	47513	74331.8	81961.3	61053.9	44615		127353	98154.9	58617.6	93246.3	92008.7	105215	45656.9	61548.8
A2AL36	CNTRL_MOUSE	Cntrl	Centriolin	18	18		335987	221514	126257	142700	54460.2		5015.56	51975.6	469610	200000	110427	147039	118103
A2ALI5	AJAP1_MOUSE	Ajap1	Adherens junction-associated protein 1	7	7				129876	30069.3	57571.3	78242				93973	192187	52964.2	72476.2	74938.3	68759.1
A2ALK8	PTN3_MOUSE	Ptpn3	Tyrosine-protein phosphatase non-receptor type 3	32	32	196655		184184	360366	185768	309139	223001	193735	233318	173401	206302	228888	213470	323778	181010	198559
A2ALS5	RPGP1_MOUSE	Rap1gap	Rap1 GTPase-activating protein 1	41	39	1.13E+06	3.25E+06	2.60E+06	1.89E+06	1.33E+06	1.56E+06	3.07E+06	3.40E+06	1.29E+06	5.40E+06	3.40E+06	2.49E+06	1.47E+06	1.81E+06	2.96E+06	3.42E+06
A2ALU4	SHRM2_MOUSE	Shroom2	Protein Shroom2	83	79	1.43E+06	5.52E+06	3.68E+06	1.36E+06	1.59E+06	976503	1.10E+06	1.26E+06	1.51E+06	7.50E+06	4.33E+06	1.51E+06	1.73E+06	1.12E+06	957917	1.23E+06
A2ALW2	A2ALW2_MOUSE	Zkscan16	Zinc finger with KRAB and SCAN domains 16	21	19		179981	136559	104531	45773.5	79401.9		106239		198155	110712	69897.5	73326	87469		103267
A2ALW5	DJC25_MOUSE	Dnajc25	DnaJ homolog subfamily C member 25	7	7	41756.8	52100.7	69793.1	60330.5	6721.03	35692.4	42526.4		44360.7	47906.2	73980.7	80045.5	10639	83622	50511	30731.3
A2AM05	CNTLN_MOUSE	Cntln	Centlein	7	7	16947.9		3957.06	17127.3					18874.2		4145.31
A2AM29	AF9_MOUSE	Mllt3	Protein AF-9	11	11			63704.3	76711.7	52364.7	46685	67443.5	46151.6			87084.1	97879.1	48036.8	44168	48551.2	46728.9
A2AMM0	CAVN4_MOUSE	Cavin4	Caveolae-associated protein 4	3	3			2072.36	330.89							2118.9	561.223		319.466
A2AMZ4	NDUF8_MOUSE	Ndufaf8	NADH dehydrogenase [ubiquinone] 1 alpha subcomplex assembly factor 8	3	3			255828	99568.9	52818.8	70179.8					74616.5	199685	55641.3		51780.3
A2AN08	UBR4_MOUSE	Ubr4	E3 ubiquitin-protein ligase UBR4	255	255	3.03E+06	3.87E+06	8.66E+06	6.11E+06	3.34E+06	4.18E+06	4.67E+06	5.78E+06	3.19E+06	4.11E+06	1.04E+07	6.91E+06	3.71E+06	4.88E+06	4.77E+06	6.25E+06
A2ANU3	SYNG1_MOUSE	Syndig1	Synapse differentiation-inducing gene protein 1	7	7			61409.6	24321.2	84989.6	36320.2				40182.2	60519.7	25570.9	83832.9	29894.2
A2AP18	PLCH2_MOUSE	Plch2	1-phosphatidylinositol 4,5-bisphosphate phosphodiesterase eta-2	50	48	1.19E+06	1.33E+06	1.45E+06	2.64E+06	1.55E+06	2.45E+06	2.26E+06	2.40E+06	1.35E+06	1.33E+06	1.40E+06	3.47E+06	2.03E+06	2.46E+06	2.67E+06	2.67E+06
A2APB8	TPX2_MOUSE	Tpx2	Targeting protein for Xklp2	3	3	35922.5				25784.4				41435.9
A2APT9	KLD7A_MOUSE	Klhdc7a	Kelch domain-containing protein 7A	15	15		19011.5	1909.15	21977.5	29702.7	31675.7	18137	23485.6		19074.2	3171.17	28527.8	21904.1	15759.9		15900.8
A2APV2	FMNL2_MOUSE	Fmnl2	Formin-like protein 2	60	52	1.77E+06	1.80E+06	8.16E+06	6.10E+06	2.80E+06	1.97E+06	2.99E+06	2.56E+06	1.89E+06	1.68E+06	7.76E+06	6.29E+06	2.86E+06	2.32E+06	2.75E+06	2.93E+06
A2APX8	SCN1A_MOUSE	Scn1a	Sodium channel protein type 1 subunit alpha	33	32	249599	293091	247631	236463	183388	205032	208452	431326	265715	324570	244736	275518	177845	232313	194619	410270
A2APY7	NDUF5_MOUSE	Ndufaf5	Arginine-hydroxylase NDUFAF5, mitochondrial	18	18		707474	810376	837852	862134	1.64E+06	774059	736742		710636	724745	946742	819896	1.69E+06	766180	915528
A2AQ19	RTF1_MOUSE	Rtf1	RNA polymerase-associated protein RTF1 homolog	29	29	1.48E+06	1.51E+06	4.63E+06	3.08E+06	1.35E+06	1.53E+06	1.43E+06	1.92E+06	1.55E+06	1.47E+06	4.10E+06	6.51E+06	1.34E+06	1.82E+06	1.47E+06	1.24E+06
A2AQ25	SKT_MOUSE	Skt	Sickle tail protein	95	95	723165	1.19E+06	1.42E+06	1.06E+06	931233	732301	767604	1.10E+06	677821	1.14E+06	1.78E+06	1.44E+06	1.03E+06	1.15E+06	828531	1.33E+06
A2AQH4	BCORL_MOUSE	Bcorl1	BCL-6 corepressor-like protein 1	17	17	23748.1	20833.5	18599.7	16488.6	5236.62	21505.4	15847.6		24893.9	20909	19860.5	14069.4	6250.57	19627.7	18807.1
A2AQW0	M3K15_MOUSE	Map3k15	Mitogen-activated protein kinase kinase kinase 15	3	3				458.933						1641.54			1502.69
A2AR02	PPIG_MOUSE	Ppig	Peptidyl-prolyl cis-trans isomerase G	16	16	828626	760980	4.22E+06	1.10E+06	572014	1.69E+06	1.90E+06	1.45E+06	836170	687757	4.66E+06	1.28E+06	556733	1.70E+06	1.63E+06	1.78E+06
A2AR50	RGPS1_MOUSE	Ralgps1	Ras-specific guanine nucleotide-releasing factor RalGPS1	23	23	442019	406937	345867	291447	497872	473840	460977	406178	466126	408937	374461	312347	464183	484955	524948	597121
A2AR95	LRAD3_MOUSE	Ldlrad3	Low-density lipoprotein receptor class A domain-containing protein 3	4	4						584861	584864		206448					982486		83004.1
A2ARA8	ITA8_MOUSE	Itga8	Integrin alpha-8	3	3				1116.94		586.505	2768.28	1181.32							1835.33	1178.45
A2ARI4	LGR4_MOUSE	Lgr4	Leucine-rich repeat-containing G-protein coupled receptor 4	9	9				32795.3	43381.6	39401.9	42882.4	48599				65500	96115.2	48983.6	40509.1	47447.4
A2ARP1	VIP1_MOUSE	Ppip5k1	Inositol hexakisphosphate and diphosphoinositol-pentakisphosphate kinase 1	51	40	308918	277955	688736	868630	303604	254326	266310	248601	322802	278459	1.13E+06	877877	365187	339246	229498	262448
A2ARS0	ANR63_MOUSE	Ankrd63	Ankyrin repeat domain-containing protein 63	11	11		165073	131771	123686	182818	349219	489184	316779		164083	137754	96542.2	76639.3	225997	315380	136874
A2AS55	ANR16_MOUSE	Ankrd16	Ankyrin repeat domain-containing protein 16	9	9	141093		169649	180630		167420	153013		333926			179968		65547.5	161711
A2ASA8	IPIL1_MOUSE	Itpripl1	Inositol 1,4,5-trisphosphate receptor-interacting protein-like 1	1	1								111325								179352
A2ASI5	SCN3A_MOUSE	Scn3a	Sodium channel protein type 3 subunit alpha	24	22	93709.3	82152.6	113170	77901.4	70149.8	64887.3	76344.2	147014	98109.5	82599.5	120539	81083.1	55034.1	74553.3	78629.5	126280
A2ASP7	A2ASP7_MOUSE	9430015G10Rik	RIKEN cDNA 9430015G10 gene	1	1						2209.81								2811.48
A2ASQ1	AGRIN_MOUSE	Agrn	Agrin	73	73	601299	572836	1.52E+06	1.17E+06	928467	898120	840659	712600	628030	574690	1.46E+06	1.18E+06	1.04E+06	1.06E+06	778303	777809
A2ASZ8	SCMC2_MOUSE	Slc25a25	Mitochondrial adenyl nucleotide antiporter SLC25A25	26	26	1.05E+06	4.67E+06	3.21E+06	1.36E+06	1.60E+06	2.04E+06	1.82E+06	2.49E+06	1.23E+06	4.36E+06	3.46E+06	1.64E+06	1.80E+06	2.26E+06	1.73E+06	2.73E+06
A2AT37	RENT2_MOUSE	Upf2	Regulator of nonsense transcripts 2	60	60	1.03E+06	1.37E+06	1.04E+06	1.01E+06	716816	852535	817618	1.08E+06	1.45E+06	1.47E+06	1.19E+06	1.03E+06	596216	948276	892187	1.27E+06
A2ATK9	A2ATK9_MOUSE	Fam171a1	Family with sequence similarity 171, member A1	44	43	377465	523707	719415	698977	657165	657385	705755	859157	420799	513837	774401	712866	767274	765810	597425	713641
A2ATU0	DHTK1_MOUSE	Dhtkd1	2-oxoadipate dehydrogenase complex component E1	33	32	1.03E+06	932924	1.19E+06	1.29E+06	1.11E+06	1.42E+06	1.32E+06	1.03E+06	1.06E+06	947686	1.07E+06	1.03E+06	1.01E+06	1.20E+06	954350	1.12E+06
A2AU34	A2AU34_MOUSE	Tmem74b	Transmembrane protein 74B	5	5		137090	521520	165510	55538.9	93176.5				138518	796824	159830	69172.8
A2AU72	ARMC3_MOUSE	Armc3	Armadillo repeat-containing protein 3	3	3						7244.94		140257		33762.5	31756.8			13205.3
A2AUA2;Q7TQZ3	A2AUA2_MOUSE;Q7TQZ3_MOUSE	Or4a78;Or4a80	Olfactory receptor	1	0						21372	106915							18103.3	148274
A2AUM9	CE152_MOUSE	Cep152	Centrosomal protein of 152 kDa	3	3		16008.6	132758	26309.8						35781.8	191913	39765.1
A2AUP5	A2AUP5_MOUSE	Pfkfb3	6-phosphofructo-2-kinase/fructose-2, 6-biphosphatase 3 splice variant 3	22	21	398802	510738	294715	226771	106522	114002	110117	139087		290646	252051	273493	117318	121889	99990.1	160829
A2AUU0	METL8_MOUSE	Mettl8	tRNA N(3)-cytidine methyltransferase METTL8, mitochondrial	4	4		999.835	8172.96	99.0042	875.238			1175.36		1009.58	5471.86		967.684		710.93	1143.35
A2AUY4	BAZ2B_MOUSE	Baz2b	Bromodomain adjacent to zinc finger domain protein 2B	5	5			8252.76	518.435						17162.1		1148.23				953.014
A2AV25	FBCD1_MOUSE	Fibcd1	Fibrinogen C domain-containing protein 1	18	18		464171	1.85E+06	131781	152628	182305	106697	167971		399495	1.31E+06	166089	130998	160667	110872	112287
A2AVJ5	PRR5L_MOUSE	Prr5l	Proline-rich protein 5-like	4	4				1460.66		424.733	584.138					1694.9		578.138	583.474	631.858
A2AVZ9	S43A3_MOUSE	Slc43a3	Equilibrative nucleobase transporter 1	4	4							287890	576410	393511						184063	533865
A2AW67;A2ARW8	A2ARW8_MOUSE;A2AW67_MOUSE	Gm14325;Gm14399	Predicted gene 14399	2	0			61961.8	10223								36242.2
A2AWA9	RBGP1_MOUSE	Rabgap1	Rab GTPase-activating protein 1	73	70	3.70E+06	4.95E+06	7.12E+06	2.93E+06	2.33E+06	3.73E+06	3.04E+06	3.57E+06	3.52E+06	4.97E+06	7.21E+06	3.58E+06	2.39E+06	3.99E+06	2.98E+06	3.44E+06
A2AWL7	MGAP_MOUSE	Mga	MAX gene-associated protein	40	40	96486.2	86601.7	80244	71276.8	69762.5	63255.3	64324.3	93967	101070	93825.6	86531.5	106482	50164.5	75460.4	63324.9	90425.3
A2AWP8	ARGAL_MOUSE	Arhgef10l	Rho guanine nucleotide exchange factor 10-like protein	34	34	936376	931903	577309	366938	872560	846497	652559	565519	820260	753931	646208	433629	845643	727360	766407	600711
A2AWR3	LYCHS_MOUSE	Gpr155	Lysosomal cholesterol signaling protein	12	12	105614	94186.5	122719	158970	66410.1	94726.8	100308	167284	111548	92553.9	87112.9	125354	92592.4	125880	75266.5	298978
A2AWT3	AT7L3_MOUSE	Atxn7l3	Ataxin-7-like protein 3	7	7		2780.08		3170.73	2115.65		2001.99			2801.69	2497.25	2217.46	3285.24		1882.33	2215.5
A2BDP1	NALF2_MOUSE	Nalf2	NALCN channel auxiliary factor 2	2	2				470.677								442.165
A2BDX3	MOCS3_MOUSE	Mocs3	Adenylyltransferase and sulfurtransferase MOCS3	31	31	627650	571806	2.17E+06	878249	808505	730286	808972	598741	639646	581799	2.83E+06	1.14E+06	830931	600656	734916	673825
A2BE28	LAS1L_MOUSE	Las1l	Ribosomal biogenesis protein LAS1L	29	29	293174	246674	526080	1.12E+06	337582	418424	241853	217177	309095	260245	570806	897061	335333	472075	264213	214306
A2BFG8	A2BFG8_MOUSE	Zfp971	Zinc finger protein 971	2	1				361.989						577.93		257.253
A2BH40	ARI1A_MOUSE	Arid1a	AT-rich interactive domain-containing protein 1A	71	71	547175	526065	1.19E+06	1.47E+06	544687	674753	701148	620149	574815	562221	1.08E+06	1.81E+06	602024	690812	753578	817420
A2CG49	KALRN_MOUSE	Kalrn	Kalirin	148	146	2.04E+06	2.67E+06	2.81E+06	3.05E+06	2.84E+06	2.49E+06	3.04E+06	3.57E+06	2.54E+06	2.89E+06	2.66E+06	3.15E+06	2.64E+06	2.52E+06	2.78E+06	3.09E+06
A2CG63	ARI4B_MOUSE	Arid4b	AT-rich interactive domain-containing protein 4B	17	17	274176	244337	188715	117616	236271	110483			287856	246585	226332	301305	246807	143437
A2RS43	A2RS43_MOUSE	Pcdh7	Protocadherin 7	39	39	366115	830012	2.95E+06	943683	491134	362463	516967	446243	472886	1.40E+06	3.18E+06	1.19E+06	590035	451937	657002	517979
A2RSJ4	BLT3B_MOUSE	Bltp3b	Bridge-like lipid transfer protein family member 3B	74	71	1.10E+06	980201	5.14E+06	1.92E+06	1.15E+06	1.41E+06	1.50E+06	1.36E+06	1.10E+06	997556	6.89E+06	2.37E+06	1.24E+06	1.83E+06	1.35E+06	1.31E+06
A2RSQ0	DEN5B_MOUSE	Dennd5b	DENN domain-containing protein 5B	40	40	230891	199462	317801	201253	239379	191975	340635	257195	245313	203392	403231	193099	258286	226952	400818	216805
A2RST1	MGST2_MOUSE	Mgst2	Microsomal glutathione S-transferase 2	1	1														111667
A2RSX7	TYW5_MOUSE	Tyw5	tRNA wybutosine-synthesizing protein 5	14	14		173667	171304	256000	161648	379065	235928	254244		174218	191458	236836	169425	366602	247255	353828
A2RSY1	KANL3_MOUSE	Kansl3	KAT8 regulatory NSL complex subunit 3	16	16		12246.8	11794	9722.65	14573.5	22918.8	14991.9	5986.03		12297	12290.3	11600.3	13237.1	21492.8	15405.8	3841.25
A2RSY6	TRM1L_MOUSE	Trmt1l	tRNA (guanine(27)-N(2))-dimethyltransferase	29	29		335955	718362	373180	279505	394968	372576	493048	320718	358303	891693	473654	330670	455134	468509	398890
A2RT62	FXL16_MOUSE	Fbxl16	F-box/LRR-repeat protein 16	19	19		1.82E+06	1.13E+07	4.40E+06	1.93E+06	3.31E+06	2.11E+06	2.44E+06		1.90E+06	1.17E+07	5.71E+06	1.81E+06	3.75E+06	2.16E+06	3.22E+06
A2RT67	DEND3_MOUSE	Dennd3	DENN domain-containing protein 3	25	25	128132	112338	244126	65807.5	108007	141695	177303	104531		112815	236956	124415	105688	129739	73455	105953
A2RTH5	A2RTH5_MOUSE	Lcmt1	Leucine carboxyl methyltransferase 1	33	33	3.44E+06	3.06E+07	8.77E+06	1.65E+06	1.46E+06	3.54E+06	4.31E+06	4.32E+06	3.37E+06	3.47E+07	1.04E+07	1.58E+06	2.08E+06	3.21E+06	4.71E+06	4.27E+06
A2RTL5	RSRC2_MOUSE	Rsrc2	Arginine/serine-rich coiled-coil protein 2	8	8	232196	276607	427180	87867.8		42040.2		40480.2	288935	229601	552750	75809.3	22895	82373.2	36783.8	38659.2
A2TJV2	PALM3_MOUSE	Palm3	Paralemmin-3	42	42	199833	887418	263076	161670	50897.4	260470	198102	200806	210660	1.30E+06	271188	152227	68459.6	338410	214110	191530
A2VDH7	A2VDH7_MOUSE	Apol8	Apolipoprotein L 8	2	2					17340.2
A3KFM7	CHD6_MOUSE	Chd6	Chromodomain-helicase-DNA-binding protein 6	37	35	81949.3	77405	80234.4	120063	57349	61414.3	53535.7	59141.6	86134.1	77508.7	92921.9	101783	45093.5	51452.2
A3KFU9	DISP3_MOUSE	Disp3	Protein dispatched homolog 3	10	10	1914.01			1332.4	1474.62	1636.05	3091.3	1402.79	2003.95			1133.94	1550.18	1165.34	1387.84	3438.3
A3KFX0	5NT1A_MOUSE	Nt5c1a	Cytosolic 5'-nucleotidase 1A	15	14		539962	1.52E+06	1.83E+06	454318	781525	433763	604375		542291	1.89E+06	2.53E+06	499624	592854	697357	513338
A3KG59	P20D2_MOUSE	Pm20d2	Xaa-Arg dipeptidase	15	15		282215	317223	752867	237616	280964	238886	309555		283130	266587	1.21E+06	240111	252859	299302	292967
A3KGB4	TBC8B_MOUSE	Tbc1d8b	TBC1 domain family member 8B	43	42	318826	269159	479862	305709	310902	556453	505069	528984	321085	270001	519836	274444	309917	681626	639998	552823
A3KGF9	CCD9B_MOUSE	Ccdc9b	Coiled-coil domain-containing protein 9B	12	12	129022	304178	695745	305272	91123.2	82486.4	293494	113888	133772	339206	635370	268137	77262.8	95536.4	87740.1
A3KGS3	RGPA2_MOUSE	Ralgapa2	Ral GTPase-activating protein subunit alpha-2	31	30	61614.2	51997.2	45664.4	1781.18	64000.2	40569.7	85176.6	54190	64068.2	52306.5	48029.5	7150.45	76088.9	61462.5	113346	61228.2
A3KGV1	ODFP2_MOUSE	Odf2	Outer dense fiber protein 2	26	26	47204.8	41791.5	199095	49289.2	44916	32387.5	38163.2	36920.4	49405.1	42090.4	173013	37399.6	43970.1	39652.4	30383.8	45218
A3KGW5	GT253_MOUSE	Cercam	Inactive glycosyltransferase 25 family member 3	5	5	2.85E+06	344515	315872	605751						348729	318644	461057	168974
A3KMP2	TTC38_MOUSE	Ttc38	Tetratricopeptide repeat protein 38	24	24	1.35E+06	1.85E+06	1.39E+06	2.77E+06	1.95E+06	1.30E+06	1.79E+06	1.77E+06	1.43E+06	1.78E+06	1.66E+06	3.71E+06	2.02E+06	1.53E+06	1.95E+06	1.70E+06
A4FUP9	GL1D1_MOUSE	Glt1d1	Glycosyltransferase 1 domain-containing protein 1	9	9	494265	2.16E+06	1.18E+06	474017	322499	381104	374976	460810	518057	2.56E+06	1.40E+06	404063	487332	324576	446611	373708
A4Q9F0	TTLL7_MOUSE	Ttll7	Tubulin polyglutamylase TTLL7	25	25			149248	136947	65780.9	73119.5	77547.6	84478.4			145197	127133	94862.4	94923.5	76956.3	98212.1
A4Q9F4	TTL11_MOUSE	Ttll11	Tubulin polyglutamylase TTLL11	2	2		213434			1201.68					327921			2564.7
A6H584	CO6A5_MOUSE	Col6a5	Collagen alpha-5(VI) chain	8	7			5765.89		5653.4						6231.27		6004.55	751.143	2192.03
A6H5X4	PHF11_MOUSE	Phf11	PHD finger protein 11	6	5	13699.3	12017.7	107967	84816	13242.4	3987.56			14407.3	12067.5	222056	72768.8	28303.3
A6H5Y1	MPP9_MOUSE	Mphosph9	M-phase phosphoprotein 9	4	4	10366.7		19484.7	16734.5							24698.6	15944.7
A6H5Y3	METH_MOUSE	Mtr	Methionine synthase	41	41	221928	194722	191708	178245	162370	229418	233407	260746	232135	195322	218399	217698	184782	252121	264733	291687
A6H5Z3	EXC6B_MOUSE	Exoc6b	Exocyst complex component 6B	50	48	824864	1.45E+06	5.75E+06	3.95E+06	1.34E+06	2.02E+06	1.88E+06	2.11E+06	993332	1.48E+06	6.28E+06	5.42E+06	1.35E+06	2.18E+06	2.09E+06	1.96E+06
A6H603	NWD1_MOUSE	Nwd1	NACHT domain- and WD repeat-containing protein 1	54	53	2.03E+06	2.00E+06	2.27E+06	1.57E+06	2.23E+06	1.78E+06	1.46E+06	3.24E+06	3.06E+06	2.00E+06	2.36E+06	1.09E+06	2.89E+06	1.96E+06	2.06E+06	3.01E+06
A6H611	MIPEP_MOUSE	Mipep	Mitochondrial intermediate peptidase	44	44	2.58E+06	2.24E+06	3.08E+06	4.45E+06	3.28E+06	3.76E+06	3.42E+06	4.24E+06	2.69E+06	2.25E+06	2.99E+06	4.03E+06	3.49E+06	3.32E+06	3.64E+06	3.72E+06
A6H619	PHRF1_MOUSE	Phrf1	PHD and RING finger domain-containing protein 1	15	15	19093.5	16761.5	14967	53834.1	18853.8	6672.12	38742.3	42558.5	19980.4	16855.7	15802.7	57923.9	13382.1	13344.2	53138.8	47112.4
A6H630	ARMT1_MOUSE	Armt1	Damage-control phosphatase ARMT1	27	27	687513	1.15E+06	1.17E+06	1.06E+06	1.14E+06	1.10E+06	2.03E+06	1.75E+06	773939	1.34E+06	1.25E+06	1.25E+06	911809	1.17E+06	1.95E+06	1.78E+06
A6H687	SAC31_MOUSE	Sac3d1	SAC3 domain-containing protein 1	8	8				51442.7	20838.8	47880.6	30169.8					37374.4	17680.4	67950.1	26383.2
A6H6A9	RBG1L_MOUSE	Rabgap1l	Rab GTPase-activating protein 1-like	34	34	461918	442030	449529	379322	518536	539561	1.08E+06	1.03E+06	503699	447157	472264	340218	587156	581543	858758	1.08E+06
A6H6E2	MMRN2_MOUSE	Mmrn2	Multimerin-2	10	10		133397	114127	115185		60132.2	25146.9	116541	152339	130947	121592	86350.6		81304.8		106656
A6H6J9	A6H6J9_MOUSE	Ankrd50	Ankyrin repeat domain 50	17	17	210840	186289	458015	343791	340064	250928	279627	240519	220592	186763	634482	351244	325051	298597	204532	258839
A6H6S0	A6H6S0_MOUSE	Herc3	Hect domain and RLD 3	18	18		244178	500418	127988	222175	269244	251082	297568		248747	580757	203495	234766	305678	257281	249881
A6H8H2	DEN4C_MOUSE	Dennd4c	DENN domain-containing protein 4C	79	78	2.42E+06	1.38E+06	1.50E+06	1.13E+06	1.34E+06	1.05E+06	1.10E+06	1.29E+06	1.67E+06	1.26E+06	1.24E+06	968081	1.28E+06	1.17E+06	1.18E+06	1.34E+06
A6H8H5	KCNB2_MOUSE	Kcnb2	Potassium voltage-gated channel subfamily B member 2	18	18		215995	329117	357473	50525.1	132268	170885	176627	225754	222431	348075	351851	75486.7	145250	166105	191085
A6X8Z5	RHG31_MOUSE	Arhgap31	Rho GTPase-activating protein 31	60	59	165058	309757	195567	170442	216569	171107	171829	171896	172625	311295	208641	167138	228022	200954	146168	165140
A6X919	D19L1_MOUSE	Dpy19l1	Protein C-mannosyl-transferase DPY19L1	13	11	92104.7		716131	151636	47620.1	134631	137499	155633	100854		917622	164956	48494.7	151418	116215	171979
A6X935	ITIH4_MOUSE	Itih4	Inter alpha-trypsin inhibitor, heavy chain 4	3	3	983475	3.72E+07	2.54E+06	303039	368106	1.15E+06	631062	777424	964759	2.30E+07	4.21E+06	260600	296894	1.19E+06	515700	387982
A6ZI47	A6ZI47_MOUSE	Aldoart2	Fructose-bisphosphate aldolase	2	2					9388.21	4535.7		15346					10431.2		15639.8
A8C756	THADA_MOUSE	Thada	tRNA (32-2'-O)-methyltransferase regulator THADA	47	47	84593.1	74198	66598.6	81550.3	54930.4	135423	171027	84280.9	88496.3	74476.6	70913.7	63784	66531.4	159506	124952	97617.7
A8DUK4	A8DUK4_MOUSE	Hbb-bs	Beta-globin	8	2	1.81E+06	5.40E+07	2.20E+06	234144	580121	654300	655550	750766	2.17E+06	8.58E+07	3.28E+06	408764	634306	794067	859305	1.10E+06
A8Y5H7	S14L1_MOUSE	Sec14l1	SEC14-like protein 1	28	27	158031	144474	133265	118306	200494	138134	249265	317685	165524	179007	130763	103447	171920	219570	257764	208465
B0F2B4	NLGN4_MOUSE	Nlgn4l	Neuroligin 4-like	21	21	376915	331008	316377	31332.7	345133	554613	307081	246236	404262	361327	313027	106648	362406	624124	281548	221245
B0V2N1	PTPRS_MOUSE	Ptprs	Receptor-type tyrosine-protein phosphatase S	86	79	6.66E+06	6.14E+06	1.04E+07	1.21E+07	1.15E+07	1.16E+07	1.58E+07	1.31E+07	1.28E+07	7.82E+06	1.20E+07	1.17E+07	1.29E+07	1.50E+07	1.74E+07	1.36E+07
B1AQJ2	UBP36_MOUSE	Usp36	Ubiquitin carboxyl-terminal hydrolase 36	9	9		10261.7	8882.62	1009.14	9370.85	7759.86		13260.2		10328.4	9499.97	4111.83	11888.6	7525.45
B1AR10	B1AR10_MOUSE	Mllt6	Myeloid/lymphoid or mixed-lineage leukemia; translocated to, 6	7	7		1.18E+06	524660	75606.8				153789		1.04E+06	503259	32182.3				148966
B1AR13	CISD3_MOUSE	Cisd3	CDGSH iron-sulfur domain-containing protein 3, mitochondrial	7	7	654116	599771	1.03E+06	2.97E+06	637336	1.90E+06	1.77E+06	1.42E+06	604295	605062	1.15E+06	1.55E+06	531436	1.74E+06	1.19E+06	985316
B1AR17	B1AR17_MOUSE	Chd3	Chromodomain helicase DNA binding protein 3	73	63	605879	535745	1.21E+06	589210	710128	706358	512877	648602	633886	541765	1.25E+06	712169	727226	753330	558066	630434
B1AR51	B1AR51_MOUSE	Dnah9	Dynein, axonemal, heavy chain 9	8	7	112153			616415	1.12E+06	541267	1.06E+06	1.30E+06	144397		197130	1.33E+07	822144	969126	1.02E+06
B1ARD6	SLFN9_MOUSE	Slfn9	Schlafen family member 9	2	2								479432								198338
B1ART1	B1ART1_MOUSE	Vps13d	Vacuolar protein sorting 13D	205	205	1.10E+06	1.18E+06	1.41E+06	1.25E+06	1.35E+06	1.75E+06	1.47E+06	1.68E+06	1.18E+06	1.27E+06	1.57E+06	1.16E+06	1.46E+06	1.96E+06	1.46E+06	1.64E+06
B1ARW8	CA122_MOUSE		Uncharacterized protein C1orf122 homolog	4	4			668784	220672	38543.7	57852.7	54939.5				794581	206042	34801.4		41188.2
B1AS29	GRIK3_MOUSE	Grik3	Glutamate receptor ionotropic, kainate 3	23	23			87295	314107	247888	423021	258189	191866	279463		224101	299194	207811	432657	211986	284097
B1ASA5	B1ASA5_MOUSE	Zfp362	Zinc finger protein 362	8	8			114585		48612.4	142555	101549	139385			122562		108035	176351	178146	126476
B1AT66	MOT7_MOUSE	Slc16a6	Monocarboxylate transporter 7	3	3			578.638	375.728			322.293				636.237				663.823
B1AUE5	PEX10_MOUSE	Pex10	Peroxisome biogenesis factor 10	14	14	271439	242350	367864	565971	397062	336037	238670	369849	283509	244545	434863	725268	447994	315990	351260	297008
B1AUH1	PTPRU_MOUSE	Ptpru	Receptor-type tyrosine-protein phosphatase U	27	27		307900	11973.7	274355	312386	273332	332577	298241		308750	23539.8	212152	340907	267910	268922	289524
B1AUN2	B1AUN2_MOUSE	Eif2b3	Translation initiation factor eIF2B subunit gamma	35	35	700014	3.13E+06	2.34E+06	1.18E+06	683805	929152	965968	1.01E+06	743557	2.59E+06	2.68E+06	1.09E+06	765106	1.12E+06	1.14E+06	1.16E+06
B1AUY3	B1AUY3_MOUSE	Arhgap4	Rho GTPase activating protein 4	24	24		49007.3	43788.3	85044	55782	25467.4	49405.5	45909		49876.1	46632.1	52459.8	41747.2	26184	46206.7	43991.2
B1AVD1	XPP2_MOUSE	Xpnpep2	Xaa-Pro aminopeptidase 2	7	7		7475.67	6675.64			3875.44	12878.7	6301.63		7524.23	7052.55	2088.63		5674.42	6918.35	7403.11
B1AVH7	TBD2A_MOUSE	Tbc1d2	TBC1 domain family member 2A	8	8			2931.25	1636.56	2875.6			1885.76			3242.36	1061.51	3378.44	3471.99		1093.45
B1AVK5	B1AVK5_MOUSE	Col4a6	Collagen, type IV, alpha 6	10	10	20464.1				16855.8	13034.5	18422.5	18486.2	21434.7				19180.8	16928.6	16529.6	28665.3
B1AVP0	B1AVP0_MOUSE	Phactr2	Phosphatase and actin regulator	12	12	214881	435854	111648	70826.9	43539.6	49094.4	67508.5	68564.2	68397.1	441300	215516	91087.3	64293.8	48868.6	43095.5	71934.7
B1AVY7	KI16B_MOUSE	Kif16b	Kinesin-like protein KIF16B	29	29	345735	302671	279517	134011	273756	279557	348812	371527	359423	305919	327532	110306	279278	286353	353688
B1AVZ0	UPP_MOUSE	Uprt	Uracil phosphoribosyltransferase homolog	14	14	317496	543734	1.50E+06	528259	421596	479577	611757	524788	332191	516190	1.73E+06	603027	365004	469382	706315	580971
B1AWC9	B1AWC9_MOUSE	Pde4b	Phosphodiesterase	40	30	919621	8.88E+06	8.29E+06	1.91E+06	814473	793691	1.32E+06	1.38E+06	1.16E+06	1.21E+07	1.15E+07	2.16E+06	946260	1.03E+06	1.30E+06	1.34E+06
B1AWJ5	TMM8B_MOUSE	Tmem8b	Transmembrane protein 8B	3	3				1672.02	2153.72			4179.1				1637.76	1117.78		1896.88
B1AWL2	ZN462_MOUSE	Znf462	Zinc finger protein 462	36	36		624733	381558	568045	1.04E+06	562796	561910	652200		627292	422595	412510	694792	597360	516101	843004
B1AWN6	SCN2A_MOUSE	Scn2a	Sodium channel protein type 2 subunit alpha	70	45	2.71E+06	1.71E+07	8.63E+06	3.17E+06	2.47E+06	2.41E+06	3.00E+06	3.92E+06	2.82E+06	2.21E+07	8.01E+06	4.79E+06	2.42E+06	2.60E+06	2.81E+06	4.10E+06
B1AX39	ZCHC7_MOUSE	Zcchc7	Zinc finger CCHC domain-containing protein 7	7	7	2342.02				1600.21				2559.98	8915.37	1910.26	4059.42	554.456
B1AXB9	B1AXB9_MOUSE	Tesl1	Testin	1	1					14313	25694.2								20923.4
B1AXD8	AKIR2_MOUSE	Akirin2	Akirin-2	5	5			97069.2	46130.2	39865.6	33313.2					72607.5	56417.7	42009.3	40016.9
B1AXH1	NHSL2_MOUSE	Nhsl2	NHS-like protein 2	39	39	480783	428166	900762	538383	661445	465968	490916	540950	491134	393033	729256	542079	588181	480529	428819	533533
B1AXP6	TOM5_MOUSE	Tomm5	Mitochondrial import receptor subunit TOM5 homolog	7	7	1.95E+06	6.59E+07	2.12E+06	135254	797121	1.98E+06	1.70E+06	2.72E+06	3.00E+06	1.22E+08	3.16E+06	209326	907242	3.12E+06	2.01E+06	3.22E+06
B1AXV0	FRS1L_MOUSE	Frrs1l	DOMON domain-containing protein FRRS1L	14	14	2.57E+07	4.89E+07	5.92E+06	618848	592613	727981	717775	1.43E+06	2.30E+07	7.58E+07	7.70E+06	831820	662900	732918	604469	1.53E+06
B1AY10	NFX1_MOUSE	Nfx1	Transcriptional repressor NF-X1	54	54	260439	583638	780731	347440	245218	303411	277042	278289	272547	444156	960139	352737	289595	340716	288537	241730
B1AY13	UBP24_MOUSE	Usp24	Ubiquitin carboxyl-terminal hydrolase 24	123	123	1.71E+06	2.48E+06	7.10E+06	3.13E+06	1.97E+06	2.37E+06	2.90E+06	3.31E+06	1.92E+06	2.46E+06	8.28E+06	3.27E+06	2.11E+06	3.33E+06	2.86E+06	3.56E+06
B1AYB6	MBD5_MOUSE	Mbd5	Methyl-CpG-binding domain protein 5	2	2					362.589	628.014							560.359	306.16
B1AYL1	SCN7A_MOUSE	Scn7a	Sodium channel protein type 7 subunit alpha	3	3	8705.64							6380.48			5656.02
B1AZ99	OTUD3_MOUSE	Otud3	OTU domain-containing protein 3	6	6		190955	1.27E+06	108800				140336		191358	1.15E+06	138823				81929
B1AZA5	TM245_MOUSE	Tmem245	Transmembrane protein 245	11	11	146920	3.10E+07	879396	279442	142984	218545	207043	239036	153736	4.34E+07	767499	211434	165249	267790	291201	273707
B1AZI6	THOC2_MOUSE	Thoc2	THO complex subunit 2	64	38	792483	815749	1.69E+06	745935	857602	869601	952070	1.27E+06	801888	881530	1.80E+06	845926	937814	1.03E+06	900604	1.22E+06
B1AZP2	DLGP4_MOUSE	Dlgap4	Disks large-associated protein 4	53	52	619210	1.01E+06	4.46E+06	815536	654790	894775	818174	1.12E+06	786809	1.32E+06	5.65E+06	1.10E+06	688872	1.15E+06	787048	986816
B1AZR0	B1AZR0_MOUSE	Klhl4	Kelch-like 4	3	3			183991								251627					4577.15
B2B9E1	TRIQK_MOUSE	Triqk	Triple QxxK/R motif-containing protein	4	4				308634		99104.6						271172		267988
B2KF05	BRPF3_MOUSE	Brpf3	Bromodomain and PHD finger-containing protein 3	5	5	21282.2								26299.2			12608.5			3935.07
B2KF50	B2KF50_MOUSE	Bltp3a	Bridge-like lipid transfer protein family member 3A	56	56	489213	457324	1.03E+06	605414	376565	451686	669433	644095	519939	459958	1.20E+06	719981	477275	459805	725249	672740
B2RPU2	PLHD1_MOUSE	Plekhd1	Pleckstrin homology domain-containing family D member 1	10	10	7132.53		5720.61	5006.43	5769.05	4233.63		3247.44			6447.6	4302.79	7280.02	4959.42		2787.48
B2RPU8	B2RPU8_MOUSE	Zbed5	SCAN domain containing 3	4	0			2.91E+06	3.81E+06	3.93E+06	2.25E+06	2.27E+06	966871			2.15E+06	4.78E+06	3.29E+06	3.29E+06	2.26E+06	801630
B2RPY5	GP161_MOUSE	Gpr161	G-protein coupled receptor 161	5	5		198358		81522.3	306297		121518			424919	206881		250644
B2RQC2	UBP42_MOUSE	Usp42	Ubiquitin carboxyl-terminal hydrolase 42	7	7		59709.5	56970.1	49422.2	8891.89					59869.1	60240.4	47602.9	21474.2		8606.07
B2RQC6	PYR1_MOUSE	Cad	Multifunctional protein CAD	108	105	2.15E+06	3.10E+06	3.69E+06	3.20E+06	2.13E+06	3.09E+06	3.15E+06	3.52E+06	2.44E+06	2.75E+06	4.41E+06	3.99E+06	2.14E+06	3.12E+06	3.64E+06	3.81E+06
B2RQE8	RHG42_MOUSE	Arhgap42	Rho GTPase-activating protein 42	12	12			16539.6	14502.7	23775.8	14298.8	24217.2	25675.9			17554.5	12511.9	23815.6	12786.6	22677	12265.1
B2RQG2	B2RQG2_MOUSE	Phf3	PHD finger protein 3	65	65	810048	782079	937778	1.25E+06	876556	805426	763902	1.01E+06	853055	730669	1.05E+06	1.23E+06	1.01E+06	1.06E+06	648584	770338
B2RR83	YTDC2_MOUSE	Ythdc2	3'-5' RNA helicase YTHDC2	65	65	609957	534232	541663	613283	715609	1.11E+06	770149	757022	637338	538015	586192	569923	684889	1.19E+06	697581	734050
B2RRD7	BRPF1_MOUSE	Brpf1	Peregrin	12	10			1404.54	1266.1	726.988	750.939	896.214	982.785		1156.04	1041.72	1218.05	614.517	1013.31	833.671	968.312
B2RRE7	OTUD4_MOUSE	Otud4	OTU domain-containing protein 4	44	44	412707	370484	1.95E+06	668928	462802	423354	480155	513592	431832	541354	2.11E+06	1.12E+06	425031	397021	423615	439046
B2RS91	RRN3_MOUSE	Rrn3	RNA polymerase I-specific transcription initiation factor RRN3	8	8		11575.5	10309.7		2156.7	9199.48	20396	18486.2		11776.5	10776.2			10425.9	39629.5	34135.7
B2RSH2	GNAI1_MOUSE	Gnai1	Guanine nucleotide-binding protein G(i) subunit alpha-1	16	16		2.36E+07	4.88E+07	8.64E+06	3.20E+06	2.88E+06	3.56E+06	5.35E+06	2.07E+06	3.70E+07	5.82E+07	1.02E+07	4.20E+06	4.43E+06	3.24E+06	5.30E+06
B2RT41	B2RT41_MOUSE	Zfc3h1	Zinc finger, C3H1-type containing	31	31	14867.6	133831	59063.4	56437.6	42613.1	75155.3		63995	78751.3	136307	73478.3	50360.5	58471.7	92365.8	70382.8	60388.3
B2RUJ5	APBA1_MOUSE	Apba1	Amyloid-beta A4 precursor protein-binding family A member 1	30	26	398529	1.09E+07	1.04E+07	998858	478489	495229	465177	510728	433796	1.47E+07	1.13E+07	1.33E+06	570001	594684	599209	529992
B2RUR8	OTU7B_MOUSE	Otud7b	OTU domain-containing protein 7B	43	37	359570	1.14E+06	1.01E+06	450466	230433	1.01E+06	844157	1.19E+06	379579	1.27E+06	1.07E+06	480778	321233	1.14E+06	816236	1.14E+06
B2RUS7	B2RUS7_MOUSE	Abcc8	ATP-binding cassette sub-family C member 8	30	27	274751	241055	300978	248463	272352	204752	207425	232662	287410	241708		333179	269914	219411	184279	278767
B2RVB9	B2RVB9_MOUSE	Tmem243	Transmembrane protein 243, mitochondrial	2	2			2.84E+06	259243	251988						5.10E+06	193117	263479
B2RVL6	ZCH24_MOUSE	Zcchc24	Zinc finger CCHC domain-containing protein 24	10	10	296861	283865	4.50E+06	619528	163704	355593	203327	414507		287716	4.12E+06	547856	201216	328575	302538	318412
B2RW11	B2RW11_MOUSE	Ankrd34a	Ankyrin repeat domain 34A	24	24	832958		688804	1.25E+06	933216	971405	964281	912913	886143	666494	709583	1.68E+06	848793	926898	826356	939272
B2RWC4	B2RWC4_MOUSE	Lrrc73	Leucine-rich repeat-containing protein 73	8	8			401307	199876	588256	1.17E+06	894027	691033	405766	334906	474459	471369	525321	1.16E+06	893954	913335
B2RWJ3	TM240_MOUSE	Tmem240	Transmembrane protein 240	4	4				107663	196908	161510	157509	171640					253120	241603	79958.4	163380
B2RWS6	EP300_MOUSE	Ep300	Histone acetyltransferase p300	31	31	118583	161686	95362.1	45305.5	101763	90321.8	88272.1	124543	124409	157924	110965	65080	74230.1	88711.9	77436.2	122849
B2RX12	MRP3_MOUSE	Abcc3	ATP-binding cassette sub-family C member 3	9	9			82432.7	6636.38		14859.7		17881.2	25605.7		124525	15826.2	7342.55	16443.6	15515.5	17847.4
B2RX14	TUT4_MOUSE	Tut4	Terminal uridylyltransferase 4	53	53	185194	163620	150382	192969	96974.7	168211	180186	189471	194415	164234	161123	199047	135627	171381	160011	231470
B2RX31	B2RX31_MOUSE	Zscan25	Zinc finger and SCAN domain containing 25	3	3		2638.85	2589.58		2470.61	1236.99				2649.16	2998.16		633.692
B2RX88	CSPP1_MOUSE	Cspp1	Centrosome and spindle pole associated protein 1	11	11	4310.75	2977.63	2186.61		128.166				4666.09	2831.46	2353.77		131.529			2014.73
B2RXA1	PLCX2_MOUSE	Plcxd2	PI-PLC X domain-containing protein 2	6	6		61978.6		815.986				33997		68951.2		680.683	17455.2		30245.2	38470.6
B2RXC1	TPC11_MOUSE	Trappc11	Trafficking protein particle complex subunit 11	55	55	1.79E+06	1.33E+06	1.06E+06	1.30E+06	1.43E+06	2.36E+06	2.23E+06	2.53E+06	1.84E+06	1.35E+06	1.14E+06	1.70E+06	1.37E+06	2.19E+06	2.19E+06	2.74E+06
B2RXC2	B2RXC2_MOUSE	Itpkb	Kinase	53	50	1.37E+06	2.97E+06	6.12E+06	1.85E+06	906316	1.22E+06	1.26E+06	1.16E+06	1.78E+06	2.38E+06	6.06E+06	1.77E+06	887771	1.28E+06	1.19E+06	988100
B2RXC6	B2RXC6_MOUSE	Polr3a	DNA-directed RNA polymerase subunit	45	44	221067	179883	293863	199751	201723	188874	221458	191157	232310	182058	242720	218288	161803	144622	221738	181978
B2RXC8	B2RXC8_MOUSE	Ppp2r3a	3222402P14Rik protein	33	31		259108	444132	207243	256255	238564	223758	217006	272357	257679	484578	276424	179851	293149	188848	264857
B2RXE2	SL9A5_MOUSE	Slc9a5	Sodium/hydrogen exchanger 5	7	7	8325.46			3552.35	6882.68				8706.33		6886.47	6718.23	7202.08	7082.76	7308.77
B2RXM5	B2RXM5_MOUSE	Sec14l5	SEC14-like 5 (S. cerevisiae)	3	3				5849.72								6586.01			3710.32
B2RXQ2	B2RXQ2_MOUSE	Ppfia1	Ppfia1 protein	42	42	764198	1.03E+06	4.91E+06	1.61E+06	556963	662822	651563	821214	801529	1.35E+06	6.29E+06	1.91E+06	666150	513599	714298	737376
B2RXR6	ANR44_MOUSE	Ankrd44	Serine/threonine-protein phosphatase 6 regulatory ankyrin repeat subunit B	51	49	2.10E+06	1.56E+06	830736	565736	321215	482769	851336	735115	902846	1.00E+06	670003	461722	416709	640138	635602	743274
B2RXS3	B2RXS3_MOUSE	Scaper	S phase cyclin A-associated protein in the ER	59	59	378692	634857	1.31E+06	547581	387749	400206	402253	568642	396248	890252	1.49E+06	561991	429047	498915	442704	489038
B2RXS4	PLXB2_MOUSE	Plxnb2	Plexin-B2	85	82	2.53E+06	7.73E+06	4.77E+06	5.40E+06	4.14E+06	4.02E+06	4.59E+06	3.96E+06	2.59E+06	7.84E+06	5.17E+06	6.75E+06	4.02E+06	4.63E+06	4.03E+06	3.73E+06
B2RXT3	B2RXT3_MOUSE	Ogdhl	2-oxoglutarate dehydrogenase-like, mitochondrial	59	59	2.00E+06	3.31E+06	5.07E+06	4.64E+06	3.73E+06	3.47E+06	4.03E+06	5.50E+06	2.73E+06	3.25E+06	5.38E+06	4.56E+06	3.94E+06	2.99E+06	5.11E+06	5.33E+06
B2RXV4	FLVC1_MOUSE	Flvcr1	Choline/ethanolamine transporter FLVCR1	6	6		129436	31759.3	266356	142062	106773	106778	98542.2		134243	59326.9	488374	188117	137918	178646	139530
B2RY04	DOCK5_MOUSE	Dock5	Dedicator of cytokinesis protein 5	18	18	101118			72576.4	36093.6	144877	77416.4	74498.5	106414		83682.7		32949.9	148377	92859	78653.3
B2RY50	ODAD2_MOUSE	Odad2	Outer dynein arm-docking complex subunit 2	8	8				1888.8	17626.4	15613	23500.7	21233.7				13118.1	18469.2	14256.7	13887.1
B2RY56	RBM25_MOUSE	Rbm25	RNA-binding protein 25	46	46	1.95E+06	4.17E+06	1.64E+07	3.12E+06	2.23E+06	1.67E+06	1.96E+06	2.19E+06	1.65E+06	4.02E+06	2.02E+07	3.96E+06	2.15E+06	2.05E+06	1.83E+06	2.36E+06
B5TVM2	ILDR2_MOUSE	Ildr2	Immunoglobulin-like domain-containing receptor 2	33	33		2.73E+06	3.73E+06	2.28E+06	1.76E+06	2.00E+06	1.97E+06	1.42E+06	1.88E+06	2.78E+06	5.11E+06	2.51E+06	1.85E+06	2.28E+06	1.48E+06	1.47E+06
B7ZMP1	XPP3_MOUSE	Xpnpep3	Xaa-Pro aminopeptidase 3	23	23		841265	1.05E+06	2.43E+06	794709	886593	640347	668174	611765	839488	714405	2.87E+06	737769	1.01E+06	591127	683055
B7ZNG0	KIF7_MOUSE	Kif7	Kinesin-like protein KIF7	28	28	34937.2	32159.1	33996.1	33568	25837.1	8967.93	47250.6	53126	36649.2	47124.6	38918.6	35298.2	50057.3	13880.8	55903.1	62421.1
B7ZNL9	B7ZNL9_MOUSE	Tatdn2	TatD DNase domain containing 2	17	17		275747	270977	168598	198059	160395	188642	220098		282755	314318	207502		259475	222451	214810
B8JJ69	B8JJ69_MOUSE	2310061I04Rik	RIKEN cDNA 2310061I04 gene	9	9		472738			722540	695161	916513	1.92E+06	542142	474718		321795	822334	481799	675623	2.38E+06
B8JK39	ITA9_MOUSE	Itga9	Integrin alpha-9	4	4		646517		4024.79	565949					694363	861516	2606.98	904001
B8JKV0	AMN1_MOUSE	Amn1	Protein AMN1 homolog	10	10		156766	138903	239733	175689	138262	149784	131220	186494	157340		180393	175175	104902	122408	153024
B8ZXI1	QTRT2_MOUSE	Qtrt2	Queuine tRNA-ribosyltransferase accessory subunit 2	15	15	58684.3	34602.2	33295.9	55797.1	72563.4	86771.5	77491.7	51294.3	41296.2	34726.9	30543.4	59306.2	87075.9	118721	97164.1	28909.5
B9EHT4	CLIP3_MOUSE	Clip3	CAP-Gly domain-containing linker protein 3	36	36		1.20E+06	3.27E+06	885607	636812	542940	554681	713089	623774	1.31E+06	3.79E+06	1.31E+06	605466	531343	426668	876698
B9EJ54	B9EJ54_MOUSE	Nup205	Nucleoporin 205	87	87	1.09E+06	1.85E+06	1.85E+06	1.22E+06	777642	1.20E+06	1.14E+06	1.48E+06	1.01E+06	1.69E+06	1.81E+06	1.38E+06	844231	1.07E+06	1.13E+06	1.40E+06
B9EJ80	PDZD8_MOUSE	Pdzd8	PDZ domain-containing protein 8	59	59	443383	405482	1.62E+06	1.37E+06	622828	964052	658616	845985	463709	405734	2.09E+06	1.36E+06	534578	988872	641726	780434
B9EJ86	OSBL8_MOUSE	Osbpl8	Oxysterol-binding protein-related protein 8	53	50	2.15E+06	3.91E+06	2.23E+06	1.01E+06	576194	1.62E+06	1.60E+06	1.56E+06	1.36E+06	2.33E+06	2.40E+06	1.31E+06	692447	1.50E+06	2.12E+06	1.72E+06
B9EJA2	CTTB2_MOUSE	Cttnbp2	Cortactin-binding protein 2	71	70	2.25E+06	8.19E+06	6.55E+06	2.97E+06	4.50E+06	3.45E+06	3.39E+06	3.04E+06	2.34E+06	1.02E+07	6.93E+06	2.80E+06	4.51E+06	4.24E+06	2.76E+06	3.13E+06
B9EJI9	T229A_MOUSE	Tmem229a	Transmembrane protein 229A	6	6	699702	2.22E+06	676685		117831	71157.3	227376	438939	745956	2.54E+06	760924	80210	143970		92984.2	424997
B9EJR8	DAAF5_MOUSE	Dnaaf5	Dynein axonemal assembly factor 5	39	39	402606	353827	1.38E+06	1.66E+06	469569	428317	945736	926980	424633	358156	730307	1.55E+06	457276	405488	933971	1.06E+06
B9EJX2	B9EJX2_MOUSE	Nhs	NHS actin remodeling regulator	13	13		12166.5	11865.1		385.058	1090.66	9897.7	10456.4		12212	13495.2	2376.41	11170.6	1679.26	8655.17
B9EKF4	B9EKF4_MOUSE	Zfp777	Zinc finger protein 777	4	4			138685	65803.4							229841	34339.1
B9EKI3	TMF1_MOUSE	Tmf1	TATA element modulatory factor	53	53	356761	434347	829896	415755	324340	170918	303227	325142	376570	428116	1.02E+06	532862	397957	174154	230500	303051
B9EKK6	B9EKK6_MOUSE	Nxpe3	Family with sequence similarity 55, member C	2	2					51490.8			10746.9					9863			10878
B9EKR1	PTPRZ_MOUSE	Ptprz1	Receptor-type tyrosine-protein phosphatase zeta	78	78	9.42E+06	9.20E+06	1.54E+07	1.43E+07	1.64E+07	1.56E+07	2.17E+07	2.47E+07	1.13E+07	1.05E+07	2.03E+07	2.14E+07	1.95E+07	1.79E+07	2.52E+07	2.54E+07
C0HK79;C0HK80	ARXS1_MOUSE;ARXS2_MOUSE	Arxes1;Arxes2	Adipocyte-related X-chromosome expressed sequence 1	9	0			2.93E+06	2.34E+06	3.23E+06	2.61E+06	2.24E+06	2.79E+06			3.14E+06	2.31E+06	2.66E+06	3.79E+06	2.27E+06	4.23E+06
C0HKD8;C0HKD9	MFA1A_MOUSE;MFA1B_MOUSE	Mfap1a;Mfap1b	Microfibrillar-associated protein 1A	15	0	293912	253258	958060	469769	409027	353346	332263	430249	309353	254387	1.18E+06	561277	484224	389989	362413	431203
C0HKG5;C0HKG6	RNT2A_MOUSE;RNT2B_MOUSE	Rnaset2a;Rnaset2b	Ribonuclease T2-A	7	0			8.65E+06	254589	92649.1	408201	918163	1.11E+06		565757	1.01E+07	452314	256955	348050	1.06E+06	1.08E+06
D3YTP3	D3YTP3_MOUSE	Mtx3	Metaxin	17	17	741379	1.56E+06	721915	2.35E+06	1.80E+06	1.41E+06	1.06E+06	1.55E+06	776086	1.65E+06	806492	1.97E+06	1.67E+06	1.74E+06	1.11E+06	1.50E+06
D3YUB6	BTBD8_MOUSE	Btbd8	BTB/POZ domain-containing protein 8	66	66	1.30E+06	1.36E+07	1.90E+07	3.85E+06	1.09E+06	1.37E+06	1.71E+06	1.68E+06	1.09E+06	1.81E+07	2.29E+07	3.87E+06	1.31E+06	1.81E+06	1.73E+06	1.92E+06
D3YUE4	F151B_MOUSE	Fam151b	Protein FAM151B	10	10		1.01E+06	577109		1.15E+06	888017	680233	555608		1.07E+06	633983	381610	906602	938023	535965	670846
D3YUJ3	CCYL1_MOUSE	Ccnyl1	Cyclin-Y-like protein 1	9	9		53444	103455	51533.7	169898	77662.6	149038	214254		53791.6	104693	39046.4	228509	83705.1	176814	176093
D3YV10	CCD13_MOUSE	Ccdc13	Coiled-coil domain-containing protein 13	5	5				2825.53	1382.79					2323.78	2208.45		2954.33			1934.68
D3YVE8	S35G2_MOUSE	Slc35g2	Solute carrier family 35 member G2	7	7			610708	168585	117641	107823		112784			398802	440293	161715		140556	129491
D3YVF0	AKAP5_MOUSE	Akap5	A-kinase anchor protein 5	43	43	2.21E+06	3.67E+08	2.96E+07	2.14E+06	709924	804253	1.46E+06	1.35E+06	5.22E+06	5.41E+08	3.76E+07	3.45E+06	799428	904814	1.28E+06	1.35E+06
D3YVV3	D3YVV3_MOUSE	Ankrd29	Ankyrin repeat domain 29	19	19			783343	383756	462632	395224	1.52E+06	980599	546751		852401	400411	550469	694826	1.50E+06	1.04E+06
D3YVV6	D3YVV6_MOUSE	Hs3st4	Sulfotransferase	3	3	1.96E+06	687896					58685.2		4.17E+06	838591					37113.3
D3YWK9	D3YWK9_MOUSE	Smim45	Small integral membrane protein 45	1	1			418144	129560							891459
D3YWQ0	DGKI_MOUSE	Dgki	Diacylglycerol kinase iota	43	41	638273	567122	1.11E+07	2.19E+06	615702	727187	769662	821034	701316	589500	1.20E+07	2.63E+06	688036	810117	927950	910781
D3YWT1	D3YWT1_MOUSE	Hnrnph3	Heterogeneous nuclear ribonucleoprotein H3	14	13	1.12E+06	6.20E+06	1.24E+07	2.24E+06	1.07E+06	1.66E+06	1.22E+06	2.55E+06	2.64E+06	9.52E+06	1.36E+07	2.92E+06	1.31E+06	1.63E+06	1.52E+06	2.69E+06
D3YX90	D3YX90_MOUSE	Adamts17	ADAM metallopeptidase with thrombospondin type 1 motif 17	3	3						2355.31	1484.82	1116.98					222.449			1289.34
D3YXJ0	DGKH_MOUSE	Dgkh	Diacylglycerol kinase eta	56	52	973878	878827	1.06E+06	2.32E+06	1.26E+06	1.59E+06	1.58E+06	1.38E+06	1.14E+06	940324	1.08E+06	2.10E+06	1.14E+06	1.66E+06	1.43E+06	1.54E+06
D3YXJ5	D3YXJ5_MOUSE	Lratd2	LRAT domain containing 1	11	11		264524	151216	207763	151629	114581	126903	154435		278864	127547	161160	197150	120455	133029	154732
D3YXK0	D3YXK0_MOUSE	Jakmip2	Janus kinase and microtubule interacting protein 2	51	49	704475	761373	1.18E+06	1.22E+06	824068	681912	591875	718222	737124	776117	1.25E+06	1.05E+06	877598	836637	508797	813724
D3YXK1	SAMD1_MOUSE	Samd1	Sterile alpha motif domain-containing protein 1	13	13		14404.3	14386.3	21465	17752.8	43651.6	31724.2	22442.2		14451.8	15396.3	18271	16269.9	51644.1	13532.5	25870.5
D3YXK2	SAFB1_MOUSE	Safb	Scaffold attachment factor B1	68	53	2.90E+06	2.90E+06	1.25E+07	6.63E+06	2.47E+06	1.80E+06	2.18E+06	1.90E+06	3.04E+06	3.14E+06	1.09E+07	8.15E+06	2.38E+06	2.04E+06	2.00E+06	2.06E+06
D3YXL0	D3YXL0_MOUSE	Ccdc170	Coiled-coil domain containing 170	3	3		62593								64058.7						50529.7
D3YYI7	RN217_MOUSE	Rnf217	E3 ubiquitin-protein ligase RNF217	3	3						5441.5								1322.62
D3YYU8	OBSL1_MOUSE	Obsl1	Obscurin-like protein 1	51	51	233784	216968	190898	150745	201969	198564	178336	192105	244703	216851	205095	205594	212412	219576	159090	179025
D3YYY8	D3YYY8_MOUSE	Arhgef26	Rho guanine nucleotide exchange factor 26	53	53	618635	1.61E+06	1.72E+06	1.71E+06	679475	789563	860651	1.06E+06	647373	1.63E+06	1.84E+06	1.78E+06	775869	761391	724724	1.30E+06
D3YZG8	MTD2L_MOUSE	Mthfd2l	Bifunctional methylenetetrahydrofolate dehydrogenase/cyclohydrolase 2, mitochondrial	8	8			4060.54		4112.6	7358.8		3795.64			4279.17		6711.82	7440.82	3357.21	3788.33
D3YZI9	PGBD5_MOUSE	Pgbd5	PiggyBac transposable element-derived protein 5	23	23	1.95E+06	1.77E+06	733540	855518	852494	1.42E+06	1.23E+06	983183	1.92E+06	1.96E+06	907826	897983	782199	1.86E+06	1.45E+06	1.33E+06
D3YZP9	CCDC6_MOUSE	Ccdc6	Coiled-coil domain-containing protein 6	38	38	1.50E+06	2.98E+06	1.85E+07	4.17E+06	792126	1.40E+06	2.00E+06	2.44E+06	2.22E+06	3.86E+06	2.50E+07	3.84E+06	1.04E+06	1.52E+06	2.18E+06	2.09E+06
D3YZU1	SHAN1_MOUSE	Shank1	SH3 and multiple ankyrin repeat domains protein 1	92	90	1.54E+06	1.74E+06	5.93E+06	5.16E+06	3.44E+06	4.24E+06	4.78E+06	4.03E+06	1.85E+06	2.03E+06	7.06E+06	4.00E+06	3.05E+06	4.32E+06	4.05E+06	3.98E+06
D3YZV8	CCDC8_MOUSE	Ccdc8	Coiled-coil domain-containing protein 8 homolog	18	18	128639	321837	464882	51342.7		138859	48609.6	25890.9	138941	261439	480670	53544		26479.6		18400.5
D3YZZ4	D3YZZ4_MOUSE	Tsc22d4	Tsc22 domain family, member 4	13	10	822406	642701	1.51E+07	2.98E+06	1.47E+06	2.50E+06	2.67E+06	1.47E+06	909893	673924	1.74E+07	4.63E+06	1.45E+06	3.34E+06	2.31E+06	1.54E+06
D3YZZ5	D3YZZ5_MOUSE	Tmed7	Transmembrane emp24 domain-containing protein 7	13	13	2.10E+07	8.63E+06	4.16E+06	4.23E+06	4.00E+06	8.42E+06	9.47E+06	1.17E+07	2.32E+07	9.79E+06	3.53E+06	4.38E+06	4.76E+06	7.40E+06	1.08E+07	8.51E+06
D3Z0K6	D3Z0K6_MOUSE	Rsbn1l	Round spermatid basic protein 1-like	11	11	20899.2		53590.6	52059.4	451.383	2480.27		38694.3	49039.3		61840.8	68262.8	712.639	1142.54		46511.8
D3Z0M9	D3Z0M9_MOUSE	Ddx23	Probable ATP-dependent RNA helicase DDX23	50	50	738628	655698	1.35E+06	1.95E+06	1.55E+06	1.91E+06	1.77E+06	1.51E+06	850004	658049	1.13E+06	2.68E+06	1.64E+06	2.01E+06	1.71E+06	1.77E+06
D3Z286	D3Z286_MOUSE	Tmppe	Transmembrane protein with metallophosphoesterase domain	8	8		84605.1	62523.9		72428.6	59236.2	38842.3	42249.4		88925.6	60342.9		116882	146406		81070.5
D3Z2H9	D3Z2H9_MOUSE	Tpm3-rs7	Tropomyosin 3, related sequence 7	29	18	1.99E+08	9.03E+08	4.34E+08	3.93E+07	1.13E+07	1.50E+07	1.78E+07	2.27E+07	2.15E+08	1.36E+09	4.51E+08	5.72E+07	1.20E+07	1.51E+07	1.88E+07	2.66E+07
D3Z2R5	SELN_MOUSE	Selenon	Selenoprotein N	9	9			87647.1	154919	19471.2	74336.5	55973.1	18610.2			26821	113916	22018.8	65521.6	50719.7	40339.8
D3Z3H0	D3Z3H0_MOUSE	Ino80e	INO80 complex subunit E	5	5	3927.4	3968.63	2907.94			1705.6	11355.4		4128.76	3491.98	2996.57			6655.26	5333.77
D3Z3L3	D3Z3L3_MOUSE	Trim12c	Tripartite motif-containing 12C	22	8	206046	482026	833497	372713	252701	192902	223495	246757	215695	442654	997128	563050	269197	209458	263799	216710
D3Z3Y1	D3Z3Y1_MOUSE	Pigg	Phosphatidylinositol glycan anchor biosynthesis, class G	19	19			780954	358935	126364	187046	115950	131642		306069	526924	529306	148659	234912	185603	181646
D3Z430	D3Z430_MOUSE	Cimip5	RIKEN cDNA 2410004P03 gene	2	2						409.841	608.771								584.213
D3Z4I3	RBM24_MOUSE	Rbm24	RNA-binding protein 24	1	1								5770.93
D3Z4S3	PTRD1_MOUSE	Ptrhd1	Putative peptidyl-tRNA hydrolase PTRHD1	9	9	2.91E+06	2.88E+07	1.47E+07	914893	520417	986382	1.55E+06	1.49E+06	1.76E+06	1.95E+07	1.73E+07	1.31E+06	379163	775916	1.44E+06	2.02E+06
D3Z4Z0	D3Z4Z0_MOUSE	Tada2b	Transcriptional adapter	8	8	27592.2			8748.47	2022.51	25175.6	37971.4	30853.2	28919			5009.29	1765.45	31962.6	37497.2	20242.4
D3Z5L6	S18B1_MOUSE	Slc18b1	MFS-type transporter SLC18B1	2	2	3.94E+06	3.31E+06							4.03E+06	6.41E+06
D3Z5V4	D3Z5V4_MOUSE	Fam124a	Family with sequence similarity 124, member A	14	14			238663	1436.73	221439	261037	395995	366118		228606	263500	189633	276513	270881	386619	340969
D3Z623	D3Z623_MOUSE	9330159F19Rik	RIKEN cDNA 9330159F19 gene	18	18	51443.3		75045	65623.2	30815	32177.3	34129.7			48624.8	48091.9	72926.3	27817.8	59630.7	32530.3
D3Z649	KCNT2_MOUSE	Kcnt2	Potassium channel subfamily T member 2	25	22		123440	144856	104404	171843	155213	144250	188506	198626	157816	146218	209589	152658	173320	151616	148423
D3Z6H8;P0DMN7	DCAM1_MOUSE;DCAM2_MOUSE	Amd1;Amd2	S-adenosylmethionine decarboxylase proenzyme 2	6	0	45326.8			20026.3	50583.5	2477.33		34149	47385				61751.7	1250.78		33175.7
D3Z6Q9	BIN2_MOUSE	Bin2	Bridging integrator 2	21	21	764592	673982	3.87E+06	3.10E+06	769172	807230	902980	751667	645833	590160	3.82E+06	3.04E+06	872113	744471	755380	760393
D3Z7A9	D3Z7A9_MOUSE	Lilra5	Leukocyte immunoglobulin-like receptor, subfamily A (with TM domain), member 5	2	2					28045.4	23202.6	24349.4	49223.4							27600.2
D3Z7H4	GSG1L_MOUSE	Gsg1l	Germ cell-specific gene 1-like protein	6	6	165025	144771	8488.97		161858			120949	176561	145964	12240.1		134054
D3Z7P3	GLSK_MOUSE	Gls	Glutaminase kidney isoform, mitochondrial	53	52	2.13E+07	2.36E+07	1.40E+07	2.86E+07	3.06E+07	2.02E+07	2.71E+07	4.48E+07	3.56E+07	3.81E+07	1.80E+07	3.19E+07	3.21E+07	2.47E+07	2.94E+07	4.86E+07
D3Z7Q2	SIM20_MOUSE	Smim20	Small integral membrane protein 20	2	2			146835	943554	88290.8	175525	187008	134786				2.41E+06	60016.5	97271	319961	221309
D3Z7X0	D3Z7X0_MOUSE	Acad12	Acyl-Coenzyme A dehydrogenase family, member 12	12	12	434801		329293	380572	677660	845886	595460	415458	456166	373179		588198	584880	922526	454223	241033
D4AFX7	D4AFX7_MOUSE	Dnajc13	DnaJ heat shock protein family (Hsp40) member C13	126	126	2.84E+06	2.55E+06	1.57E+06	1.82E+06	2.00E+06	2.07E+06	2.17E+06	2.25E+06	2.05E+06	1.76E+06	1.65E+06	2.11E+06	2.10E+06	2.27E+06	2.43E+06	2.55E+06
E0CXP6	E0CXP6_MOUSE	Umad1	UMAP1-MVP12 associated (UMA) domain containing 1	2	2	36846.6				159391	21954.4	221499	249536	38619.9				173727	152309	148624	144585
E0CYQ0	E0CYQ0_MOUSE	Kctd17	Potassium channel tetramerisation domain containing 17	13	13	206983	136484	1.18E+06	605386	249435	228658	272997	431959	346242	166893	1.18E+06	640866	269968	194109	112756	486772
E0CZ16	KLHL3_MOUSE	Klhl3	Kelch-like protein 3	23	23	318524	282029	268475	257665	464593	478816	373664	351788	333387	283117	301563	194166	493448	724362	340783	362223
E0CZ22	MROH1_MOUSE	Mroh1	Maestro heat-like repeat-containing protein family member 1	57	57	599883	472966	394997	540542	470815	557530	558316	957430	589772	453623	461705	589192	544245	772595	457115	1.00E+06
E0CZ26	E0CZ26_MOUSE	Kctd18	Potassium channel tetramerisation domain containing 18	9	9				36837.8	57625.8	70554.1	54529.7	55983.9				44210.5	68372.4	82653.1	56889.6	70400.8
E1U8D0	MTCL2_MOUSE	Mtcl2	Microtubule cross-linking factor 2	89	86	517014	833784	2.49E+06	956167	295435	439113	522028	523347	534383	884683	3.06E+06	1.11E+06	375627	517721	485162	521869
E2JF22	PIEZ1_MOUSE	Piezo1	Piezo-type mechanosensitive ion channel component 1	22	21	99880.5	198235	91315.9	33101.6	5204.64	1885.71	38247.9	80147.4	104732	287856	119381	67383.8		1509.17	67394.6	84859.5
E5D8G1	E5D8G1_MOUSE	Galntl6	Polypeptide N-acetylgalactosaminyltransferase	12	11			48867.8	41097.1	23083.5	35120.4		42757.7		48410.5	63504.3	35546.8	47174.5	13470.6		40310.2
E9PUA5	E9PUA5_MOUSE	Kifc5b	Kinesin-like protein	15	3		70375.5	91194.3	55764.9	64334.3	509.468				70731.9	115788	59597.6	90152.6	468.61	60361.1
E9PUC1	E9PUC1_MOUSE	Iqck	IQ motif containing K	2	2		64631.5								42889.2
E9PUD6	E9PUD6_MOUSE	Zscan18	Zinc finger and SCAN domain containing 18	19	19	831667	2.69E+06	411380	8739.44	57958.6				1.39E+06	3.84E+06	448403	10283.6	86066.1	66659.5
E9PUL5	PRRT2_MOUSE	Prrt2	Proline-rich transmembrane protein 2	10	10	1.21E+09	1.65E+09	1.50E+07	1.25E+06	257139	232057	853474	1.38E+06	1.39E+09	2.82E+09	2.27E+07	1.67E+06	538681	466117	712108	2.67E+06
E9PUQ3	E9PUQ3_MOUSE	Nkapd1	NKAP domain containing 1	6	6	246195	215980		250216					258516	217047	203751	429913			49389.8
E9PUQ8	DGKD_MOUSE	Dgkd	Diacylglycerol kinase delta	38	38	291362	215095	322481	398963	342637	340607	346494	351442	305320	256047	283514	584664	371262	283262	380868	519044
E9PUR0	E9PUR0_MOUSE	Ankhd1	Ankyrin repeat and KH domain containing 1	48	48	415534	294565	491382	590043	297744	274378	240200	258085	295392	321164	328896	397347	318173	320219	216584	245828
E9PUZ9	E9PUZ9_MOUSE	Pdzrn4	PDZ domain containing RING finger 4	3	3	3.58E+06								7.58E+06
E9PV26	E9PV26_MOUSE	Prr36	Proline rich 36	28	28	753558	1.56E+06	1.61E+06	523000	514948	580922	470871	406659	496723	2.46E+06	2.24E+06	712750	597789	565145	432149	442509
E9PV48	E9PV48_MOUSE	Ifit3b	Interferon-induced protein with tetratricopeptide repeats 3B	3	3	82534.4		3.52E+06	151543	49752.7	29693.4		91130.7	86349.4		7.46E+06	312217	129573	73168	69074.3	160445
E9PV59	E9PV59_MOUSE	Inafm1	InaF motif containing 1	1	1			2394.46								1557.48
E9PV82	FA53A_MOUSE	Fam53a	Protein FAM53A	3	3		3027.53				600.54				3660.31					2629.54
E9PV86	MCTP1_MOUSE	Mctp1	Multiple C2 and transmembrane domain-containing protein 1	37	36	593196	547982	627822	1.03E+06	526389	685287	601225	794789	620282	538004	743371	855445	578008	716503	745721	625717
E9PV87	TALD3_MOUSE	Talpid3	Protein TALPID3	11	11			34771.4	35312.3	30576.5	649.557		1458.89	11559.7	55879	35216.1	23297.1	32078.2	3418.12
E9PVA8	GCN1_MOUSE	Gcn1	Stalled ribosome sensor GCN1	183	183	4.03E+06	4.60E+06	8.10E+06	5.39E+06	4.65E+06	4.45E+06	5.41E+06	7.96E+06	3.75E+06	5.13E+06	8.37E+06	6.50E+06	4.40E+06	5.11E+06	5.64E+06	8.27E+06
E9PVB5	TTC17_MOUSE	Ttc17	Tetratricopeptide repeat protein 17	27	27	222319	204127	220320	197626	112316	204720	165723	184870	232452	205192	214817	203043	114272	244200	159175	194040
E9PVD3	PCD16_MOUSE	Dchs1	Protocadherin-16	73	73	240832	213543	202175	189439	238189	248240	235267	200821	252198	215307	202989	162291	297234	210789	231104	197756
E9PVX6	KI67_MOUSE	Mki67	Proliferation marker protein Ki-67	42	42	335955	294785	459400	197712	43258.7		79906.7		349531	301899	481575	241001	242241	121789
E9PVZ8	E9PVZ8_MOUSE	Golgb1	Golgin B1	237	237	2.04E+06	2.76E+06	7.68E+06	4.12E+06	1.82E+06	1.71E+06	1.90E+06	1.91E+06	2.03E+06	2.96E+06	7.58E+06	4.41E+06	1.96E+06	1.83E+06	1.53E+06	2.18E+06
E9PW37	E9PW37_MOUSE	Rasal2	RAS protein activator like 2	75	70	932006	4.00E+06	2.54E+06	907095	1.29E+06	1.21E+06	1.29E+06	1.63E+06	1.17E+06	4.46E+06	2.40E+06	898384	1.55E+06	1.33E+06	1.24E+06	1.79E+06
E9PW83	E9PW83_MOUSE	Fam184a	Family with sequence similarity 184, member A	58	57	623304	745138	926507	490371	293590	225533	476159	247905	653221	744461	1.01E+06	500307	327460	213816	501275	339876
E9PWG6	E9PWG6_MOUSE	Ncapg	Non-SMC condensin I complex, subunit G	11	11	127335	201300	3332.25		268112	247324		51069.3	242375		5410.79	135937	368326			67607.2
E9PWH2	E9PWH2_MOUSE	Card6	Caspase recruitment domain family, member 6	2	2		10925.8		6675.15						12952.9		9815.93
E9PWL0	E9PWL0_MOUSE	Trim30d	Tripartite motif-containing 30D	7	5	69148.4	60660.6	133993	13455.1				50754.6	72662.5	65959.2	236211					50658.4
E9PWM3	E9PWM3_MOUSE	Armcx4	Armadillo repeat containing, X-linked 4	53	53	323519	343468	506303	363672	152080	202438	87398.2	221377	368739	453112	642104	440558	142686	119900	141431	224430
E9PWR4	E9PWR4_MOUSE	Dip2c	Disco interacting protein 2 homolog C	74	63	966846	1.09E+06	1.20E+06	1.44E+06	1.82E+06	1.94E+06	2.12E+06	2.52E+06	1.09E+06	1.07E+06	1.06E+06	1.75E+06	2.07E+06	1.97E+06	1.96E+06	2.67E+06
E9PWW6	E9PWW6_MOUSE	Zc3h7a	Zinc finger CCCH type containing 7 A	26	26	164434	142183	343809	407340	96666.7	96483.2	126769	150345	172710	142619	203516	325077	127904	112205	120199	164949
E9PWW9	E9PWW9_MOUSE	Rsf1	Remodeling and spacing factor 1	53	53	536180	1.89E+06	3.26E+06	1.05E+06	501882	420873	542258	795425	563150	2.73E+06	2.90E+06	1.08E+06	611282	485954	477427	659084
E9PX28	E9PX28_MOUSE	Pcdh10	Protocadherin 10	39	37	2.24E+06	2.69E+06	5.77E+06	5.35E+06	2.43E+06	2.03E+06	2.20E+06	2.02E+06	2.38E+06	2.28E+06	5.52E+06	6.32E+06	3.06E+06	2.50E+06	2.09E+06	2.20E+06
E9PX29	E9PX29_MOUSE	Sptbn4	Spectrin beta chain	166	165	2.58E+06	3.16E+06	5.50E+06	4.69E+06	3.06E+06	5.36E+06	4.37E+06	3.21E+06	2.58E+06	2.98E+06	5.97E+06	5.61E+06	3.04E+06	5.88E+06	4.07E+06	3.16E+06
E9PX57	E9PX57_MOUSE	Kif6	Kinesin-like protein	8	8		12823		7353.56	769.504			2089.25		15961.6		17531.6	1190.48			3067.25
E9PX68	E9PX68_MOUSE	Slc4a1ap	Solute carrier family 4 (anion exchanger), member 1, adaptor protein	32	32	222222	736059	828412	406508	250674	204908	339867	409720	233484	889406	1.02E+06	425541	317870	220556	259188	494579
E9PXF0	E9PXF0_MOUSE	Pcdh17	Protocadherin 17	52	52	497169	708007	752322	1.20E+06	764001	931114	913679	820473	540760	722517	794853	871438	761340	1.01E+06	825972	637340
E9PXF8	MTMRD_MOUSE	Sbf2	Myotubularin-related protein 13	84	83	735892	634336	1.12E+06	1.28E+06	959304	1.53E+06	1.82E+06	1.44E+06	770461	651006	1.18E+06	1.43E+06	1.01E+06	1.55E+06	1.58E+06	1.28E+06
E9PY16	E9PY16_MOUSE	Adap1	ArfGAP with dual PH domains 1	34	33	4.16E+06	3.79E+06	1.18E+07	7.61E+06	6.33E+06	1.03E+07	1.19E+07	1.94E+07	7.32E+06	4.42E+06	1.16E+07	8.88E+06	6.10E+06	1.12E+07	1.36E+07	1.81E+07
E9PY28	E9PY28_MOUSE	Btbd2	BTB domain containing 2	15	11	91663.9	86817.8	137289	85565.2	145434	128133	160239	211301	95910.7	87092.9	144063	75344.7	108597	152017	164335	315538
E9PY43	E9PY43_MOUSE	Erich1	Glutamate rich 1	8	8		160514	117429		26473.1	74961.8				182698	160148	79527.6		67498.4
E9PY46	IF140_MOUSE	Ift140	Intraflagellar transport protein 140 homolog	56	56	462441	402191	459551	414247	534681	420928	567089	692323	486608	410049	458075	338306	480066	520114	585060	692451
E9PY62	E9PY62_MOUSE	Cntnap3	Contactin associated protein-like 3	10	10		6039.92		1142.14	6694.7	8386.48		5046.14		6061.04		1733.81	7374.81	21396.9
E9PYD1	E9PYD1_MOUSE	Fam98c	Family with sequence similarity 98, member C	21	21		252859	1.52E+06	273889	408270	824572	418906	356856	297756	254328	1.72E+06	282793	404456	755186	640209	293575
E9PYF7	E9PYF7_MOUSE	Ap1ar	AP1AR	8	8	126235	697629	211942	375572	141661	87849.3		141448	133753	551414	255110	928109	142148	91299.4
E9PYG6	E9PYG6_MOUSE	Rasa1	Ras GTPase-activating protein 1	56	56	1.96E+06	1.05E+06	1.78E+06	1.34E+06	882231	1.46E+06	1.43E+06	1.88E+06	1.29E+06	1.08E+06	1.81E+06	1.37E+06	838398	1.40E+06	1.47E+06	1.60E+06
E9PYH6	SET1A_MOUSE	Setd1a	Histone-lysine N-methyltransferase SETD1A	37	36	190572	298846	217735	148101	203041	160065	161440	143241	199474	366485	264934	140162	222333	194124	152829	176054
E9PYK3	PARP4_MOUSE	Parp4	Protein mono-ADP-ribosyltransferase PARP4	39	39	79688.5	66662.5	64504.5	106618	57881.7	96036	92654.2	56674.4	60681.3	32949.9	65986.6	90014.2	56592.4	99775.8	99259.4	59395.1
E9PYL2	PRR12_MOUSE	Prr12	Proline-rich protein 12	37	37	180756	274080	366375	239506	158381	219990	157235	185453	187203	248057	575568	219652	187156	203837	138877	167048
E9PYP1	E9PYP1_MOUSE	Ces1a	Carboxylic ester hydrolase	1	1						198598	990479	3.25E+07	3.45E+06					114403	1.25E+06	1.86E+07
E9PYP2	E9PYP2_MOUSE	Nbeal1	Neurobeachin like 1	50	50	458576	483037	383091	394631	344546	365732	332461	560284	479848	515253	454354	346265	443022	295349	338154	542878
E9PYY5	DNAI4_MOUSE	Dnai4	Dynein axonemal intermediate chain 4	6	6	753373	660898							1.16E+06	742461					179583	551877
E9PZ11	E9PZ11_MOUSE	Zbtb47	Zinc finger and BTB domain containing 47	18	14	146499	201259	972183	228187	81828.5	87316.2	97765.5	58208.3	139571	200922	996625	440803	104779	163866	143477	105717
E9PZ19	TUTLB_MOUSE	Igsf9b	Protein turtle homolog B	32	32	156392	250681	408289	411009	347214	419686	385173	261447	308300	259887	257210	392887	366958	455377	359143	302457
E9PZF7	E9PZF7_MOUSE	Slc25a53	Solute carrier family 25, member 53	16	16	264967		690364	410362	188798	269625	243999	302187	277257	233834	772328	520445	197440	302641	256414	274400
E9PZJ8	ASCC3_MOUSE	Ascc3	Activating signal cointegrator 1 complex subunit 3	92	92	780358	665668	604393	604059	640266	762561	826926	968794	790736	665860	598868	589514	612008	779437	696166	1.00E+06
E9PZM4	CHD2_MOUSE	Chd2	Chromodomain-helicase-DNA-binding protein 2	44	37	143028	128626	208724	194083	124509	130597	158490	195653	149862	129058	253471	114365	108392	167606	140582	239917
E9PZM7	E9PZM7_MOUSE	Scaf11	SR-related CTD-associated factor 11	30	29	378564	1.93E+06	2.53E+06	216172	185412	113003	132305	256104	396549	3.04E+06	3.14E+06	307573	196743	142000	145612	221974
E9PZP8	E9PZP8_MOUSE	Herc1	HECT-type E3 ubiquitin transferase	169	169	1.87E+06	2.10E+06	1.77E+06	2.46E+06	2.12E+06	2.25E+06	2.24E+06	2.18E+06	2.38E+06	1.98E+06	1.98E+06	2.67E+06	2.23E+06	2.49E+06	2.41E+06	2.36E+06
E9Q0B3	CC080_MOUSE		Uncharacterized membrane protein C3orf80 homolog	2	2								4294.09								4745.22
E9Q0B6	E9Q0B6_MOUSE	Dnah6	Dynein, axonemal, heavy chain 6	5	5			36757.4	166784							227725	235740			155042
E9Q0S6	TENS1_MOUSE	Tns1	Tensin-1	65	61	782053	992308	3.05E+06	1.64E+06	1.12E+06	1.25E+06	1.28E+06	918505		688125	3.53E+06	1.21E+06	1.16E+06	1.40E+06	992855	1.27E+06
E9Q137	TX264_MOUSE	Tex264	Testis-expressed protein 264 homolog	12	12	1.39E+06	1.19E+06	8.81E+06	1.22E+06	772789	999084	732834	1.35E+06	809072	772473	1.57E+07	1.53E+06	859914	1.11E+06	860535	1.47E+06
E9Q166	E9Q166_MOUSE	Atad2b	ATPase family, AAA domain containing 2B	29	28	231345	204374	204914	245052	144444	198347	201608	166884	242906	206160	216989	163934	192971	203446	183117	226915
E9Q1A5	E9Q1A5_MOUSE	Zfp384	Zinc finger protein 384	11	8				276584	254577	339262	218627	233837		239455		162046	279615	377600	260959
E9Q1M1	E9Q1M1_MOUSE	Pdzd2	PDZ domain-containing protein 2	47	47	40278.1	45998.8	42004.6	39659	27440.3	30314	21439.1	33673.6	42145.9	35996	54127.4	48992.7	29003.2	37754.4	25561.6	32475.3
E9Q1P8	I2BP2_MOUSE	Irf2bp2	Interferon regulatory factor 2-binding protein 2	26	26	375353	4.82E+06	2.32E+06	566950	358148	411529	339078	372242	252169	6.09E+06	2.02E+06	685761	396836	461626	283367	421775
E9Q236	MRP4_MOUSE	Abcc4	ATP-binding cassette sub-family C member 4	59	58	654575	573691	811479	754270	508755	1.09E+06	634144	826465	692948	610090	901752	609350	409853	1.34E+06	598829	806821
E9Q238	KANK1_MOUSE	Kank1	KN motif and ankyrin repeat domains 1	57	56	282274	279967	595702	438339	247285	324053	323367	349088	295415	284923	607465	280803	229992	371159	282716	341040
E9Q271	E9Q271_MOUSE	Wdr17	WD repeat domain 17	15	15		8018.77	6892.48	12107.3	6763.46	4471.55	11213.6	10068.3		8187.12	7250.74	9345.96	8972.9	8868.07	10246.8	12247.1
E9Q286	ICE1_MOUSE	Ice1	Little elongation complex subunit 1	32	31	482271	811091	775277	2.56E+06	740351	734291	1.20E+06	971619	974495	786472	863056	4.73E+06	983386	993513	1.21E+06	1.51E+06
E9Q287	E9Q287_MOUSE	Adamts3	ADAM metallopeptidase with thrombospondin type 1 motif 3	26	24		65418.6	70026.2	53087.4	71129.3	60172.6	53235.8	42205.3	73379	66282.2	62541.9	77211.3	58417.8	67321	66253.3	33104.7
E9Q2E4	E9Q2E4_MOUSE	Hectd4	HECT domain E3 ubiquitin protein ligase 4	196	196	2.10E+06	2.42E+06	6.23E+06	4.15E+06	2.70E+06	3.44E+06	3.48E+06	3.85E+06	2.15E+06	2.42E+06	6.99E+06	5.06E+06	3.06E+06	3.77E+06	3.50E+06	4.03E+06
E9Q2I4	E9Q2I4_MOUSE	Mideas	Mitotic deacetylase associated SANT domain protein	36	36	142795	137149	190027	164328	74705.5	105557	168860	123169	150487	140052	242943	164342	85604.7	144507	126154	143109
E9Q2M9	WDFY4_MOUSE	Wdfy4	WD repeat- and FYVE domain-containing protein 4	31	31	181247	149182	90991.3	67922.6	39492.8	46071.8		65540	71974.1	60611.4	61857.4	50483.3	22298	48345.5	50884.4	50482.6
E9Q2S7	E9Q2S7_MOUSE	Zfp266	Zinc finger protein 266	7	7		56190.9	10468.3	13333.1	13966	13099.7					19273.1	11914		13818	11284.5
E9Q2Y0	E9Q2Y0_MOUSE	Eid2b	EP300 interacting inhibitor of differentiation 2B	6	6	68714.9		196658	100342	159000	65307.3		55623.6	72020.3		172567	115872	234653	81261	43452.5	50483.8
E9Q309	CE350_MOUSE	Cep350	Centrosome-associated protein 350	43	43	357007	318964	277563	262488	247496	114841	199528	247040	380133	322513	349878	252310	242217	59374.8	203666	213060
E9Q343	G137C_MOUSE	Gpr137c	G protein-coupled receptor 137C	3	3				34410.3	37156.5	46996.6	57160.8					40138.1	55128.5	53343.9	80714.7
E9Q349	WDR25_MOUSE	Wdr25	WD repeat-containing protein 25	3	3		17566	12676.6				9472.31	8479.27		14215.2	13715.7				20103.1
E9Q368	TARB1_MOUSE	Tarbp1	tRNA (guanosine(18)-2'-O)-methyltransferase TARBP1	4	4			119153								89055.8				48240.1
E9Q394	AKP13_MOUSE	Akap13	A-kinase anchor protein 13	101	101	479610	570882	1.49E+06	674766	434418	331317	398020	446514	493504	577602	1.69E+06	873822	513921	410813	371695	458723
E9Q3A7	E9Q3A7_MOUSE	Cdh19	Cadherin 19, type 2	11	11		42252.4	94446.5	54831.6	44350.1	57606.7	17921.9	43641.9		42130.7	168965	49804.9	57585.8	49969.7	37823	40635.3
E9Q3C1	C2CD2_MOUSE	C2cd2	C2 domain-containing protein 2	18	18	183710	286112	792515	212539	97001.9	297053	187477	282562	192209	311140	885432	208267	85534.3	326834	196565	244296
E9Q3G8	NU153_MOUSE	Nup153	Nuclear pore complex protein Nup153	54	54	674825	1.88E+06	2.36E+06	1.18E+06	863884	843015	758509	1.26E+06	713207	1.53E+06	2.79E+06	1.10E+06	993374	892463	848045	1.02E+06
E9Q3K4	E9Q3K4_MOUSE	Smim10l1	Small integral membrane protein 10 like 1	2	2					111301	89170.6	72370.7	78935.6					119218	108660	58739.3	90353.8
E9Q3L2	PI4KA_MOUSE	Pi4ka	Phosphatidylinositol 4-kinase alpha	129	129	2.20E+06	3.03E+06	4.92E+06	4.42E+06	3.25E+06	2.42E+06	3.67E+06	4.21E+06	2.25E+06	3.25E+06	5.41E+06	5.72E+06	3.45E+06	2.80E+06	3.62E+06	4.41E+06
E9Q3L4	E9Q3L4_MOUSE	Ifi207	Interferon activated gene 207	8	8	276284	257597		56205.2	20102.4	37959.4		45444.3		54682.5		49756.1	34768.8	57553.6		57907.6
E9Q3M5	S4A5_MOUSE	Slc4a5	Electrogenic sodium bicarbonate cotransporter 4	2	2	25938.2							34140.2	36564.8							27917.4
E9Q3M9	E9Q3M9_MOUSE	Cracdl	Capping protein inhibiting regulator of actin like	87	86	4.16E+07	2.64E+08	3.11E+08	1.11E+08	1.49E+08	1.29E+08	1.51E+08	1.34E+08	8.87E+07	2.61E+08	3.30E+08	9.98E+07	1.24E+08	1.41E+08	1.26E+08	1.21E+08
E9Q401	RYR2_MOUSE	Ryr2	Ryanodine receptor 2	286	260	3.25E+06	5.26E+06	8.97E+06	5.67E+06	4.58E+06	5.19E+06	5.63E+06	5.85E+06	3.73E+06	4.90E+06	9.19E+06	5.69E+06	4.41E+06	5.65E+06	5.82E+06	6.00E+06
E9Q411	E9Q411_MOUSE	Nbas	Neuroblastoma amplified sequence	97	97	1.36E+06	1.12E+06	2.26E+06	1.35E+06	1.65E+06	1.56E+06	1.48E+06	1.82E+06	1.27E+06	1.16E+06	2.44E+06	1.38E+06	1.69E+06	1.86E+06	1.46E+06	1.83E+06
E9Q414	APOB_MOUSE	Apob	Apolipoprotein B-100	6	5				183441	733955	1.20E+06	1.05E+06	1.21E+06				161417	688463	528074	990300	820575
E9Q4F2	KLH18_MOUSE	Klhl18	Kelch-like protein 18	9	9		5826.27		4611.23	7643.24	923.473	3103.66	4867.64		5844.45		3983.3	11985.2	7085.69	4750.55	7515.56
E9Q4F7	ANR11_MOUSE	Ankrd11	Ankyrin repeat domain-containing protein 11	36	35	150464	208687	130473	60885.1	127079	90070.9	96456	113852	157851	216491	132468	43475.4	126447	131316	93854.3	126744
E9Q4M0	E9Q4M0_MOUSE	Tmem44	Transmembrane protein 44	8	8		4526.8	1287.34	1185.17	690.812	774.18		1247.46		5306.57	1775.79	1002.23	627.217	1782.21	1095	1197.47
E9Q4N7	ARI1B_MOUSE	Arid1b	AT-rich interactive domain-containing protein 1B	77	73	1.51E+06	1.09E+06	1.44E+06	1.12E+06	1.57E+06	1.80E+06	1.88E+06	1.67E+06	1.44E+06	1.18E+06	1.48E+06	1.39E+06	1.45E+06	1.59E+06	1.85E+06	1.61E+06
E9Q4P1	WDFY1_MOUSE	Wdfy1	WD repeat and FYVE domain-containing protein 1	30	30	2.24E+06	2.99E+06	2.75E+06	1.22E+06	2.65E+06	1.89E+06	2.43E+06	2.34E+06	2.33E+06	3.28E+06	3.00E+06	1.42E+06	3.02E+06	2.24E+06	2.48E+06	2.67E+06
E9Q4S1	PDE8B_MOUSE	Pde8b	High affinity cAMP-specific and IBMX-insensitive 3',5'-cyclic phosphodiesterase 8B	32	31	121989	226150	530911	255446	298069	343106	226784	274307	238571	226808	559383	180341	301460	291708	232187	265807
E9Q4T4	E9Q4T4_MOUSE	Ccdc71l	Coiled-coil domain containing 71 like	6	6			8120.78	5281.7	1994.21	4655.61	17053.4	11045			8532.87	5909.54	1929.64		20059	12734.3
E9Q4X2	E9Q4X2_MOUSE	Uggt2	UDP-glucose:glycoprotein glucosyltransferase 1	51	51	342690	317158	295796	355079	205801	353636	522245	453063	360341	320756	357412	325005	297926	504629	533951	463289
E9Q4Y4	E9Q4Y4_MOUSE	Cep192	Centrosomal protein 192	17	17	35463.6	29194.3	26549.1	23588	163.114			4765.74	38856.1	29619.5	31925.5	21608.5	248.607			4429.98
E9Q4Z2	ACACB_MOUSE	Acacb	Acetyl-CoA carboxylase 2	6	6	65567.4		2999.69			57355.2	411300	1.81E+06	68815.8		8368.5			45614.7	257063	698102
E9Q512	E9Q512_MOUSE	Trip11	Thyroid hormone receptor interactor 11	134	134	2.19E+06	2.23E+06	3.89E+06	2.99E+06	1.47E+06	1.37E+06	1.71E+06	1.51E+06	1.84E+06	2.34E+06	4.07E+06	3.39E+06	1.47E+06	1.60E+06	1.50E+06	1.83E+06
E9Q555	RN213_MOUSE	Rnf213	E3 ubiquitin-protein ligase RNF213	229	229	1.44E+06	1.28E+06	1.60E+06	1.39E+06	1.10E+06	1.31E+06	1.56E+06	1.44E+06	1.19E+06	1.21E+06	1.71E+06	1.49E+06	1.19E+06	1.72E+06	1.84E+06	1.95E+06
E9Q557	DESP_MOUSE	Dsp	Desmoplakin	93	93	645459	573107	947476	623918	612330	558648	543996	562708	661969	572086	1.02E+06	510168	586757	480783	485940	441376
E9Q5C9	NOLC1_MOUSE	Nolc1	Nucleolar and coiled-body phosphoprotein 1	34	34	1.74E+06	6.42E+06	8.12E+06	1.13E+06	702750	832519	1.61E+06	1.82E+06	1.62E+06	3.74E+06	8.69E+06	1.37E+06	976105	1.04E+06	1.47E+06	1.74E+06
E9Q5F9	SETD2_MOUSE	Setd2	Histone-lysine N-methyltransferase SETD2	65	65	256148	301626	451434	258684	78529.2	178612	262984	231503	269189	301679	530527	313599	70852.8	210199	273540	245506
E9Q5G2	E9Q5G2_MOUSE	Pcdhb9	Protocadherin beta 9	11	9	143531	128090	112415	99657	108229	135234		107893	150226	128444		85714.7	133939	160612		104891
E9Q5K9	YTDC1_MOUSE	Ythdc1	YTH domain-containing protein 1	19	19	674488	771599	2.25E+06	695798	298093	592986	621300	470850	390728	756326	2.90E+06	804680	348206	798715	547148	536023
E9Q5M4	E9Q5M4_MOUSE	Zfr2	Zinc finger RNA binding protein 2	39	39	531138	574500	2.06E+06	734599	761640	743090	649609	576224	559592	492735	1.81E+06	923508	967138	1.05E+06	605424	657436
E9Q5M9	E9Q5M9_MOUSE	Zfp688	Zinc finger protein 688	1	1			1363.86								4120.01
E9Q612	PTPRO_MOUSE	Ptpro	Receptor-type tyrosine-protein phosphatase O	14	14				2227.71	81327.1	81999	85502.1	70087.5				3340.75	96705.1	121561	71743.4	84802.7
E9Q616	E9Q616_MOUSE	Ahnak	AHNAK nucleoprotein	347	347	1.07E+07	2.29E+07	7.63E+07	2.73E+07	1.09E+07	1.07E+07	1.36E+07	1.89E+07	9.48E+06	2.15E+07	9.50E+07	3.24E+07	1.11E+07	1.34E+07	1.29E+07	1.73E+07
E9Q634	MYO1E_MOUSE	Myo1e	Unconventional myosin-Ie	65	57	2.18E+06	1.54E+06	2.17E+06	994988	825945	1.05E+06	1.50E+06	1.94E+06	1.14E+06	1.03E+06	2.45E+06	972257	942644	1.29E+06	1.16E+06	1.89E+06
E9Q6B2	CC85C_MOUSE	Ccdc85c	Coiled-coil domain-containing protein 85C	19	19	376376	325709	748827	454240	705779	494212	564781	502942	398253	327420	777293	610501	707345	539141	507475	439629
E9Q6C8	XKR6_MOUSE	Xkr6	XK-related protein 6	13	13		144539	84510	19515.9	21439	15927.7	16461.4	18200.7		121354	113447	4268.84	24877.6	17179.7	27456.5	18253.7
E9Q6D6	ZN277_MOUSE	Znf277	Zinc finger protein 277	6	6				10279	12456.6	1450.24	9148.46	26639.7				8761.28		2577.35	11691.5	23660.6
E9Q6E9	SIMC1_MOUSE	Simc1	SUMO-interacting motif-containing protein 1	1	1																1785.56
E9Q6H8	E9Q6H8_MOUSE	Plekha5	Pleckstrin homology domain containing, family A member 5	66	66	460387	1.02E+06	2.57E+06	534549	757216	1.25E+06	744514	1.10E+06	379881	720401	2.87E+06	826816	707904	1.20E+06	910952	865016
E9Q6J5	BD1L1_MOUSE	Bod1l	Biorientation of chromosomes in cell division protein 1-like 1	82	79	1.13E+06	1.08E+06	2.95E+06	1.79E+06	725471	569786	943685	768968	1.20E+06	1.19E+06	3.29E+06	2.16E+06	724895	663771	640785	729547
E9Q6K3	E9Q6K3_MOUSE	Pibf1	Progesterone immunomodulatory binding factor 1	18	18		40586.9	63483.6	43143	42042.5	33692.8		33783.1		42081.5	60616.3	42330.6	35755.9	20199.6	19664.4	29325.6
E9Q6P5	TTC7B_MOUSE	Ttc7b	Tetratricopeptide repeat protein 7B	54	54	1.71E+06	2.61E+06	3.42E+06	2.76E+06	2.50E+06	4.33E+06	3.40E+06	3.16E+06	1.82E+06	2.67E+06	3.64E+06	3.32E+06	2.59E+06	5.06E+06	3.41E+06	3.12E+06
E9Q6R7	E9Q6R7_MOUSE	Utrn	Utrophin	199	195	1.23E+06	1.81E+06	4.64E+06	2.51E+06	1.50E+06	1.40E+06	1.32E+06	1.60E+06	1.32E+06	1.95E+06	4.95E+06	2.44E+06	1.43E+06	1.54E+06	1.31E+06	1.59E+06
E9Q6S0	E9Q6S0_MOUSE	Zfp597	Zinc finger protein 597	3	3		3.12E+07	327281							3.44E+07
E9Q6Y8	E9Q6Y8_MOUSE	Usp31	ubiquitinyl hydrolase 1	51	51	259079	287671	889632	688397	328166	307466	343314	290620	270361	261808	1.15E+06	575326	437891	316944	387748	391729
E9Q711	E9Q711_MOUSE	Lrp3	Low-density lipoprotein receptor-related protein 3	13	13		34684.2	35816.6	28652.9		27062.1	31072.1	10344.4		34712.5	37316.1	32093.2	35816.9	31933.1	33390.5	11820.3
E9Q735	UBE4A_MOUSE	Ube4a	Ubiquitin conjugation factor E4 A	38	38	736718	684953	2.95E+06	1.04E+06	630769	1.28E+06	2.04E+06	2.05E+06	791186	895940	2.96E+06	1.44E+06	848358	1.97E+06	1.78E+06	2.19E+06
E9Q743	CF251_MOUSE	Cfap251	Cilia- and flagella-associated protein 251	7	7			26623.6	9637.69			8640.66				24287.3	15506.9		976.513	8127.37
E9Q777	E9Q777_MOUSE	Akap11	A kinase anchor protein 11	51	51	326478	293472	280302	172449	342912	424454	290886	265188	343808	295571	309934	145882	327414	506681	218603	244477
E9Q784	ZC3HD_MOUSE	Zc3h13	Zinc finger CCCH domain-containing protein 13	39	39	343846	343487	1.54E+06	321804	183772	301296	277568	337692	360047	361408	1.98E+06	596000	268120	425012	243440	424304
E9Q7C4	E9Q7C4_MOUSE	Prr14l	Proline rich 14-like	27	27	57387.8	64631.4	53393.3	22615.5	17004.7	12918.3	37820.4	42232.8	61891.7	64953.6	84193	21998.9	18176.2	22110	35827.8	49452.6
E9Q7D5	ARHG5_MOUSE	Arhgef5	Rho guanine nucleotide exchange factor 5	16	16	32498.3	31060.8	12373.2	21742.9	23980.8	21636.5		23098.5	69330.4	34911	17887.1	18500.7		25889.9		22937.9
E9Q7E2	ARID2_MOUSE	Arid2	AT-rich interactive domain-containing protein 2	43	43	239712	372227	368535	213321	240671	301662	172080	241796	245079	388763	325149	258948	194898	319787	210759	182947
E9Q7F2	RN169_MOUSE	Rnf169	E3 ubiquitin-protein ligase RNF169	7	7		1069.75		1163.91		297.355	2766.41		1304.77	1066.57	989.809	1141.92	963.313	1351.77	5976.09
E9Q7G0	NUMA1_MOUSE	Numa1	Nuclear mitotic apparatus protein 1	140	140	1.84E+06	4.17E+06	9.74E+06	3.21E+06	2.50E+06	1.69E+06	2.20E+06	2.56E+06	1.95E+06	3.81E+06	8.72E+06	3.88E+06	2.72E+06	1.85E+06	1.90E+06	2.44E+06
E9Q7L1	E9Q7L1_MOUSE	Urb2	URB2 ribosome biogenesis 2 homolog (S. cerevisiae)	28	28		119066	167177	111045	54718	244160	239004	163829		119586	181771	85116	44501.7	229222	226139	99706
E9Q7L6	E9Q7L6_MOUSE	Foxn2	Forkhead box N2	1	1			1568.62								897.313
E9Q7M2	T22D2_MOUSE	Tsc22d2	TSC22 domain family protein 2	10	10	2.05E+06	4.73E+06	842228	174627	99736.3	34845.8	29682	93224.6	2.12E+06	5.03E+06	1.60E+06	72581.7	68308	60747.3		87317.9
E9Q7N9	E9Q7N9_MOUSE	Dnah11	Dynein axonemal heavy chain 11	25	21	22429.5	19929.1	4712.85	17138	6852.64	14307.3	21124.8	16092.5	24613.7	20108.9	24450.5	16317.4	17627.6	8899.61	17863.4	17894.7
E9Q7P2	E9Q7P2_MOUSE	Cacna1i	Voltage-dependent T-type calcium channel subunit alpha	22	22	52371.4	73828.5	92346	54390.5	25828.6	78809.8	38651.1	51244.7		75284.6	94594.7	59306	36316.9	83393.4	34205	46523
E9Q7T7	CHADL_MOUSE	Chadl	Chondroadherin-like protein	31	31	182717	179284	6571.04	158441	259219	231969	263654	150264	191626	179464	5182.18	159191	256207	254854	286397	161923
E9Q7X6	HEG1_MOUSE	Heg1	Protein HEG homolog 1	10	10		2625.51	2344.06	3125.02	1929.57	2509.51	2098.32		3136.57	2652.95	2598.9	3123.83	1869.1	3203.36		3336.17
E9Q7X7	NRX2A_MOUSE	Nrxn2	Neurexin-2	79	73	1.56E+06	1.51E+06	5.44E+06	4.04E+06	2.23E+06	2.63E+06	2.55E+06	2.74E+06	1.67E+06	1.95E+06	5.45E+06	5.02E+06	2.52E+06	3.23E+06	2.76E+06	2.75E+06
E9Q8D0	DJC21_MOUSE	Dnajc21	DnaJ homolog subfamily C member 21	9	9	8035.98	11542.4	19630.2	5733.5	2392.82	5959.83			8475.34	11051.6	21057.9	19945.7	1299.21	9998.3
E9Q8I7	E9Q8I7_MOUSE	Nfxl1	Nuclear transcription factor, X-box binding-like 1	40	39	151302	286991	392655	257166	174866	162935	143264	205028	159293	362022	368835	189406	217136	187210	167158	186645
E9Q8I9	FRY_MOUSE	Fry	Protein furry homolog	108	108	1.18E+06	1.15E+06	2.16E+06	1.88E+06	1.22E+06	1.73E+06	1.83E+06	2.07E+06	1.25E+06	1.19E+06	2.24E+06	2.29E+06	1.23E+06	1.80E+06	1.95E+06	2.17E+06
E9Q8M1	E9Q8M1_MOUSE	Zfp358	Zinc finger protein 358	8	8					93605.6	136621	73370.3	113500					101659	112613	69335.2	62287.5
E9Q8Q6	CC141_MOUSE	Ccdc141	Coiled-coil domain-containing protein 141	73	73	858912	757281	880454	766810	957921	648255	672242	634181	876152	776335	989794	791381	1.02E+06	681540	560510	574638
E9Q8V6	E9Q8V6_MOUSE	Dennd4a	DENN domain containing 4A	67	66	312979	1.46E+06	993821	415278	270788	385288	341296	357237	328108	1.71E+06	1.18E+06	464427	310249	382458	409538	381844
E9Q8X5	E9Q8X5_MOUSE	Zbtb10	Zinc finger and BTB domain containing 10	2	2		1.76E+06	107539		6858.39					3.00E+06
E9Q912	GDS1_MOUSE	Rap1gds1	Rap1 GTPase-GDP dissociation stimulator 1	36	36	2.38E+07	4.46E+07	1.10E+08	2.32E+07	1.53E+07	1.49E+07	1.81E+07	2.08E+07	2.62E+07	5.96E+07	1.35E+08	2.79E+07	1.81E+07	1.68E+07	1.67E+07	1.99E+07
E9Q942	SIM13_MOUSE	Smim13	Small integral membrane protein 13	1	1	3.77E+07	7.27E+07	2.14E+06	29872	10300.1				3.38E+07	1.31E+08	3.96E+06	36278.7
E9Q9B3	E9Q9B3_MOUSE	Spryd3	SPRY domain containing 3	18	18	344880	307785	59351.5	277660	77710	407338	855769	893400	377121		56234.5	242452	102633	349505	1.17E+06	787944
E9Q9B7	E9Q9B7_MOUSE	Kidins220	Kinase D-interacting substrate of 220 kDa	96	96	1.31E+06	1.63E+06	4.23E+06	2.00E+06	2.31E+06	2.17E+06	2.17E+06	2.20E+06	1.32E+06	1.64E+06	4.69E+06	1.89E+06	2.24E+06	2.17E+06	2.09E+06	2.06E+06
E9Q9D5	RBL2A_MOUSE	Rabl2	Rab-like protein 2A	11	11	22327.1	1.46E+06	256107	56534.7	89944.1	221267		173502	71364.4	1.99E+06	190874		103019	227733	160873	167375
E9Q9D8	E9Q9D8_MOUSE	Ankrd35	Ankyrin repeat domain 35	11	11	6505.44		4058.79	4665.26	5336.06	889.6	1468.88	4770.18	6949.08		5928.27	4084.89	5258.37	1477.99		4774.96
E9Q9K8	E9Q9K8_MOUSE	Akap6	A-kinase anchor protein 6	50	50		346036	319783	436244	375061	343518	299929	288511		408684	330223	499071	406623	403138	293859	402476
E9Q9M8	PWP2B_MOUSE	Pwwp2b	PWWP domain-containing protein 2B	9	9			1647.68		967.838	4190.54		1551.44			1743.12	1731.94	1164.52	3413.05	2505.69	1544.93
E9Q9Q2	E9Q9Q2_MOUSE	R3hdm1	R3H domain containing 1	30	29	418176	361295	272007	242545	409272	359268	427916	548624	460271	369374	290176	207723	479491	427611	466230	637240
E9Q9Q6	E9Q9Q6_MOUSE	Cdh18	Cadherin 18	7	7	20821.8		12709.7	13141.4		3791.83				78052.1	20985.7	11213.4	15245
E9Q9R9	DLG5_MOUSE	Dlg5	Disks large homolog 5	75	75	642378	558937	1.59E+06	608789	363433	592706	561548	697338	694542	627310	1.43E+06	743228	436862	662194	508697	789708
E9Q9T0	E9Q9T0_MOUSE	Fbrsl1	Fibrosin-like 1	18	18		160856	106347	69307.7	25300.2	102899	107666	189982		161817	118503	53391.9	18597	105965	99352.9	208778
E9Q9U8	E9Q9U8_MOUSE	Ccdc74a	Coiled-coil domain containing 74A	10	10	255288	223624	2.07E+06	1.46E+06	216326	310579	451977	407291	267223	224174	686946	926264	216704	461155	364757	242933
E9QA16	E9QA16_MOUSE	Cald1	Caldesmon 1	50	49	1.16E+06	1.92E+06	5.69E+06	1.79E+06	812461	921993	917136	1.20E+06	1.23E+06	1.95E+06	6.76E+06	1.86E+06	870628	880787	939038	1.47E+06
E9QA22	E9QA22_MOUSE	Zfp644	Zinc finger protein 644	20	20	67072	250634	169029	48879.4	32957.3	40289.3	44779.3	50667.4	70170.2	25161.5	243438	67667.7	46847.4	48499.1	41891.1	50695.4
E9QAE3	E9QAE3_MOUSE	Btaf1	B-TFIID TATA-box binding protein associated factor 1	48	48	604927	418274	397191	584113	562814	407001	364968	573648	512178	420217	427186	650956	519525	461588	408510	462691
E9QAM5	HELZ2_MOUSE	Helz2	3'-5' exoribonuclease HELZ2	7	7		2843.98	2537.91		2653.21	2301.24	1509.19			22335.7	3260.03		887.16	2391.41	2452.41	2922
E9QAN8	E9QAN8_MOUSE	Pik3c2b	Phosphatidylinositol-4-phosphate 3-kinase catalytic subunit type 2 beta	10	10			4694.33	4749.69	2203.38			3658.67			4885.02	6150.78	4960.89			4181.43
E9QAP7	E9QAP7_MOUSE	Taf4	TATA-box binding protein associated factor 4	19	18	108845		122435	38824.8	139620	93071.8		79948.7	113869		133465	76683.1	122665	109873	87492.6	79942
E9QAT4	SC16A_MOUSE	Sec16a	Protein transport protein Sec16A	91	91	3.43E+06	7.92E+06	9.43E+06	7.46E+06	4.21E+06	4.78E+06	4.70E+06	6.08E+06	3.60E+06	8.54E+06	8.31E+06	9.36E+06	4.33E+06	5.05E+06	4.91E+06	5.47E+06
F2Z3U3	F2Z3U3_MOUSE	Raph1	Ras association (RalGDS/AF-6) and pleckstrin homology domains 1	51	49	630333	640751	1.11E+06	768762	738573	1.16E+06	908803	1.46E+06	653112	621563	1.42E+06	913642	950537	1.20E+06	1.10E+06	1.93E+06
F2Z461	HERC6_MOUSE	Herc6	E3 ISG15--protein ligase Herc6	11	11	32388.5		25252.2	30056.9	19240.6		41300.2	35234.2	33734.8		26820.1		16914.2	27613.8		5185.39
F6R3J9;L7N200	F6R3J9_MOUSE;L7N200_MOUSE	Speer1c;Speer1g	Spermatogenesis associated glutamate (E)-rich protein 1G	1	0														440.51
F6RXI4	F6RXI4_MOUSE	Cspg4b	Chondroitin sulfate proteoglycan 4B	3	3				884.604	494.07		845.25					761.901			1071.14
F6SEU4	SYGP1_MOUSE	Syngap1	Ras/Rap GTPase-activating protein SynGAP	85	82	1.14E+07	7.51E+07	5.77E+07	1.85E+07	1.70E+07	1.92E+07	2.13E+07	1.87E+07	1.20E+07	8.92E+07	5.48E+07	2.02E+07	1.53E+07	1.67E+07	1.61E+07	1.51E+07
F6U238	F6U238_MOUSE	Maml2	Mastermind like transcriptional coactivator 2	12	12		20860.5	16077	14823.7	19417.7	9916.67	25068.6			21096.8	15181.7		19125	23943.5	19668.3
F6U5V1	F6U5V1_MOUSE	Larp1b	La ribonucleoprotein 1B	9	9	4993.33	4382.99	29220.2	4365.78			3533.19		5237.67	4390.64	33726.8	4027.56	4662.34	230.455	3326.22	3676.08
F6V035	F6V035_MOUSE	Ccdc149	Coiled-coil domain containing 149	21	21	104188	91421.8	81685	100910	97136.5	98037.7			109194	91700.3	95732.5	86532.6	137434	109100	71369.5
F6VAN0	ATF6A_MOUSE	Atf6	Cyclic AMP-dependent transcription factor ATF-6 alpha	9	9	201071	187328		83077.4	73600.9			181254	215251	187011		94731.6	150406		121480	180999
F6W8I0	YJEN3_MOUSE	Yjefn3	YjeF N-terminal domain-containing protein 3	14	14	232060	201481	212730	100672	190875	172680	198156	328153	243332	202426		183427	181327	179806	178286	302717
F6XJP7	F6XJP7_MOUSE	Pcsk6	Proprotein convertase subtilisin/kexin type 6	19	18	16611.6	17316.5	1597.78	82779.8	9020.33	22333.4	23357.7	12330.9	29970.4	17007.6	13808.7	46842.4	11668.9	23320.7	17035.4
F6XLV1	CRCC2_MOUSE	Crocc2	Ciliary rootlet coiled-coil protein 2	70	70	301120	270113	423019	278792	163434	241464	238835	186866	315433	271838	644974	337495	262269	316643	268501	205011
F6ZDS4	TPR_MOUSE	Tpr	Nucleoprotein TPR	158	158	2.87E+06	6.93E+06	1.94E+07	3.75E+06	2.51E+06	2.21E+06	2.37E+06	2.68E+06	2.93E+06	6.43E+06	2.16E+07	5.04E+06	2.59E+06	2.24E+06	1.91E+06	2.54E+06
F6ZE64	F6ZE64_MOUSE	Lonrf2	LON peptidase N-terminal domain and ring finger 2	28	28	93078.4		105638	100437	71322.4	93502.6	67695.4	68219.3	97423.9		88287.3	96763.3	82675.6	112165	64222.4	74817.5
F6ZNL5	F6ZNL5_MOUSE	Pcdh11x	Protocadherin 11 X-linked	2	2				22698.3								109003
F7BAB2	F7BAB2_MOUSE	Tmem132b	Transmembrane protein 132B	43	43	662023	717193	1.30E+06	1.72E+06	1.11E+06	1.96E+06	1.29E+06	1.02E+06	800068	589371	1.37E+06	1.65E+06	840035	1.92E+06	1.47E+06	936518
F7BJB9	MORC3_MOUSE	Morc3	MORC family CW-type zinc finger protein 3	34	34	203241	189742	244854	388045	101384	177984	146390	173381	215469	194719	276806	437601	183292	172522	154907	153727
F7BWT7	TSN15_MOUSE	Tspan15	Tetraspanin-15	9	9			421869	668052	299668	691813	347249	315589			363234	555372	332946	691559	364696	321856
F8VPJ6	RFX7_MOUSE	Rfx7	DNA-binding protein RFX7	7	7			5496.22					1633.27	2341.57		7180.94	361.698				1628.18
F8VPK0	SKI3_MOUSE	Skic3	Superkiller complex protein 3	65	65	644814	548589	740997	555238	740926	890862	1.14E+06	1.34E+06	633569	492452	797779	617214	920571	1.03E+06	1.18E+06	1.52E+06
F8VPK8	F8VPK8_MOUSE	Pcdh9	Protocadherin 9	51	51	1.25E+06	3.12E+06	3.01E+06	3.44E+06	1.91E+06	2.37E+06	2.23E+06	2.82E+06	1.52E+06	3.31E+06	3.35E+06	3.40E+06	2.07E+06	2.86E+06	2.58E+06	2.63E+06
F8VPN4	F8VPN4_MOUSE	Agl	Glycogen debranching enzyme	120	120	8.45E+06	1.61E+07	1.95E+07	1.27E+07	1.02E+07	1.29E+07	1.35E+07	1.87E+07	9.95E+06	1.68E+07	2.00E+07	1.28E+07	1.08E+07	1.44E+07	1.32E+07	1.62E+07
F8VPP8	F8VPP8_MOUSE	Zc3h7b	Zinc finger CCCH type containing 7B	47	45	1.12E+06	917364	2.46E+06	1.62E+06	1.13E+06	937763	1.00E+06	1.11E+06	993816	714909	3.03E+06	1.26E+06	1.21E+06	1.17E+06	1.08E+06	1.27E+06
F8VPQ2	ARI4A_MOUSE	Arid4a	AT-rich interactive domain-containing protein 4A	18	17	43094.1	37812.5	33751.8		20742.9	24673.1	28795.1	34103.5	45140	38070.9	35664.7	25530.9	22491.1	64801.6	28231.6
F8VPU2	FARP1_MOUSE	Farp1	FERM, ARHGEF and pleckstrin domain-containing protein 1	64	63	7.49E+06	2.81E+07	2.39E+07	2.51E+07	9.77E+06	1.00E+07	1.17E+07	1.81E+07	1.18E+07	2.92E+07	2.33E+07	2.64E+07	1.01E+07	1.05E+07	1.22E+07	1.83E+07
F8VPX2	F8VPX2_MOUSE	Fbxw9	F-box/WD repeat-containing protein 9	18	18	265420	242189	273898	376937	385124	314053	185830	216188	278215	245428	323514	364964	447742	545233	266718	275140
F8VPZ3	UBP32_MOUSE	Usp32	Ubiquitin carboxyl-terminal hydrolase 32	61	61	342868	355039	602036	787044	421348	383222	321588	404780	377364	353920	685151	1.26E+06	420486	400491	398298	433467
F8VPZ5	ERCC6_MOUSE	Ercc6	DNA excision repair protein ERCC-6	17	17		215596	53890.6	42777.7	48739.9	37055.5	44037.8	3060.16		169673	67821.4	16187.4	52231.2	43755.6		3229.47
F8VPZ9	BICRA_MOUSE	Bicra	BRD4-interacting chromatin-remodeling complex-associated protein	17	17		96645.8	88885.2	75582.2	61110.5	189442	75487	90991.8		97151.3	95287.3	66834.1	62320.6	212603	83846.8	85985
F8VQ05	F8VQ05_MOUSE	Fryl	FRY like transcription coactivator	108	104	1.53E+06	1.38E+06	1.39E+06	2.51E+06	1.70E+06	2.17E+06	2.27E+06	2.63E+06	1.58E+06	1.36E+06	1.37E+06	2.69E+06	1.94E+06	2.10E+06	2.15E+06	2.29E+06
F8VQ29	F8VQ29_MOUSE	Iqgap3	IQ motif containing GTPase activating protein 3	3	3				207.915				752.188			479.035	431.104				884.032
F8VQ94	F8VQ94_MOUSE	Pira2	Paired-Ig-like receptor A2	1	0	2.09E+06	2.60E+06	435893	94202.6			107433		892630	1.81E+06	242357
F8VQB6	MYO10_MOUSE	Myo10	Unconventional myosin-X	49	49	323972	284512	444463	410562	337317	247552	268020	288500	339013	285414	335882	510074	289492	241078	226618	276620
F8VQC1	F8VQC1_MOUSE	Srp72	Signal recognition particle subunit SRP72	42	42	4.30E+06	7.99E+06	2.77E+06	2.33E+06	1.29E+06	1.78E+06	1.57E+06	1.33E+06	4.02E+06	7.28E+06	3.23E+06	2.81E+06	1.49E+06	1.69E+06	1.58E+06	1.51E+06
F8VQG7	F8VQG7_MOUSE	N4bp2	NEDD4-binding protein 2-like 2	24	24	183434	159282	184804	126517	57739	60914.2	184099	133073	192186	160170	212207	127928	146244	150292	166124	81339.8
F8VQH7	F8VQH7_MOUSE	Dbx2	Homeobox protein DBX2	3	3			226932								188966
F8VQK3	F8VQK3_MOUSE	Gucy1a2	Guanylate cyclase soluble subunit alpha-2	50	50	618466	2.08E+06	1.05E+07	876549	839914	967755	1.16E+06	1.31E+06	920942	2.57E+06	1.23E+07	1.02E+06	895086	1.13E+06	1.13E+06	1.19E+06
F8VQK6	F8VQK6_MOUSE	Fbxl18	F-box and leucine-rich repeat protein 18	30	30			679581	515636	1.31E+06	1.41E+06	862224	911756	986822	737947	706185	570366	1.16E+06	1.28E+06	853940	1.22E+06
G3UVV3	G3UVV3_MOUSE	Zfp407	Zinc finger protein 407	6	6		37532.1	8009.78	197.771						72845.6
G3UW40	G3UW40_MOUSE	Mcc	Mutated in colorectal cancers	39	39	561284	492413	1.77E+06	1.08E+06	784204	575974	581920	672827	588136	781651	1.66E+06	1.04E+06	716068	664164	570157	587877
G3UW55	G3UW55_MOUSE	Lbhd2	LBH domain containing 2	5	5			232915	314009	102432	27959.6	65750.7	18184.1			273175	187810	158521	48082.8	52951.8	95888
G3UW60	G3UW60_MOUSE	Susd5	Sushi domain containing 5	4	4	8.49E+06					1055.11
G3UW78	G3UW78_MOUSE	Cyp4f17	Cytochrome P450, family 4, subfamily f, polypeptide 17	11	7			58905.4		60413.1	150996	49897.6	55499.9			62653.8		51184.8	224602	48326.7	55226.1
G3UW87	G3UW87_MOUSE	Gm17455	Predicted gene, 17455	1	1				188431								326882
G3UWD5	AKAI1_MOUSE	Akain1	A-kinase anchor protein inhibitor 1	2	2					18752.6	15347	14101	181532							52823.3	180749
G3UXC7	G3UXC7_MOUSE	Adamtsl3	ADAMTS-like 3	9	9	22263.7	19556.8		18033	3533.24	19984.6	14770.7	18092.9		19711.2		17298.7	8960.36	14908		16309.1
G3UYQ4	KAD9_MOUSE	Ak9	Adenylate kinase 9	6	6			52460.3								100864			73703.2
G3UYU0	G3UYU0_MOUSE	Mex3a	Mex3 RNA binding family member A	5	5				7823.45	24420.2	482.025	32313.2					5081.71	32470.1	18740		1959.47
G3UZ78	ADGB_MOUSE	Adgb	Androglobin	4	4		1.54E+06								2.32E+06						87476.3
G3X8Q1	G3X8Q1_MOUSE	Cabin1	Calcineurin-binding protein cabin-1	41	41	192973	269201	152992	158942	122639	135288	136183	163858	202423	292905	193506	134652	215666	167620	120260	99876.7
G3X8R7	G3X8R7_MOUSE	Zfp212	Zinc finger protein 212	4	2				1.56E+07	16365.8							2.62E+07	23423.3
G3X8U3	QNG1_MOUSE	QNG1	Queuosine 5'-phosphate N-glycosylase/hydrolase	26	26	2.47E+06	1.82E+06	1.37E+06	711727	724993	1.05E+06	2.38E+06	2.37E+06	1.62E+06	869950	1.12E+06	709969	782141	1.03E+06	2.80E+06	2.52E+06
G3X8X0	G3X8X0_MOUSE	Dhx16	Pre-mRNA-splicing factor ATP-dependent RNA helicase DHX16	38	38	182677	150753	289136	157711	125420	124841	153220	182935	182914	152099	334359	202311	154669	154402	155446	223190
G3X942	G3X942_MOUSE	Galnt9	Polypeptide N-acetylgalactosaminyltransferase	17	17	14848	28028	24148.3	39547.5	7510.27	21483.7	50219.9	36484.1		29022.8	25505.4	29744.3	25013.9	54702.9	52085.8	36867.1
G3X972	G3X972_MOUSE	Sec24c	SEC24 homolog C, COPII coat complex component	50	50	1.48E+06	2.91E+06	4.41E+06	4.09E+06	1.92E+06	2.97E+06	3.71E+06	4.40E+06	1.75E+06	3.60E+06	5.23E+06	5.57E+06	1.99E+06	3.63E+06	3.36E+06	4.37E+06
G3X9A3	G3X9A3_MOUSE	Zbtb21	Zinc finger and BTB domain containing 21	18	18	38599.4	26339.3	17658.3	15707.2	4237.29	3891.12	36108.4	33884.7	24319.5	35154.5	18665.6	13747.8	6534.52	5249.63	18008.9	6349.74
G3X9B1	G3X9B1_MOUSE	Heatr1	HEAT repeat-containing protein 1	52	52	215895	195462	173344	304006	206299	317350	349217	380054		198339	186366	310331	147926	349670	290091	354318
G3X9G7	ZN809_MOUSE	Zfp809	Zinc finger protein 809	3	3		88048.1								65041.9	70853.6
G3X9H3	G3X9H3_MOUSE	Zfp607b	Zinc finger protein 607B	4	0			1397.94		23475.5	53485.7		8356.45			2740.35		9182.07	56937.5		8409.23
G3X9I7	G3X9I7_MOUSE	Zc3h12b	Zinc finger CCCH-type containing 12B	13	13	44651.2		180656	29671.6	37316.1	27979.2	30321		46721.5		202378	34128.6	36213.9	30105.7
G3X9J0	SI1L3_MOUSE	Sipa1l3	Signal-induced proliferation-associated 1-like protein 3	91	91	1.11E+06	1.30E+06	5.09E+06	2.15E+06	1.40E+06	1.88E+06	1.75E+06	1.55E+06	1.16E+06	1.44E+06	5.38E+06	2.60E+06	1.46E+06	1.90E+06	1.68E+06	1.55E+06
G3X9K3	BIG1_MOUSE	Arfgef1	Brefeldin A-inhibited guanine nucleotide-exchange protein 1	63	63	992456	3.21E+06	2.50E+06	1.27E+06	858818	1.30E+06	1.09E+06	1.48E+06	1.19E+06	3.79E+06	2.96E+06	1.22E+06	917951	1.39E+06	1.08E+06	1.25E+06
G3X9N3	G3X9N3_MOUSE	Pnma8b	PNMA family member 8B	31	31	501825	440064		952270	711968	1.54E+06	2.04E+06	1.22E+06	525059	441382		695109	590864	1.99E+06	1.56E+06	1.08E+06
G3X9N5	G3X9N5_MOUSE	Nxph4	Neurexophilin	2	2					417.684							324.94	480.873	738.846
G3X9T1	G3X9T1_MOUSE	Zfp715	Zinc finger protein 715	2	2		7863.29		5365.76						8354.44		5592.87
G3X9U2	G3X9U2_MOUSE	Zfp446	Zinc finger protein 446	3	3	946123								1.59E+06		614178
G3X9X1	KBTB2_MOUSE	Kbtbd2	Kelch repeat and BTB domain-containing protein 2	22	22	183425	220159	185666	87879.8	279043	245882	721513	798080	196878	217144	199871	182857	297312	262023	509708	618352
G3X9Y6	G3X9Y6_MOUSE	Akr1c19	Aldo-keto reductase family 1, member C19	5	5				11038.5	39660.9								29589	15991.4
G3X9Z4	PCF11_MOUSE	Pcf11	Pre-mRNA cleavage complex 2 protein Pcf11	35	35	212210	186378	287632	188982	82812.8	249223	339311	176775	222289	187086	309349	158650	105403	291969	299225	188658
G3XA20	G3XA20_MOUSE	Grip2	Glutamate receptor interacting protein 2	21	21		77254	78234.4	58866.4	82732.5	62138.6	55597.2	61166.5		77833.3	82913.4	51342.1	63932.9	58620.7	55066.2	62504.1
G3XA30	G3XA30_MOUSE	Nsmce4a	Non-structural maintenance of chromosomes element 4	6	6		8224.11			7305.08	5590.25		6872.7					5622.93	6384.49		6867.5
G3XA50	G3XA50_MOUSE	Lrrc10b	Leucine rich repeat containing 10B	10	10		17869.2	16028	7818.77		19956	63373.2	32167.2		18184	16966.2	13155.2		11362.5	60647.2	15405.3
G3XA57	RFIP2_MOUSE	Rab11fip2	Rab11 family-interacting protein 2	30	28	1.14E+06	1.01E+06	1.71E+06	2.02E+06	1.90E+06	1.26E+06	1.06E+06	1.11E+06	1.20E+06	1.01E+06	1.68E+06	2.97E+06	2.11E+06	1.16E+06	1.07E+06	1.14E+06
G5E829	AT2B1_MOUSE	Atp2b1	Plasma membrane calcium-transporting ATPase 1	95	63	5.22E+07	4.37E+08	3.85E+08	7.55E+07	2.95E+07	3.28E+07	4.09E+07	4.89E+07	6.97E+07	4.83E+08	3.86E+08	8.36E+07	2.98E+07	3.57E+07	3.83E+07	4.66E+07
G5E861	SCLT1_MOUSE	Sclt1	Sodium channel and clathrin linker 1	16	16	227997	199134		157560	59492.1	21399.5			240259	200856		166450	57672.3	87298.8
G5E870	TRIPC_MOUSE	Trip12	E3 ubiquitin-protein ligase TRIP12	77	77	1.49E+06	1.86E+06	4.38E+06	1.47E+06	1.66E+06	1.68E+06	1.58E+06	1.62E+06	1.50E+06	1.64E+06	5.12E+06	1.63E+06	1.97E+06	1.97E+06	1.81E+06	1.85E+06
G5E872	RNPL1_MOUSE	Rnpepl1	Aminopeptidase RNPEPL1	7	7			25019		5987.89	27013.6	34078.1	23412.3			26449.8	837.861		34755	63694.9	23424.6
G5E893	G5E893_MOUSE	Ankrd12	Ankyrin repeat domain 12	5	5	94508		4.48E+06		60644.9	221036		369124	107959		1.51E+06	210547	92441.2		42049.8
G5E895	G5E895_MOUSE	Akr1b10	aldose reductase	11	9	2.56E+06	1.61E+06	4.43E+06	3.53E+06	1.05E+06	1.30E+06	2.35E+06	1.57E+06	2.13E+06	725944	6.44E+06	5.76E+06	1.04E+06	1.56E+06	1.61E+06	1.06E+06
G5E897	PLGT3_MOUSE	Poglut3	Protein O-glucosyltransferase 3	18	18	153956		132948	192075	60434.6	490083	470750	725188	161107		128638	197132	80950.5	433145	392214	719439
G5E8B9	ZBT11_MOUSE	Zbtb11	Zinc finger and BTB domain-containing protein 11	15	15	73492	63826.9	58350.1	99286.8	47987	44760.8	158.633		77508.8	65912.8	60214.3	99303.9	52502.1	53335.6
G5E8C2	G5E8C2_MOUSE	Kbtbd7	Kelch repeat and BTB (POZ) domain containing 7	20	10	124364	109336	208751	154102	94662.3	88231.5	102547	111053	130390	109364	208765	162303	98144.7	105772	122849	117941
G5E8F4	FPGT_MOUSE	Fpgt	Fucose-1-phosphate guanylyltransferase	11	11			40480.1		36154.7	127069	35347	43670.3			42817.1	30827.5	19726.3	103192	37051.3	47890.1
G5E8G3	G5E8G3_MOUSE	Opcml	Opioid binding protein/cell adhesion molecule-like	21	17	2.12E+07	1.22E+08	1.89E+08	2.78E+07	4.33E+06	1.24E+07	1.92E+07	2.11E+07	4.26E+07	2.43E+08	4.07E+08	4.44E+07	5.88E+06	1.68E+07	1.88E+07	1.75E+07
G5E8K5	ANK3_MOUSE	Ank3	Ankyrin-3	110	109	3.15E+06	6.77E+06	5.23E+06	4.85E+06	3.16E+06	3.12E+06	3.37E+06	5.19E+06	4.25E+06	8.56E+06	5.16E+06	6.16E+06	3.58E+06	3.39E+06	4.47E+06	4.77E+06
G5E8L3	G5E8L3_MOUSE	Nat8f4	N-acetyltransferase 8 (GCN5-related) family member 4	4	4						807125	3.73E+06	7.02E+06						529940	4.75E+06	3.41E+06
G5E8P0	GCP6_MOUSE	Tubgcp6	Gamma-tubulin complex component 6	40	40	433628	386127	1.96E+06	526095	382382	317538	335969	400328	454718	394616	2.20E+06	404357	320307	428103	315816	384035
G5E8P1	BRD1_MOUSE	Brd1	Bromodomain-containing protein 1	26	26	100115		88097.2	71885.7	94160.2	63897.1	79141.1	94101.2	104751		89577.4	84065	129814	81682.5	64954.4	94228.2
G5E8Q8	AGRF5_MOUSE	Adgrf5	Adhesion G protein-coupled receptor F5	2	2		3.02E+06								5.16E+06
G5E8V9	ARFP1_MOUSE	Arfip1	Arfaptin-1	24	24	2.21E+06	2.30E+06	6.96E+06	5.48E+06	1.59E+06	3.79E+06	2.04E+06	2.95E+06	2.24E+06	2.19E+06	6.65E+06	4.37E+06	1.75E+06	3.28E+06	1.79E+06	3.53E+06
G5E905	G5E905_MOUSE	Zfp871	Zinc finger protein 871	13	12	241504		485040	373102	228648	216853	173793	203322	253312		219345	150213		139256	365269	341804
H3BL92	H3BL92_MOUSE	Evi5l	Ecotropic viral integration site 5 like	49	47	1.88E+06	5.17E+06	1.17E+07	1.65E+06	2.17E+06	1.42E+06	1.76E+06	2.00E+06	1.71E+06	3.47E+06	1.52E+07	2.00E+06	2.43E+06	1.54E+06	1.50E+06	2.30E+06
J3QK46	J3QK46_MOUSE	Tmem200c	Transmembrane protein 200C	5	5			5623.07		5103.25		4763.55				6361.24		5841.75		4739.72
J3QMC5	J3QMC5_MOUSE	Mdn1	Midasin	136	136	785499	656838	734258	561278	338628	595313	841161	827716	815144	682396	827323	497559	399026	658659	848077	825439
J3QMK2	J3QMK2_MOUSE	Bbip1	BBSome interacting protein 1	3	3	3.08E+06	1.28E+07	266989	53232.8		336.12	2579.94		2.67E+06	2.65E+07	537746	10724.2			1921.47	42452.1
J3QMX0	J3QMX0_MOUSE	Htd2	Hydroxyacyl-thioester dehydratase type 2	6	6				435509	747446	1.40E+06	364249	628779	475420		41231.1	439593	1.07E+06	806714	493727	249234
J3QNH8	J3QNH8_MOUSE	Gm7694	Predicted gene 7694	7	7		13554.6	15024.1	18995	12240.5	25783.2	10548.1			13594.4		15660.5	12452	12296.1	14876.9
J3QNP2	J3QNP2_MOUSE	Smim18	Small integral membrane protein 18	2	2		1.61E+06	208092	172039	39454.5	79920.8	65560			1.61E+06	240619	120749		56405.1	55860.5	68069.7
J3QNX5	SHSA8_MOUSE	Shisa8	Protein shisa-8	4	4				88706.6	149435	158170						264780	186942
J3QPC3	ACTMP_MOUSE	Actmap	Actin maturation protease	5	5					54521.2	49521	45370.7	67680.7					60981.9		46564.7	61701.3
J3QQ27	J3QQ27_MOUSE	Ccdc191	Coiled-coil domain containing 191	1	1		580878								680087
J9SQF3	TRPM3_MOUSE	Trpm3	Transient receptor potential cation channel subfamily M member 3	36	35		183769	263488	211642	150697	147098	151837	159888	219429	184354	282139	172747	147825	159909	154956	154429
K7N6Y5	K7N6Y5_MOUSE	Gm8011	Predicted gene 8011 (Fragment)	1	1	3.15E+08	1.27E+09	3.60E+06	79259	421258			847486	1.16E+09	1.25E+09	9.49E+06		331534		770028
L7N232;Q80XR7	L7N232_MOUSE;Q80XR7_MOUSE	Zfp955a;Zfp955b	Zinc finger protein 955B	1	0				41088.6
L7N466	L7N466_MOUSE	Mthfsl	5-formyltetrahydrofolate cyclo-ligase	1	1								65408								210644
M0QWN7	M0QWN7_MOUSE	Usp35	ubiquitinyl hydrolase 1	46	46	457414	670227	733316	556159	492567	596681	593143	627317	478846	710650	825042	475625	501818	612494	488920	628620
O08528	HXK2_MOUSE	Hk2	Hexokinase-2	56	54	3.59E+06	9.09E+06	8.96E+06	4.66E+06	3.42E+06	2.65E+06	3.36E+06	4.06E+06	5.66E+06	9.26E+06	9.26E+06	5.31E+06	2.92E+06	3.12E+06	3.31E+06	3.48E+06
O08529	CAN2_MOUSE	Capn2	Calpain-2 catalytic subunit	54	52	3.52E+07	3.50E+07	1.16E+08	2.15E+07	1.09E+07	1.72E+07	2.57E+07	2.69E+07	4.22E+07	3.18E+07	1.19E+08	2.68E+07	1.18E+07	1.49E+07	2.40E+07	2.51E+07
O08530	S1PR1_MOUSE	S1pr1	Sphingosine 1-phosphate receptor 1	9	9	110364	125730	40016.1	646884	539333	362415	673828	530939	115218	128517	69600.8	126507	594379	445205	774829	635645
O08532	CA2D1_MOUSE	Cacna2d1	Voltage-dependent calcium channel subunit alpha-2/delta-1	59	57	4.10E+06	3.64E+06	1.08E+07	1.54E+07	4.69E+06	7.71E+06	8.97E+06	8.77E+06	6.14E+06	4.31E+06	1.01E+07	1.98E+07	4.88E+06	7.66E+06	8.61E+06	9.20E+06
O08538	ANGP1_MOUSE	Angpt1	Angiopoietin-1	4	4		97278.9	310629	31257.4						98061.4	292944
O08539	BIN1_MOUSE	Bin1	Myc box-dependent-interacting protein 1	39	37	1.40E+07	1.05E+07	8.40E+07	2.41E+07	1.39E+07	1.15E+07	1.72E+07	2.50E+07	2.04E+07	1.30E+07	1.07E+08	3.47E+07	1.41E+07	1.12E+07	1.59E+07	2.47E+07
O08543	EFNA5_MOUSE	Efna5	Ephrin-A5	2	2																801444
O08545	EFNA3_MOUSE	Efna3	Ephrin-A3	2	2				1.51E+06	36149.9						127214	1.36E+06	91336.8
O08547	SC22B_MOUSE	Sec22b	Vesicle-trafficking protein SEC22b	27	27	1.55E+07	1.72E+07	2.44E+07	2.13E+07	4.88E+06	4.85E+06	6.76E+06	8.69E+06	1.15E+07	1.70E+07	3.15E+07	2.83E+07	4.93E+06	5.85E+06	7.37E+06	6.98E+06
O08550	KMT2B_MOUSE	Kmt2b	Histone-lysine N-methyltransferase 2B	31	31		136099	190910	123453	54542.3	67823.7	126560	127794		136670	263624	109749	22279.4	107720	107753	123478
O08553	DPYL2_MOUSE	Dpysl2	Dihydropyrimidinase-related protein 2	51	49	4.20E+08	3.31E+08	3.96E+08	2.66E+08	2.26E+08	4.06E+08	4.15E+08	4.67E+08	1.00E+09	8.10E+08	3.33E+08	3.62E+08	2.61E+08	4.51E+08	4.35E+08	5.09E+08
O08573	LEG9_MOUSE	Lgals9	Galectin-9	13	13	506229	388232	802787	699685	184621	344207	214269	252766		283167	567631	944890	198595	636369	286681	237166
O08576	RUN3A_MOUSE	Rundc3a	RUN domain-containing protein 3A	22	21			742906	2.26E+06	1.55E+06	3.10E+06	2.03E+06	2.04E+06	990167	832437	788404	2.93E+06	1.89E+06	3.26E+06	2.17E+06	1.74E+06
O08579	EMD_MOUSE	Emd	Emerin	20	20	938464	1.92E+06	2.93E+07	1.51E+06	1.14E+06	1.08E+06	1.22E+06	2.33E+06		1.63E+06	4.56E+07	1.87E+06	1.20E+06	1.31E+06	1.24E+06	1.82E+06
O08580	ERR1_MOUSE	Esrra	Steroid hormone receptor ERR1	6	6				100175	108183	68130.4	81021.6					84875.8	127653	100011	89498.9
O08581	KCNK1_MOUSE	Kcnk1	Potassium channel subfamily K member 1	5	5			33763.2	20928.2	156200	37646.1	83503.9	19726.6			36402.9		108259	65012.5	47858.6	65352.5
O08582	GTPB1_MOUSE	Gtpbp1	GTP-binding protein 1	26	26	1.77E+06	1.29E+06	1.08E+06	2.23E+06	1.22E+06	2.33E+06	2.17E+06	2.52E+06	1.59E+06	1.10E+06	716224	2.47E+06	1.37E+06	2.39E+06	2.77E+06	2.71E+06
O08583	THOC4_MOUSE	Alyref	THO complex subunit 4	16	11	9.51E+06	7.27E+06	4.41E+06	1.30E+07	2.43E+06	5.06E+06	6.02E+06	4.53E+06	7.66E+06	5.00E+06	3.10E+06	7.74E+06	2.71E+06	6.96E+06	5.52E+06	3.61E+06
O08585	CLCA_MOUSE	Clta	Clathrin light chain A	14	14	9.41E+08	6.25E+09	1.85E+08	2.57E+07	9.93E+06	9.86E+06	1.62E+07	2.32E+07	9.80E+08	9.50E+09	2.59E+08	2.81E+07	1.10E+07	1.24E+07	1.58E+07	2.01E+07
O08586	PTEN_MOUSE	Pten	Phosphatidylinositol 3,4,5-trisphosphate 3-phosphatase and dual-specificity protein phosphatase PTEN	20	20		1.71E+06	1.04E+06	8.47E+06	2.00E+06	2.19E+06	2.46E+06	2.46E+06	1.28E+06	1.77E+06	1.34E+06	5.55E+06	2.06E+06	2.63E+06	2.59E+06	2.21E+06
O08599	STXB1_MOUSE	Stxbp1	Syntaxin-binding protein 1	69	68	1.89E+08	7.47E+08	2.48E+08	6.74E+07	9.21E+07	7.63E+07	8.22E+07	8.58E+07	2.80E+08	9.38E+08	3.52E+08	7.31E+07	1.20E+08	8.04E+07	8.84E+07	1.01E+08
O08600	NUCG_MOUSE	Endog	Endonuclease G, mitochondrial	15	15	440483	352495	467814	648210	159360	1.09E+06	1.66E+06	1.62E+06		353525	651477	684293	461728	950531	1.50E+06	2.11E+06
O08601	MTP_MOUSE	Mttp	Microsomal triglyceride transfer protein large subunit	35	35	396534	382550	343151	287289	299432	488620	376657	388431	408676	425202	416757	187199	328446	625764	306401	504838
O08605	MKNK1_MOUSE	Mknk1	MAP kinase-interacting serine/threonine-protein kinase 1	13	12	34511.2		290924	130984	155727	96142.9	179168	149736	12982.2		328589	215094	114762	115197	120363	137979
O08608	OAZ2_MOUSE	Oaz2	Ornithine decarboxylase antizyme 2	1	1							9041.13	26190.9							21621.3	24322.1
O08609	MLX_MOUSE	Mlx	Max-like protein X	6	6	171292				100865	112191			178374		141089		113188	114624	111315
O08641	SH3Y1_MOUSE	Sh3yl1	SH3 domain-containing YSC84-like protein 1	3	3	563.853		441.615		480.741						479.174		241.796
O08644	EPHB6_MOUSE	Ephb6	Ephrin type-B receptor 6	31	31		241134	592759	271989	285177	386131	306817	312188	280111	246563	672686	270132	298894	518452	235859	372538
O08648	M3K4_MOUSE	Map3k4	Mitogen-activated protein kinase kinase kinase 4	62	62	629876	625520	936309	584622	592453	425002	606184	898274	668413	579351	1.11E+06	608248	669400	364909	683004	867844
O08663	MAP2_MOUSE	Metap2	Methionine aminopeptidase 2	34	34	1.28E+06	1.86E+06	2.33E+06	2.29E+06	1.82E+06	1.40E+06	1.86E+06	3.11E+06	2.00E+06	2.40E+06	1.98E+06	1.78E+06	1.86E+06	1.37E+06	2.33E+06	3.85E+06
O08664	BCL7C_MOUSE	Bcl7c	B-cell CLL/lymphoma 7 protein family member C	4	4			54249.8	60202.8	44236.8						53673.1	68224	51426.6
O08665	SEM3A_MOUSE	Sema3a	Semaphorin-3A	3	2				84266.2
O08672	KIFC2_MOUSE	Kifc2	Kinesin-like protein KIFC2	25	25	225512	200343	1.51E+06	524277	191209	227636	220494	178198	234848	201475	1.50E+06	592609	225788	191269	208821	193675
O08674	RBPJL_MOUSE	Rbpjl	Recombining binding protein suppressor of hairless-like protein	1	1																2341.85
O08688	CAN5_MOUSE	Capn5	Calpain-5	52	52	3.08E+06	1.06E+07	7.34E+06	5.80E+06	4.79E+06	5.81E+06	5.11E+06	6.79E+06	3.57E+06	9.48E+06	8.47E+06	7.88E+06	6.32E+06	5.33E+06	5.47E+06	8.81E+06
O08691	ARGI2_MOUSE	Arg2	Arginase-2, mitochondrial	8	8				7575.84	4090.32	6375.43	3768.79	4651.03				11006.2	1139.39	10611.9	6096.54	4344.53
O08709	PRDX6_MOUSE	Prdx6	Peroxiredoxin-6	37	27	1.18E+08	2.55E+08	9.62E+08	3.89E+08	1.45E+08	6.06E+08	6.09E+08	1.49E+09	5.67E+08	6.36E+08	1.00E+09	6.10E+08	1.61E+08	4.07E+08	9.14E+08	1.03E+09
O08715	AKAP1_MOUSE	Akap1	A-kinase anchor protein 1, mitochondrial	31	31	411364	1.13E+07	3.39E+06	945596	594583	1.08E+06	821131	731974	432964	1.74E+07	3.02E+06	1.28E+06	622000	1.30E+06	917180	815477
O08734	BAK_MOUSE	Bak1	Bcl-2 homologous antagonist/killer	6	6		8.68E+06	1.03E+07	691753	309815	294943	81857.5	298051	168569	1.17E+07	1.20E+07	914989	308972	258954	208592	398506
O08736	CASPC_MOUSE	Casp12	Caspase-12	9	8	79050.4		38050.1	31895.3	35477.4	22171.4		33657.9	74786	30632.3	41501.1	28757	36986	17898.7		35119.3
O08738	CASP6_MOUSE	Casp6	Caspase-6	22	22	221807	180692	157079	163339	160621	266017	442366	334555	228566	228181	170218	150612	124672	408206	369279	487956
O08739	AMPD3_MOUSE	Ampd3	AMP deaminase 3	51	46	3.13E+06	9.53E+06	1.49E+07	6.15E+06	4.77E+06	4.77E+06	4.67E+06	6.13E+06	3.22E+06	9.85E+06	1.85E+07	8.16E+06	5.27E+06	5.43E+06	4.88E+06	5.77E+06
O08740	RPB11_MOUSE	Polr2j	DNA-directed RNA polymerase II subunit RPB11	7	7				293376	104512	166396	205143	273329				213963	95046.3	163153	208175	247051
O08746	MATN2_MOUSE	Matn2	Matrilin-2	34	34		219541	267006	130281	173279	442520	285523	244443	174636	203843	276609	108640	176029	364656	251208	221631
O08747	UNC5C_MOUSE	Unc5c	Netrin receptor UNC5C	36	35	325828	298590	436560	477526	372752	369166	317875	332674	341023	303890	435686	559978	528721	412091	326137	427520
O08749	DLDH_MOUSE	Dld	Dihydrolipoyl dehydrogenase, mitochondrial	32	32	1.82E+08	5.03E+08	1.19E+08	2.42E+07	2.04E+07	4.07E+07	4.71E+07	7.07E+07	1.90E+08	6.54E+08	1.33E+08	2.29E+07	2.19E+07	4.54E+07	4.64E+07	7.22E+07
O08750	NFIL3_MOUSE	Nfil3	Nuclear factor interleukin-3-regulated protein	6	6			5057.91		4964.89	4535.29			5994.19		5593.97	3394.07	3168.31			6946.38
O08756	HCD2_MOUSE	Hsd17b10	3-hydroxyacyl-CoA dehydrogenase type-2	15	15	1.11E+07	5.17E+07	3.96E+07	3.53E+06	5.96E+06	4.61E+06	9.80E+06	1.59E+07	2.24E+07	5.18E+07	5.16E+07	3.92E+06	4.87E+06	5.93E+06	7.43E+06	2.07E+07
O08759	UBE3A_MOUSE	Ube3a	Ubiquitin-protein ligase E3A	56	56	9.13E+06	1.07E+07	1.80E+07	4.24E+06	1.31E+06	1.95E+06	2.49E+06	2.97E+06	8.63E+06	1.23E+07	2.05E+07	4.36E+06	1.53E+06	3.32E+06	2.38E+06	3.52E+06
O08760	OGG1_MOUSE	Ogg1	N-glycosylase/DNA lyase	8	8		20829		16485.3		28458	13068.9	13472.9				15035.5	6778.02	47125.3		11820.4
O08784	TCOF_MOUSE	Tcof1	Treacle protein	48	48	560780	1.77E+06	2.12E+06	697054	947694	872039	1.05E+06	1.02E+06	589700	1.66E+06	2.52E+06	772984	1.10E+06	926107	808451	880374
O08785	CLOCK_MOUSE	Clock	Circadian locomoter output cycles protein kaput	17	15	88691.9	3.13E+06	609553	64713.9	78505.9	54168.7	63309.5	25270.3	92664.5	2.89E+06	951465	46006.4	57878.1	66545.6	36325.5	69617.9
O08788	DCTN1_MOUSE	Dctn1	Dynactin subunit 1	105	105	1.48E+07	3.97E+07	5.62E+07	1.58E+07	7.81E+06	1.54E+07	1.42E+07	1.04E+07	1.50E+07	3.96E+07	6.69E+07	2.14E+07	8.19E+06	1.71E+07	1.37E+07	1.38E+07
O08789	MNT_MOUSE	Mnt	Max-binding protein MNT	5	5				114912	242650	255410							113915	260301	142850
O08795	GLU2B_MOUSE	Prkcsh	Glucosidase 2 subunit beta	25	25	1.78E+07	1.75E+08	3.14E+07	1.13E+07	3.88E+06	7.17E+06	5.32E+06	8.06E+06	1.52E+07	2.13E+08	4.06E+07	1.74E+07	4.06E+06	7.15E+06	5.46E+06	7.66E+06
O08796	EF2K_MOUSE	Eef2k	Eukaryotic elongation factor 2 kinase	32	32	672905	597318		489249	704848	777493	694588	1.02E+06	710547	599517		524589	758340	838144	597517	1.29E+06
O08797	O08797_MOUSE	Serpinb9	Leukocyte elastase inhibitor	21	18	1.09E+06	1.18E+06	756005	499279	567484	341888	473318	543554	874450	1.86E+06	659813	723063	664290	305402	531731	495387
O08800	SPB8_MOUSE	Serpinb8	Serpin B8	4	4	5620.74	4616.65	1552.35		920.424	586.782			7856.17	4544	1710.03		1175.52	520.895		779.556
O08804	O08804_MOUSE	Serpinb6b	NK13	4	2	949992	1.65E+06	301277	29238.2	14254.4		27926.3	33114.2	215871	198545	45496.6	50837.1	9981.31	564.802	20632.2	27051.5
O08807	PRDX4_MOUSE	Prdx4	Peroxiredoxin-4	16	16	6.05E+06	4.28E+06	2.19E+06	6.93E+06	5.79E+06	3.58E+06	5.62E+06	5.63E+06	4.39E+06	2.90E+06	1.76E+06	9.27E+06	5.55E+06	5.20E+06	5.68E+06	5.05E+06
O08808	DIAP1_MOUSE	Diaph1	Protein diaphanous homolog 1	75	75	1.77E+06	2.17E+06	1.46E+06	1.04E+06	824232	1.19E+06	1.71E+06	1.47E+06	1.05E+06	941293	1.25E+06	824550	841736	1.10E+06	1.88E+06	1.37E+06
O08810	U5S1_MOUSE	Eftud2	116 kDa U5 small nuclear ribonucleoprotein component	60	60	6.89E+06	7.44E+06	5.48E+06	4.82E+06	6.47E+06	6.08E+06	7.32E+06	7.27E+06	5.69E+06	5.86E+06	5.74E+06	5.54E+06	6.33E+06	6.01E+06	6.99E+06	7.57E+06
O08811	ERCC2_MOUSE	Ercc2	General transcription and DNA repair factor IIH helicase subunit XPD	26	26	176059	153967	159526	271294	181193	82116.1	180927	211958	203424	161801	158687	256392	189605	125457	202446	231607
O08832	GALT4_MOUSE	Galnt4	Polypeptide N-acetylgalactosaminyltransferase 4	12	12		33756.6	29991.5	13447.4	7380.64	23410.6	26080.2	29680	39965.7	33608.4	31738.4	18204.8	9134.2	26415.4		31722.9
O08842	GFRA2_MOUSE	Gfra2	GDNF family receptor alpha-2	20	20	311520	333771	468249	767525	327620	470764	404045	323276	324092	340492	451602	895688	360315	617956	395743
O08848	RO60_MOUSE	RO60	RNA-binding protein Ro60	30	30	525074	838022	505389	862368	887222	540487	917327	1.30E+06	719628	861681	546906	589230	919416	612673	1.06E+06	1.15E+06
O08849	RGS2_MOUSE	Rgs2	Regulator of G-protein signaling 2	6	6			6294.36	5199.33	5093.88	6156.54	4965				6541.29	4512.22	13687.9	7047.7
O08852	PKD1_MOUSE	Pkd1	Polycystin-1	4	4				1897.02				3817.91			2261.21			995.714		3460.2
O08856	ELL_MOUSE	Ell	RNA polymerase II elongation factor ELL	15	15	55743.2	50749.5	75381.5	64613.9	42278.9	43551.1	15703.8	41744.5	58405.1	50785.8	73997.4	79008.3	71307	50677.6		42906.6
O08899	RGS4_MOUSE	Rgs4	Regulator of G-protein signaling 4	6	6						92472.5	64900.5	93549.6		37498.1				133371	83221.5	97594.3
O08908	P85B_MOUSE	Pik3r2	Phosphatidylinositol 3-kinase regulatory subunit beta	43	39	555312	1.12E+06	1.96E+06	1.04E+06	930031	684686	634117	857118		1.36E+06	2.79E+06	1.17E+06	796284	949972	719109	756033
O08911	MK12_MOUSE	Mapk12	Mitogen-activated protein kinase 12	6	5	2947.4		23319	2046.15	2271.48				3083.5		23874.9	6579.39	2380.61	146.746	1989.09
O08912	GALT1_MOUSE	Galnt1	Polypeptide N-acetylgalactosaminyltransferase 1	26	21	454699	399868	1.15E+06	452070	504317	1.11E+06	566755	688952	461526	376993	1.12E+06	363604	584407	1.30E+06	655766	538255
O08914	FAAH1_MOUSE	Faah	Fatty-acid amide hydrolase 1	23	23	1.29E+06	1.34E+06	810272	754312	2.28E+06	1.53E+06	2.14E+06	2.37E+06	1.14E+06	1.50E+06	865243	678779	2.07E+06	1.37E+06	2.25E+06	2.00E+06
O08915	AIP_MOUSE	Aip	AH receptor-interacting protein	16	16	2.33E+06	1.10E+07	4.76E+06	1.24E+06	793393	938564	940036	1.04E+06	1.06E+06	9.06E+06	4.64E+06	1.92E+06	814571	995363	755809	993174
O08917	FLOT1_MOUSE	Flot1	Flotillin-1	39	39	6.98E+06	2.39E+07	4.75E+07	1.45E+07	6.98E+06	7.76E+06	9.88E+06	8.41E+06	1.30E+07	1.78E+07	5.49E+07	1.71E+07	7.62E+06	8.81E+06	9.73E+06	9.63E+06
O08919	NUMBL_MOUSE	Numbl	Numb-like protein	32	27	1.75E+06	4.07E+06	1.33E+07	4.01E+06	3.36E+06	3.70E+06	3.28E+06	2.78E+06	1.92E+06	4.57E+06	1.31E+07	5.26E+06	4.19E+06	4.03E+06	3.84E+06	3.45E+06
O08967	CYH3_MOUSE	Cyth3	Cytohesin-3	18	18		681333	734251	1.64E+06	1.06E+06	795718	879540	808276		684426	675822	1.98E+06	1.06E+06	578848	528346	1.06E+06
O08970	TUFT1_MOUSE	Tuft1	Tuftelin	2	2			21613.6								15810.9
O08983	HPS1_MOUSE	Hps1	BLOC-3 complex member HPS1	8	8			14575.7	5242.94	22631.7					20980.2	16477	4095.62	20595.1		11712.9	14886.3
O08989	RASM_MOUSE	Mras	Ras-related protein M-Ras	18	18	1.50E+06	1.50E+06	1.13E+06	1.94E+06	4.39E+06	1.65E+06	2.83E+06	5.01E+06	2.11E+06	1.48E+06	1.18E+06	2.19E+06	4.27E+06	2.56E+06	2.65E+06	5.10E+06
O08992	SDCB1_MOUSE	Sdcbp	Syntenin-1	12	12	8.71E+06	5.70E+06	1.59E+06	2.82E+06	4.15E+06	5.85E+06	4.08E+06	3.67E+06	5.78E+06	1.82E+06	1.55E+06	3.67E+06	4.56E+06	6.28E+06	3.59E+06	3.61E+06
O08997	ATOX1_MOUSE	Atox1	Copper transport protein ATOX1	8	8	1.97E+08	6.60E+07	1.67E+07	7.58E+06	1.68E+07	3.30E+07	4.61E+07	4.18E+07	2.77E+08	8.13E+07	1.58E+07	7.03E+06	1.76E+07	3.94E+07	3.25E+07	4.42E+07
O09000	NCOA3_MOUSE	Ncoa3	Nuclear receptor coactivator 3	20	20	55586.2		70351.9	56916.5	57554.8	42980.2	38327.3	13823.6	58137.7	49905.6	54599	68563.6	80446.9	51469.1	34754.5	26658
O09005	DEGS1_MOUSE	Degs1	Sphingolipid delta(4)-desaturase DES1	5	5				812720	1.18E+06	1.94E+06	981778	1.15E+06				632722	1.36E+06	1.82E+06	998146	983142
O09009	RFNG_MOUSE	Rfng	Beta-1,3-N-acetylglucosaminyltransferase radical fringe	7	7			44006.2		35099.9			41495.8			48244.2		39327.9			41390.5
O09010	LFNG_MOUSE	Lfng	Beta-1,3-N-acetylglucosaminyltransferase lunatic fringe	5	5		31764.7	2775.67	20539.3						62890.8			911.917
O09012	PEX5_MOUSE	Pex5	Peroxisomal targeting signal 1 receptor	35	35	457185		1.09E+06	875912	540409	551696	510633	502606	476864	463337	1.13E+06	814520	666922	688176	460955	559185
O09030	I13R1_MOUSE	Il13ra1	Interleukin-13 receptor subunit alpha-1	4	4			12395.5	10984.2				4853.59			24800.2	10061.2				7655.21
O09035	DBIL5_MOUSE	Dbil5	Diazepam-binding inhibitor-like 5	1	1				1747.96								3914.75
O09039	SH2B3_MOUSE	Sh2b3	SH2B adapter protein 3	12	12	9468.87		7416.12	6625.91	324.995		6282.05	6939.86	10616.3		11426.6	6954.75	504.298		7460.23	6947.91
O09044	SNP23_MOUSE	Snap23	Synaptosomal-associated protein 23	16	16	1.80E+06	1.22E+07	8.67E+06	5.82E+06	1.26E+06	1.14E+06	1.48E+06	1.88E+06	1.22E+06	1.60E+07	8.76E+06	7.16E+06	1.37E+06	1.36E+06	1.21E+06	2.20E+06
O09047	C3AR_MOUSE	C3ar1	C3a anaphylatoxin chemotactic receptor	5	5	394168	1.50E+06		66321.9	36628.7	83973.1	124057		283658	87247.4		58795.1			67680.8
O09061	PSB1_MOUSE	Psmb1	Proteasome subunit beta type-1	20	20	9.10E+06	1.02E+07	3.69E+07	1.68E+07	2.22E+07	2.20E+07	2.35E+07	1.46E+07	1.17E+07	1.09E+07	4.40E+07	2.11E+07	1.85E+07	2.36E+07	2.13E+07	1.35E+07
O09106	HDAC1_MOUSE	Hdac1	Histone deacetylase 1	15	15	541570		927791	547172	865306	767080	834888	1.07E+06	531855	446696	846940	851528	951063	882710	739020	1.06E+06
O09110	MP2K3_MOUSE	Map2k3	Dual specificity mitogen-activated protein kinase kinase 3	15	15	634573	431217	276966	232670	260014	244931	361083	269860	351039			186904	287429	393384	261372	311189
O09111	NDUBB_MOUSE	Ndufb11	NADH dehydrogenase [ubiquinone] 1 beta subcomplex subunit 11, mitochondrial	11	11	3.02E+06	2.24E+07	1.56E+08	8.91E+06	4.02E+06	4.09E+06	4.39E+06	5.90E+06	4.15E+06	2.61E+07	3.01E+08	2.00E+07	3.19E+06	4.90E+06	5.46E+06	4.98E+06
O09112	DUS8_MOUSE	Dusp8	Dual specificity protein phosphatase 8	5	5			3364.83			3679.33		4522.25			3748.35			4263.61		4550.51
O09114	PTGDS_MOUSE	Ptgds	Prostaglandin-H2 D-isomerase	3	3				129120	45679.9		46920	43721.1				61520.4	58185.9	39917.7
O09117	SYPL1_MOUSE	Sypl1	Synaptophysin-like protein 1	7	7	245260	4.72E+07	1.71E+07	392730	145761	280390	748056	936445	254544	4.43E+07	1.94E+07	614821	330342	382197	387099	1.32E+06
O09118	NET1_MOUSE	Ntn1	Netrin-1	11	9		3.13E+06	452843	71169.7	12968.6					3.33E+06	618759	36807.6	9441.91			50470.3
O09126	SEM4D_MOUSE	Sema4d	Semaphorin-4D	33	33	710079	3.43E+06	3.05E+06	1.80E+06	666448	985434	762031	793888	700996	3.24E+06	3.32E+06	2.65E+06	741518	1.05E+06	856134	927392
O09127	EPHA8_MOUSE	Epha8	Ephrin type-A receptor 8	2	2					1028.79	1324.54	1549.07				480.683	1445.42	1403.23	387.765
O09130	NF2IP_MOUSE	Nfatc2ip	NFATC2-interacting protein	7	7				24315.2	20608.8	10942.1	16816.8	19776.7				15551.8	19736.4	15753.9	14785.8	18284.7
O09131	GSTO1_MOUSE	Gsto1	Glutathione S-transferase omega-1	26	24	1.59E+06	9.71E+06	1.31E+07	4.86E+06	4.72E+06	7.20E+06	7.42E+06	1.23E+07	1.39E+06	9.95E+06	1.74E+07	5.14E+06	6.16E+06	9.00E+06	7.36E+06	1.18E+07
O09159	MA2B1_MOUSE	Man2b1	Lysosomal alpha-mannosidase	45	45	7.42E+06	4.36E+06	1.82E+06	1.07E+06	996620	3.91E+06	3.27E+06	3.32E+06	2.76E+06	921602	1.76E+06	1.07E+06	935639	4.64E+06	4.06E+06	3.48E+06
O09164	SODE_MOUSE	Sod3	Extracellular superoxide dismutase [Cu-Zn]	10	10		6.64E+06	233210	41422.8	134.539	237.935	39574.5	48145.7		7.10E+06	435587	71085	83.6375		37207.9	49144.2
O09167	RL21_MOUSE	Rpl21	Large ribosomal subunit protein eL21	11	11	1.71E+07	6.02E+07	1.41E+07	6.21E+06	6.47E+06	2.74E+07	2.57E+07	2.33E+07	7.62E+06	5.97E+07	2.00E+07	5.08E+06	6.33E+06	2.61E+07	3.25E+07	3.24E+07
O09172	GSH0_MOUSE	Gclm	Glutamate--cysteine ligase regulatory subunit	16	16	5.32E+06	2.23E+06	6.47E+06	2.66E+06	4.80E+06	3.64E+06	8.12E+06	1.05E+07	1.14E+07	4.81E+06	7.30E+06	2.69E+06	4.22E+06	4.08E+06	6.88E+06	6.79E+06
O09174	AMACR_MOUSE	Amacr	Alpha-methylacyl-CoA racemase	19	19	317162	2.03E+06	2.43E+06	592640	448856	517890	568265	587245		1.12E+06	2.46E+06	682688	395517	586323	655851	617183
O35047	HOP2_MOUSE	Psmc3ip	Homologous-pairing protein 2 homolog	1	1		1.64E+07
O35066	KIF3C_MOUSE	Kif3c	Kinesin-like protein KIF3C	29	29	292202	256339	1.03E+06	504635	313984	522717	365370	268872	307670	258157	952519	399874	343410	510621	319376	248427
O35071	KIF1C_MOUSE	Kif1c	Kinesin-like protein KIF1C	50	50	525120	822377	914474	1.10E+06	584611	840346	609728	811115	547766	857671	747076	789304	538536	915724	714640	631315
O35074	PTGIS_MOUSE	Ptgis	Prostacyclin synthase	12	12		86991.8	8798.28		25232.7	775.238	23680.7	24082.1		93041.4	12968.6		28534.5	886.98	32243.1	25895.9
O35075	VP26C_MOUSE	Vps26c	Vacuolar protein sorting-associated protein 26C	13	13	452344	2.72E+06	1.73E+06	424491	870182	586822	775702	585807	498319	2.96E+06	2.26E+06	508336	989214	694833	524384	560784
O35083	PLCA_MOUSE	Agpat1	1-acyl-sn-glycerol-3-phosphate acyltransferase alpha	13	13	520045	457598	1.02E+07	936478	1.86E+06	1.02E+06	2.68E+06	3.58E+06	544424	459386	1.78E+07	1.23E+06	1.55E+06	1.00E+06	2.85E+06	3.17E+06
O35085	ARX_MOUSE	Arx	Homeobox protein ARX	10	8				14267.4	14986.3	20703.2	10376.5	17271.4		12748.9	7968.26	14891.9	20295.5	17419.1		28767.1
O35089	CNIH2_MOUSE	Cnih2	Protein cornichon homolog 2	2	2		2.96E+06	3.32E+06	112898	199592	97568.5	91636.4	111679		1.79E+06	3.03E+06	111020	116477	109075		114871
O35098	DPYL4_MOUSE	Dpysl4	Dihydropyrimidinase-related protein 4	48	48	1.33E+07	1.42E+07	4.16E+07	2.30E+07	3.03E+07	3.86E+07	4.09E+07	3.14E+07	3.41E+07	3.02E+07	5.54E+07	3.62E+07	3.31E+07	4.35E+07	3.99E+07	3.58E+07
O35099	M3K5_MOUSE	Map3k5	Mitogen-activated protein kinase kinase kinase 5	41	38	670179	556104	622867	630172	554481	460839	532054	517624	691058	558125	708773	654188	580602	430055	492205	566329
O35114	SCRB2_MOUSE	Scarb2	Lysosome membrane protein 2	15	15	4.17E+06	3.33E+06	2.15E+07	7.65E+06	3.09E+06	4.74E+06	9.15E+06	2.00E+07	1.16E+07	4.92E+06	1.83E+07	7.74E+06	3.55E+06	4.00E+06	6.36E+06	1.61E+07
O35125	LRC23_MOUSE	Lrrc23	Leucine-rich repeat-containing protein 23	2	2		1.62E+06			23018.6					4.72E+06
O35126	ATN1_MOUSE	Atn1	Atrophin-1	20	20	190418	2.94E+06	827613	253437	221350	186739	235532	166903	200195	3.47E+06	741487	428473	138061	222806	188545	209235
O35127	C10_MOUSE	Grcc10	Protein C10	8	8	443214	387951	5.99E+07	2.24E+06	445236	443023	630327	1.24E+06	464189	389677	7.80E+07	2.79E+06	431913	582009	525997	2.17E+06
O35129	PHB2_MOUSE	Phb2	Prohibitin-2	35	35	2.68E+08	2.19E+08	7.70E+07	1.77E+07	1.02E+07	2.78E+07	3.40E+07	2.94E+07	1.86E+08	3.38E+08	1.00E+08	2.02E+07	9.11E+06	3.09E+07	3.34E+07	3.07E+07
O35130	NEP1_MOUSE	Emg1	Ribosomal RNA small subunit methyltransferase NEP1	14	14	331956	199030		173825	237997	170638	225114	291926	237370	199612		175853	238268	116091	200103	355784
O35134	RPA1_MOUSE	Polr1a	DNA-directed RNA polymerase I subunit RPA1	32	32	76243.7	66444.8	60626.6	68300.1	40641.9	50412.2	53728	58729	80072.3	68415.3	62908.7	58708.7	60325.9	40742.9	54261.4	55804.9
O35136	NCAM2_MOUSE	Ncam2	Neural cell adhesion molecule 2	53	52	3.69E+06	4.28E+07	1.70E+07	4.40E+06	3.45E+06	5.84E+06	4.04E+06	3.33E+06	4.17E+06	5.98E+07	1.87E+07	5.22E+06	3.07E+06	6.22E+06	4.34E+06	4.05E+06
O35143	ATIF1_MOUSE	Atp5if1	ATPase inhibitor, mitochondrial	13	13	9.27E+06	5.57E+08	4.11E+08	1.81E+07	8.12E+06	1.24E+07	1.26E+07	2.22E+07	9.53E+06	5.97E+08	4.25E+08	1.62E+07	9.95E+06	1.47E+07	1.28E+07	2.44E+07
O35144	TERF2_MOUSE	Terf2	Telomeric repeat-binding factor 2	29	29	180093	34389.9	364405	189877	185291	148102	145898	329064	187555	178085	295127	189476	195925	215707	145457	247487
O35149	ZNT4_MOUSE	Slc30a4	Probable proton-coupled zinc antiporter SLC30A4	3	3	16385.9	13792.1			28618.2	7747.62	18648.1		19222.6	15258.5	10752.8	7403.82	11116.9	8884.5	23326.8	14188.8
O35153	BET1L_MOUSE	Bet1l	BET1-like protein	8	8		2.22E+06	4.85E+06	225379	55989.1	180698	385565	219311		2.38E+06	6.74E+06	358544	88285.9	56002	366074	389536
O35161	CELR1_MOUSE	Celsr1	Cadherin EGF LAG seven-pass G-type receptor 1	54	54	310668	289851	217498	235852	267258	283505	174454	226078	321535	300092	228485	206130	267635	270842	197128	217957
O35166	GOSR2_MOUSE	Gosr2	Golgi SNAP receptor complex member 2	11	11		677246	710560	1.74E+06	1.68E+06	1.50E+06	1.75E+06	1.51E+06		688725	747348	1.95E+06	1.90E+06	1.82E+06	1.86E+06	2.31E+06
O35174	KCNS2_MOUSE	Kcns2	Delayed-rectifier potassium channel regulatory subunit KCNS2	4	4			1.95E+06	608599							3.72E+06
O35177	CASL_MOUSE	Nedd9	Enhancer of filamentation 1	19	19	52043.1	45654.9	40760.8	89932.2	53823.9	45884.1	42287.8	18313.8	54523.2	45795.9	43094.4	68579.3	52391.2	55576.2		13643.5
O35181	NRG3_MOUSE	Nrg3	Pro-neuregulin-3, membrane-bound isoform	6	6		47635.3	42529.1	38736.1	61760.2		29326.4		101169	47813.5	45080.6	33636.1	46950.4	39274.6	35456.1
O35185	BHE40_MOUSE	Bhlhe40	Class E basic helix-loop-helix protein 40	7	7					8865.75	7397.74	17989.7	12701.3					8576.18	6346.88	18919.8	11084.2
O35188	X3CL1_MOUSE	Cx3cl1	Fractalkine	15	15		519142	3.49E+06	2.82E+06	821547	670753	988896	1.98E+06		520970	3.77E+06	3.16E+06	1.26E+06	653816	937657	2.01E+06
O35206	COFA1_MOUSE	Col15a1	Collagen alpha-1(XV) chain	11	11				7293.91	4773.96	11736	7726.7	6335.32	8317.5	6994.37		3387.55	5224.17	11239.1	5549.08	5823.22
O35207	CDKA1_MOUSE	Cdk2ap1	Cyclin-dependent kinase 2-associated protein 1	2	1	7396.84				6778.85	34227.6			7741.64				5741.62	66777.7
O35215	DOPD_MOUSE	Ddt	D-dopachrome decarboxylase	11	11	6.33E+06	5.64E+06	8.81E+06	1.31E+07	7.11E+06	1.35E+07	1.30E+07	1.14E+07	7.33E+06	5.00E+06	7.37E+06	1.17E+07	5.16E+06	1.65E+07	1.16E+07	7.52E+06
O35216	CENPA_MOUSE	Cenpa	Histone H3-like centromeric protein A	2	2		820230	188167	18940.9	10345.9					791923	422434		10073.9
O35218	CPSF2_MOUSE	Cpsf2	Cleavage and polyadenylation specificity factor subunit 2	37	37	619142	403472	617320	455714	659278	1.13E+06	629288	571425	591759	346194	541837	460555	626716	1.05E+06	482655	657134
O35219	KCNH2_MOUSE	Kcnh2	Voltage-gated inwardly rectifying potassium channel KCNH2	6	6				1809.01	3233.28	812.173						1526.21	3927.5	1991.14
O35226	PSMD4_MOUSE	Psmd4	26S proteasome non-ATPase regulatory subunit 4	19	19	2.01E+07	8.46E+06	3.28E+07	2.79E+07	8.42E+06	5.99E+06	8.02E+06	6.96E+06	2.00E+07	1.18E+07	3.44E+07	2.89E+07	9.46E+06	7.99E+06	9.76E+06	6.95E+06
O35231	KIFC3_MOUSE	Kifc3	Kinesin-like protein KIFC3	36	36		110859	172292	111831	82709.7	113699	118359	95992.8		111286	182033	102481	56521.7	129528	78965.1	92839.1
O35239	PTN9_MOUSE	Ptpn9	Tyrosine-protein phosphatase non-receptor type 9	33	33		1.58E+06	4.17E+06	5.66E+06	2.13E+06	1.95E+06	2.00E+06	2.21E+06		1.60E+06	4.96E+06	6.94E+06	2.24E+06	2.12E+06	2.06E+06	2.26E+06
O35242	FAN_MOUSE	Nsmaf	Protein FAN	11	11			7297.77		2869.01	6087.08	9565	6854.54			7775.19		4124.87	6291.78	5842	6855.83
O35245	PKD2_MOUSE	Pkd2	Polycystin-2	35	35	337675	657102	1.93E+06	670792	147015	436180	331171	349561	353796	518485	1.88E+06	600524	220665	496398	308703	295853
O35250	EXOC7_MOUSE	Exoc7	Exocyst complex component 7	59	59	1.88E+06	4.71E+06	9.25E+06	3.40E+06	1.82E+06	2.62E+06	3.06E+06	3.00E+06	1.79E+06	4.92E+06	9.99E+06	4.25E+06	2.27E+06	2.76E+06	2.88E+06	3.36E+06
O35253	SMAD7_MOUSE	Smad7	Mothers against decapentaplegic homolog 7	2	2	132477	477552							128525
O35261	E2F3_MOUSE	E2f3	Transcription factor E2F3	8	6	26092.9	9331.47	8260.89		450.948	6297.41		7886.13	33112.5	9381.1	8727.39		8493.77	8306.23	7045.56	10345.1
O35280	CHK1_MOUSE	Chek1	Serine/threonine-protein kinase Chk1	2	2				38160.3	65420.3	75776	82573.7					26424.5	137904	98307.6	47559.6	110310
O35286	DHX15_MOUSE	Dhx15	ATP-dependent RNA helicase DHX15	59	58	4.58E+06	6.97E+06	5.12E+06	4.47E+06	3.19E+06	4.18E+06	3.89E+06	5.17E+06	5.07E+06	8.07E+06	6.28E+06	6.87E+06	3.33E+06	5.39E+06	3.84E+06	6.48E+06
O35295	PURB_MOUSE	Purb	Transcriptional regulator protein Pur-beta	18	18	4.15E+08	1.14E+09	5.21E+07	8.66E+06	5.60E+06	6.78E+06	1.22E+07	2.04E+07	4.47E+08	1.42E+09	7.33E+07	8.31E+06	4.09E+06	7.65E+06	1.15E+07	2.03E+07
O35309	NMI_MOUSE	Nmi	N-myc-interactor	21	21	1.06E+06	304393	572991	399632	425571	296056	267082		401075	1.75E+06	1.05E+06	348982	444811	378748	232991	371665
O35310	HS3S1_MOUSE	Hs3st1	Heparan sulfate glucosamine 3-O-sulfotransferase 1	3	3						1855.09	30378.9	49399.7						2842.68		36275.1
O35316	SC6A6_MOUSE	Slc6a6	Sodium- and chloride-dependent taurine transporter	9	9	2.17E+06	6.58E+06	302163	288763	76659.9	103121	116687	123906	1.98E+06	8.04E+06	362508	176497	108362	79055.4	106357	82936.3
O35317	PBX3_MOUSE	Pbx3	Pre-B-cell leukemia transcription factor 3	1	1										1.96E+06
O35326	SRSF5_MOUSE	Srsf5	Serine/arginine-rich splicing factor 5	11	11	1.14E+07	2.13E+07	4.36E+06	5.01E+06	4.58E+06	1.95E+06	3.16E+06	3.47E+06	4.14E+06	2.03E+07	5.98E+06	4.13E+06	5.17E+06	2.15E+06	2.92E+06	2.71E+06
O35343	IMA3_MOUSE	Kpna4	Importin subunit alpha-3	16	16	3.38E+06	1.53E+07	3.15E+07	3.38E+06	1.42E+06	4.17E+06	4.93E+06	5.83E+06	2.94E+06	7.65E+06	3.60E+07	3.10E+06	1.04E+06	2.75E+06	3.91E+06	5.31E+06
O35344	IMA4_MOUSE	Kpna3	Importin subunit alpha-4	24	15	4.32E+06	2.20E+07	2.06E+07	3.67E+06	2.65E+06	3.77E+06	6.84E+06	8.29E+06	5.00E+06	1.75E+07	2.41E+07	4.81E+06	2.69E+06	4.38E+06	6.66E+06	8.01E+06
O35345	IMA7_MOUSE	Kpna6	Importin subunit alpha-7	24	24	1.12E+06	1.22E+06	4.41E+06	4.85E+06	1.07E+06	1.20E+06	1.28E+06	1.43E+06	1.33E+06	1.19E+06	3.38E+06	4.35E+06	1.05E+06	1.23E+06	1.16E+06	1.58E+06
O35347	DGCR6_MOUSE	Dgcr6	Protein DGCR6	6	6	134938			24450		55437.8	41865.2	130337	142007			50909		74578.3		98532.1
O35350	CAN1_MOUSE	Capn1	Calpain-1 catalytic subunit	50	50	920218	1.49E+06	2.21E+06	968802	1.09E+06	1.37E+06	1.20E+06	1.06E+06	837473	1.71E+06	2.81E+06	1.20E+06	1.20E+06	1.65E+06	1.22E+06	1.10E+06
O35372	CNIH1_MOUSE	Cnih1	Protein cornichon homolog 1	2	2								17183.7								18017.9
O35375	NRP2_MOUSE	Nrp2	Neuropilin-2	43	43	933983	890135	760970	1.15E+06	1.70E+06	1.48E+06	1.55E+06	1.84E+06	1.17E+06	933470	822273	1.74E+06	2.45E+06	1.94E+06	1.93E+06	2.45E+06
O35379	MRP1_MOUSE	Abcc1	Multidrug resistance-associated protein 1	50	50	512246	499930	1.15E+06	361286	387949	522020	469291	478339	426440	463170	1.39E+06	473223	449266	665268	479157	434748
O35381	AN32A_MOUSE	Anp32a	Acidic leucine-rich nuclear phosphoprotein 32 family member A	19	14	1.74E+07	7.86E+07	5.05E+07	1.67E+07	6.80E+06	2.28E+07	3.23E+07	2.91E+07	1.98E+07	1.06E+08	7.75E+07	3.92E+07	7.78E+06	2.39E+07	2.72E+07	3.28E+07
O35382	EXOC4_MOUSE	Exoc4	Exocyst complex component 4	63	63	3.40E+06	6.87E+06	7.85E+06	1.78E+06	1.48E+06	2.88E+06	4.25E+06	4.30E+06	4.06E+06	9.13E+06	9.87E+06	2.20E+06	1.40E+06	2.82E+06	4.38E+06	5.09E+06
O35386	PAHX_MOUSE	Phyh	Phytanoyl-CoA dioxygenase, peroxisomal	20	20	530868	412178	507972	676506	857175	702670	668642	856838	486422	413756	600189	452722	901661	1.01E+06	742757	927496
O35387	HAX1_MOUSE	Hax1	HCLS1-associated protein X-1	17	17	951979	1.02E+06	376671	172259	1.50E+06	1.44E+06	1.79E+06	783334	1.11E+06	1.13E+06	414313	259614	1.38E+06	1.78E+06	1.40E+06	1.10E+06
O35393	EFNB3_MOUSE	Efnb3	Ephrin-B3	17	17		327518	1.82E+06	741219	555486	599506	447115	439233		328624	2.02E+06	1.11E+06	738860	634102	487844	470532
O35405	PLD3_MOUSE	Pld3	5'-3' exonuclease PLD3	21	21	4.44E+06	2.59E+06	1.78E+06	874900	6.00E+06	4.96E+06	5.43E+06	7.88E+06	3.01E+06	2.27E+06		1.58E+06	6.61E+06	4.55E+06	5.76E+06	7.50E+06
O35409	FOLH1_MOUSE	Folh1	Glutamate carboxypeptidase 2	32	30		1.97E+06	1.34E+06	1.08E+06	4.11E+06	4.99E+06	3.88E+06	3.52E+06	1.88E+06	2.23E+06	1.46E+06	964299	3.91E+06	3.50E+06	4.13E+06	4.21E+06
O35417	PDYN_MOUSE	Pdyn	Proenkephalin-B	7	7	66834.7	58701.1		50869.3	103643			102749	69819.6	58855.3		34955.2	146255	110886		48882.4
O35425	BOK_MOUSE	Bok	Bcl-2-related ovarian killer protein	6	6					72362.1	117109	72307.6	31228.3					56553.7	148598	82135.7
O35427	RPC9_MOUSE	Crcp	DNA-directed RNA polymerase III subunit RPC9	4	4	46730.2				53911.6	63225.8	112078	129474	48962.3				58435	32701.6	228244	111288
O35435	PYRD_MOUSE	Dhodh	Dihydroorotate dehydrogenase (quinone), mitochondrial	23	23	507351	597256	3.67E+06	799490	395395	513497	533546	896590	534436	635428	5.20E+06	1.55E+06	637812	952977	891646	1.22E+06
O35445	RNF5_MOUSE	Rnf5	E3 ubiquitin-protein ligase RNF5	6	6	623315		234141	557198	431212	143320	657959		756850	457874		311214	573293	1.87E+06
O35448	PPT2_MOUSE	Ppt2	Lysosomal thioesterase PPT2	6	6	1.58E+06	1.45E+06	1.62E+06	349814	299217	70836.4	314810	518434	1.06E+06		1.20E+06	307188	312609	308170	331181	330909
O35449	PRRT1_MOUSE	Prrt1	Proline-rich transmembrane protein 1	3	3			4.21E+07	1.46E+07	1.81E+06	4.21E+06	3.57E+06	1.72E+06	5.33E+06	1.52E+06	4.21E+07	2.59E+07	1.52E+06	3.25E+06	3.56E+06	2.49E+06
O35450	FKBPL_MOUSE	Fkbpl	FK506-binding protein-like	14	14		361117	423336	541376	523400	622031	541763	628336	430706	362198	400527	437540	569873	637719	579646	713795
O35451	ATF6B_MOUSE	Atf6b	Cyclic AMP-dependent transcription factor ATF-6 beta	7	7			4697.33	4291.11	6667.16	3222.81	3102.9				5609.6	3429.44	6222.42	4151.75
O35454	CLCN6_MOUSE	Clcn6	H(+)/Cl(-) exchange transporter 6	38	38	728692	781769	1.04E+06	1.05E+06	1.15E+06	917041	887161	1.24E+06	636146	796413	1.14E+06	1.14E+06	1.45E+06	940524	869015	1.36E+06
O35459	ECH1_MOUSE	Ech1	Delta(3,5)-Delta(2,4)-dienoyl-CoA isomerase, mitochondrial	24	24	2.05E+07	1.52E+07	3.15E+07	1.85E+07	2.97E+06	4.64E+06	7.72E+06	8.19E+06	2.07E+07	1.79E+07	3.59E+07	1.43E+07	3.46E+06	5.21E+06	8.59E+06	8.34E+06
O35464	SEM6A_MOUSE	Sema6a	Semaphorin-6A	30	29	129153	489176	336889	142462	145256	110274	103237	112983	135373	555025	349452	148822	194344	130194	120250	129732
O35465	FKBP8_MOUSE	Fkbp8	Peptidyl-prolyl cis-trans isomerase FKBP8	22	22	1.48E+06	9.12E+06	3.08E+07	3.16E+06	1.55E+06	1.41E+06	1.51E+06	2.17E+06	1.72E+06	7.67E+06	5.20E+07	3.45E+06	1.73E+06	1.77E+06	1.59E+06	2.05E+06
O35473	C1D_MOUSE	C1d	Nuclear nucleic acid-binding protein C1D	3	3		14845.6	10527.2	4198.58	21523.2	23891.9	13164.7			14991.7	79311.1	11142.7	22782.5
O35474	EDIL3_MOUSE	Edil3	EGF-like repeat and discoidin I-like domain-containing protein 3	23	23		509919	426398	406702	719345	653001	605759	865690	618653	506141	421981	534916	842559	776177	703595	888872
O35486	CRYGS_MOUSE	Crygs	Gamma-crystallin S	5	5		3743.44	3342.14								3733.69	2850.02	653.046		2952.73
O35488	S27A2_MOUSE	Slc27a2	Long-chain fatty acid transport protein 2	12	12			46952.6	34056.3	22663.5	36442.2		49377.2	64670.5		48792.4	33669.5	33329.8	36933.3	51502.2	43758.4
O35491	CLK2_MOUSE	Clk2	Dual specificity protein kinase CLK2	4	4						173532	36277.9	62973.9						99967	74402.1	63375.8
O35492	CLK3_MOUSE	Clk3	Dual specificity protein kinase CLK3	8	8			29644.1	20028.3	37733.7	23309.9	24187.5	27144.3	95951.7		35328.7	35310.9	53255	41109.6	26397.5	26930.9
O35493	CLK4_MOUSE	Clk4	Dual specificity protein kinase CLK4	4	3					9058.75			8999.11		9929.32		11382.7	8323.11			8296.32
O35495	CDK14_MOUSE	Cdk14	Cyclin-dependent kinase 14	25	25	1.16E+06	1.67E+07	3.28E+06	1.90E+06	1.07E+06	759666	926069	1.44E+06	1.21E+06	1.64E+07	4.53E+06	2.38E+06	997325	883820	1.25E+06	1.59E+06
O35516	NOTC2_MOUSE	Notch2	Neurogenic locus notch homolog protein 2	70	66	556899	1.26E+06	542789	725512	568973	513408	501435	518816	553818	1.56E+06	566118	673604	557452	462770	479951	514875
O35526	STX1A_MOUSE	Stx1a	Syntaxin-1A	23	23	1.49E+07	5.01E+07	3.19E+07	1.93E+07	5.37E+06	4.16E+06	5.01E+06	7.56E+06	2.17E+07	6.17E+07	3.76E+07	2.18E+07	6.51E+06	5.82E+06	6.11E+06	8.17E+06
O35544	EAA4_MOUSE	Slc1a6	Excitatory amino acid transporter 4	2	2						16266.6								6497.97
O35551	RABE1_MOUSE	Rabep1	Rab GTPase-binding effector protein 1	73	73	2.54E+06	4.22E+06	1.65E+07	5.67E+06	2.03E+06	2.00E+06	2.02E+06	2.20E+06	3.07E+06	5.50E+06	1.68E+07	5.93E+06	2.32E+06	2.26E+06	2.16E+06	2.47E+06
O35566	CD151_MOUSE	Cd151	CD151 antigen	11	11	1.30E+07	1.17E+08	1.58E+07	1.29E+06	238506	202188	621752	564782	2.63E+07	4.52E+07	2.22E+07	849164	291138	202017	457304	467290
O35593	PSDE_MOUSE	Psmd14	26S proteasome non-ATPase regulatory subunit 14	21	21	4.93E+06	5.97E+06	3.96E+07	4.79E+06	6.53E+06	9.10E+06	1.03E+07	1.05E+07	5.32E+06	6.63E+06	3.92E+07	9.16E+06	6.34E+06	8.42E+06	1.09E+07	1.40E+07
O35594	IFT81_MOUSE	Ift81	Intraflagellar transport protein 81 homolog	50	50	616194	572647	1.04E+06	1.01E+06	396673	437813	434355	650240	646748	641053	1.17E+06	1.05E+06	461176	505401	472173	628327
O35598	ADA10_MOUSE	Adam10	Disintegrin and metalloproteinase domain-containing protein 10	39	39	1.99E+06	1.52E+06	1.98E+06	1.96E+06	2.93E+06	2.62E+06	2.98E+06	2.50E+06	1.79E+06	1.57E+06	1.75E+06	2.35E+06	3.00E+06	2.72E+06	2.61E+06	2.46E+06
O35601	FYB1_MOUSE	Fyb1	FYN-binding protein 1	21	21	300171	224906	440773	529397	269527	237938	235748	323216		230837	531408	395117	362137	301080	208056	382189
O35604	NPC1_MOUSE	Npc1	NPC intracellular cholesterol transporter 1	18	18	1.01E+06	3.90E+06	7.03E+06	694708	566205	1.29E+06	1.28E+06	1.75E+06	911196	2.33E+06	4.27E+06	600115	425500	1.37E+06	1.14E+06	2.12E+06
O35607	BMPR2_MOUSE	Bmpr2	Bone morphogenetic protein receptor type-2	37	37	382295	341107	375461	844101	436136	668125	679837	540153	401344	364201	430981	1.10E+06	459423	734691	784133	541036
O35608	ANGP2_MOUSE	Angpt2	Angiopoietin-2	13	12		94632.7	63125.9	70064.7	10755.8	38148.5	51899	68959.2	79638	81905.2	67444.1	39841.9	11410.2
O35609	SCAM3_MOUSE	Scamp3	Secretory carrier-associated membrane protein 3	15	15	1.32E+06	2.26E+06	1.83E+06	2.00E+06	3.61E+06	4.01E+06	3.04E+06	1.47E+06	1.34E+06	2.63E+06	2.41E+06	3.43E+06	3.43E+06	4.58E+06	2.52E+06	1.32E+06
O35613	DAXX_MOUSE	Daxx	Death domain-associated protein 6	7	7			31987.3	37650.1	50578.1	43465.3	53093.3	3717.26		9673.11	35073	25604.8	55512.9	75809	32350.1	3278.31
O35615	FOG1_MOUSE	Zfpm1	Zinc finger protein ZFPM1	5	5	1389.67			1222.85		830.677	2385.8		1464.26			1090.51	1189.21	448.657	1436.14
O35618	MDM4_MOUSE	Mdm4	Protein Mdm4	12	12	453179	510314	125241	17956.2	21734				633230	525971	122885		21865.9
O35621	PMM1_MOUSE	Pmm1	Phosphomannomutase 1	18	18	2.81E+06	7.05E+06	2.52E+06	4.11E+06	3.22E+06	2.99E+06	3.91E+06	4.26E+06	3.38E+06	9.89E+06	3.39E+06	4.08E+06	3.42E+06	2.38E+06	4.44E+06	6.00E+06
O35623	BET1_MOUSE	Bet1	BET1 homolog	2	2	1.78E+06	550723		515026	215711	247107	412182	319439	1.32E+06	653183	176065	1.05E+06	320065	375853	360780	218920
O35625	AXIN1_MOUSE	Axin1	Axin-1	18	18	968257	3.52E+06	805834	1.03E+06	684174	667254	652141	833780	1.02E+06	3.83E+06	1.26E+06	926715	824598		616939	665487
O35632	HYAL2_MOUSE	Hyal2	Hyaluronidase-2	3	3			242.222	209.889	532.196			388.486				179.427	299.093	771.465
O35633	VIAAT_MOUSE	Slc32a1	Vesicular inhibitory amino acid transporter	21	21		2.17E+08	6.09E+07	3.13E+07	2.32E+07	2.49E+07	1.82E+07	2.12E+07	1.17E+07	3.47E+08	8.29E+07	2.35E+07	2.40E+07	3.24E+07	1.98E+07	2.36E+07
O35638	STAG2_MOUSE	Stag2	Cohesin subunit SA-2	52	46	576057	636097	861122	648938	557066	626991	657662	606854	614217	724251	944199	618979	638065	690722	571272	719528
O35639	ANXA3_MOUSE	Anxa3	Annexin A3	41	41	7.01E+06	1.23E+07	3.42E+07	6.83E+06	5.28E+06	3.52E+06	4.06E+06	3.84E+06	3.88E+06	7.57E+06	4.61E+07	8.54E+06	5.99E+06	3.41E+06	4.41E+06	4.56E+06
O35640	ANXA8_MOUSE	Anxa8	Annexin A8	4	4				16128	2134.56							3962.06	2163.96
O35643	AP1B1_MOUSE	Ap1b1	AP-1 complex subunit beta-1	35	35	1.22E+07	1.47E+07	1.85E+07	4.45E+06	4.91E+06	1.24E+07	9.99E+06	1.41E+07	1.20E+07	1.46E+07	1.38E+07	5.68E+06	5.77E+06	1.25E+07	1.04E+07	1.46E+07
O35648	CETN3_MOUSE	Cetn3	Centrin-3	7	7	104140	111994		456860	84395.3	41007.5			100679	121724	79373.5	444933	77140.4	1185.98	10471.2
O35654	DPOD2_MOUSE	Pold2	DNA polymerase delta subunit 2	13	13	91552.1		105634	66175.2	23889.3	147116	136556	138679	95889.5		106392	62352.9	26391.8	152285	166728	143163
O35657	NEUR1_MOUSE	Neu1	Sialidase-1	13	13		183478		407622	300616	518490	861460	872845		184032		338686	350963	577391	870729	707089
O35658	C1QBP_MOUSE	C1qbp	Complement component 1 Q subcomponent-binding protein, mitochondrial	10	10	1.04E+07	6.03E+06	3.61E+07	5.10E+07	9.44E+06	3.93E+06	5.92E+06	6.08E+06	1.32E+07	3.91E+06	3.80E+07	5.47E+07	9.50E+06	3.33E+06	5.26E+06	6.08E+06
O35660	GSTM6_MOUSE	Gstm6	Glutathione S-transferase Mu 6	15	10	298877	489860	107064	18283	74832.1	34814.6	104326	323078	512625	652597	137391	63925.6	63417.1	66079.3	119357	311308
O35664	INAR2_MOUSE	Ifnar2	Interferon alpha/beta receptor 2	5	5	17697.3		15930.3	586.442	5988.78	14644.7	24595		18525.5					22298.4	30746	46510.6
O35668	HAP1_MOUSE	Hap1	Huntingtin-associated protein 1	18	18	76978.2	233881	200833	202452	128174	243617	163511	175078	121660	148085	190189	191312	148092	217662	183396	206024
O35671	ITBP1_MOUSE	Itgb1bp1	Integrin beta-1-binding protein 1	8	8		20418.6	4799.64	35143.6	15492.5	49115.1	44904.5	17959.4		20471.2	6042.44	32293.3		147003	51219.8	20050
O35674	ADA19_MOUSE	Adam19	Disintegrin and metalloproteinase domain-containing protein 19	8	8			3212.05		10298.2	6751.92		2681.04			6859.29	2100.32	9534.33	5247.4	2163.65	5349.15
O35678	MGLL_MOUSE	Mgll	Monoglyceride lipase	21	21	4.25E+06	1.39E+07	2.27E+07	2.44E+07	1.08E+07	2.82E+07	2.13E+07	1.75E+07	1.27E+07	1.55E+07	2.18E+07	2.91E+07	9.67E+06	2.58E+07	2.04E+07	1.60E+07
O35680	RT12_MOUSE	Mrps12	Small ribosomal subunit protein uS12m	5	5	663068	1.61E+06	5.88E+06	328376	1.63E+06	1.09E+06	1.00E+06	1.07E+06		8.40E+06	5.05E+06	366455	1.25E+06	1.25E+06	735510	1.50E+06
O35681	SYT3_MOUSE	Syt3	Synaptotagmin-3	25	21	1.08E+06	1.07E+06	1.18E+06	535861	2.56E+06	2.04E+06	2.39E+06	2.19E+06	1.13E+06	1.08E+06	1.19E+06	337691	2.44E+06	2.34E+06	2.57E+06	2.41E+06
O35682	MYADM_MOUSE	Myadm	Myeloid-associated differentiation marker	12	12	5.36E+06	7.72E+07	2.76E+06	433277	269358	341565	1.08E+06	873065	2.25E+06	3.36E+07	4.00E+06	481960	295672	276211	655163	1.12E+06
O35683	NDUA1_MOUSE	Ndufa1	NADH dehydrogenase [ubiquinone] 1 alpha subcomplex subunit 1	2	2		448472	504072	424625	278864	3.81E+06	4.47E+06	2.56E+06			619278	373271	332791	3.53E+06	4.99E+06	2.56E+06
O35684	NEUS_MOUSE	Serpini1	Neuroserpin	15	15			3331.4	281913	614214	490526	915844	323446		368493	16910.7	279657	854640	508748	479305	254243
O35685	NUDC_MOUSE	Nudc	Nuclear migration protein nudC	40	40	1.48E+07	8.63E+07	1.19E+08	8.83E+06	3.71E+06	4.03E+06	5.65E+06	1.03E+07	1.77E+07	1.39E+08	1.45E+08	1.18E+07	4.53E+06	4.64E+06	6.37E+06	1.13E+07
O35691	PININ_MOUSE	Pnn	Pinin	37	37	1.73E+06	7.95E+06	1.25E+07	1.92E+06	1.00E+06	850081	1.17E+06	1.20E+06	1.55E+06	8.78E+06	1.64E+07	1.86E+06	1.12E+06	1.12E+06	912166	1.27E+06
O35704	SPTC1_MOUSE	Sptlc1	Serine palmitoyltransferase 1	18	18	1.22E+06	2.40E+06	859328	554649	278632	197501	394324	189954	705889	1.41E+06	643474	732922	317026	257662	410140	202406
O35709	ENC1_MOUSE	Enc1	Ectoderm-neural cortex protein 1	30	29	310389	462111	324200	68869.4	255554	269476	821688	1.09E+06	364870	428896	343132	76070.7	187024	308030	849389	1.15E+06
O35710	NOCT_MOUSE	Noct	Nocturnin	23	23	744802	2.11E+06	1.06E+06	649950	560495	784751	743248	830840	1.15E+06	1.64E+06	1.26E+06	615307	708669	865466	803136	740776
O35711	LIPB2_MOUSE	Ppfibp2	Liprin-beta-2	38	38		215335	318184	220979	138421	305995	138728	205476		216063	303094	191766	145202	252056	164332	203246
O35717	SOCS2_MOUSE	Socs2	Suppressor of cytokine signaling 2	3	3			13629.4	599.132				638.659			36448.5	570.723	548.325			632.127
O35723	DNJB3_MOUSE	Dnajb3	DnaJ homolog subfamily B member 3	2	2	7693.79	16600.1		2187.26					11398.3	16245.3	5326.15
O35730	RING1_MOUSE	Ring1	E3 ubiquitin-protein ligase RING1	14	12	461770	405270	611944	496681	381744	503086	515326	404915	482840	406548	580384	379713	270563	568958	650186	441354
O35732	CFLAR_MOUSE	Cflar	CASP8 and FADD-like apoptosis regulator	4	4			102212		557.014	52918.6					127620	34359.6		17938.1	37768.1
O35737	HNRH1_MOUSE	Hnrnph1	Heterogeneous nuclear ribonucleoprotein H	12	12	1.02E+07	6.36E+06	7.02E+06	5.00E+06	1.24E+07	4.50E+06	6.63E+06	3.45E+06	1.33E+07	8.96E+06	6.53E+06	7.60E+06	1.20E+07	3.76E+06	6.86E+06	3.96E+06
O35738	KLF12_MOUSE	Klf12	Krueppel-like factor 12	6	6				9974.69	8724.01	7346.29	10125.3	13747.8				12502.9	8871.63		6478.45	9031.89
O35739	KLF9_MOUSE	Klf9	Krueppel-like factor 9	3	3		16953.7				1612.75				17446.5	15981.1			2604.12
O35744	CHIL3_MOUSE	Chil3	Chitinase-like protein 3	5	3	1.99E+07	1.53E+07	1.07E+06	590404	128089	153159	694658		4.03E+06	1.51E+06	403780	83297.3			104726
O35841	API5_MOUSE	Api5	Apoptosis inhibitor 5	33	33	3.18E+06	2.11E+06	6.90E+06	4.26E+06	3.88E+06	3.53E+06	3.36E+06	3.96E+06	1.92E+06	1.77E+06	7.09E+06	4.95E+06	3.34E+06	2.76E+06	3.48E+06	3.67E+06
O35855	BCAT2_MOUSE	Bcat2	Branched-chain-amino-acid aminotransferase, mitochondrial	17	17	1.37E+06	1.21E+06	1.05E+06	1.12E+06	1.76E+06	1.95E+06	2.22E+06	2.73E+06	1.46E+06	652839	1.18E+06	696136	2.02E+06	2.45E+06	2.32E+06	3.75E+06
O35857	TIM44_MOUSE	Timm44	Mitochondrial import inner membrane translocase subunit TIM44	40	40	4.87E+06	9.05E+06	9.99E+06	6.01E+06	2.15E+06	3.43E+06	3.84E+06	4.04E+06	5.53E+06	7.86E+06	1.09E+07	7.82E+06	2.22E+06	3.76E+06	3.55E+06	3.64E+06
O35864	CSN5_MOUSE	Cops5	COP9 signalosome complex subunit 5	25	25	3.57E+06	1.19E+07	2.85E+06	2.40E+06	2.28E+06	4.03E+06	6.38E+06	6.92E+06	5.89E+06	1.17E+07	3.51E+06	2.92E+06	3.05E+06	4.99E+06	7.06E+06	7.43E+06
O35874	SATT_MOUSE	Slc1a4	Neutral amino acid transporter A	16	16	8.70E+07	1.58E+08	4.13E+07	6.37E+06	1.86E+06	2.89E+06	3.14E+06	5.24E+06	7.57E+07	2.53E+08	5.52E+07	6.96E+06	1.79E+06	2.45E+06	2.00E+06	5.88E+06
O35887	CALU_MOUSE	Calu	Calumenin	34	34	8.99E+06	4.24E+08	1.09E+08	2.27E+07	5.16E+06	3.23E+06	7.54E+06	9.21E+06	8.17E+06	6.61E+08	1.25E+08	2.48E+07	5.41E+06	3.87E+06	5.65E+06	7.53E+06
O35892	SP100_MOUSE	Sp100	Nuclear autoantigen Sp-100	5	4			1190.77	1055.6	287.233			1114.3			1261.66	1623.45	357.421			1410.01
O35900	LSM2_MOUSE	Lsm2	U6 snRNA-associated Sm-like protein LSm2	9	9		1.69E+06	1.09E+06	1.23E+06	1.64E+06	2.45E+06	1.02E+06	1.79E+06		1.71E+06	1.23E+06	843214	2.07E+06	1.98E+06	1.25E+06	1.56E+06
O35904	PK3CD_MOUSE	Pik3cd	Phosphatidylinositol 4,5-bisphosphate 3-kinase catalytic subunit delta isoform	23	23	324393	187212	181678	147381	43440.2	74153.7	159681	218647		276394	174345	135782	39103	88917.2	173352	331653
O35926	CD5R2_MOUSE	Cdk5r2	Cyclin-dependent kinase 5 activator 2	9	9			576764	167571	106530	145267	118764	101100			740238	139428	141377	148555	135623	100555
O35927	CTND2_MOUSE	Ctnnd2	Catenin delta-2	78	74	7.47E+06	1.39E+07	4.23E+07	1.86E+07	8.89E+06	1.12E+07	1.15E+07	1.09E+07	1.01E+07	1.67E+07	4.12E+07	1.83E+07	8.16E+06	1.03E+07	1.05E+07	1.02E+07
O35943	FRDA_MOUSE	Fxn	Frataxin, mitochondrial	7	7					645169	1.77E+06	2.02E+06	1.97E+06					597309	2.38E+06	2.13E+06	1.58E+06
O35945	AL1A7_MOUSE	Aldh1a7	Aldehyde dehydrogenase, cytosolic 1	12	12				128425	213381	207380	394665	311644					244896	379359	419128	279982
O35954	PITM1_MOUSE	Pitpnm1	Membrane-associated phosphatidylinositol transfer protein 1	55	55	1.11E+06	1.35E+06	5.93E+06	2.01E+06	1.34E+06	2.32E+06	2.02E+06	2.55E+06	1.45E+06	1.72E+06	6.18E+06	2.68E+06	1.44E+06	2.46E+06	2.01E+06	2.73E+06
O35955	PSB10_MOUSE	Psmb10	Proteasome subunit beta type-10	10	10	1.37E+06	1.23E+06	945179	314890	95160.6	252607	663830	632708	463092	217199	781325	309000	191216	303540	592662	643897
O35963	RB33B_MOUSE	Rab33b	Ras-related protein Rab-33B	13	13	4.10E+06	4.32E+06		3.29E+06	3.74E+06	2.56E+07	1.50E+07	1.53E+07	6.03E+06	3.57E+06		2.91E+06	3.91E+06	2.81E+07	1.52E+07	1.45E+07
O35969	GAMT_MOUSE	Gamt	Guanidinoacetate N-methyltransferase	14	14	3.38E+06			2.56E+06	8.42E+06	5.13E+06	4.79E+06	8.82E+06	4.16E+06			2.13E+06	8.29E+06	4.22E+06	4.94E+06	7.14E+06
O35972	RM23_MOUSE	Mrpl23	Large ribosomal subunit protein uL23m	11	11	392863	698755	767030	354356	231333	993060	1.27E+06	1.71E+06	404670	733052	854842	321309	464835	1.40E+06	960685	1.05E+06
O35973	PER1_MOUSE	Per1	Period circadian protein homolog 1	20	19		236471	211121	189271	225377	203903	205288	277374		238124	534522	283965	228879	225869	193508	227986
O35980	NTH_MOUSE	Nthl1	Endonuclease III-like protein 1	4	4			129410	2965.68		666.433		103917					2796.52			141746
O35984	PBX2_MOUSE	Pbx2	Pre-B-cell leukemia transcription factor 2	9	5		51336.3	2907.16	260323	47897.8	36991.6		44403.4			5352.36	80397.6	68037.4			42930
O35988	SDC4_MOUSE	Sdc4	Syndecan-4	9	9	3.92E+07	6.79E+08	4.28E+07	4.89E+06	525337	628973	1.65E+06	1.94E+06	3.86E+07	6.18E+08	5.66E+07	4.88E+06	366950	1.03E+06	1.02E+06	2.52E+06
O54692	ZW10_MOUSE	Zw10	Centromere/kinetochore protein zw10 homolog	41	41	450251	435564	621613	697070	493194	572538	433121	473503	471094	441694	730470	610206	535282	567336	434043	479126
O54714	PIAS3_MOUSE	Pias3	E3 SUMO-protein ligase PIAS3	6	6			81324.6		79738	29633.6					89408.3			53016.9
O54724	CAVN1_MOUSE	Cavin1	Caveolae-associated protein 1	21	21	822490	1.44E+06	2.63E+06	2.37E+06	1.26E+06	951623	1.10E+06	1.22E+06	737521	1.21E+06	2.11E+06	2.23E+06	1.26E+06	1.37E+06	1.00E+06	1.38E+06
O54732	MMP15_MOUSE	Mmp15	Matrix metalloproteinase-15	9	8			119855		134022	150950	109769	134235			127132	90056.6	138349	223446	149216	123440
O54734	OST48_MOUSE	Ddost	Dolichyl-diphosphooligosaccharide--protein glycosyltransferase 48 kDa subunit	22	22	1.45E+07	3.64E+07	2.48E+07	9.34E+06	2.36E+06	1.30E+07	2.34E+07	2.93E+07	1.15E+07	3.56E+07	2.75E+07	1.96E+07	2.40E+06	1.57E+07	2.50E+07	3.70E+07
O54750	CP2J6_MOUSE	Cyp2j6	Cytochrome P450 2J6	7	3					23271.3	11190.7	90439.5	118406					22609.3	16700.1	76144.1	150097
O54754	AOXA_MOUSE	Aox1	Aldehyde oxidase 1	53	53			1.34E+06	817502	726906	1.01E+06	1.33E+06	1.16E+06	746538		1.40E+06	874785	720068	1.05E+06	1.39E+06	922837
O54774	AP3D1_MOUSE	Ap3d1	AP-3 complex subunit delta-1	78	78	6.46E+06	5.08E+06	1.97E+07	1.22E+07	6.76E+06	5.76E+06	8.29E+06	1.21E+07	8.02E+06	4.95E+06	1.88E+07	1.11E+07	7.37E+06	5.69E+06	8.27E+06	1.27E+07
O54781	SRPK2_MOUSE	Srpk2	SRSF protein kinase 2	40	31	1.14E+06	3.82E+06	1.47E+07	2.23E+06	1.74E+06	1.70E+06	2.21E+06	2.25E+06	1.21E+06	4.08E+06	1.99E+07	2.60E+06	1.96E+06	2.28E+06	1.91E+06	2.93E+06
O54782	MA2B2_MOUSE	Man2b2	Epididymis-specific alpha-mannosidase	31	31	993007	644661	998325	811894	1.06E+06	1.49E+06	1.54E+06	1.55E+06	732894	536267	1.05E+06	795793	844451	1.45E+06	1.53E+06	1.46E+06
O54784	DAPK3_MOUSE	Dapk3	Death-associated protein kinase 3	19	18	531385	1.38E+06	781401	534168	258928	446331	963984	848358	888435	1.48E+06	602706	479354	167655	450788	1.08E+06	653331
O54785	LIMK2_MOUSE	Limk2	LIM domain kinase 2	23	23		115719	106534	134231	108380	136168	95576.2	104771		116115	112279	88223.2	107178	156693	92665.4	111818
O54786	DFFA_MOUSE	Dffa	DNA fragmentation factor subunit alpha	13	13		647614	369542	430866	479250	405276	395091	519649		653526	385414	443739	465449	450461	555312	584410
O54788	DFFB_MOUSE	Dffb	DNA fragmentation factor subunit beta	1	1								11934.3								8074.19
O54790	MAFG_MOUSE	Mafg	Transcription factor MafG	7	5	13809.9	12108		8141.43	16382.7	22859.4	87541.4	76783.9	14368	12168.6	11361	10984.7	8277.17	9985.7	104814	63334
O54791	MAFF_MOUSE	Maff	Transcription factor MafF	6	6		5168.74	4488.49				3348.39	24773.5		5315.01	4671.53					16443.1
O54799	NMBR_MOUSE	Nmbr	Neuromedin-B receptor	3	3				21651.5	2041.11						10355.7	12666.4	3772.37
O54804	CHKA_MOUSE	Chka	Choline kinase alpha	22	22	644353	565260	505547	411645	900484	969513	1.30E+06	1.05E+06	674197	567839	534417	420109	891914	846213	1.37E+06	971017
O54818	TPD53_MOUSE	Tpd52l1	Tumor protein D53	11	11		79726.7	84878.9	182606	121307	63982.3	70981.1	83464.1		79702.7	101837	114613	157571	75677.4	83754.6	122674
O54824	IL16_MOUSE	Il16	Pro-interleukin-16	28	28	405998	423557	999730	288986	605373	568449	550407	507455	479698	448696	1.04E+06	363050	671608	655575	479390	454113
O54825	BYST_MOUSE	Bysl	Bystin	20	20	304252	256952	324365	579050	289146	143948	244470	293877	300936	304804	390343	280294	339519	166050	233687	272579
O54826	AF10_MOUSE	Mllt10	Protein AF-10	3	3	4.11E+06	23359.1			17827.5				7.04E+06	22509	26061.6
O54828	RGS9_MOUSE	Rgs9	Regulator of G-protein signaling 9	5	5	6156.06				581.233	10717.7		6491.28					654.797			3743.52
O54829	RGS7_MOUSE	Rgs7	Regulator of G-protein signaling 7	31	26	1.28E+06	1.72E+06	1.81E+06	3.18E+06	1.78E+06	1.90E+06	2.08E+06	2.38E+06	1.32E+06	1.77E+06	1.98E+06	4.44E+06	1.68E+06	2.51E+06	2.32E+06	2.72E+06
O54833	CSK22_MOUSE	Csnk2a2	Casein kinase II subunit alpha'	28	28	3.44E+06		2.61E+06	4.39E+06	5.94E+06	5.27E+06	5.29E+06	6.99E+06	3.69E+06		2.78E+06	4.93E+06	6.10E+06	7.24E+06	5.37E+06	7.23E+06
O54834	RHG06_MOUSE	Arhgap6	Rho GTPase-activating protein 6	2	2	1.24E+06	873009										696.802
O54836	ZMAT3_MOUSE	Zmat3	Zinc finger matrin-type protein 3	9	9			97348.5	73565.2	56584	41761.8	80872.5	53738.7			105381	100766	55583.3	41395	69200.2	81520.3
O54865	GCYB1_MOUSE	Gucy1b1	Guanylate cyclase soluble subunit beta-1	42	42	1.19E+06	1.06E+06	2.69E+06	2.77E+06	1.37E+06	1.98E+06	1.52E+06	2.27E+06	1.29E+06	1.06E+06	2.43E+06	3.54E+06	1.87E+06	2.58E+06	1.66E+06	2.89E+06
O54879	HMGB3_MOUSE	Hmgb3	High mobility group protein B3	17	17	771811	674337	1.05E+06	1.38E+06	963497	1.01E+06	1.05E+06	1.65E+06	812046	682460	1.09E+06	1.29E+06	1.23E+06	1.23E+06	1.01E+06	2.21E+06
O54885	TYOBP_MOUSE	Tyrobp	TYRO protein tyrosine kinase-binding protein	2	2				1269.92	2951.28							8091.54	5143.61	8126.42
O54890	ITB3_MOUSE	Itgb3	Integrin beta-3	15	15	50361.5	44194.1	59931.5	78867.1	34682.9	37102.1	55066.3		52700.5	44332.1	117386	81757.2	35113.8	38700.3	33898.1
O54901	OX2G_MOUSE	Cd200	OX-2 membrane glycoprotein	10	10	2.98E+06		5.29E+06	2.31E+06	8.01E+06	5.80E+06	5.51E+06	6.91E+06	3.27E+06	2.60E+06	8.60E+06	3.38E+06	9.42E+06	6.34E+06	8.41E+06	8.75E+06
O54904	B3GT1_MOUSE	B3galt1	Beta-1,3-galactosyltransferase 1	5	5					131266			132411	176529				67952.6			133549
O54905	B3GT2_MOUSE	B3galt2	Beta-1,3-galactosyltransferase 2	5	5			104580			24115.7	98605.8	122618			126582			36669.7	2210.14	119887
O54910	IKBE_MOUSE	Nfkbie	NF-kappa-B inhibitor epsilon	5	5		111884		89151.3	138257		66572.6	131177		112237			174203			68350.1
O54916	REPS1_MOUSE	Reps1	RalBP1-associated Eps domain-containing protein 1	34	33	1.07E+06	2.03E+07	7.02E+06	1.14E+06	741481	633869	793739	1.88E+06	1.24E+06	1.63E+07	1.10E+07	1.10E+06	919844	822443	737435	1.75E+06
O54918	B2L11_MOUSE	Bcl2l11	Bcl-2-like protein 11	3	3		166000	81732.3					138611		171515	62037.4					271705
O54929	WSB2_MOUSE	Wsb2	WD repeat and SOCS box-containing protein 2	12	12				84119.1	106461	536053	439107	411992				87628.2	79073.8	828231	629995	533289
O54931	AKAP2_MOUSE	Pakap	PALM2-AKAP2 fusion protein	61	59	4.64E+06	2.64E+07	2.29E+07	4.74E+06	1.94E+06	1.67E+06	1.96E+06	2.83E+06	4.74E+06	2.86E+07	2.84E+07	4.86E+06	2.47E+06	2.36E+06	2.23E+06	2.68E+06
O54940	BNIP2_MOUSE	Bnip2	BCL2/adenovirus E1B 19 kDa protein-interacting protein 2	3	3		1.23E+06	399317	16567.2				4860.31		2.11E+06	389130
O54941	SMCE1_MOUSE	Smarce1	SWI/SNF-related matrix-associated actin-dependent regulator of chromatin subfamily E member 1	23	23	1.84E+06	7.07E+06	1.00E+07	2.52E+06	828193	1.69E+06	1.21E+06	1.25E+06	1.01E+06	6.08E+06	1.09E+07	2.27E+06	804329	1.33E+06	1.41E+06	1.12E+06
O54942	CLD5_MOUSE	Cldn5	Claudin-5	1	1				2041.41								3193.67
O54946	DNJB6_MOUSE	Dnajb6	DnaJ homolog subfamily B member 6	24	17	2.36E+06	1.38E+07	2.14E+07	1.51E+06	353957	219744	370424	688806	2.72E+06	1.21E+07	3.36E+07	2.36E+06	421392	247489	518624	481865
O54949	NLK_MOUSE	Nlk	Serine/threonine-protein kinase NLK	9	9		28155.6	53800.7	25374.6	23347.9	19896.6	22390.2	2939.52	33581.3	28255.2	65844.4	66667.2	36317.1	22793.7	9983.67	2615.31
O54950	AAKG1_MOUSE	Prkag1	5'-AMP-activated protein kinase subunit gamma-1	20	19	834420	991188	1.32E+07	2.65E+06	628711	830718	1.41E+06	1.30E+06	924110	949475	1.37E+07	5.91E+06	930743	1.33E+06	983409	1.85E+06
O54951	SEM6B_MOUSE	Sema6b	Semaphorin-6B	22	22		210189	139490	63100.2	268801	257983	239381	124422		221567	155290	106198	250357	259476	234339	165977
O54962	BAF_MOUSE	Banf1	Barrier-to-autointegration factor	14	14	2.04E+06	1.04E+06	2.08E+06	2.20E+06	2.08E+06	6.83E+06	5.31E+06	7.53E+06	2.39E+06	1.63E+06	2.55E+06	2.41E+06	2.15E+06	8.89E+06	7.48E+06	7.22E+06
O54965	RNF13_MOUSE	Rnf13	E3 ubiquitin-protein ligase RNF13	13	13	819086	729767	504415	397234	191441	444207	465998	327067	1.01E+06	934115	326290	286001	212210	351015	351919	229281
O54967	ACK1_MOUSE	Tnk2	Activated CDC42 kinase 1	32	32	216578	189993	208424	152119	168933	331727	284811	191066	226754	190707	227448	133293	196687	420179	303274	207049
O54972	MTG16_MOUSE	Cbfa2t3	Protein CBFA2T3	3	3				315.432								232.154
O54983	CRYM_MOUSE	Crym	Ketimine reductase mu-crystallin	23	23	1.36E+07	7.39E+07	4.01E+07	3.59E+07	2.47E+07	2.63E+07	3.94E+07	3.03E+07	1.86E+07	1.29E+08	4.75E+07	3.62E+07	2.61E+07	2.79E+07	3.74E+07	3.07E+07
O54984	GET3_MOUSE	Get3	ATPase GET3	20	20	3.72E+06	3.16E+06	2.87E+06	4.94E+06	7.39E+06	7.05E+06	9.35E+06	2.17E+07	4.54E+06	3.05E+06		5.61E+06	7.67E+06	7.63E+06	1.15E+07	1.78E+07
O54988	SLK_MOUSE	Slk	STE20-like serine/threonine-protein kinase	76	74	1.07E+07	8.50E+07	2.91E+07	4.18E+06	2.17E+06	2.10E+06	2.58E+06	3.24E+06	7.66E+06	1.31E+08	3.32E+07	4.74E+06	2.20E+06	2.46E+06	2.26E+06	2.89E+06
O54990	PROM1_MOUSE	Prom1	Prominin-1	18	18		568606	411128	405296	324768	536671	373536	398798		616836	468048	461811	250825	586880	348906	533403
O54991	CNTP1_MOUSE	Cntnap1	Contactin-associated protein 1	61	61	3.00E+06	4.84E+06	1.14E+07	6.78E+06	4.65E+06	7.47E+06	1.25E+07	1.56E+07	6.18E+06	6.86E+06	1.22E+07	8.65E+06	4.76E+06	8.14E+06	1.34E+07	1.60E+07
O54992	MAPK5_MOUSE	Mapkapk5	MAP kinase-activated protein kinase 5	11	11		114503	62140		55610.6	100385	78483.8	59327.9		140871	60038.2	5998.52	68337.6	131090	60377.6	53091.9
O54998	FKBP7_MOUSE	Fkbp7	Peptidyl-prolyl cis-trans isomerase FKBP7	9	9	22098.8	19273.3		15297.1	17227.5		31568.3	16138.5	23127	19355.8		13016	17931.2		21521.7	17137.8
O55003	BNIP3_MOUSE	Bnip3	BCL2/adenovirus E1B 19 kDa protein-interacting protein 3	11	11	467560	1.10E+06	1.10E+06	1.41E+06	1.76E+06	740942	722134	673565	489128	1.33E+06	1.40E+06	950836	2.64E+06	668523	548986	801992
O55013	TPPC3_MOUSE	Trappc3	Trafficking protein particle complex subunit 3	14	14	8.26E+06	9.72E+07	5.95E+06	1.73E+06	4.80E+06	5.49E+06	4.15E+06	3.81E+06	1.23E+07	1.21E+08	7.18E+06	2.90E+06	5.43E+06	4.92E+06	4.59E+06	4.35E+06
O55017	CAC1B_MOUSE	Cacna1b	Voltage-dependent N-type calcium channel subunit alpha-1B	75	75	701938	826268	1.81E+06	1.19E+06	659959	907031	871033	997057	723558	1.01E+06	2.11E+06	1.53E+06	856389	869012	741408	929640
O55022	PGRC1_MOUSE	Pgrmc1	Membrane-associated progesterone receptor component 1	18	17	5.78E+06	1.54E+07	8.26E+07	2.05E+07	7.31E+06	1.05E+07	1.99E+07	3.25E+07	6.47E+06	1.78E+07	7.03E+07	2.25E+07	7.27E+06	1.04E+07	2.02E+07	2.69E+07
O55023	IMPA1_MOUSE	Impa1	Inositol monophosphatase 1	27	27	7.77E+06	2.56E+07	2.99E+07	2.88E+07	6.49E+06	1.01E+07	1.54E+07	1.37E+07	8.67E+06	2.35E+07	3.65E+07	5.15E+07	7.73E+06	1.08E+07	1.50E+07	1.52E+07
O55026	ENTP2_MOUSE	Entpd2	Ectonucleoside triphosphate diphosphohydrolase 2	18	18	1.87E+06	1.56E+06	6.74E+06	2.93E+06	2.11E+06	3.63E+06	3.18E+06	2.83E+06	2.18E+06	1.80E+06	6.68E+06	2.94E+06	2.86E+06	3.93E+06	4.14E+06	4.11E+06
O55028	BCKD_MOUSE	Bckdk	Branched-chain alpha-ketoacid dehydrogenase kinase	20	20		325802	454389	298003	594086	639692	425915	738901	384578	319131	526310	366520	572478	601989	613196	997595
O55029	COPB2_MOUSE	Copb2	Coatomer subunit beta'	63	63	1.58E+07	1.86E+07	1.60E+07	1.21E+07	7.32E+06	7.52E+06	8.18E+06	8.51E+06	9.19E+06	1.53E+07	2.00E+07	1.15E+07	7.89E+06	7.82E+06	7.13E+06	1.12E+07
O55033	NCK2_MOUSE	Nck2	Cytoplasmic protein NCK2	29	27	1.11E+06	2.17E+06	2.64E+06	3.92E+06	1.18E+06	1.73E+06	1.63E+06	1.69E+06	1.52E+06	2.20E+06	2.67E+06	3.72E+06	1.36E+06	1.98E+06	1.53E+06	1.84E+06
O55042	SYUA_MOUSE	Snca	Alpha-synuclein	14	11	3.22E+08	1.24E+08	1.32E+08	3.68E+07	4.24E+07	7.36E+07	1.03E+08	1.03E+08	1.20E+09	3.64E+08	2.73E+08	3.85E+07	5.68E+07	7.89E+07	9.65E+07	1.12E+08
O55047	TLK2_MOUSE	Tlk2	Serine/threonine-protein kinase tousled-like 2	25	17	343838	304293	445007	438220	106905	329431	413344	259124	359923	304838	483594	403319	182274	331415	354941	296608
O55055	TRDMT_MOUSE	Trdmt1	tRNA (cytosine(38)-C(5))-methyltransferase	10	10		156448	25293.5	143140	537.289			141893	195283		71320	104113				128902
O55057	PDE6D_MOUSE	Pde6d	Retinal rod rhodopsin-sensitive cGMP 3',5'-cyclic phosphodiesterase subunit delta	4	4			8.70E+06	765182	507232	448660	407226	864764			1.43E+07	1.45E+06	398233	899569	517190	777658
O55060	TPMT_MOUSE	Tpmt	Thiopurine S-methyltransferase	19	19	860650	903586	802500	985145	1.45E+06	2.12E+06	1.62E+06	2.02E+06	901256	908974	885101	800032	1.50E+06	2.11E+06	1.36E+06	1.68E+06
O55091	IMPCT_MOUSE	Impact	Protein IMPACT	25	25	4.91E+06	5.40E+07	1.12E+07	3.63E+06	1.65E+06	1.76E+06	1.89E+06	2.01E+06	5.84E+06	8.30E+07	1.35E+07	5.49E+06	1.79E+06	1.63E+06	2.06E+06	1.92E+06
O55098	STK10_MOUSE	Stk10	Serine/threonine-protein kinase 10	26	26	238593	95453.7	158097	202351	86906.8	22735.5	81547.4	77181.2	110778	96353.2	91120.1	130268	52544.4	83728.6	73627.7	98204.9
O55100	SNG1_MOUSE	Syngr1	Synaptogyrin-1	6	6	3.39E+08	1.69E+09	1.36E+07	1.11E+06	1.23E+06	3.71E+06	3.00E+06	1.75E+07	8.12E+08	2.03E+09	4.25E+07	1.34E+06	1.14E+06	9.91E+06	2.29E+06	3.35E+07
O55101	SNG2_MOUSE	Syngr2	Synaptogyrin-2	3	3	1.27E+06	6.64E+06	255039	148008	69217.4	243359	379768	135890	2.33E+06	1.21E+07	228659	115705		158809	908516	108578
O55102	BL1S1_MOUSE	Bloc1s1	Biogenesis of lysosome-related organelles complex 1 subunit 1	7	7	364320		734088	839377	582358	524384	773815	520006	453964		501801	1.27E+06	525654	466427	462975	602442
O55106	STRN_MOUSE	Strn	Striatin	52	50	1.26E+07	2.21E+07	2.15E+07	2.15E+07	1.53E+07	1.15E+07	1.18E+07	1.08E+07	1.42E+07	2.24E+07	2.32E+07	1.88E+07	1.70E+07	1.65E+07	1.31E+07	1.12E+07
O55125	NIPS1_MOUSE	Nipsnap1	Protein NipSnap homolog 1	21	21	6.74E+06	1.08E+07	6.10E+06	6.80E+06	5.54E+06	8.74E+06	1.48E+07	3.01E+07	9.87E+06	1.15E+07	7.22E+06	5.83E+06	6.27E+06	1.61E+07	1.86E+07	2.52E+07
O55126	NIPS2_MOUSE	Nipsnap2	Protein NipSnap homolog 2	22	22		2.15E+07	2.14E+07	1.90E+07	1.01E+07	1.06E+07	1.08E+07	1.65E+07	6.81E+06	2.59E+07	2.24E+07	2.33E+07	1.11E+07	1.18E+07	1.04E+07	1.46E+07
O55128	SAP18_MOUSE	Sap18	Histone deacetylase complex subunit SAP18	13	13	1.45E+06	1.68E+07	6.76E+06	1.37E+06	1.10E+06	2.31E+06	3.13E+06	4.33E+06	3.73E+06	2.81E+07	5.26E+06	1.73E+06	1.05E+06	1.07E+06	4.09E+06	5.53E+06
O55131	SEPT7_MOUSE	Septin7	Septin-7	58	55	1.12E+08	1.08E+09	6.25E+08	4.77E+07	1.45E+07	1.62E+07	2.63E+07	3.17E+07	1.04E+08	1.32E+09	9.35E+08	6.86E+07	1.63E+07	1.83E+07	2.62E+07	3.26E+07
O55135	IF6_MOUSE	Eif6	Eukaryotic translation initiation factor 6	13	13	3.19E+06	979500	920060	2.08E+06	2.81E+06	1.40E+06	1.63E+06	1.99E+06	4.00E+06		1.08E+06	3.11E+06	3.59E+06	1.37E+06	1.93E+06	2.33E+06
O55137	ACOT1_MOUSE	Acot1	Acyl-coenzyme A thioesterase 1	17	11	3.24E+06	2.84E+06	9.71E+06	1.33E+07	4.14E+06	3.10E+06	3.16E+06	3.13E+06	3.35E+06	2.95E+06	1.01E+07	1.02E+07	4.64E+06	2.87E+06	3.12E+06	3.11E+06
O55142	RL35A_MOUSE	Rpl35a	Large ribosomal subunit protein eL33	14	14	2.73E+07	6.99E+07	2.88E+07	9.97E+06	3.78E+06	1.05E+07	1.12E+07	1.20E+07	2.02E+07	1.28E+08	4.45E+07	1.28E+07	4.47E+06	1.28E+07	1.70E+07	1.29E+07
O55143	AT2A2_MOUSE	Atp2a2	Sarcoplasmic/endoplasmic reticulum calcium ATPase 2	74	53	1.21E+08	2.91E+08	1.29E+08	3.09E+07	2.81E+07	3.11E+07	3.82E+07	4.12E+07	1.57E+08	4.91E+08	1.59E+08	3.85E+07	3.20E+07	3.31E+07	4.29E+07	4.33E+07
O55176	PJA1_MOUSE	Pja1	E3 ubiquitin-protein ligase Praja-1	26	23	130870	2.94E+06	725600	197862	86958.5	77257.5	19588.3	144416	137604	2.68E+06	988798	231075	105044	126859	90088.8	110031
O55183	STC1_MOUSE	Stc1	Stanniocalcin-1	4	4		520702	194932							537509	348671		140020
O55186	CD59A_MOUSE	Cd59a	CD59A glycoprotein	2	2		6.01E+06	1.00E+07	66434.4		9059.62		39766.8		7.07E+06	1.41E+07	551787				23127.1
O55187	CBX4_MOUSE	Cbx4	E3 SUMO-protein ligase CBX4	17	17		70770.7	238886	101345	73473.2	69868.6	67027.6	75298		70696.4	268502	91221.2	39093.4	57680.9	60872.1	75765.4
O55201	SPT5H_MOUSE	Supt5h	Transcription elongation factor SPT5	56	56	1.20E+06	1.28E+06	1.96E+06	2.49E+06	966842	839736	948838	936918	907005	696177	2.10E+06	2.42E+06	1.15E+06	864922	924236	963577
O55203	LDB2_MOUSE	Ldb2	LIM domain-binding protein 2	4	4				4054.9	2067.93	3482.51	7594.22					3464.9	9724.97	8711.9		10882.7
O55222	ILK_MOUSE	Ilk	Scaffold protein ILK	30	30	2.89E+06	2.11E+07	2.19E+07	5.56E+06	4.95E+06	6.22E+06	7.90E+06	9.18E+06	2.98E+06	2.00E+07	2.09E+07	4.66E+06	5.15E+06	6.97E+06	7.82E+06	7.67E+06
O55229	CHKB_MOUSE	Chkb	Choline/ethanolamine kinase	26	26	1.41E+06	2.29E+06	1.15E+06	1.10E+06	805609	1.15E+06	1.09E+06	1.38E+06	785735	1.80E+06	1.61E+06	1.55E+06	1.16E+06	1.62E+06	1.77E+06	1.58E+06
O55230	RA51D_MOUSE	Rad51d	DNA repair protein RAD51 homolog 4	5	5			2034.25			730.558		2032.14		2285.29	2154.92			746.501		5841.95
O55234	PSB5_MOUSE	Psmb5	Proteasome subunit beta type-5	24	24	1.61E+07	1.35E+08	1.81E+07	9.28E+06	1.40E+07	1.16E+07	2.08E+07	2.21E+07	2.39E+07	1.41E+08	2.63E+07	1.23E+07	1.47E+07	1.69E+07	2.37E+07	2.72E+07
O55236	MCE1_MOUSE	Rngtt	mRNA-capping enzyme	23	23	529523		1.43E+06	528285	526621	325657	593126	708964	637754		1.29E+06	422101	536918	428945	550285	744943
O55239	NNMT_MOUSE	Nnmt	Nicotinamide N-methyltransferase	3	3						777.991							965.842	850.008
O55240	RDH5_MOUSE	Rdh5	Retinol dehydrogenase 5	14	14					8567.78	45390.3	30405.4	49578.2				27149.6	44618.5	83648.9	42347.9	78147.2
O55242	SGMR1_MOUSE	Sigmar1	Sigma non-opioid intracellular receptor 1	6	6		648892	208909	109277	848146	441553	403206	177602		722646	235129	220565	816759	332369	399930	302915
O70126	AURKB_MOUSE	Aurkb	Aurora kinase B	2	2						151.099		230.746						216.493		227.48
O70131	NINJ1_MOUSE	Ninj1	Ninjurin-1	4	4	13411			108054	99649.2	81735.8	150033	81461				49391.1	125942	181188	109140	21875.3
O70133	DHX9_MOUSE	Dhx9	ATP-dependent RNA helicase A	82	82	4.12E+07	4.14E+07	6.46E+07	4.03E+07	1.69E+07	1.88E+07	2.31E+07	3.07E+07	4.73E+07	5.94E+07	6.50E+07	3.55E+07	1.74E+07	1.80E+07	2.30E+07	3.07E+07
O70139	IPKG_MOUSE	Pkig	cAMP-dependent protein kinase inhibitor gamma	6	6			3.50E+06	194788	37401.5	74925.8	75848.1	88558.6			4.91E+06	273787	15033.4	77833.6	58094.5	79678.7
O70145	NCF2_MOUSE	Ncf2	Neutrophil cytosol factor 2	23	23	2.63E+06	1.25E+06	1.73E+06	690095	228455	417807	552024	438333	956286		1.12E+06	651988	295861	384229	380482	543999
O70146	TESK1_MOUSE	Tesk1	Dual specificity testis-specific protein kinase 1	14	14	99647.9	87085.6	110489	48986.2	99933.6	89137.3	101796	167574	104765		128261	61436.5	132716	103220	109990	150871
O70152	DPM1_MOUSE	Dpm1	Dolichol-phosphate mannosyltransferase subunit 1	19	19	3.22E+06	2.00E+06	2.56E+06	2.86E+06	1.86E+06	3.29E+06	3.26E+06	4.30E+06	1.83E+06	1.12E+06	2.12E+06	4.49E+06	1.95E+06	3.34E+06	3.64E+06	3.53E+06
O70161	PI51C_MOUSE	Pip5k1c	Phosphatidylinositol 4-phosphate 5-kinase type-1 gamma	34	31	3.90E+06	9.29E+06	4.45E+06	1.41E+06	2.73E+06	3.56E+06	5.98E+06	6.44E+06	6.82E+06	1.12E+07	5.66E+06	1.50E+06	3.20E+06	3.94E+06	5.57E+06	7.22E+06
O70166	STMN3_MOUSE	Stmn3	Stathmin-3	15	15	4.73E+06	5.25E+07	2.43E+06	550067	110610	254070	276497	373291	5.90E+06	6.63E+07	5.82E+06	646233	158072	320898	233307	384523
O70172	PI42A_MOUSE	Pip4k2a	Phosphatidylinositol 5-phosphate 4-kinase type-2 alpha	18	18	1.61E+06	4.43E+07	7.39E+06	712336	674326	1.24E+06	1.31E+06	1.24E+06	1.11E+06	2.77E+07	6.29E+06	811078	583375	1.15E+06	1.71E+06	1.06E+06
O70174	ACHA4_MOUSE	Chrna4	Neuronal acetylcholine receptor subunit alpha-4	5	5		5944.67	5264.31	7051.65	5750.22	3712.31				5963		5508.99	5035.75	3715.01		1147.13
O70176	PACA_MOUSE	Adcyap1	Pituitary adenylate cyclase-activating polypeptide	2	2				22390.1								19157.4	4336.1
O70194	EIF3D_MOUSE	Eif3d	Eukaryotic translation initiation factor 3 subunit D	34	34	6.57E+06	4.40E+06	1.04E+07	2.33E+07	6.33E+06	9.87E+06	1.14E+07	1.10E+07	6.03E+06	3.95E+06	6.79E+06	2.20E+07	6.65E+06	1.28E+07	1.01E+07	1.14E+07
O70200	AIF1_MOUSE	Aif1	Allograft inflammatory factor 1	10	10	4.21E+06	3.49E+06	1.38E+06	538444	788862	237691	623328	776384	1.45E+06	1.75E+06	465350	428402	800108	248312	591016	579785
O70209	PDLI3_MOUSE	Pdlim3	PDZ and LIM domain protein 3	7	7			1696.73	1514.03	708.509	874.584	7532.94	3310.63				1291.41	692.857		6107.14	4785.35
O70228	ATP9A_MOUSE	Atp9a	Probable phospholipid-transporting ATPase IIA	48	42	1.42E+06	1.92E+06	5.25E+06	1.40E+06	1.87E+06	1.89E+06	3.24E+06	3.54E+06	1.51E+06	1.69E+06	6.49E+06	2.03E+06	1.99E+06	2.41E+06	3.65E+06	4.20E+06
O70230	ZN143_MOUSE	Znf143	Zinc finger protein 143	8	7		28049.4	25042.5		38491.4	27568	31215.7	42017.4		28174.5	26864.3	17757.6	35201.8	15541.8		31645.8
O70250	PGAM2_MOUSE	Pgam2	Phosphoglycerate mutase 2	10	10	420973	416727	1.31E+06	746164	508677	434618	428325	701429		426867	1.31E+06	1.08E+06	445172	657989	531558	501635
O70251	EF1B_MOUSE	Eef1b	Elongation factor 1-beta	13	13	1.28E+08	1.56E+08	2.66E+07	8.85E+06	2.93E+07	2.10E+07	3.52E+07	3.10E+07	7.29E+07	1.46E+08	3.49E+07	8.33E+06	2.84E+07	2.75E+07	2.94E+07	2.68E+07
O70252	HMOX2_MOUSE	Hmox2	Heme oxygenase 2	30	30	9.93E+06	1.02E+07	9.96E+06	1.91E+06	2.29E+06	4.49E+06	6.34E+06	6.37E+06	1.46E+07	9.56E+06	9.37E+06	2.04E+06	2.81E+06	5.45E+06	7.47E+06	6.31E+06
O70258	SGCE_MOUSE	Sgce	Epsilon-sarcoglycan	10	10		324704	512391	352237	388438	368237	208859	370421		325785	545535	455457	330094	315914		332465
O70263	LNX1_MOUSE	Lnx1	E3 ubiquitin-protein ligase LNX	1	1														124.037		410.697
O70274	TP4A2_MOUSE	Ptp4a2	Protein tyrosine phosphatase type IVA 2	10	7	887577	1.39E+06	1.83E+06	442520	1.16E+06	1.28E+06	1.41E+06	1.34E+06	971248	2.89E+06	2.18E+06	751012	1.29E+06	1.28E+06	1.12E+06	1.47E+06
O70279	ESS2_MOUSE	Ess2	Splicing factor ESS-2 homolog	18	18	159418	141653	125953	196107	217038	241708	129336	118412	166766	142476	203103	191606	145945	210162	158050	124320
O70281	TPST1_MOUSE	Tpst1	Protein-tyrosine sulfotransferase 1	12	11	112171		170989	111620	101783	150576	137419	234410			175033	119761	183225	169384	147578	329290
O70293	GRK6_MOUSE	Grk6	G protein-coupled receptor kinase 6	26	20	389752	341863	872527	758103	707050	615252	555621	543223	407826	342921	1.11E+06	634685	765847	525106	636449	524568
O70305	ATX2_MOUSE	Atxn2	Ataxin-2	50	50	4.36E+06	9.99E+06	4.36E+07	7.95E+06	4.54E+06	3.86E+06	5.05E+06	5.25E+06	4.25E+06	1.24E+07	5.37E+07	9.06E+06	4.58E+06	4.63E+06	4.71E+06	4.46E+06
O70309	ITB5_MOUSE	Itgb5	Integrin beta-5	36	36	635520	793204	2.16E+06	710080	654109	1.14E+06	675492	737351	742055	692226	2.19E+06	838636	563725	1.11E+06	699994	797058
O70310	NMT1_MOUSE	Nmt1	Glycylpeptide N-tetradecanoyltransferase 1	40	34	1.14E+07	2.54E+07	1.31E+07	5.15E+06	2.61E+06	6.00E+06	5.66E+06	7.72E+06	7.98E+06	2.75E+07	1.47E+07	5.98E+06	2.05E+06	6.29E+06	5.43E+06	6.40E+06
O70311	NMT2_MOUSE	Nmt2	Glycylpeptide N-tetradecanoyltransferase 2	29	29	2.66E+06	2.32E+06		3.63E+06	2.61E+06	2.27E+06	2.25E+06	2.51E+06	2.77E+06	2.34E+06	1.66E+06	4.70E+06	2.77E+06	2.67E+06	2.17E+06	2.90E+06
O70318	E41L2_MOUSE	Epb41l2	Band 4.1-like protein 2	92	85	1.22E+08	1.00E+09	1.19E+08	2.29E+07	1.63E+07	1.87E+07	1.92E+07	2.47E+07	1.59E+08	9.16E+08	1.13E+08	2.97E+07	1.61E+07	2.14E+07	1.83E+07	2.18E+07
O70324	MOT8_MOUSE	Slc16a2	Monocarboxylate transporter 8	4	4			307912	2.84E+06	121505	231954	322757	324655			1.18E+06	2.18E+06	138895	302293	241969	294802
O70325	GPX4_MOUSE	Gpx4	Phospholipid hydroperoxide glutathione peroxidase GPX4	16	16	4.24E+06	4.20E+06	3.55E+07	8.68E+06	2.87E+06	2.72E+06	4.01E+06	6.23E+06	3.17E+06	3.86E+06	5.54E+07	8.89E+06	3.39E+06	3.96E+06	4.74E+06	8.41E+06
O70333	CRIPT_MOUSE	Cript	Cysteine-rich PDZ-binding protein	3	3					128846		80084	102876					115816	87989.3		205910
O70338	RNH1_MOUSE	Rnaseh1	Ribonuclease H1	2	2		539265						516087		572138						387042
O70340	NPTX2_MOUSE	Nptx2	Neuronal pentraxin-2	17	17	231395	206558	219590	298126	314479	252561	223573	247444	242151	208613	263445	291702	330163	278439	173904	260418
O70348	DXO_MOUSE	Dxo	Decapping and exoribonuclease protein	9	9					131603	98176.3	87890.2	113913	49231.5				135648	136183	64365.3	144000
O70354	CAH11_MOUSE	Ca11	Carbonic anhydrase-related protein 11	5	5			416248	42346.7				56821			631698	33909.8				56825
O70361	PER3_MOUSE	Per3	Period circadian protein homolog 3	9	9		1930.04		642.56	268.893	983.494	492.445	1242.21		1897.56	1223.65		224.748	978.811		981.27
O70362	PHLD_MOUSE	Gpld1	Phosphatidylinositol-glycan-specific phospholipase D	15	15			58372.6	113149	44354.6	81368.6	83371.8	86158			62954.2	124204	52258.8	71073.3	48241.4	62614
O70370	CATS_MOUSE	Ctss	Cathepsin S	12	12	5.99E+07	7.09E+07	8.67E+06	2.70E+06	1.02E+06	1.11E+06	2.50E+06	1.59E+06	2.59E+07	2.76E+07	2.18E+06	497878	878400	738575	1.46E+06	1.44E+06
O70374	MTG8R_MOUSE	Cbfa2t2	Protein CBFA2T2	10	9		748887	179511		181331	19369.4				188688	188955	129188		18405.1	8355.94
O70378	EMC8_MOUSE	Emc8	ER membrane protein complex subunit 8	14	14	2.85E+06	2.14E+06	1.51E+07	7.45E+06	3.08E+06	2.57E+06	3.16E+06	2.38E+06	3.12E+06	2.24E+06	1.42E+07	7.62E+06	3.38E+06	2.49E+06	2.73E+06	1.89E+06
O70400	PDLI1_MOUSE	Pdlim1	PDZ and LIM domain protein 1	18	18	487388	416993	335874	508476	383868	1.23E+06	1.09E+06	420623	545859	409086	360965	661489	489433	1.98E+06	873274	660049
O70401	TSN6_MOUSE	Tspan6	Tetraspanin-6	6	6		431094	1.24E+07	1.53E+06	377845	649680	602525	568043		434079	1.47E+07	2.01E+06	434496	529759	447912	669738
O70404	VAMP8_MOUSE	Vamp8	Vesicle-associated membrane protein 8	5	5	720797	1.45E+06	1.16E+07	437820	231114	203725	463511		799680	1.39E+07	1.34E+07	805660	157928			437301
O70405	ULK1_MOUSE	Ulk1	Serine/threonine-protein kinase ULK1	30	29	314012	276529	438882	197571	244938	617607	354412	312838	328608	277724	492238	221172	311692	901746	309894	319131
O70421	FZD1_MOUSE	Fzd1	Frizzled-1	6	5	48259.3	38121.9	38442.2		33371.3	25634.4	38776.3	47286.2	49840.8	40039.6	41677.8			29343	63711.5	32087.7
O70422	TF2H4_MOUSE	Gtf2h4	General transcription factor IIH subunit 4	11	11			28250.6	78531.2	19234.5		19604.8	22043.1			30110.2	40591.5	23629.5	28019	18618.5	21769.8
O70423;Q812C9	AOC2_MOUSE;AOC3_MOUSE	Aoc2;Aoc3	Amine oxidase [copper-containing] 3	2	0				20987.7	30947.9	11958.6						10504	40215
O70433	FHL2_MOUSE	Fhl2	Four and a half LIM domains protein 2	28	28		751582	1.86E+06	1.78E+06	841306	678254	810922	1.14E+06		746651	2.06E+06	1.59E+06	958297	600405	735521	900241
O70435	PSA3_MOUSE	Psma3	Proteasome subunit alpha type-3	18	18	4.18E+07	2.70E+07	1.84E+07	1.63E+07	1.44E+07	2.50E+07	4.13E+07	2.26E+07	4.63E+07	5.27E+07	2.10E+07	1.23E+07	1.94E+07	3.03E+07	3.59E+07	3.17E+07
O70439	STX7_MOUSE	Stx7	Syntaxin-7	11	11	8.68E+06	2.66E+07	1.69E+07	2.10E+07	2.88E+06	1.67E+06	2.45E+06	2.44E+06	3.14E+06	3.47E+07	2.73E+07	2.73E+07	2.98E+06	1.93E+06	2.59E+06	2.61E+06
O70443	GNAZ_MOUSE	Gnaz	Guanine nucleotide-binding protein G(z) subunit alpha	19	19	3.34E+06	4.72E+06	5.81E+06	6.82E+06	2.01E+06	7.73E+06	6.63E+06	6.64E+06	4.53E+06	5.56E+06	6.71E+06	7.85E+06	1.91E+06	7.55E+06	7.49E+06	7.37E+06
O70451	MOT2_MOUSE	Slc16a7	Monocarboxylate transporter 2	8	8	124645	128215	226646	319697		46198.6	324631	253665	132673	130104	163815	152704	111206	85226.8	212007	353283
O70456	1433S_MOUSE	Sfn	14-3-3 protein sigma	2	2	164778		170798						197495		137902
O70458	OSMR_MOUSE	Osmr	Oncostatin-M-specific receptor subunit beta	32	32	356008	339723	300188	441508	530459	492346	481166	674902	372496	341247	333124	377509	464550	453979	452384	510418
O70469	DOK2_MOUSE	Dok2	Docking protein 2	2	2	973665	1.20E+06	85509.9	22572.2					216172
O70472	TM131_MOUSE	Tmem131	Transmembrane protein 131	28	28	312264	659277	297612	172670	439265	294796	428627	295002	329664	692236	338255	186677	415691	355138	219409	332582
O70475	UGDH_MOUSE	Ugdh	UDP-glucose 6-dehydrogenase	43	43	3.76E+06	7.17E+06	2.54E+07	9.10E+06	4.60E+06	9.18E+06	1.70E+07	1.78E+07	4.94E+06	8.43E+06	2.64E+07	1.23E+07	5.50E+06	8.77E+06	1.42E+07	1.93E+07
O70477	PKNX1_MOUSE	Pknox1	Homeobox protein PKNOX1	4	3				11425.3	2735.46		2727.07	2810.66				3837.35	3150.23	2440.87	2500.46
O70479	BACD2_MOUSE	Tnfaip1	BTB/POZ domain-containing adapter for CUL3-mediated RhoA degradation protein 2	9	9		323405	128941	115308	95753.3					353208	138767	92407.6	141018			91520.1
O70480	VAMP4_MOUSE	Vamp4	Vesicle-associated membrane protein 4	9	9	484644	2.46E+07	5.01E+06	1.69E+06	608840	432962	348582	690072	488065	2.95E+07	5.92E+06	2.50E+06	655280	752220	421017	770302
O70481	UBR1_MOUSE	Ubr1	E3 ubiquitin-protein ligase UBR1	56	56	455475	455448	899306	1.04E+06	466827	610105	477227	623588	493679	404519	876058	1.42E+06	520560	586722	622816	637496
O70492	SNX3_MOUSE	Snx3	Sorting nexin-3	16	14	1.01E+07	1.89E+07	9.47E+06	1.40E+07	9.80E+06	2.38E+07	2.20E+07	1.88E+07	1.07E+07	2.18E+07	1.27E+07	1.02E+07	8.75E+06	2.61E+07	1.96E+07	1.43E+07
O70493	SNX12_MOUSE	Snx12	Sorting nexin-12	12	12	4.64E+06	3.11E+06	2.10E+06	4.14E+06	1.12E+07	8.18E+06	1.09E+07	8.33E+06	6.94E+06	3.85E+06	2.22E+06	3.86E+06	6.68E+06	9.20E+06	6.96E+06	8.08E+06
O70494	SP3_MOUSE	Sp3	Transcription factor Sp3	8	8	1.72E+06	1.76E+06	440083	79735.7	81033.3	57439.6	71627.1	79051.8	352828	1.58E+06	642653	26279.9	89613.5		131580
O70496	CLCN7_MOUSE	Clcn7	H(+)/Cl(-) exchange transporter 7	21	21	3.35E+06	997877	1.67E+06	1.84E+06	668235	1.40E+06	1.11E+06	885408	2.24E+06	604743	1.87E+06	2.06E+06	757320	1.09E+06	1.12E+06	911429
O70503	DHB12_MOUSE	Hsd17b12	Very-long-chain 3-oxoacyl-CoA reductase	27	27	9.39E+06	1.67E+07	9.85E+06	4.99E+06	8.48E+06	1.48E+07	1.34E+07	2.31E+07	7.76E+06	1.57E+07	1.18E+07	4.89E+06	9.45E+06	1.87E+07	1.35E+07	2.09E+07
O70507	HCN4_MOUSE	Hcn4	Potassium/sodium hyperpolarization-activated cyclic nucleotide-gated channel 4	16	16		1847.82	1645.78	1056.82	884.741	4589.38	3683.01	3305.72		1872.25	1745.17	1002.09	510.851	6335.36	3537.22	5796.75
O70546	KDM6A_MOUSE	Kdm6a	Lysine-specific demethylase 6A	31	28	149877	134681	117951	133860	147987	78525.9	185088	121354	157424	134748	123541	127392	136078	93467.1	102326	109306
O70551	SRPK1_MOUSE	Srpk1	SRSF protein kinase 1	23	23	503867	900095	1.25E+06	860711	502793	729037	879906	1.21E+06	528270	686130	1.25E+06	786365	617645	674815	902240	1.02E+06
O70562	SPR2K_MOUSE	Sprr2k	Small proline-rich protein 2K	1	1			495515								691434
O70566	DIAP2_MOUSE	Diaph2	Protein diaphanous homolog 2	48	48	520105	539336	731109	639909	661067	750681	827670	1.21E+06	559075	437358	775272	596474	645996	897146	890249	1.34E+06
O70571	PDK4_MOUSE	Pdk4	[Pyruvate dehydrogenase (acetyl-transferring)] kinase isozyme 4, mitochondrial	11	11				14006.4	86056.8	53288.5	34516.5	73452.5			70464	7039.22	107469	68052.3	39961.3	70034.1
O70572	NSMA_MOUSE	Smpd2	Sphingomyelin phosphodiesterase 2	23	23	495945	425411	4.35E+06	771279	987348	1.59E+06	919285	1.18E+06	514848	433172	4.88E+06	952756	1.03E+06	1.62E+06	924169	1.08E+06
O70579	PM34_MOUSE	Slc25a17	Peroxisomal membrane protein PMP34	8	8			30165.6	1871.25		62642.9	271272	673812			32855.8			83406.8	214412	901932
O70583	TRI18_MOUSE	Mid1	E3 ubiquitin-protein ligase Midline-1	29	26	330163	378645	506105	502608	661467	572358	346681	442672	345570	390729	545746	532274	476939	492240	297095	349999
O70585	DTNB_MOUSE	Dtnb	Dystrobrevin beta	17	17	320388	280978	2.67E+06	490155	246072	409562	312671	247103	335378	281919	2.41E+06	1.02E+06	316520	391467	312170	330516
O70589	CSKP_MOUSE	Cask	Peripheral plasma membrane protein CASK	70	70	2.78E+06	2.94E+06	8.41E+06	5.02E+06	5.85E+06	6.64E+06	5.40E+06	8.02E+06	3.06E+06	3.52E+06	8.37E+06	5.39E+06	5.69E+06	7.36E+06	5.44E+06	9.03E+06
O70591	PFD2_MOUSE	Pfdn2	Prefoldin subunit 2	11	11	8.13E+06	3.46E+07	2.89E+07	5.24E+06	1.81E+06	3.65E+06	5.08E+06	4.42E+06	6.41E+06	2.13E+07	3.18E+07	8.35E+06	2.41E+06	3.16E+06	4.29E+06	4.76E+06
O70622	RTN2_MOUSE	Rtn2	Reticulon-2	11	11		98687.7	128408	34558.5	56130.5	243173	171539	263040		100054	140892		69960.1	240376	139857	129926
O70628	PDE9A_MOUSE	Pde9a	High affinity cGMP-specific 3',5'-cyclic phosphodiesterase 9A	6	6		408884		60512.1				63882.8		501206			68368.1		9019.6	68721
O88188	LY86_MOUSE	Ly86	Lymphocyte antigen 86	4	4	180627	366975	39727.2		105308	68459.5	75538.6	101228					96711.5			85123.9
O88196	TTC3_MOUSE	Ttc3	E3 ubiquitin-protein ligase TTC3	68	68	393507	488596	399202	651370	429087	450364	588399	520940	414286	515921	452397	739230	429743	515967	525174	660539
O88199	CHST3_MOUSE	Chst3	Carbohydrate sulfotransferase 3	4	4		3104.95				1898.27	3087.08	2594.08		3122.95	2929.21				5382.72	4316.62
O88207	CO5A1_MOUSE	Col5a1	Collagen alpha-1(V) chain	4	4		10466.8		16390	10979.3	1206.1				10469.4		10213	12069	660.767	3944.76
O88271	CFDP1_MOUSE	Cfdp1	Craniofacial development protein 1	13	13	347295	1.00E+07	2.37E+06	176208	329965	450470	291737	545159	349805	1.04E+07	2.82E+06	296401	340670	399319	473791	500092
O88286	WIZ_MOUSE	Wiz	Protein Wiz	27	27	100782	78137.3	140563	106846	76533.6	80798.6	87992.8	85929.4	106612	74452.9	148131	113919	96557.8	110666	74084.8	96285.2
O88291	ZN326_MOUSE	Znf326	DBIRD complex subunit ZNF326	29	29	862854	750139	5.38E+06	2.05E+06	759695	794780	944832	763191	757220	882819	6.23E+06	3.13E+06	838161	717161	981941	820587
O88307	SORL_MOUSE	Sorl1	Sortilin-related receptor	94	94	1.22E+06	1.23E+06	2.78E+06	2.08E+06	1.53E+06	1.72E+06	1.88E+06	1.99E+06	1.34E+06	1.27E+06	3.29E+06	2.16E+06	1.63E+06	2.24E+06	2.04E+06	2.18E+06
O88319	NTR1_MOUSE	Ntsr1	Neurotensin receptor type 1	6	6				112658	160919	109299	165409	211204				86756.8	144043	152395	172400	201746
O88322	NID2_MOUSE	Nid2	Nidogen-2	51	50	423261	490036	625923	1.16E+06	426290	596834	533212	493514	506447	489058	669820	913065	490888	588304	557129	453669
O88325	O88325_MOUSE	Naglu	Alpha-N-acetylglucosaminidase	28	28	2.26E+06	1.17E+06	1.83E+06	1.17E+06	1.26E+06	1.44E+06	1.90E+06	2.22E+06	1.09E+06	442094	1.65E+06	1.27E+06	1.50E+06	1.90E+06	2.00E+06	2.09E+06
O88327	CTNL1_MOUSE	Ctnnal1	Alpha-catulin	44	44	837792	700642	1.48E+06	1.23E+06	1.30E+06	852221	1.05E+06	1.09E+06	965232	692268	1.24E+06	1.21E+06	1.16E+06	883201	936418	1.13E+06
O88342	WDR1_MOUSE	Wdr1	WD repeat-containing protein 1	54	54	1.53E+08	2.26E+08	2.32E+08	6.49E+07	4.79E+07	8.94E+07	9.18E+07	1.16E+08	1.20E+08	2.08E+08	3.14E+08	8.28E+07	5.05E+07	9.08E+07	1.02E+08	1.07E+08
O88343	S4A4_MOUSE	Slc4a4	Electrogenic sodium bicarbonate cotransporter 1	50	49	1.85E+07	1.80E+07	6.39E+07	2.46E+07	3.18E+07	3.90E+07	4.21E+07	5.14E+07	3.43E+07	2.33E+07	7.02E+07	2.33E+07	2.59E+07	3.70E+07	3.92E+07	4.97E+07
O88351	IKKB_MOUSE	Ikbkb	Inhibitor of nuclear factor kappa-B kinase subunit beta	45	45	570085	1.04E+06	943696	628100	975942	846678	860478	957315	613648	931144	1.34E+06	708078	949502	890713	994166	1.08E+06
O88379	BAZ1A_MOUSE	Baz1a	Bromodomain adjacent to zinc finger domain protein 1A	9	9		4332.93	3869.23		3911.88					4641.72	4198.11		3978.27	3333.11		1656.08
O88384	VTI1B_MOUSE	Vti1b	Vesicle transport through interaction with t-SNAREs homolog 1B	12	12		1.38E+07	1.01E+07	6.93E+06	1.04E+06	1.65E+06	1.28E+06	1.07E+06		1.68E+07	1.00E+07	7.06E+06	1.09E+06	1.44E+06	1.38E+06	1.12E+06
O88393	TGBR3_MOUSE	Tgfbr3	Transforming growth factor beta receptor type 3	3	3		165369	147661			12813.1				172560	162042			20399.2
O88396	GRPE2_MOUSE	Grpel2	GrpE protein homolog 2, mitochondrial	10	10	432607	411220	1.14E+06	354386		77861	143156	498959	455857	417749	1.88E+06	409064		153505	99086.1	497506
O88398	AVIL_MOUSE	Avil	Advillin	2	2				458.87								2007.94
O88413	TULP3_MOUSE	Tulp3	Tubby-related protein 3	18	18	268477	237743	2.42E+06	836281	390735	333471	313275	293970	280950	238419	2.85E+06	1.11E+06	384994	378986	326736	277801
O88425	NDK6_MOUSE	Nme6	Nucleoside diphosphate kinase 6	6	6		261418	130831	82004		118055		34217.4		224478	360558	94556.7		129701
O88427	CAC1H_MOUSE	Cacna1h	Voltage-dependent T-type calcium channel subunit alpha-1H	39	39	586402	559696	636581	206097	683178	439389	637969	478777	620594	561066	675719	389550	711742	484129	632545	405934
O88428	PAPS2_MOUSE	Papss2	Bifunctional 3'-phosphoadenosine 5'-phosphosulfate synthase 2	45	42	1.46E+06	1.41E+06	1.67E+06	2.37E+06	1.73E+06	1.76E+06	1.47E+06	1.90E+06	1.45E+06	1.30E+06	1.79E+06	1.45E+06	1.65E+06	1.78E+06	1.38E+06	1.72E+06
O88441	MTX2_MOUSE	Mtx2	Metaxin-2	15	15	3.62E+06	9.77E+06	2.75E+07	9.03E+06	5.59E+06	2.99E+06	5.82E+06	5.95E+06	3.52E+06	1.20E+07	3.88E+07	9.99E+06	4.63E+06	3.69E+06	4.91E+06	6.03E+06
O88444	ADCY1_MOUSE	Adcy1	Adenylate cyclase type 1	33	33	627634	696349	944368	514774	229527	347835	566960	1.48E+06	647146	750519	931808	357351	233390	334824	540745	1.02E+06
O88447	KLC1_MOUSE	Klc1	Kinesin light chain 1	58	41	7.73E+06	3.14E+07	2.59E+07	9.08E+06	6.82E+06	7.91E+06	8.55E+06	1.54E+07	1.01E+07	4.38E+07	2.28E+07	1.46E+07	6.45E+06	9.38E+06	8.96E+06	1.50E+07
O88448	KLC2_MOUSE	Klc2	Kinesin light chain 2	35	35	800723	1.13E+08	2.03E+07	2.13E+06	1.13E+06	1.15E+06	1.35E+06	2.14E+06	856175	1.79E+08	2.75E+07	2.99E+06	1.47E+06	1.31E+06	1.35E+06	1.86E+06
O88454	KCNK4_MOUSE	Kcnk4	Potassium channel subfamily K member 4	3	3									1.60E+06					570626
O88455	DHCR7_MOUSE	Dhcr7	7-dehydrocholesterol reductase	7	7	469960		2.60E+06	4.50E+06	943774	1.07E+06	2.16E+06	3.28E+06	770974		3.35E+06	5.82E+06	1.30E+06	1.70E+06	3.13E+06	3.74E+06
O88456	CPNS1_MOUSE	Capns1	Calpain small subunit 1	21	18	7.97E+06	3.02E+08	5.27E+07	5.75E+06	2.45E+06	4.01E+06	3.49E+06	7.51E+06	5.89E+06	6.54E+08	4.83E+07	7.87E+06	2.96E+06	2.90E+06	3.58E+06	7.02E+06
O88466	ZN106_MOUSE	Znf106	Zinc finger protein 106	21	21	126434	110465	98837	123871	96566.7	23503.5	60045.4	27797.9		110850	104765	195444	118967	88053.3	134273
O88477	IF2B1_MOUSE	Igf2bp1	Insulin-like growth factor 2 mRNA-binding protein 1	5	5		5286.81		4119.85		1273.72			7804	6424.16		3693.89	4965.78	1815.52
O88485	DC1I1_MOUSE	Dync1i1	Cytoplasmic dynein 1 intermediate chain 1	32	32	2.60E+07	1.45E+07	1.51E+07	4.89E+06	2.16E+06	4.16E+06	3.33E+06	3.62E+06	3.67E+07	2.67E+07	1.77E+07	6.36E+06	2.91E+06	3.12E+06	4.79E+06	3.38E+06
O88487	DC1I2_MOUSE	Dync1i2	Cytoplasmic dynein 1 intermediate chain 2	38	32	8.99E+07	4.07E+08	3.90E+07	4.45E+06	5.18E+06	4.13E+06	8.35E+06	7.18E+06	1.10E+08	5.53E+08	4.46E+07	3.46E+06	3.62E+06	4.43E+06	1.18E+07	8.64E+06
O88491	NSD1_MOUSE	Nsd1	Histone-lysine N-methyltransferase, H3 lysine-36 specific	52	51	153087	135480	141721	106274	72853.1	179948	184826	114592	161166	136461	144956	92060.6	85331.4	203875	170439	171373
O88492	PLIN4_MOUSE	Plin4	Perilipin-4	21	21	53450.9	58105.4	333756	41983.6	44927.7	31076.4	38283.5	57645.6	55924.7	58412.6	415407	37841.4	26202.6	49727.5	71067.6	34944.5
O88495	MTR1L_MOUSE	Gpr50	Melatonin-related receptor	3	3			65247.1	89663.2		146722	84865				68487.3	75335.1	56597.7	94065.3		60620.9
O88502	PDE8A_MOUSE	Pde8a	High affinity cAMP-specific and IBMX-insensitive 3',5'-cyclic phosphodiesterase 8A	16	16	140727	124838	110250		139441	198970	104606	114513		125263	117623		158186	155463	112156	103088
O88507	CNTFR_MOUSE	Cntfr	Ciliary neurotrophic factor receptor subunit alpha	13	13	3.75E+06	3.64E+06	1.84E+07	3.25E+06	1.38E+06	2.74E+06	3.07E+06	3.06E+06	2.12E+06	6.89E+06	1.99E+07	4.65E+06	1.54E+06	3.03E+06	3.58E+06	3.34E+06
O88508	DNM3A_MOUSE	Dnmt3a	DNA (cytosine-5)-methyltransferase 3A	53	48	492821	684293	1.26E+06	494406	331162	606405	575129	840199	518462	1.09E+06	1.91E+06	548432	421816	801171	738545	995410
O88512	AP1G2_MOUSE	Ap1g2	AP-1 complex subunit gamma-like 2	9	9	333791	346798	147163	20471	12202.9	24749.1	57902.4	32150.1	202682	142139	709.649	21952.2	24704.2	23622.5	11043.3
O88520	SHOC2_MOUSE	Shoc2	Leucine-rich repeat protein SHOC-2	20	20	244209		241641	590013	382257	631397	1.18E+06	1.96E+06	315146		247143	465897	478598	582475	841003	1.92E+06
O88522	NEMO_MOUSE	Ikbkg	NF-kappa-B essential modulator	21	21	580127	510344	583780	1.66E+06	701541	1.30E+06	394838	515555	608329	507906	686800	1.30E+06	700733	1.53E+06	669175	814209
O88531	PPT1_MOUSE	Ppt1	Palmitoyl-protein thioesterase 1	15	15	5.81E+06	4.64E+06	6.21E+07	1.77E+07	4.91E+06	1.83E+07	1.60E+07	2.91E+07	7.09E+06	4.68E+06	1.03E+08	3.58E+07	5.13E+06	1.75E+07	1.48E+07	2.81E+07
O88532	ZFR_MOUSE	Zfr	Zinc finger RNA-binding protein	54	54	1.34E+06	2.82E+06	9.64E+06	3.45E+06	2.51E+06	2.12E+06	2.52E+06	2.95E+06	1.69E+06	3.59E+06	8.75E+06	4.12E+06	2.54E+06	2.48E+06	2.32E+06	3.13E+06
O88533	DDC_MOUSE	Ddc	Aromatic-L-amino-acid decarboxylase	11	11			120746	191346	95718.6	88438.7	120817	82385.6	126580	116396	125792	198397	105598	96562.5	200621	115282
O88543	CSN3_MOUSE	Cops3	COP9 signalosome complex subunit 3	22	22	5.80E+06	3.48E+07	2.67E+07	4.13E+06	3.50E+06	4.62E+06	6.73E+06	1.17E+07	5.91E+06	3.36E+07	4.30E+07	4.70E+06	3.40E+06	4.82E+06	7.58E+06	9.18E+06
O88544	CSN4_MOUSE	Cops4	COP9 signalosome complex subunit 4	34	34	9.14E+06	9.83E+06	2.08E+07	1.91E+07	1.17E+07	1.18E+07	1.50E+07	1.42E+07	9.82E+06	9.70E+06	1.56E+07	2.00E+07	1.22E+07	1.56E+07	1.32E+07	1.69E+07
O88545	CSN6_MOUSE	Cops6	COP9 signalosome complex subunit 6	22	22	2.90E+06	2.52E+06	2.21E+06	4.48E+06	6.22E+06	6.28E+06	5.75E+06	6.05E+06	2.88E+06	2.21E+06	2.51E+06	3.84E+06	6.33E+06	4.73E+06	5.31E+06	6.48E+06
O88551	CLD1_MOUSE	Cldn1	Claudin-1	1	1														97604.7
O88554	PARP2_MOUSE	Parp2	Poly [ADP-ribose] polymerase 2	13	13	245513	218373	192187	72637.6	137492	159004		184155	262875	222155	206507	235847	197795	339630	198682	381280
O88559	MEN1_MOUSE	Men1	Menin	19	19	141374	186392	144555		138863	73623.2	184421	199699	148384	216691	150390	69126.2	140623	112671	219865	129888
O88561	S27A3_MOUSE	Slc27a3	Long-chain fatty acid transport protein 3	18	18		414213	270390	177388	216733	247299	228947	178976		444553	287719	264888	256566	351063	165909	157946
O88566	AXIN2_MOUSE	Axin2	Axin-2	3	3	973.183			665.882		366.066			1003.47			2431.3		505.6
O88569	ROA2_MOUSE	Hnrnpa2b1	Heterogeneous nuclear ribonucleoproteins A2/B1	46	45	2.46E+08	2.67E+08	7.78E+07	2.87E+07	4.60E+07	4.17E+07	6.42E+07	8.78E+07	4.29E+08	5.73E+08	1.02E+08	3.29E+07	4.11E+07	4.00E+07	5.65E+07	8.65E+07
O88572	LRP6_MOUSE	Lrp6	Low-density lipoprotein receptor-related protein 6	39	36	195623	170445	169947	177577	163915	205388	251675	267376	204374	172348	183573	188872	208932	198489	245000	234813
O88574	SAP30_MOUSE	Sap30	Histone deacetylase complex subunit SAP30	3	3					193970	405717	228382	299022					320212	362483	178433
O88587	COMT_MOUSE	Comt	Catechol O-methyltransferase	22	22	3.44E+06	2.75E+06	2.05E+06	2.15E+06	2.25E+06	2.84E+06	2.52E+06	4.61E+06	4.29E+06	2.31E+06	2.25E+06	2.53E+06	2.30E+06	2.61E+06	2.43E+06	5.94E+06
O88597	BECN1_MOUSE	Becn1	Beclin-1	21	21	853254	1.52E+07	3.87E+06	686314	451846	1.11E+06	679183	550892	668211	1.45E+07	4.38E+06	597052	474994	991597	601998	897270
O88602	CCG2_MOUSE	Cacng2	Voltage-dependent calcium channel gamma-2 subunit	12	10	566951	535896	550403	1.22E+06	725578	608077	756140	1.22E+06	548412	549946	711115	1.09E+06	882966	482901	603019	941729
O88622	PARG_MOUSE	Parg	Poly(ADP-ribose) glycohydrolase	42	42	331954	299964	334818	369375	304536	477715	393984	368650	486157	302297	319061	648925	350708	383624	403179	321654
O88623	UBP2_MOUSE	Usp2	Ubiquitin carboxyl-terminal hydrolase 2	12	12		111362		1244.91	58312	194652	176114	93046.6		111793		4835.07	74414.9	269089	155256	160262
O88630	GOSR1_MOUSE	Gosr1	Golgi SNAP receptor complex member 1	21	21	1.49E+06	1.68E+06	1.77E+06	2.33E+06	1.67E+06	1.21E+06	1.71E+06	1.41E+06	1.45E+06	1.31E+06	2.06E+06	1.49E+06	1.97E+06	1.13E+06	1.05E+06	1.23E+06
O88643	PAK1_MOUSE	Pak1	Serine/threonine-protein kinase PAK 1	18	18	2.93E+06	3.40E+06	1.19E+07	3.50E+06	2.51E+06	2.15E+06	2.81E+06	3.71E+06	3.30E+06	3.79E+06	1.32E+07	4.59E+06	2.43E+06	2.62E+06	3.59E+06	3.46E+06
O88653	LTOR3_MOUSE	Lamtor3	Ragulator complex protein LAMTOR3	8	8	2.49E+06	1.23E+06			4.52E+06	5.73E+06	1.17E+07	1.01E+07	3.28E+06		1.24E+06	1.19E+06	4.93E+06	4.01E+06	1.70E+07	9.30E+06
O88662	EMP2_MOUSE	Emp2	Epithelial membrane protein 2	1	1	5.07E+06									6.42E+06	124067
O88665	BRD7_MOUSE	Brd7	Bromodomain-containing protein 7	21	21	221321	211751	375670	158828	165454	138450	71877.2	207703	231894	221394	371201	149679	137914	132850		174935
O88667	RAD_MOUSE	Rrad	GTP-binding protein RAD	7	6				127786	23096	25562.7	33862.9	23469.9				94037.4	32139.9	26635	16211.1	24043
O88668	CREG1_MOUSE	Creg1	Protein CREG1	7	7	1.03E+08	5.44E+07	6.66E+06	1.73E+06	173813	183637	919676	1.35E+07	3.02E+07	1.39E+07	3.53E+06	706426	82496.7	52700.2	224112	1.14E+07
O88673	DGKA_MOUSE	Dgka	Diacylglycerol kinase alpha	12	12		72348.4	67399.4	23011.7	24180.9	37537.7				77146.1	113250	27505.2	39741.4	55087.4	35218.4
O88685	PRS6A_MOUSE	Psmc3	26S proteasome regulatory subunit 6A	37	37	1.38E+07	2.37E+07	2.82E+07	1.38E+07	1.39E+07	1.17E+07	2.02E+07	2.27E+07	1.27E+07	2.26E+07	3.67E+07	1.61E+07	1.88E+07	1.33E+07	1.97E+07	2.49E+07
O88689	PCDA4_MOUSE	Pcdha4	Protocadherin alpha-4	7	6		8214.49	10963.1	2221.71	7846.11	13279.1				8238.9			8592.59	22154.6
O88693	CEGT_MOUSE	Ugcg	Ceramide glucosyltransferase	9	9			811909		822033	874479	914592	988186			880066		881516	926745	693728	795016
O88696	CLPP_MOUSE	Clpp	ATP-dependent Clp protease proteolytic subunit, mitochondrial	12	12	2.79E+06	7.70E+06	6.21E+07	1.52E+07	4.10E+06	5.71E+06	4.32E+06	4.44E+06		6.94E+06	7.37E+07	2.39E+07	4.02E+06	5.92E+06	4.13E+06	4.74E+06
O88697	STK16_MOUSE	Stk16	Serine/threonine-protein kinase 16	13	13		131418	83210	103170	74345.7	143621	87897.8	80041.2		134501	115631	79168.5	85746.3	158025	144541	115006
O88703	HCN2_MOUSE	Hcn2	Potassium/sodium hyperpolarization-activated cyclic nucleotide-gated channel 2	26	22	593090	576599	840176	441302	1.24E+06	1.19E+06	953493	1.34E+06	630173	593542	999550	655043	1.33E+06	905822	889723	1.12E+06
O88704	HCN1_MOUSE	Hcn1	Potassium/sodium hyperpolarization-activated cyclic nucleotide-gated channel 1	37	26	1.21E+06	7.25E+06	2.10E+06	1.59E+06	1.00E+06	1.29E+06	1.22E+06	1.24E+06	1.22E+06	7.70E+06	2.40E+06	1.87E+06	817673	1.24E+06	1.01E+06	1.42E+06
O88705	HCN3_MOUSE	Hcn3	Potassium/sodium hyperpolarization-activated cyclic nucleotide-gated channel 3	12	12		16513.2	19560.2	11484.9	6329.49	13078.2	14032.9	12229.6		16778.1	21554.8	10079.9	10343.8	17450.5		12287.1
O88708	ORC4_MOUSE	Orc4	Origin recognition complex subunit 4	9	7			497264	270065	95806.8	141551	92614.1	99407			406439	572090	27802.3	96013.2	83476.9	98033.8
O88712	CTBP1_MOUSE	Ctbp1	C-terminal-binding protein 1	28	21	3.53E+06	1.33E+07	2.52E+07	2.06E+07	7.93E+06	9.61E+06	1.07E+07	2.00E+07	9.57E+06	1.26E+07	2.94E+07	1.87E+07	6.79E+06	1.43E+07	1.08E+07	2.26E+07
O88735	MAP7_MOUSE	Map7	Ensconsin	35	35	631951	2.46E+06	3.09E+06	464839	904795	1.33E+06	1.20E+06	1.62E+06	680412	3.62E+06	3.08E+06	631502	972176	1.25E+06	883389	1.59E+06
O88736	DHB7_MOUSE	Hsd17b7	3-keto-steroid reductase/17-beta-hydroxysteroid dehydrogenase 7	16	16	4.23E+06	3.17E+06	1.04E+06	821008	1.46E+06	3.34E+06	2.41E+06	1.70E+06	4.06E+06	6.97E+06	1.18E+06	722426	1.53E+06	2.29E+06	3.69E+06	1.55E+06
O88737	BSN_MOUSE	Bsn	Protein bassoon	224	224	5.91E+06	2.50E+07	3.54E+07	1.30E+07	8.32E+06	7.31E+06	9.34E+06	9.29E+06	7.14E+06	3.12E+07	3.99E+07	1.48E+07	8.48E+06	8.23E+06	8.68E+06	8.57E+06
O88738	BIRC6_MOUSE	Birc6	Dual E2 ubiquitin-conjugating enzyme/E3 ubiquitin-protein ligase BIRC6	170	170	2.41E+06	2.83E+06	2.76E+06	1.90E+06	2.78E+06	2.34E+06	3.12E+06	3.65E+06	2.07E+06	2.27E+06	3.34E+06	2.22E+06	2.95E+06	2.71E+06	3.09E+06	4.10E+06
O88741	GDAP1_MOUSE	Gdap1	Ganglioside-induced differentiation-associated protein 1	29	29	7.91E+06	5.58E+07	6.01E+07	6.18E+06	3.34E+06	2.45E+06	3.51E+06	4.18E+06	1.09E+07	5.64E+07	7.95E+07	1.30E+07	3.47E+06	3.54E+06	3.32E+06	5.12E+06
O88745	SCRG1_MOUSE	Scrg1	Scrapie-responsive protein 1	6	6		3.51E+06	1.58E+06	197293	1.51E+06	1.12E+07	1.08E+07	5.76E+06		4.99E+06	1.68E+06	331442	1.86E+06	1.17E+07	9.53E+06	6.01E+06
O88746	TOM1_MOUSE	Tom1	Target of Myb1 membrane trafficking protein	27	27	6.15E+06	6.11E+06	7.60E+06	2.82E+06	2.26E+06	2.27E+06	5.49E+06	5.48E+06	5.16E+06	4.09E+06	6.97E+06	3.68E+06	2.29E+06	2.27E+06	5.34E+06	4.54E+06
O88783	FA5_MOUSE	F5	Coagulation factor V	3	1			49219.3					53057.8			52297					46895.5
O88792	JAM1_MOUSE	F11r	Junctional adhesion molecule A	8	8			61020.9	87975.7	69829.7	264426	79138.2	77999.4			64610.2	131360	134488	203487	74890.9	103132
O88796	RPP30_MOUSE	Rpp30	Ribonuclease P protein subunit p30	15	15	284380	246038	12270.4	128690	254154	175701	292598	456029	327255	222899	21182.3	104571	279178	215590	318148	371873
O88809	DCX_MOUSE	Dcx	Neuronal migration protein doublecortin	27	27	677781	882065	1.67E+06	854531	1.07E+06	1.15E+06	1.06E+06	796963	785798	978167	2.38E+06	901011	1.21E+06	1.29E+06	1.21E+06	809650
O88811	STAM2_MOUSE	Stam2	Signal transducing adapter molecule 2	29	26	2.35E+06	1.72E+06	4.81E+06	1.30E+06	1.46E+06	4.21E+06	6.73E+06	6.35E+06	2.15E+06	1.19E+06	7.12E+06	1.14E+06	1.60E+06	5.10E+06	6.26E+06	5.47E+06
O88819	FUT9_MOUSE	Fut9	4-galactosyl-N-acetylglucosaminide 3-alpha-L-fucosyltransferase 9	9	9				240211	55110.6	366598	182591	290042				173188	84602	281150	225974	233071
O88822	SC5D_MOUSE	Sc5d	Lathosterol oxidase	6	6	183606	261728	4.84E+06	566195	241170	270368	206452	236129	192136	8.56E+06	4.30E+06	669780	258975	248407	219905	648201
O88824	JTB_MOUSE	Jtb	Protein JTB	1	1		1.49E+07	103321	4647.24	6398.04					2.57E+07	168095		7272.06	16083.8
O88829	SIAT9_MOUSE	St3gal5	Lactosylceramide alpha-2,3-sialyltransferase	15	15		43870.3	40769.8	59994.7	41054.4	94920.9	211897	346312		44220.7	43787.4	62927.1	31900.1	118141	285031	243875
O88834	SHD_MOUSE	Shd	SH2 domain-containing adapter protein D	15	15	54196	47262.2	240595	142842	50868.8	13612.1		41592	56468.3	47401.1	354122	240750	56276.9	47838.4	33581.6	42140.6
O88838	SPSB2_MOUSE	Spsb2	SPRY domain-containing SOCS box protein 2	9	9	281606	284587	104174		26580.8		106112	243459	138396	294687	108317		27625		81639.6	225477
O88839	ADA15_MOUSE	Adam15	Disintegrin and metalloproteinase domain-containing protein 15	24	24	103828		431360	349866	134217	133657	121175	142293			555054	268401	122125	141598	118244	129933
O88842	FGD3_MOUSE	Fgd3	FYVE, RhoGEF and PH domain-containing protein 3	16	16	154470	98129.5	100240	91699.6	61205.7	44566.9	48707.5	67291			134420	91887.7	49024.8	47163.9	45275.5	68217.5
O88843	CRADD_MOUSE	Cradd	Death domain-containing protein CRADD	6	6					312704	3.05E+06		191172					370937	2.13E+06	236254	167099
O88844	IDHC_MOUSE	Idh1	Isocitrate dehydrogenase [NADP] cytoplasmic	36	35	1.71E+08	4.03E+08	9.49E+07	3.05E+07	2.82E+07	2.80E+07	5.98E+07	6.27E+07	1.48E+08	3.49E+08	1.14E+08	3.28E+07	3.48E+07	3.45E+07	5.96E+07	6.29E+07
O88845	AKA10_MOUSE	Akap10	A-kinase anchor protein 10, mitochondrial	36	36	549710	850574	1.75E+06	853225	857961	920761	607030	848615	578301	879733	2.04E+06	1.08E+06	875273	1.13E+06	836485	927856
O88848	ARL6_MOUSE	Arl6	ADP-ribosylation factor-like protein 6	17	17			493186	672824	1.26E+06	1.60E+06	1.67E+06	1.56E+06	994843			528666	1.46E+06	1.67E+06	1.42E+06	1.56E+06
O88851	RBBP9_MOUSE	Rbbp9	Serine hydrolase RBBP9	16	16	1.04E+07	7.25E+06	5.20E+06	4.84E+06	2.29E+06	7.46E+06	1.79E+07	2.09E+07	2.95E+07	1.30E+07	7.38E+06	5.39E+06	3.39E+06	9.42E+06	1.87E+07	2.62E+07
O88852	TSYL1_MOUSE	Tspyl1	Testis-specific Y-encoded-like protein 1	10	10	23323.4	19320.1	17302.1	17459.4	15818.1	30856.3	24568.1	15914.3	24639.6	20565.8	17726.6	12697.9	16991.2	25775.2	12359.9	11622.5
O88856	TPST2_MOUSE	Tpst2	Protein-tyrosine sulfotransferase 2	8	8			82963.1	73707.6	52395.3	104328	78834.1	83106.1			87624.7	62727	38395.3	89479.7	75311.8	80777.1
O88866	HUNK_MOUSE	Hunk	Hormonally up-regulated neu tumor-associated kinase	7	7			1690.48	1496.55		535.137	1475.98				1778.26	1539.3		504.052		1620.77
O88874	CCNK_MOUSE	Ccnk	Cyclin-K	11	11	205988	182576	335109	342725	175347	135048	177950	191397	216295	183479		432857	170564	113130	178203	192304
O88876	DHRS3_MOUSE	Dhrs3	Short-chain dehydrogenase/reductase 3	8	8	2.60E+06	1.31E+06	639211	243465	434.991	176689	170203	207568	830124		221983	197496	374.384	175844	165094	214655
O88878	ZFAN5_MOUSE	Zfand5	AN1-type zinc finger protein 5	15	14	1.23E+06	731532	1.16E+06	461409	568849	437338	501312	302739	1.64E+06	691199	1.46E+06	608682	520680	524371	428263	266212
O88879	APAF_MOUSE	Apaf1	Apoptotic protease-activating factor 1	46	46	553572	440001	299680	253206	247297	250505	248333	311323	295545	217191	233778	213983	252584	234342	203708	205112
O88888	APBA3_MOUSE	Apba3	Amyloid-beta A4 precursor protein-binding family A member 3	9	9		126999	110267	115520	110042	118082	163254	170765		127363		86986.5	126268	121258	261607	210823
O88895	HDAC3_MOUSE	Hdac3	Histone deacetylase 3	15	15	388735		304752		489948	346860	376829	418587	406758		321717	304197	429590	364054	312999	362998
O88904	HIPK1_MOUSE	Hipk1	Homeodomain-interacting protein kinase 1	4	1						46705.8	40330.7	55213.8		41200.3				41263.9	24562
O88907	PIAS1_MOUSE	Pias1	E3 SUMO-protein ligase PIAS1	12	12			5228.47	13615	17803.9	72026.1	157870	109246			13145.8	20491.7		58947	146456	106039
O88910	MPP3_MOUSE	Mpp3	MAGUK p55 subfamily member 3	40	40	1.07E+06	3.81E+06	5.37E+06	1.91E+06	1.26E+06	1.28E+06	1.38E+06	1.24E+06	1.32E+06	4.45E+06	5.88E+06	1.92E+06	1.55E+06	1.29E+06	1.36E+06	1.59E+06
O88935	SYN1_MOUSE	Syn1	Synapsin-1	69	64	1.27E+08	1.66E+08	1.36E+08	9.04E+07	1.17E+08	1.10E+08	1.15E+08	1.17E+08	1.73E+08	2.90E+08	1.63E+08	9.13E+07	1.20E+08	1.31E+08	1.11E+08	1.41E+08
O88939	ZBT7A_MOUSE	Zbtb7a	Zinc finger and BTB domain-containing protein 7A	14	14	86052.7	77087.8	67224.7	63768.9	59794.7	110607	73894.4	57268.6	90218.4	77809.9	124642	59898.9	67254	158614	99395	67155.8
O88942	NFAC1_MOUSE	Nfatc1	Nuclear factor of activated T-cells, cytoplasmic 1	17	16	193515	194784	152691	4143.91	192572	227735	231416	254466	202909	199573	177223	15858.1	188384	269452	174725	167428
O88947	FA10_MOUSE	F10	Coagulation factor X	2	2					27245.4			26610.4								26340.2
O88951	LIN7B_MOUSE	Lin7b	Protein lin-7 homolog B	11	11	866340	759027	2.38E+06	2.47E+06	5.08E+06	1.29E+06	1.12E+06	812245	906541	763330	1.45E+06	1.75E+06	6.27E+06	1.53E+06	1.02E+06	742584
O88952	LIN7C_MOUSE	Lin7c	Protein lin-7 homolog C	10	10	5.77E+06	3.02E+07	5.95E+06	6.75E+06	6.80E+06	5.08E+06	6.17E+06	3.83E+06	1.18E+07	3.38E+07	6.69E+06	1.29E+07	6.52E+06	6.17E+06	4.67E+06	4.91E+06
O88958	GNPI1_MOUSE	Gnpda1	Glucosamine-6-phosphate deaminase 1	18	16	1.86E+07	1.07E+07	4.08E+06	5.48E+06	2.28E+06	5.49E+06	6.69E+06	7.48E+06	9.73E+06	8.98E+06	2.19E+06	4.72E+06	2.23E+06	5.35E+06	5.94E+06	6.31E+06
O88967	YMEL1_MOUSE	Yme1l1	ATP-dependent zinc metalloprotease YME1L1	31	31	803495	941552	2.63E+06	1.76E+06	1.40E+06	1.91E+06	1.01E+06	1.11E+06	996517	1.04E+06	2.01E+06	2.17E+06	1.40E+06	1.59E+06	1.11E+06	1.27E+06
O88968	TCO2_MOUSE	Tcn2	Transcobalamin-2	7	7	54128.7	48036.6			31215		41471.8	48650.8	56955.1				34995.3		40779.7	39654.2
O88974	SETB1_MOUSE	Setdb1	Histone-lysine N-methyltransferase SETDB1	35	35	139824	161773	121948	86834.8	128024	98767.5	106954	137170	146699	159626	141948	132101	159505	147096	91466	127674
O88983	STX8_MOUSE	Stx8	Syntaxin-8	19	19	512635	930723	722530	968980	810988	1.01E+06	808700	630261	429687	893768	681075	1.25E+06	833881	1.22E+06	781415	667620
O88986	KBL_MOUSE	Gcat	2-amino-3-ketobutyrate coenzyme A ligase, mitochondrial	19	19		2.23E+06	3.24E+06	1.12E+06	735553	1.02E+06	1.38E+06	922685	810228	2.28E+06	3.57E+06	1.33E+06	870520	1.08E+06	966685	1.38E+06
O88990	ACTN3_MOUSE	Actn3	Alpha-actinin-3	5	5			1725.91			208.282		242040	205102	172477	3688.43					258701
O88992	C1QRF_MOUSE	C1ql1	C1q-related factor	5	5			1353.92	239.975	1750.19	1132.49		1313.57			1431.44	2811.83	800.754	1225.17	1081.54
O88998	NOE1_MOUSE	Olfm1	Noelin	22	22	1.50E+06	1.79E+06	2.64E+06	1.55E+06	2.17E+06	3.82E+06	2.18E+06	2.87E+06	1.57E+06	1.85E+06	2.90E+06	1.77E+06	2.16E+06	4.86E+06	2.46E+06	2.34E+06
O89001	CBPD_MOUSE	Cpd	Carboxypeptidase D	49	49	1.06E+06	4.94E+06	3.35E+06	1.86E+06	1.18E+06	1.03E+06	1.14E+06	1.08E+06	1.20E+06	4.92E+06	3.22E+06	2.35E+06	1.17E+06	984179	1.05E+06	1.08E+06
O89013	OBRG_MOUSE	Leprot	Leptin receptor gene-related protein	2	2		3.57E+06	1.37E+06		16805.5					3.69E+06	1.35E+06	42925.5	20908.8
O89016	ABCD4_MOUSE	Abcd4	Lysosomal cobalamin transporter ABCD4	23	23	275732	255822	212133	243095	337081	396724	305035	414061	298240	268068	225937	237956	329470	332402	268047	304794
O89017	LGMN_MOUSE	Lgmn	Legumain	17	17	3.04E+07	4.11E+07	1.31E+07	3.13E+06	1.43E+07	1.27E+07	1.73E+07	1.76E+07	1.83E+07	2.13E+07	1.02E+07	1.58E+06	1.37E+07	9.98E+06	1.36E+07	1.65E+07
O89023	TPP1_MOUSE	Tpp1	Tripeptidyl-peptidase 1	15	15	1.42E+08	2.11E+08	5.72E+07	2.73E+07	1.05E+07	6.35E+06	2.51E+07	8.36E+07	1.40E+08	1.86E+08	3.99E+07	1.76E+07	9.14E+06	5.02E+06	1.48E+07	8.72E+07
O89026	ROBO1_MOUSE	Robo1	Roundabout homolog 1	51	51	527971	575620	738540	742176	594117	478980	511848	622891	552763	613778	792527	1.04E+06	764851	672242	587718	630996
O89029	MATN4_MOUSE	Matn4	Matrilin-4	34	34	1.36E+06	1.77E+06	3.90E+06	1.13E+06	943885	1.35E+06	1.58E+06	1.16E+06	963335	1.86E+06	4.17E+06	1.47E+06	1.12E+06	1.21E+06	1.46E+06	1.25E+06
O89032	SPD2A_MOUSE	Sh3pxd2a	SH3 and PX domain-containing protein 2A	56	53	526392	733950	652988	926704	407912	609910	563590	1.05E+06	551984	773281	1.03E+06	1.25E+06	497344	702902	472086	979370
O89050	MKLN1_MOUSE	Mkln1	Muskelin	44	44	360356	316430	1.09E+06	358076	342248	448449	498459	554308	380049	318152	1.57E+06	341892	318412	521526	656798	662080
O89051	ITM2B_MOUSE	Itm2b	Integral membrane protein 2B	19	19	1.24E+06	1.08E+06	1.03E+07	9.39E+06	1.12E+06	1.56E+06	2.54E+06	2.41E+06	1.30E+06	2.80E+06	7.98E+06	9.68E+06	1.35E+06	2.50E+06	2.63E+06	3.52E+06
O89053	COR1A_MOUSE	Coro1a	Coronin-1A	35	35	2.96E+07	1.00E+08	1.38E+08	1.38E+07	1.92E+07	2.09E+07	1.86E+07	2.98E+07	2.09E+07	1.10E+08	1.60E+08	1.98E+07	1.97E+07	2.56E+07	1.82E+07	2.36E+07
O89079	COPE_MOUSE	Cope	Coatomer subunit epsilon	18	18	3.12E+06	2.16E+06	1.33E+06	7.21E+06	3.01E+06	2.82E+06	2.37E+06	3.96E+06	1.95E+06	1.50E+06	1.26E+06	5.33E+06	3.40E+06	2.70E+06	2.22E+06	4.74E+06
O89084	PDE4A_MOUSE	Pde4a	3',5'-cyclic-AMP phosphodiesterase 4A	33	29		291493	404770	380626	265453	747087	484418	481038	292445	291947	442613	397793	253311	771959	514238	433428
O89086	RBM3_MOUSE	Rbm3	RNA-binding protein 3	10	10	2.54E+06	2.90E+08	8.65E+07	8.83E+06	5.25E+06	4.62E+06	1.65E+07	3.23E+07	3.15E+06	4.67E+08	1.02E+08	1.09E+07	5.64E+06	4.75E+06	2.34E+07	1.92E+07
O89090	SP1_MOUSE	Sp1	Transcription factor Sp1	8	8	576560	646912	18167.8	14463.9	28468.4	33153.1	48302.1	36939.8	751940		19319.6	19369.9	26489.8	34504.8		32730.2
O89103	C1QR1_MOUSE	Cd93	Complement component C1q receptor	13	13	601466	453732	84128.1	21296.2	65382.6	55103	81734.4	72957.2	265615	576949		45858.6	62508.3	60280.9	60428.8	55501
O89106	FHIT_MOUSE	Fhit	Bis(5'-adenosyl)-triphosphatase	10	10	281886	249227	916067	511552	84988	541964	703983	460504	295249	250866	473966	721042	135176	547929	522737	361958
O89110	CASP8_MOUSE	Casp8	Caspase-8	29	29	491755	469234	729048	327016	85243.7	317096	280132	435262	290215	368232	583052	541242	89249.2	305236	333141	287115
O89112	LANC1_MOUSE	Lancl1	Glutathione S-transferase LANCL1	27	27	4.30E+06	3.11E+06	3.51E+06	6.00E+06	5.63E+06	6.28E+06	6.87E+06	9.67E+06	4.64E+06	3.88E+06	3.66E+06	5.09E+06	5.61E+06	7.39E+06	6.24E+06	1.05E+07
O89113	IER5_MOUSE	Ier5	Immediate early response gene 5 protein	1	1			1338.74								3178.44
O89114	DNJB5_MOUSE	Dnajb5	DnaJ homolog subfamily B member 5	22	22			616007	716640	688577	548211	677250	685745			625877	787726	746099	559889	590946	772870
O89116	VTI1A_MOUSE	Vti1a	Vesicle transport through interaction with t-SNAREs homolog 1A	19	19	435193	594560	2.19E+06	1.02E+06	264946	218036	195668	315220	238768	561838	1.58E+06	1.74E+06	262460	95925.4	182909	236933
P00158	CYB_MOUSE	Mt-Cyb	Cytochrome b	2	2					227431	641914	1.19E+06	1.11E+06					193397	771261	1.25E+06	1.71E+06
P00375	DYR_MOUSE	Dhfr	Dihydrofolate reductase	14	14	3.25E+06	4.64E+06	671075	703569	435603	349087	334273	1.09E+06	3.54E+06	3.72E+06	1.11E+06	786298	422762	418375	438141	1.31E+06
P00397	COX1_MOUSE	Mtco1	Cytochrome c oxidase subunit 1	3	3						837968	754751	3.40E+07						715587	1.05E+06	3.46E+07
P00405	COX2_MOUSE	Mtco2	Cytochrome c oxidase subunit 2	9	9	8.41E+06	1.53E+07	3.52E+07	1.05E+07	3.94E+06	4.24E+07	2.04E+08	5.86E+08	3.94E+07	1.58E+07	3.61E+07	9.03E+06	4.34E+06	3.40E+07	2.25E+08	5.99E+08
P00416	COX3_MOUSE	mt-Co3	Cytochrome c oxidase subunit 3	2	2			3.13E+06	6.61E+07	3.81E+06	3.77E+06	6.14E+06	8.38E+06			2.26E+06	3.30E+07	2.17E+06	3.64E+06	6.61E+06	4.93E+06
P00493	HPRT_MOUSE	Hprt1	Hypoxanthine-guanine phosphoribosyltransferase	14	14	1.34E+07	1.67E+07	3.45E+06	1.03E+07	6.29E+06	6.03E+06	7.46E+06	1.92E+07	6.31E+06	1.30E+07	3.61E+06	1.09E+07	7.14E+06	5.86E+06	1.01E+07	1.53E+07
P00520	ABL1_MOUSE	Abl1	Tyrosine-protein kinase ABL1	44	38	1.21E+06	1.09E+06	2.43E+06	1.74E+06	1.94E+06	2.18E+06	1.68E+06	2.12E+06	1.27E+06	1.10E+06	2.44E+06	2.31E+06	2.34E+06	2.58E+06	1.89E+06	1.88E+06
P00848	ATP6_MOUSE	Mtatp6	ATP synthase F(0) complex subunit a	1	1								2.21E+06								2.25E+06
P00860	DCOR_MOUSE	Odc1	Ornithine decarboxylase	7	7					474.086	490.816		814.727					841.957	1720.79		1341.33
P00920	CAH2_MOUSE	Ca2	Carbonic anhydrase 2	19	19			2.39E+07	1.32E+07	2.45E+07	1.96E+07	2.03E+07	2.27E+07	9.75E+06	7.39E+06	3.08E+07	1.53E+07	2.30E+07	2.22E+07	1.81E+07	2.11E+07
P01027	CO3_MOUSE	C3	Complement C3	70	59	2.24E+06	1.92E+06	2.42E+06	2.74E+06	1.70E+06	2.98E+06	4.43E+06	5.02E+06	2.60E+06	2.48E+06	3.17E+06	2.88E+06	1.94E+06	2.37E+06	4.72E+06	5.36E+06
P01029	CO4B_MOUSE	C4b	Complement C4-B	75	27	2.10E+06	1.84E+06	3.85E+06	2.12E+06	2.73E+06	3.43E+06	3.62E+06	4.39E+06	2.26E+06	1.88E+06	4.38E+06	2.39E+06	3.07E+06	3.35E+06	2.99E+06	4.76E+06
P01101	FOS_MOUSE	Fos	Protein c-Fos	14	14	417847	354670	283415	190998	369756	624499	284364	423508	440126	361676	342218		575923	603304	285063	410289
P01787;P01788;P01790;P01791;P01794	HVM18_MOUSE;HVM19_MOUSE;HVM21_MOUSE;HVM22_MOUSE;HVM25_MOUSE		Ig heavy chain V regions TEPC 15/S107/HPCM1/HPCM2/HPCM3	1	0						120550
P01831	THY1_MOUSE	Thy1	Thy-1 membrane glycoprotein	9	9				4.57E+07	4.90E+07	2.75E+08	2.55E+08	1.89E+08	5.95E+07	1.76E+07	1.93E+06	6.80E+07	5.57E+07	3.22E+08	2.17E+08	1.87E+08
P01887	B2MG_MOUSE	B2m	Beta-2-microglobulin	6	6	1.25E+07	1.95E+07	3.72E+06	1.25E+06	869610	908186	996752	834922	3.43E+06	7.25E+06	3.43E+06	2.02E+06	819917	534484	1.70E+06	1.08E+06
P01897	HA1L_MOUSE	H2-L	H-2 class I histocompatibility antigen, L-D alpha chain	8	6	1.14E+06	991350	469257	948279	1.19E+06	1.02E+06	551266	638617	1.57E+06	1.41E+06		1.20E+06	1.51E+06	1.28E+06	640638	776465
P01901	HA1B_MOUSE	H2-K1	H-2 class I histocompatibility antigen, K-B alpha chain	20	14	1.14E+06	2.12E+06	2.20E+06	1.37E+06	385922	862433	814053	873424	592002	1.64E+06	3.03E+06	1.45E+06	507933	783400	994397	932057
P01921	HB2D_MOUSE	H2-Ab1	H-2 class II histocompatibility antigen, A-D beta chain	2	2					26914.7	41182.7						49840.4	62193.7		79019.2
P01942	HBA_MOUSE	Hba	Hemoglobin subunit alpha	7	5	5.79E+06		1.92E+07	5.65E+06	505465	5.55E+06	3.46E+06	5.32E+06	3.07E+06		1.49E+07	6.03E+06	551430	6.88E+06	3.74E+06	5.56E+06
P02301;P84244	H33_MOUSE;H3C_MOUSE	H3-3a;H3-5	Histone H3.3C	17	0	6.92E+07	4.26E+08	3.28E+08	1.68E+08	7.89E+07	1.44E+08	1.58E+08	2.13E+08	1.52E+08	4.74E+08	2.78E+08	1.93E+08	9.01E+07	1.73E+08	1.49E+08	2.36E+08
P02340	P53_MOUSE	Tp53	Cellular tumor antigen p53	3	3				491.094	377.048			494.557				397.774	184.029			544.803
P02463	CO4A1_MOUSE	Col4a1	Collagen alpha-1(IV) chain	8	6	168623	489093	866664	297140	161101	98916.5	133138	288392	206383	483043	932620	378004	226999	175163	116857	229078
P02468	LAMC1_MOUSE	Lamc1	Laminin subunit gamma-1	65	63	446502	650142	2.50E+06	743508	594731	462016	425642	526867	466399	567227	2.60E+06	614606	555111	476290	404474	528349
P02469	LAMB1_MOUSE	Lamb1	Laminin subunit beta-1	68	68	381663	348352	844517	922371	426419	370475	591960	699344	399817	342828	611267	913672	406258	452352	576684	749659
P02798	MT2_MOUSE	Mt2	Metallothionein-2	4	2	1.19E+07	3.41E+08	2.03E+08	1.17E+07	3.94E+06	2.75E+06	6.89E+06	7.32E+06	7.45E+06	4.34E+08	2.97E+08	1.05E+07	3.64E+06	3.73E+06	7.28E+06	1.02E+07
P02802	MT1_MOUSE	Mt1	Metallothionein-1	7	6	1.37E+08	1.55E+08	1.17E+08	3.16E+07	7.41E+06	6.09E+06	1.66E+07	7.96E+06	1.47E+08	1.37E+08	1.28E+08	3.37E+07	6.21E+06	8.08E+06	9.89E+06	1.08E+07
P03888	NU1M_MOUSE	Mtnd1	NADH-ubiquinone oxidoreductase chain 1	6	6						49695.9	504291	6.54E+06						100879	220629	5.78E+06
P03893	NU2M_MOUSE	mt-Nd2	NADH-ubiquinone oxidoreductase chain 2	3	3		3.28E+06		2.32E+06				1.54E+06			1.75E+06	1.32E+06			830950	1.46E+06
P03899	NU3M_MOUSE	mt-Nd3	NADH-ubiquinone oxidoreductase chain 3	1	1				1.52E+06	3.47E+06	493284	526825	450468				1.56E+06	4.07E+06	480178	696231	623921
P03903	NU4LM_MOUSE	Mtnd4l	NADH-ubiquinone oxidoreductase chain 4L	1	1						190435							59020.5	380404	229397
P03911	NU4M_MOUSE	Mtnd4	NADH-ubiquinone oxidoreductase chain 4	9	9	4.07E+06		5.44E+06	3.25E+06	1.45E+06	5.58E+06	1.14E+07	8.23E+06	4.27E+06	3.57E+06	5.80E+06	3.05E+06	1.80E+06	4.83E+06	1.11E+07	1.05E+07
P03921	NU5M_MOUSE	Mtnd5	NADH-ubiquinone oxidoreductase chain 5	12	12			1.54E+06	1.25E+06	2.46E+06	2.44E+06	2.41E+06	3.75E+06			1.60E+06	1.31E+06	2.49E+06	2.65E+06	2.39E+06	3.34E+06
P03930	ATP8_MOUSE	Mtatp8	ATP synthase F(0) complex subunit 8	3	3					3.25E+06	1.45E+08	6.50E+07	3.45E+07	5.65E+06				2.38E+06	1.62E+08	5.79E+07	4.21E+07
P03958	ADA_MOUSE	Ada	Adenosine deaminase	24	24	227608	199502	722504	214399	116209	166385	196092	230189		200009	903509	248136	124793	194973	201555	186882
P03975	IGEB_MOUSE	Iap	IgE-binding protein	26	26	503172	1.20E+06	7.23E+06	496461	495518	622772	357210	666351	534161	2.95E+06	1.36E+07	684296	710293	695005	559557	628468
P03995	GFAP_MOUSE	Gfap	Glial fibrillary acidic protein	92	84	2.10E+10	3.15E+10	5.61E+09	2.04E+09	1.40E+09	1.50E+09	2.45E+09	3.72E+09	5.42E+10	6.85E+10	7.52E+09	2.27E+09	1.52E+09	1.84E+09	2.48E+09	3.50E+09
P04117	FABP4_MOUSE	Fabp4	Fatty acid-binding protein, adipocyte	6	6	7.91E+07	5.65E+07	5.84E+06	2.41E+06	242054	980615	2.19E+06	1.89E+06	2.52E+07	3.09E+07	4.07E+06	841705	58030.1	312232	1.01E+06	429254
P04186	CFAB_MOUSE	Cfb	Complement factor B	6	5		98065.1	79621.9	31420.2	56587.2	43851.6	37693.5	42486		69814.6	78030.4	31656.7	55043.8	40746.8	24979.8	34594.9
P04202	TGFB1_MOUSE	Tgfb1	Transforming growth factor beta-1 proprotein	6	6		59317.5		65566.4	9584.27					59557.1		40012.8	6137.42
P04230	HB21_MOUSE	H2-Eb1	H-2 class II histocompatibility antigen, E-B beta chain	1	1		909665
P04247	MYG_MOUSE	Mb	Myoglobin	6	6			27447.1	25713.3		19135.7		25684.4			29254	25798.6		6804.28	32508.3	28261.4
P04370	MBP_MOUSE	Mbp	Myelin basic protein	15	15	2.29E+07	3.39E+07	3.53E+07	2.75E+08	3.36E+08	2.45E+08	1.93E+08	1.53E+08	7.52E+07	6.39E+07	3.19E+07	2.26E+08	2.58E+08	2.89E+08	1.82E+08	1.80E+08
P04627	ARAF_MOUSE	Araf	Serine/threonine-protein kinase A-Raf	19	19		619978	1.07E+06	410747	601108	481884	439576	320366		637836	1.28E+06	476147	508374	555534	307063	328825
P04918	SAA3_MOUSE	Saa3	Serum amyloid A-3 protein	2	2					41572.2								40516.4
P04925	PRIO_MOUSE	Prnp	Major prion protein	18	18	6.14E+06	2.96E+07	3.90E+07	1.43E+07	1.27E+07	1.81E+07	2.45E+07	2.71E+07	1.15E+07	3.72E+07	5.85E+07	1.83E+07	1.20E+07	2.14E+07	2.13E+07	2.62E+07
P05063	ALDOC_MOUSE	Aldoc	Fructose-bisphosphate aldolase C	54	42	2.43E+08	1.28E+09	1.36E+09	5.26E+08	3.43E+08	3.80E+08	5.86E+08	5.74E+08	7.43E+08	1.57E+09	1.41E+09	4.85E+08	2.65E+08	3.09E+08	5.66E+08	6.95E+08
P05064	ALDOA_MOUSE	Aldoa	Fructose-bisphosphate aldolase A	37	6	8.16E+08	2.40E+09	7.69E+08	2.43E+08	2.54E+08	5.43E+08	6.99E+08	6.61E+08	1.37E+09	2.52E+09	7.28E+08	2.68E+08	2.85E+08	4.93E+08	5.79E+08	6.08E+08
P05132	KAPCA_MOUSE	Prkaca	cAMP-dependent protein kinase catalytic subunit alpha	33	15	4.53E+06	1.10E+07	1.19E+07	2.89E+06	5.55E+06	7.68E+06	9.17E+06	1.39E+07	6.90E+06	8.84E+06	1.61E+07	3.95E+06	7.02E+06	7.40E+06	1.14E+07	1.34E+07
P05201	AATC_MOUSE	Got1	Aspartate aminotransferase, cytoplasmic	53	53	4.67E+07	3.56E+07	7.72E+07	3.38E+07	4.77E+07	8.03E+07	6.07E+07	7.59E+07	6.78E+07	3.91E+07	9.03E+07	4.22E+07	5.15E+07	9.49E+07	6.43E+07	7.75E+07
P05202	AATM_MOUSE	Got2	Aspartate aminotransferase, mitochondrial	58	58	1.87E+08	1.23E+08	3.08E+08	1.15E+08	7.10E+07	1.98E+08	2.23E+08	3.14E+08	3.60E+08	1.71E+08	4.51E+08	1.72E+08	7.32E+07	2.24E+08	2.35E+08	3.00E+08
P05214	TBA3_MOUSE	Tuba3a	Tubulin alpha-3 chain	3	0	4.67E+06	3.36E+06	371465	148644	51392.6	57220	113800	3.32E+08	4.88E+08	2.90E+08	1.82E+07	1.37E+06	1.10E+06	330185	881004	3.34E+08
P05480	SRC_MOUSE	Src	Proto-oncogene tyrosine-protein kinase Src	29	24	1.28E+06	1.13E+06	1.29E+06	877922	2.91E+06	3.75E+06	4.86E+06	3.72E+06	1.67E+06	1.41E+06	1.29E+06	1.13E+06	3.82E+06	4.04E+06	5.40E+06	4.15E+06
P05532	KIT_MOUSE	Kit	Mast/stem cell growth factor receptor Kit	44	41	4.92E+06	4.75E+06	1.16E+07	8.39E+06	6.76E+06	1.47E+07	1.16E+07	1.07E+07	6.18E+06	4.70E+06	1.67E+07	1.11E+07	8.44E+06	1.76E+07	1.33E+07	1.21E+07
P05555	ITAM_MOUSE	Itgam	Integrin alpha-M	47	47	2.12E+07	1.79E+07	3.54E+06	1.69E+06	1.10E+06	2.02E+06	2.30E+06	2.46E+06	8.20E+06	7.44E+06	2.33E+06	1.18E+06	1.12E+06	1.90E+06	1.90E+06	2.27E+06
P05622	PGFRB_MOUSE	Pdgfrb	Platelet-derived growth factor receptor beta	26	26		231848	499889	328008	227180	195409	459974	338246		235084	512898	357554	210568	231331	357026	242107
P05627	JUN_MOUSE	Jun	Transcription factor Jun	6	5		492340	459479	107367	103376	39963.6		107076		545128	790654	139087	190711			68657
P05784	K1C18_MOUSE	Krt18	Keratin, type I cytoskeletal 18	15	14	75453.7		55925.3						75156.9	63280.6	375349	43679.6	26504.1	27373.4	15570.4	56862.1
P06151	LDHA_MOUSE	Ldha	L-lactate dehydrogenase A chain	41	37	1.78E+08	5.04E+08	3.78E+08	8.54E+07	4.65E+07	1.38E+08	2.19E+08	4.01E+08	3.58E+08	7.42E+08	4.60E+08	1.31E+08	4.22E+07	1.24E+08	1.95E+08	3.73E+08
P06339	HA15_MOUSE	H2-T23	H-2 class I histocompatibility antigen, D-37 alpha chain	7	5	1334.22	1344.03			176.231		876.769	891.614	1554.96	1070.39			531.902	814.602	899.971	914.956
P06344	HB2U_MOUSE		H-2 class II histocompatibility antigen, A-U beta chain	10	10	869559	788126	120806	132802	105384	105672	161251	143738	309230	101891	95896.2	108338	125755	109686	84839.8	99825.7
P06537	GCR_MOUSE	Nr3c1	Glucocorticoid receptor	26	25	212150	406870	1.46E+06	314025	228965	216977	210817	181404	217035	633662	1.58E+06	317154	206650	282191	201734	193941
P06684	CO5_MOUSE	C5	Complement C5	2	2		800956						894410		801295						659599
P06745	G6PI_MOUSE	Gpi	Glucose-6-phosphate isomerase	61	49	3.64E+08	9.01E+08	7.20E+08	1.17E+08	1.13E+08	1.19E+08	1.69E+08	5.54E+08	3.63E+08	1.72E+09	8.69E+08	1.51E+08	1.14E+08	1.52E+08	1.66E+08	4.50E+08
P06795	MDR1B_MOUSE	Abcb1b	ATP-dependent translocase ABCB1	33	16	779005	786639	615260	630969	713987	462609	555190	620315	815685	801193	648190	537488	851721	438160	297253	635924
P06797	CATL1_MOUSE	Ctsl	Procathepsin L	13	12	2.48E+07	2.21E+08	1.54E+07	6.50E+06	2.81E+06	4.54E+06	6.90E+06	4.12E+06	1.37E+07	1.67E+08	1.75E+07	7.80E+06	4.06E+06	8.54E+06	8.31E+06	4.91E+06
P06800	PTPRC_MOUSE	Ptprc	Receptor-type tyrosine-protein phosphatase C	40	40	1.12E+07	7.04E+06	2.61E+06	988367	550184	541744	742935	1.09E+06	3.42E+06	6.27E+06	1.44E+06	250408	492957	151059	429229	728706
P06801	MAOX_MOUSE	Me1	NADP-dependent malic enzyme	46	46	2.69E+07	8.40E+07	3.68E+07	1.88E+07	1.14E+07	3.37E+07	4.77E+07	4.39E+07	4.42E+07	1.17E+08	3.61E+07	2.25E+07	1.05E+07	3.21E+07	5.19E+07	3.95E+07
P06802	ENPP1_MOUSE	Enpp1	Ectonucleotide pyrophosphatase/phosphodiesterase family member 1	16	16			130417	120886	158023	123279	110155	108400			104180	118044	146829	173791	127988	117602
P06837	NEUM_MOUSE	Gap43	Neuromodulin	30	30	1.18E+10	2.76E+09	8.48E+07	6.70E+06	1.32E+06	1.49E+06	3.13E+06	5.85E+06	2.03E+10	7.47E+09	1.40E+08	1.21E+07	3.33E+06	2.26E+06	3.97E+06	9.37E+06
P06909	CFAH_MOUSE	Cfh	Complement factor H	13	11			4586.09		428.798	7108.19	5197.58	4300.01			4840.43		5917.19	6766.3	4745.85	8509.19
P07091	S10A4_MOUSE	S100a4	Protein S100-A4	10	10	5.23E+08	2.50E+08	1.87E+07	5.76E+06	2.24E+06	2.95E+06	4.22E+06	1.22E+07	5.57E+08	5.72E+08	3.07E+07	7.56E+06	4.02E+06	3.08E+06	6.23E+06	1.52E+07
P07141	CSF1_MOUSE	Csf1	Macrophage colony-stimulating factor 1	3	3		8976.2	251286	5517.97		15807.3		7499.3		9042.78	256103			8885.84	6962.92
P07214	SPRC_MOUSE	Sparc	SPARC	18	18	1.29E+06	1.15E+06	1.01E+06	4.97E+06	3.78E+06	3.22E+06	2.29E+06	2.20E+06	1.54E+06	1.15E+06	1.08E+06	3.76E+06	3.20E+06	3.35E+06	2.68E+06	2.15E+06
P07309	TTHY_MOUSE	Ttr	Transthyretin	5	5										5.64E+06	3.96E+06	304465	136704	107290	334778	464117
P07310	KCRM_MOUSE	Ckm	Creatine kinase M-type	1	1			3091.88	7378.1			4709.12					222243	5726.91	23095.9	21855.5	23419
P07356	ANXA2_MOUSE	Anxa2	Annexin A2	41	41	5.61E+07	2.25E+08	1.25E+08	1.92E+07	1.48E+07	1.83E+07	2.33E+07	2.79E+07	3.89E+07	1.81E+08	2.59E+08	2.25E+07	1.33E+07	2.22E+07	2.55E+07	2.99E+07
P07607	TYSY_MOUSE	Tyms	Thymidylate synthase	3	3			6948.52								7394.4				450.7
P07724	ALBU_MOUSE	Alb	Albumin	4	4		2.94E+06			1.05E+06	1.08E+08	1.47E+08	1.06E+08	1.59E+08	4.05E+07	909642	588243	593739	8.04E+07	2.25E+08	9.99E+07
P07742	RIR1_MOUSE	Rrm1	Ribonucleoside-diphosphate reductase large subunit	37	37	1.30E+06	1.02E+06	702701	608083	269148	198068	417666	670268	1.08E+06	645179	754523	659064	293679	287397	323673	776950
P07901	HS90A_MOUSE	Hsp90aa1	Heat shock protein HSP 90-alpha	54	54	1.51E+08	2.51E+08	1.75E+08	6.08E+07	5.15E+07	8.44E+07	9.05E+07	1.37E+08	1.85E+08	3.61E+08	1.83E+08	7.12E+07	5.21E+07	1.01E+08	1.07E+08	1.25E+08
P07903	ERCC1_MOUSE	Ercc1	DNA excision repair protein ERCC-1	9	9		47720.1	163152	229868	244432	206703	141308	217223			173122	342935	294491	139411	157337	199187
P07934	PHKG1_MOUSE	Phkg1	Phosphorylase b kinase gamma catalytic chain, skeletal muscle/heart isoform	25	24		1.17E+06	953534	1.62E+06	1.97E+06	2.67E+06	2.29E+06	2.22E+06		1.17E+06	1.09E+06	1.60E+06	2.18E+06	3.36E+06	2.04E+06	2.02E+06
P08003	PDIA4_MOUSE	Pdia4	Protein disulfide-isomerase A4	68	67	3.66E+07	1.07E+08	6.88E+07	2.28E+07	1.38E+07	1.64E+07	1.89E+07	2.52E+07	4.33E+07	1.25E+08	7.87E+07	2.34E+07	1.51E+07	1.85E+07	1.96E+07	2.37E+07
P08030	APT_MOUSE	Aprt	Adenine phosphoribosyltransferase	16	16	3.11E+07	3.89E+07	6.60E+06	2.99E+06	2.56E+06	1.45E+06	2.76E+06	2.25E+06	2.83E+07	1.71E+07	3.77E+06	1.42E+06	1.15E+06	1.18E+06	1.82E+06	1.27E+06
P08046	EGR1_MOUSE	Egr1	Early growth response protein 1	10	9			47836.4	70502.1	68444.7	101309	49193.3	70445.3			48446	60395.9	64015.5	99894.3	69242.4	65312.7
P08071	TRFL_MOUSE	Ltf	Lactotransferrin	3	3	661119	1.95E+07	1.08E+07	643038	83344.8			526523	368825	8.94E+06	3.61E+07	1.58E+06	110051	70490.6	628116	463199
P08101	FCGR2_MOUSE	Fcgr2	Low affinity immunoglobulin gamma Fc region receptor II	8	5	314332	280208		382274	452012	1.53E+06	1.06E+06	1.37E+06	328878	281490	260040	227113	443123	1.94E+06	983568	2.21E+06
P08103	HCK_MOUSE	Hck	Tyrosine-protein kinase HCK	21	21	59451.8	43418.9	53263.3	55610.4	43348	31022	37895.5	35228	50361.4	62339		98073	67152.7	45337.2	37490.9	65002
P08113	ENPL_MOUSE	Hsp90b1	Endoplasmin	78	75	1.24E+08	2.20E+08	1.97E+08	4.96E+07	2.78E+07	3.56E+07	4.75E+07	5.12E+07	1.07E+08	2.50E+08	2.09E+08	6.11E+07	2.86E+07	4.88E+07	4.39E+07	4.48E+07
P08121	CO3A1_MOUSE	Col3a1	Collagen alpha-1(III) chain	15	12	42954.5	37646.2	79169.2	30196.8	35720.6	4716.65	3159.76	23167		37951.1	75178.7	32626.3	35593.6	2209.71
P08122	CO4A2_MOUSE	Col4a2	Collagen alpha-2(IV) chain	21	21		28304	59522.8	27803.9	114584	153711	125225	148502		42357.4	67863	45597.5	104511	129761	126549	142708
P08152	EGR2_MOUSE	Egr2	E3 SUMO-protein ligase EGR2	4	4					601.823	2404.12		915.446					755.637	982.257	1083.69	1129.2
P08207	S10AA_MOUSE	S100a10	Protein S100-A10	9	9	1.14E+07	1.40E+07	2.47E+06	7.55E+06	4.74E+06	1.68E+06	3.74E+06	9.53E+06	1.05E+07	2.90E+07	2.63E+06	1.09E+06	2.75E+06	2.19E+06	4.74E+06	7.70E+06
P08226	APOE_MOUSE	Apoe	Apolipoprotein E	27	27	2.83E+07	6.93E+08	7.69E+07	6.90E+06	5.29E+06	5.70E+06	5.45E+06	5.79E+06	2.26E+07	9.02E+08	7.58E+07	1.10E+07	6.19E+06	5.53E+06	5.66E+06	7.06E+06
P08228	SODC_MOUSE	Sod1	Superoxide dismutase [Cu-Zn]	15	15	1.27E+08	4.79E+08	3.03E+08	1.00E+08	4.37E+07	7.49E+07	8.98E+07	9.26E+07	1.38E+08	7.38E+08	3.16E+08	1.39E+08	4.94E+07	7.77E+07	8.86E+07	1.00E+08
P08249	MDHM_MOUSE	Mdh2	Malate dehydrogenase, mitochondrial	37	37	4.63E+08	5.09E+08	4.41E+08	2.43E+08	3.26E+08	3.74E+08	4.63E+08	6.65E+08	6.67E+08	4.13E+08	5.57E+08	1.91E+08	2.96E+08	3.97E+08	3.94E+08	6.78E+08
P08414	KCC4_MOUSE	Camk4	Calcium/calmodulin-dependent protein kinase type IV	37	36	4.83E+06	9.33E+06	7.59E+06	3.22E+06	4.16E+06	2.75E+06	4.13E+06	3.82E+06	5.59E+06	1.27E+07	8.64E+06	3.49E+06	5.64E+06	3.67E+06	4.46E+06	3.91E+06
P08508	FCGR3_MOUSE	Fcgr3	Low affinity immunoglobulin gamma Fc region receptor III	2	2		195036			36233.7	14668.3		17417.8					36120.1	69468.6	50715.6
P08551	NFL_MOUSE	Nefl	Neurofilament light polypeptide	50	50	1.05E+08	2.44E+08	4.35E+07	1.58E+07	9.37E+06	1.31E+07	1.53E+07	1.89E+07	1.88E+08	3.30E+08	6.12E+07	1.87E+07	1.10E+07	1.21E+07	1.59E+07	2.16E+07
P08553	NFM_MOUSE	Nefm	Neurofilament medium polypeptide	76	68	4.91E+08	1.93E+09	8.11E+08	1.05E+08	6.29E+07	5.40E+07	7.27E+07	8.73E+07	5.73E+08	3.02E+09	9.76E+08	1.48E+08	7.38E+07	6.38E+07	7.29E+07	1.02E+08
P08556	RASN_MOUSE	Nras	GTPase NRas	6	6	819475				861612	1.17E+06	3.84E+06	4.06E+06	970918				779175	948099	5.54E+06	5.59E+06
P08752	GNAI2_MOUSE	Gnai2	Guanine nucleotide-binding protein G(i) subunit alpha-2	32	18	2.91E+07	6.71E+07	3.41E+07	1.97E+07	2.26E+07	1.13E+07	1.70E+07	2.04E+07	2.60E+07	7.57E+07	2.33E+07	1.63E+07	2.13E+07	1.24E+07	1.94E+07	2.89E+07
P08775	RPB1_MOUSE	Polr2a	DNA-directed RNA polymerase II subunit RPB1	96	96	945836	898670	1.64E+06	1.18E+06	1.23E+06	1.09E+06	1.04E+06	1.22E+06	1.03E+06	961137	2.14E+06	1.19E+06	1.38E+06	1.23E+06	1.05E+06	1.14E+06
P08905	LYZ2_MOUSE	Lyz2	Lysozyme C-2	6	4	1.35E+08	2.03E+08	1.47E+07	4.64E+06	1.56E+06	1.26E+06	2.95E+06	918519	4.12E+07	3.31E+07	4.28E+06	1.31E+06	354974	400367	1.02E+06	485772
P09041	PGK2_MOUSE	Pgk2	Phosphoglycerate kinase 2	3	3						23412.6	1.65E+06	3.84E+06						18530.4	1.69E+06	2.47E+06
P09055	ITB1_MOUSE	Itgb1	Integrin beta-1	40	40	5.89E+06	1.56E+08	2.03E+07	7.50E+06	5.44E+06	4.02E+06	8.14E+06	9.30E+06	7.14E+06	1.93E+08	2.75E+07	6.73E+06	5.59E+06	4.51E+06	7.04E+06	9.25E+06
P09103	PDIA1_MOUSE	P4hb	Protein disulfide-isomerase	54	54	1.95E+08	2.39E+08	1.60E+08	2.84E+07	3.39E+07	3.83E+07	4.23E+07	6.20E+07	1.96E+08	1.81E+08	1.78E+08	3.27E+07	3.60E+07	3.64E+07	3.91E+07	6.09E+07
P09240	CCKN_MOUSE	Cck	Cholecystokinin	2	2			1.81E+06	1.60E+07	3.53E+06	2.30E+06	2.50E+06	624030			3.88E+06	1.42E+07	3.19E+06	2.54E+06	3.40E+06	995211
P09242	PPBT_MOUSE	Alpl	Alkaline phosphatase, tissue-nonspecific isozyme	8	8	52678.9	71025.5	44849.1		42649.5	27963.6	37990.8	41968.9	42305.9	79737.7		64126.8	64912.2	72575.7	36415.9	42139.2
P09405	NUCL_MOUSE	Ncl	Nucleolin	59	59	9.55E+07	4.01E+08	1.19E+08	4.17E+07	1.90E+07	1.88E+07	3.33E+07	3.59E+07	1.02E+08	4.26E+08	1.52E+08	4.40E+07	2.06E+07	2.52E+07	3.06E+07	3.97E+07
P09411	PGK1_MOUSE	Pgk1	Phosphoglycerate kinase 1	48	40	1.00E+09	8.35E+08	2.40E+08	1.34E+08	2.73E+08	3.82E+08	5.72E+08	5.30E+08	9.40E+08	1.08E+09	2.42E+08	2.64E+08	2.91E+08	4.36E+08	5.07E+08	5.20E+08
P09450	JUNB_MOUSE	Junb	Transcription factor JunB	15	14	423020	370995	3.06E+06	485646	421172	243454	361630	599282	480951	428389	3.60E+06	655854	418009	308759	435674	359632
P09470	ACE_MOUSE	Ace	Angiotensin-converting enzyme	35	34		224855	208193	210919	241970	425552	348999	193214		227114	225898	224458	309319	541774	466610	343617
P09528	FRIH_MOUSE	Fth1	Ferritin heavy chain	19	19	1.49E+06	1.89E+06	3.62E+06	1.93E+06	2.76E+06	2.05E+06	2.33E+06	3.09E+06	1.47E+06	1.79E+06	2.89E+06	1.58E+06	3.00E+06	2.04E+06	2.30E+06	3.62E+06
P09535	IGF2_MOUSE	Igf2	Insulin-like growth factor 2	2	2				2711.93	816.521						2582.46	3052.82	703.283
P09541	MYL4_MOUSE	Myl4	Myosin light chain 4	8	7				126832	58890.7		44768.2	64073.1				102754	73262.1	41831.2	56400.6	58464.5
P09542	MYL3_MOUSE	Myl3	Myosin light chain 3	1	0	6.80E+06	7.48E+06	62141.4						2.57E+07	1.20E+07	78846.4
P09581	CSF1R_MOUSE	Csf1r	Macrophage colony-stimulating factor 1 receptor	23	22	4.66E+06	5.63E+06	964381	671160	572835	458962	1.21E+06	878046	1.85E+06	2.03E+06	676700	442483	623398	415784	691816	769599
P09602	HMGN2_MOUSE	Hmgn2	Non-histone chromosomal protein HMG-17	12	11	4.92E+06	2.10E+07	6.12E+06	4.20E+06	2.61E+06	1.54E+06	3.90E+06	2.08E+06	5.18E+06	1.31E+07	1.10E+07	2.62E+06	3.27E+06	1.89E+06	2.94E+06	2.85E+06
P09671	SODM_MOUSE	Sod2	Superoxide dismutase [Mn], mitochondrial	17	17	6.05E+06	5.63E+06	2.42E+07	2.22E+07	1.19E+07	9.40E+06	1.75E+07	2.68E+07	7.42E+06	5.90E+06	2.81E+07	3.31E+07	1.15E+07	7.23E+06	1.37E+07	3.47E+07
P09925	SURF1_MOUSE	Surf1	Surfeit locus protein 1	12	12	588142	830069	1.57E+06	590998	752177	471651	1.25E+06	1.27E+06	710857	814061	1.09E+06	625071	659577	630807	966018	1.34E+06
P09926	SURF2_MOUSE	Surf2	Surfeit locus protein 2	9	9	902738	872831	643636	722969	847819	613345	385751	274023	943991	925035	678507	681658	813934	886596	287574	210884
P0C027;P0C028	NUD10_MOUSE;NUD11_MOUSE	Nudt10;Nudt11	Diphosphoinositol polyphosphate phosphohydrolase 3-alpha	12	0	704418	1.97E+06	1.42E+07	1.13E+06	1.08E+06	2.30E+06	1.23E+06	1.56E+06	737069	4.45E+06	1.76E+07	1.20E+06	1.10E+06	2.18E+06	1.32E+06	970144
P0C090	RC3H2_MOUSE	Rc3h2	Roquin-2	32	32	231558	359943	318484	173825	253809	278844	302964	259175	242397	362177	355487	167581	244724	299827	259017	279674
P0C0A3	CHMP6_MOUSE	Chmp6	Charged multivesicular body protein 6	7	7		709375	1.69E+07	2.24E+06	790098	475843	852342	756960		1.44E+06	2.37E+07	2.95E+06	751306	591879	828401	718069
P0C0S6;Q3THW5	H2AV_MOUSE;H2AZ_MOUSE	H2az1;H2az2	Histone H2A.Z	4	0	4.57E+06	2.93E+09	5.33E+07	8.28E+06	9.91E+06	3.48E+07	3.73E+07	3.41E+07	5.58E+07	2.69E+09	8.33E+07	6.83E+06	1.19E+07	4.98E+07	3.72E+07	3.82E+07
P0C192	LRC4B_MOUSE	Lrrc4b	Leucine-rich repeat-containing protein 4B	29	25	812197	1.30E+06	3.33E+06	3.80E+06	1.55E+06	6.35E+06	3.80E+06	3.86E+06	2.58E+06	1.88E+06	4.43E+06	2.49E+06	1.77E+06	7.87E+06	4.11E+06	3.69E+06
P0C1Q2	PDE11_MOUSE	Pde11a	Dual 3',5'-cyclic-AMP and -GMP phosphodiesterase 11A	25	25	161608	173995	126664	122167	127440	186700	113923	130110	181111	172462	138053	96188.6	154529	220123	149586	125319
P0C5K1	SBK2_MOUSE	Sbk2	Serine/threonine-protein kinase SBK2	2	2		27895.5						27573.5								24702.2
P0C605	KGP1_MOUSE	Prkg1	cGMP-dependent protein kinase 1	22	21	424320	92799.6	332542	501222	464438	342961	351874	337645	444362	133958	356100	447605	367755	315635	288557	239218
P0C673	IGS11_MOUSE	Igsf11	Immunoglobulin superfamily member 11	12	12		1.35E+06	2.32E+06	2.68E+06	2.76E+06	2.50E+06	3.48E+06	2.05E+06		1.36E+06	2.97E+06	2.37E+06	2.08E+06	2.46E+06	2.92E+06	1.78E+06
P0C6A2	MAMD1_MOUSE	Mamld1	Mastermind-like domain-containing protein 1	5	5		1215.44		1283.76	571.878	848.353				1230.36			451.123	953.973
P0C6B7	IGSF6_MOUSE	Igsf6	Immunoglobulin superfamily member 6	1	1					31807.2								34893.6
P0C7L0	WIPF3_MOUSE	Wipf3	WAS/WASL-interacting protein family member 3	23	23	3.37E+07	3.72E+07	1.34E+07	2.76E+06	4.34E+06	3.48E+06	3.19E+06	3.02E+06	3.86E+07	6.72E+07	1.40E+07	3.26E+06	3.54E+06	3.96E+06	2.70E+06	2.78E+06
P0C7M9	CLC2L_MOUSE	Clec2l	C-type lectin domain family 2 member L	14	14	865170	758733	862241	1.16E+06	1.49E+06	1.61E+06	883972	2.67E+06	1.21E+06	761216	932035	996437	1.60E+06	1.32E+06	1.26E+06	1.77E+06
P0C7N9	PSMG4_MOUSE	Psmg4	Proteasome assembly chaperone 4	6	6	832833		332259	458645	360420	215329	420518	248592	299806		253633	447479	469489	290314	358173	234737
P0C7T6	ATX1L_MOUSE	Atxn1l	Ataxin-1-like	23	23	209597	185333	225056	221714	461129	463856	373786	478216	220276	186202	273622	220664	526755	521960	294924	648868
P0C872	JMJD7_MOUSE	Jmjd7	Bifunctional peptidase and (3S)-lysyl hydroxylase Jmjd7	17	17	91996.1		93652.6	73572.9	80232.5	83066.3	97243.3	71330.3	96288.8		97811	82793.5	111212	76870.8	71352.4	74933.4
P0C8B4	GON7_MOUSE	Gon7	EKC/KEOPS complex subunit GON7	2	2		94294	114943	38491.8	143345	12426.6	40133.2	44940.8		95196.4	132431	23300	132168	18892.5	35414.7	17088
P0C8K7	SMIM1_MOUSE	Smim1	Small integral membrane protein 1	1	1			2.74E+06	845901	129402	141050	194105				3.70E+06	1.18E+06	121404	81674.9
P0C913	OCC1_MOUSE		Overexpressed in colon carcinoma 1 protein homolog	6	6	99922.8	84367.7			73591.4	281496	160574	308121	107302	85349.1			70226.7	409858	140339	155141
P0CB42	ALKB1_MOUSE	Alkbh1	Nucleic acid dioxygenase ALKBH1	10	10			59995.9	48644.6	44101.1	27725.5	38014.3	37444.7			58466.5	38645.2	29317.2	34129.5		39589.3
P0CG14	DERPC_MOUSE	Derpc	Decreased expression in renal and prostate cancer protein	16	16				214043	284993	747510	627008	392344				278289	339926	721470	662610	347338
P0CG49;P0CG50	UBB_MOUSE;UBC_MOUSE	Ubb;Ubc	Polyubiquitin-B	1	0						231617	98329.3	229377								348169
P0CL69	ZN703_MOUSE	Znf703	Zinc finger protein 703	9	8	11666.2	10226.8	9130.49	21754.6	6643.49	13548.8	7734.23	7135.97	12308	10327.5	9649.51	18049.9	12338.9	12491.2		10475
P0CW02;P0CW03	LY6C1_MOUSE;LY6C2_MOUSE	Ly6c1;Ly6c2	Lymphocyte antigen 6C1	1	0	2.48E+06			105410			628686
P0DJE0	PT100_MOUSE	Pet100	Protein PET100 homolog, mitochondrial	4	4		226894		684734	784187	151041				227780		433703	757383
P0DJF2	PT117_MOUSE	Pet117	Protein PET117 homolog, mitochondrial	2	2						450370	777831	241694	36598.9				28168.7	875737	177535	167571
P0DN34	NDUB1_MOUSE	Ndufb1	NADH dehydrogenase [ubiquinone] 1 beta subcomplex subunit 1	6	6			1.04E+07	1.84E+07	1.65E+06	2.71E+06	3.11E+06	6.76E+06	3.49E+06		4.19E+06	1.38E+07	2.72E+06	3.32E+06	4.47E+06	8.10E+06
P0DN89	TM254_MOUSE	Tmem254	Transmembrane protein 254	2	2				331302	475707	543335	604331	285580				510171	547223	923237	529723	311929
P0DOV1	IFI5B_MOUSE	Ifi211	Interferon-activable protein 211	2	2					998.66								1059.05	892.556
P0DOV2	IFI4_MOUSE	Ifi204	Interferon-activable protein 204	39	19	479081	1.56E+06	431526	105304	166126	379627	337393	304771	327050	1.39E+06	452908	107970	239230	337466	256059	332113
P0DP26;P0DP27;P0DP28	CALM1_MOUSE;CALM2_MOUSE;CALM3_MOUSE	Calm1;Calm2;Calm3	Calmodulin-1	8	0	5.48E+08	4.01E+08	2.24E+08	2.53E+08	2.40E+08	1.56E+08	2.10E+08	2.54E+08	8.15E+08	8.76E+08	4.09E+08	2.22E+08	2.30E+08	1.42E+08	2.40E+08	2.23E+08
P0DP60	LYNX1_MOUSE	Lynx1	Ly-6/neurotoxin-like protein 1	4	4				400905	4.55E+06	4.47E+06	3.20E+06	1.59E+06				1.01E+06	5.82E+06	5.76E+06	2.74E+06	1.98E+06
P0DP99	STMP1_MOUSE	Stmp1	Short transmembrane mitochondrial protein 1	1	1	1.99E+08								3.64E+08	1.47E+07
P0DPD9	EFCE2_MOUSE	Eef1akmt4-Ece2	EEF1AKMT4-ECE2 readthrough transcript protein	20	17		168605	518364	151936	168268	217867	145610	168275	201111	169125	537858	161069	154329	227968	151570	192634
P0DPE0	EFMT4_MOUSE	Eef1akmt4	EEF1A lysine methyltransferase 4	1	1								236215								714150
P0DW86	TM276_MOUSE	Tmem276	Transmembrane protein 276	2	2					39289.6								145859			46887.4
P0DW87	ZTRF1_MOUSE	Zftraf1	Zinc finger TRAF-type-containing protein 1	20	20	228298	239619	181810	167475	306107	233404	179424	283476	266499	256443	195616	187980	341601	234894	185259	249049
P10107	ANXA1_MOUSE	Anxa1	Annexin A1	33	33	3.72E+07	3.13E+07	5.16E+06	1.39E+06	743400	763531	1.04E+06	1.24E+06	8.33E+06	1.16E+07	2.26E+06	940733	835026	576809	735241	1.11E+06
P10126	EF1A1_MOUSE	Eef1a1	Elongation factor 1-alpha 1	47	25	1.44E+09	2.14E+09	6.19E+08	1.11E+08	1.20E+08	5.19E+08	5.66E+08	6.15E+08	1.59E+09	2.52E+09	5.63E+08	1.50E+08	1.16E+08	5.35E+08	5.62E+08	6.50E+08
P10404	ENV1_MOUSE		MLV-related proviral Env polyprotein	15	14	515896	708453	123840	102099	109115	369163	294277	149051	217026		82582.8	54453.1	151763	324996	276615	166502
P10417	BCL2_MOUSE	Bcl2	Apoptosis regulator Bcl-2	4	4	142254					37309.1	752265	797192	148785						1.12E+06	776118
P10493	NID1_MOUSE	Nid1	Nidogen-1	47	47	480883	427301	839621	572295	555850	548142	927434	637452	503136	427462	931788	500794	563351	564508	671623	604498
P10518	HEM2_MOUSE	Alad	Delta-aminolevulinic acid dehydratase	19	19	1.07E+06	3.91E+06	2.23E+06	581547	701242	915341	867634	728416	1.37E+06	5.54E+06	2.19E+06	832320	851321	827962	985796	861539
P10605	CATB_MOUSE	Ctsb	Cathepsin B	23	23	3.01E+08	4.52E+08	1.63E+08	6.77E+07	5.37E+07	4.80E+07	6.67E+07	5.76E+07	1.51E+08	3.24E+08	1.44E+08	9.46E+07	5.11E+07	4.74E+07	5.82E+07	4.98E+07
P10630	IF4A2_MOUSE	Eif4a2	Eukaryotic initiation factor 4A-II	21	21	7.10E+06	5.40E+06	1.68E+07	8.03E+06	1.12E+07	9.19E+06	1.11E+07	1.44E+07	1.95E+07	7.72E+06	1.87E+07	1.66E+07	1.22E+07	9.66E+06	1.18E+07	1.64E+07
P10637	TAU_MOUSE	Mapt	Microtubule-associated protein tau	43	43	5.49E+07	9.93E+07	7.33E+07	1.73E+07	3.69E+07	5.65E+07	4.21E+07	4.49E+07	7.23E+07	1.58E+08	9.71E+07	2.74E+07	4.43E+07	6.86E+07	4.73E+07	4.90E+07
P10639	THIO_MOUSE	Txn	Thioredoxin	13	13	8.92E+07	9.06E+07	4.20E+08	8.07E+07	1.11E+07	1.85E+07	4.06E+07	2.16E+08	7.53E+07	1.37E+08	4.24E+08	1.50E+08	1.39E+07	2.14E+07	4.81E+07	2.07E+08
P10649	GSTM1_MOUSE	Gstm1	Glutathione S-transferase Mu 1	44	27	7.50E+08	2.28E+09	1.06E+09	4.61E+08	1.75E+08	2.46E+08	3.87E+08	4.69E+08	1.03E+09	4.30E+09	9.66E+08	5.46E+08	1.99E+08	2.73E+08	4.06E+08	4.32E+08
P10711	TCEA1_MOUSE	Tcea1	Transcription elongation factor A protein 1	26	24	789011	5.09E+07	6.41E+06	2.21E+06	1.30E+06	925043	1.41E+06	1.17E+06	856918	4.40E+07	8.23E+06	3.17E+06	1.10E+06	938015	1.47E+06	1.54E+06
P10755	ZFP14_MOUSE	Zfp14	Zinc finger protein 14	2	1								113458			877966	341374
P10810	CD14_MOUSE	Cd14	Monocyte differentiation antigen CD14	11	11	89422.3		82617.5	78674.7	179441	454637	72546.6	78308.7	84645.7			75116.9	116894	345270	235876	50227.8
P10833	RRAS_MOUSE	Rras	Ras-related protein R-Ras	18	18	1.41E+06	7.63E+06	2.15E+06	1.50E+06	1.96E+06	1.13E+06	1.53E+06	1.49E+06	1.58E+06	9.44E+06	1.94E+06	1.23E+06	1.90E+06	1.39E+06	1.41E+06	2.00E+06
P10852	4F2_MOUSE	Slc3a2	Amino acid transporter heavy chain SLC3A2	40	40	9.61E+07	2.65E+08	8.41E+07	1.48E+07	1.27E+07	2.92E+07	3.30E+07	3.86E+07	1.05E+08	2.29E+08	9.21E+07	2.10E+07	1.38E+07	3.65E+07	3.47E+07	3.76E+07
P10853	H2B1F_MOUSE	H2bc7	Histone H2B type 1-F/J/L	11	0	9.11E+08	1.22E+09	1.46E+08	8.73E+07	7.81E+07	1.45E+08	2.24E+08	2.30E+08	6.36E+08	1.12E+09	1.51E+08	2.66E+08	9.97E+07	1.09E+08	1.59E+08	3.20E+08
P10922	H10_MOUSE	H1-0	Histone H1.0	12	12	4.37E+08	2.66E+08	3.75E+07	6.57E+06	1.17E+07	7.59E+06	1.18E+07	1.40E+07	7.86E+08	3.19E+08	3.31E+07	8.08E+06	1.22E+07	1.42E+07	1.03E+07	1.23E+07
P11031	TCP4_MOUSE	Sub1	Activated RNA polymerase II transcriptional coactivator p15	15	15	6.79E+06	8.76E+06	4.08E+06	5.59E+06	1.91E+06	3.28E+06	5.44E+06	7.21E+06	8.36E+06	9.13E+06	4.65E+06	6.89E+06	1.94E+06	2.77E+06	3.98E+06	6.60E+06
P11087	CO1A1_MOUSE	Col1a1	Collagen alpha-1(I) chain	45	43	106733	281317	270067	163488	123764	105332	104923	91863.5	111721	283150	261839	137714	117117	119921	96599.4	71299.8
P11103	PARP1_MOUSE	Parp1	Poly [ADP-ribose] polymerase 1	52	52	1.65E+06	1.60E+06	2.62E+06	1.59E+06	2.00E+06	1.43E+06	2.53E+06	3.99E+06	1.82E+06	1.53E+06	2.72E+06	1.66E+06	2.20E+06	1.66E+06	2.73E+06	3.53E+06
P11152	LIPL_MOUSE	Lpl	Lipoprotein lipase	15	15	842677	645944	459332	469530	418668	450001	453416	369772	468752	488752	322957	552402	434850	393916	566782	333586
P11157	RIR2_MOUSE	Rrm2	Ribonucleoside-diphosphate reductase subunit M2	8	8			46997.6	17212.9	16952.3	729.506	2649.86	2539.3			54796.5	13309.9	17447.7		3204.84	4020.45
P11214	TPA_MOUSE	Plat	Tissue-type plasminogen activator	24	24	370178	1.16E+06	640990	400493	598941	322923	388358	376632	387445	1.38E+06	856663	455427	864845	435404	465239	352728
P11276	FINC_MOUSE	Fn1	Fibronectin	99	99	899879	894541	2.85E+06	1.99E+06	1.55E+06	1.55E+06	1.60E+06	2.09E+06	1.07E+06	1.02E+06	3.38E+06	2.66E+06	1.50E+06	1.74E+06	1.43E+06	1.87E+06
P11352	GPX1_MOUSE	Gpx1	Glutathione peroxidase 1	18	18	1.27E+07	1.72E+07	7.56E+06	5.88E+06	3.58E+06	4.37E+06	1.79E+07	2.63E+07	1.40E+07	1.88E+07	7.10E+06	3.87E+06	3.63E+06	4.20E+06	1.71E+07	2.05E+07
P11404	FABPH_MOUSE	Fabp3	Fatty acid-binding protein, heart	15	15	6.88E+06	1.03E+07	6.34E+06	1.31E+07	8.00E+06	1.04E+07	1.07E+07	1.52E+07	1.57E+07	1.38E+07	7.18E+06	1.33E+07	9.98E+06	1.44E+07	1.18E+07	1.97E+07
P11438	LAMP1_MOUSE	Lamp1	Lysosome-associated membrane glycoprotein 1	11	11	3.83E+07	1.18E+08	1.21E+08	1.29E+07	3.76E+06	4.09E+06	6.17E+06	1.32E+07	2.59E+07	6.78E+07	1.75E+08	2.16E+07	3.52E+06	4.21E+06	4.77E+06	1.37E+07
P11440	CDK1_MOUSE	Cdk1	Cyclin-dependent kinase 1	12	11	231940	76433.5	74429.7	61474	91511.9	92426.2	146904	93394.3	243898	76737.9	76108.9	54610.4	66746.1	120439	150052	79505.2
P11499	HS90B_MOUSE	Hsp90ab1	Heat shock protein HSP 90-beta	83	59	5.44E+08	7.83E+08	2.03E+08	7.76E+07	1.00E+08	9.21E+07	1.33E+08	1.96E+08	8.58E+08	1.02E+09	2.73E+08	8.34E+07	1.08E+08	1.06E+08	1.49E+08	1.95E+08
P11531	DMD_MOUSE	Dmd	Dystrophin	111	111	691901	1.99E+06	4.54E+06	1.56E+06	1.15E+06	856280	1.35E+06	1.81E+06	1.11E+06	3.32E+06	5.43E+06	1.70E+06	1.11E+06	780228	1.22E+06	1.67E+06
P11609	CD1D1_MOUSE	Cd1d1	Antigen-presenting glycoprotein CD1d1	4	1		44813	3125.59		44842.9		33890.9	42080		45019.4	3981.99		43843.1	60856.4		50378.1
P11627	L1CAM_MOUSE	L1cam	Neural cell adhesion molecule L1	49	49	4.46E+06	9.16E+06	7.65E+06	4.19E+06	9.52E+06	7.95E+06	7.56E+06	9.47E+06	5.17E+06	9.67E+06	8.08E+06	5.36E+06	1.07E+07	9.70E+06	8.17E+06	9.55E+06
P11672	NGAL_MOUSE	Lcn2	Neutrophil gelatinase-associated lipocalin	7	7		184565		144725	150649	896577	519682	375140		192472	171614	134359	205003	1.33E+06	867618	235828
P11679	K2C8_MOUSE	Krt8	Keratin, type II cytoskeletal 8	19	7	116723					19414.7	58958.4			230350	150548	100649	80967	71375.6	77089.5	87548.2
P11688	ITA5_MOUSE	Itga5	Integrin alpha-5	37	37	546378	1.40E+06	1.27E+06	461180	444149	528503	530908	552033	572832	1.41E+06	1.73E+06	432070	512787	715353	464983	710982
P11798	KCC2A_MOUSE	Camk2a	Calcium/calmodulin-dependent protein kinase type II subunit alpha	59	43	3.47E+08	2.28E+08	1.72E+08	9.97E+07	1.94E+08	2.72E+08	2.76E+08	4.23E+08	5.86E+08	4.42E+08	2.13E+08	1.08E+08	1.69E+08	2.62E+08	2.57E+08	3.54E+08
P11835	ITB2_MOUSE	Itgb2	Integrin beta-2	41	40	2.89E+07	2.21E+07	7.66E+06	2.74E+06	826082	1.25E+06	1.93E+06	1.59E+06	8.14E+06	8.17E+06	6.12E+06	2.39E+06	930180	1.41E+06	1.63E+06	902991
P11859	ANGT_MOUSE	Agt	Angiotensinogen	6	6			24712.2	22777.4	19005.8	18397.6	19543.5	28520.1				19051.5	17739.4	23636.1	31515.4	27906.4
P11862	GAS2_MOUSE	Gas2	Growth arrest-specific protein 2	6	6			2324.89		3882.29			3489.57			5129.4	2947.02	4063.45			2428.02
P11881	ITPR1_MOUSE	Itpr1	Inositol 1,4,5-trisphosphate-gated calcium channel ITPR1	127	126	1.35E+06	1.67E+06	8.81E+06	2.76E+06	1.78E+06	2.29E+06	3.50E+06	5.36E+06	2.55E+06	2.33E+06	8.81E+06	3.06E+06	1.77E+06	2.22E+06	3.37E+06	5.10E+06
P11928	OAS1A_MOUSE	Oas1a	2'-5'-oligoadenylate synthase 1A	13	2	84464.9	66680.7	54024.4	80209.2	53839.8	58543.1	46878.2	63147.1			53580	61350.5	62072.7	72450.2	65482	30232.8
P11930	NUD19_MOUSE	Nudt19	Acyl-coenzyme A diphosphatase NUDT19	17	17	405865	356079	1.42E+06	336647	480054	568190	815123	1.13E+06	424884	357215	1.51E+06	281282	529950	592736	1.03E+06	1.23E+06
P11983	TCPA_MOUSE	Tcp1	T-complex protein 1 subunit alpha	58	58	3.93E+07	6.17E+07	6.60E+07	4.13E+07	2.19E+07	2.94E+07	4.91E+07	5.83E+07	4.47E+07	7.29E+07	6.96E+07	4.46E+07	2.55E+07	3.52E+07	6.19E+07	6.37E+07
P12023	A4_MOUSE	App	Amyloid-beta precursor protein	37	35	7.18E+06	1.55E+07	2.65E+07	9.55E+06	4.77E+06	4.66E+06	4.41E+06	5.26E+06	8.54E+06	1.90E+07	2.74E+07	1.07E+07	5.51E+06	6.18E+06	4.42E+06	6.19E+06
P12025	MK_MOUSE	Mdk	Midkine	7	7	32202.9	28546	837731	23577.4	17549		50886.5	25052.8	33616.2	28706.5	657948	31070.2
P12032	TIMP1_MOUSE	Timp1	Metalloproteinase inhibitor 1	5	5			28187.8	7662.84	492.197	7029.15	7322.21				38747.1	8118.75	229.966	8090.06
P12265	BGLR_MOUSE	Gusb	Beta-glucuronidase	34	34	3.73E+07	1.98E+07	5.21E+06	3.61E+06	3.37E+06	3.39E+06	4.18E+06	5.32E+06	1.86E+07	6.48E+06	2.74E+06	2.82E+06	2.85E+06	3.05E+06	3.37E+06	4.08E+06
P12367	KAP2_MOUSE	Prkar2a	cAMP-dependent protein kinase type II-alpha regulatory subunit	24	24	4.64E+06	4.12E+07	2.50E+07	3.82E+06	1.63E+06	5.50E+06	8.15E+06	5.67E+06	4.25E+06	5.40E+07	3.50E+07	6.23E+06	1.82E+06	5.30E+06	6.98E+06	5.13E+06
P12382	PFKAL_MOUSE	Pfkl	ATP-dependent 6-phosphofructokinase, liver type	54	54	3.62E+07	1.67E+07	4.20E+07	2.12E+07	1.71E+07	5.65E+07	6.93E+07	6.99E+07	6.49E+07	3.45E+07	3.57E+07	3.24E+07	2.12E+07	6.34E+07	7.79E+07	7.56E+07
P12399	CTL2A_MOUSE	Ctla2a	Protein CTLA-2-alpha	6	4		3963.13	3644.53	4225.4	3538.1	833.051	546.011			3973.68	3941.98	9369.58		215.016	974.594
P12400	CTL2B_MOUSE	Ctla2b	Protein CTLA-2-beta	3	3		1.23E+07								7.97E+06	2.40E+06
P12657	ACM1_MOUSE	Chrm1	Muscarinic acetylcholine receptor M1	8	8		142355	8.13E+06	538730	240563	272892	310677	381059	169788	142856	7.59E+06	796609	248056	277590	286093	426523
P12658	CALB1_MOUSE	Calb1	Calbindin	25	25	1.95E+06	3.18E+06	2.28E+07	5.29E+06	5.77E+06	3.34E+06	3.85E+06	5.54E+06	2.36E+06	4.06E+06	2.32E+07	6.23E+06	3.83E+06	3.07E+06	3.70E+06	5.20E+06
P12787	COX5A_MOUSE	Cox5a	Cytochrome c oxidase subunit 5A, mitochondrial	15	15				3.76E+07	1.18E+08	6.22E+07	5.25E+07	7.62E+07	2.31E+07			2.36E+07	1.00E+08	6.09E+07	3.68E+07	7.24E+07
P12813	NR4A1_MOUSE	Nr4a1	Nuclear receptor subfamily 4 group A member 1	10	9		25471.4	26584.5	31538.5	16919.5	53693.9	20968.9	23345.5		25552.8	25079	24958.9	24739.6	53536.7	49641.8	21269.6
P12815	PDCD6_MOUSE	Pdcd6	Programmed cell death protein 6	17	17	6.33E+06	6.52E+06	2.37E+07	4.66E+06	3.91E+06	1.41E+07	1.13E+07	1.13E+07	1.03E+07	6.60E+06	2.88E+07	4.75E+06	3.62E+06	1.46E+07	9.92E+06	1.22E+07
P12849	KAP1_MOUSE	Prkar1b	cAMP-dependent protein kinase type I-beta regulatory subunit	18	18		1.18E+07	1.13E+07	2.65E+06	1.41E+06	2.54E+06	2.59E+06	2.58E+06	1.51E+06	1.54E+07	1.32E+07	2.59E+06	1.24E+06	2.54E+06	2.33E+06	2.53E+06
P12960	CNTN1_MOUSE	Cntn1	Contactin-1	72	72	3.61E+07	2.41E+08	1.28E+08	2.83E+07	3.69E+07	3.56E+07	4.06E+07	4.84E+07	5.39E+07	3.07E+08	1.28E+08	3.82E+07	4.15E+07	4.44E+07	4.42E+07	5.12E+07
P12961	7B2_MOUSE	Scg5	Neuroendocrine protein 7B2	11	11	939385	1.87E+07	5.62E+06	2.66E+06	398127	381109	313778	665910	979159	2.74E+07	6.74E+06	7.88E+06	624122	352849	339893	636649
P12970	RL7A_MOUSE	Rpl7a	Large ribosomal subunit protein eL8	28	28	1.70E+07	1.23E+07	2.78E+07	2.32E+07	2.11E+07	3.52E+07	3.97E+07	4.64E+07	1.47E+07	1.22E+07	3.05E+07	4.66E+07	2.48E+07	4.31E+07	3.70E+07	5.56E+07
P13011	SCD2_MOUSE	Scd2	Stearoyl-CoA desaturase 2	1	1					9.65E+06	1.41E+06	2.29E+06	1.96E+06					7.36E+06	2.43E+06	2.55E+06	3.46E+06
P13020	GELS_MOUSE	Gsn	Gelsolin	55	27	3.55E+08	8.32E+08	2.57E+08	4.36E+07	4.21E+07	4.30E+07	7.72E+07	6.11E+07	2.70E+08	5.33E+08	3.27E+08	3.69E+07	3.80E+07	5.32E+07	6.24E+07	5.39E+07
P13346	FOSB_MOUSE	Fosb	Protein FosB	4	4	8645.42	7498.35		119301	3434.75				9192.34	7520.71		68117	4245.96
P13405	RB_MOUSE	Rb1	Retinoblastoma-associated protein	21	21	382223	476479	812909	413097	291318	289491	285087	336814	400058	532395	708685	513677	338479	287623	255346	304726
P13439	UMPS_MOUSE	Umps	Uridine 5'-monophosphate synthase	31	31	5.85E+06	6.29E+06	5.08E+06	1.90E+06	2.19E+06	2.37E+06	2.73E+06	2.58E+06	2.28E+06	2.03E+06	3.30E+06	1.81E+06	2.22E+06	2.59E+06	2.11E+06	2.53E+06
P13504	IL1R1_MOUSE	Il1r1	Interleukin-1 receptor type 1	2	2						425.549	587.548							833.848
P13516	ACOD1_MOUSE	Scd1	Acyl-CoA desaturase 1	2	2				225511	133056	104147	157361	112284	774499			242426	139186	150998	162229	194436
P13595	NCAM1_MOUSE	Ncam1	Neural cell adhesion molecule 1	73	73	8.58E+08	5.73E+09	5.60E+08	4.29E+07	4.11E+07	4.25E+07	5.67E+07	7.20E+07	1.19E+09	9.54E+09	9.62E+08	5.64E+07	4.19E+07	5.09E+07	6.17E+07	8.98E+07
P13597	ICAM1_MOUSE	Icam1	Intercellular adhesion molecule 1	17	17	487254	408389	373274	1.18E+06	973241	1.14E+06	1.23E+06	2.25E+06	488274	412452	393145	848420	1.05E+06	1.27E+06	1.60E+06	1.91E+06
P13609	SRGN_MOUSE	Srgn	Serglycin	1	1			609391								1.04E+06
P13705	MSH3_MOUSE	Msh3	DNA mismatch repair protein Msh3	18	18	60955.8	256699	96294.5	42844.8	18782	38886.5	50528.5	75506.3	63783.2	249406	105134	51602.3	24304.2	43161.9	61245	60662.3
P13707	GPDA_MOUSE	Gpd1	Glycerol-3-phosphate dehydrogenase [NAD(+)], cytoplasmic	30	28	1.31E+07	6.10E+07	5.01E+07	1.79E+07	2.50E+07	2.10E+07	2.11E+07	2.79E+07	2.49E+07	6.39E+07	4.70E+07	1.67E+07	2.30E+07	1.84E+07	2.08E+07	2.55E+07
P13808	B3A2_MOUSE	Slc4a2	Anion exchange protein 2	21	21	467409	91651.6	146868	96465.8	94911.2	73359.4	102748	78205.8	255383	56249.2	174490	147348	119530	91181.1	82496.9	83319.2
P13864	DNMT1_MOUSE	Dnmt1	DNA (cytosine-5)-methyltransferase 1	73	73	532922	667138	771048	455883	450038	502751	518496	592056	551179	897384	844414	465306	437436	581244	528984	532754
P14069	S10A6_MOUSE	S100a6	Protein S100-A6	10	10	1.97E+09	1.47E+09	9.80E+07	4.21E+06	3.30E+06	4.55E+06	6.52E+06	1.45E+07	6.75E+09	3.19E+09	9.05E+07	5.04E+06	5.18E+06	5.33E+06	1.05E+07	1.37E+07
P14094	AT1B1_MOUSE	Atp1b1	Sodium/potassium-transporting ATPase subunit beta-1	31	31	5.54E+07	6.95E+08	1.47E+09	1.06E+08	4.28E+07	1.44E+08	1.61E+08	1.94E+08	6.76E+07	1.01E+09	2.09E+09	1.69E+08	4.49E+07	1.67E+08	1.71E+08	2.35E+08
P14106	C1QB_MOUSE	C1qb	Complement C1q subcomponent subunit B	9	9	977083	967959	3.67E+06	1.19E+06	410409	1.56E+06	1.78E+06	1.98E+06	945188	813194	4.42E+06	1.05E+06	495939	1.52E+06	1.16E+06	2.40E+06
P14115	RL27A_MOUSE	Rpl27a	Large ribosomal subunit protein uL15	11	11	6.94E+06	5.04E+06	2.78E+06	1.83E+07	2.83E+07	2.71E+07	3.82E+07	4.81E+07	1.40E+07	9.48E+06	662349	2.86E+07	5.17E+07	3.24E+07	4.74E+07	3.78E+07
P14131	RS16_MOUSE	Rps16	Small ribosomal subunit protein uS9	21	21	1.62E+07	1.15E+07	7.33E+06	1.38E+07	3.98E+07	2.94E+07	4.31E+07	3.62E+07	1.91E+07	1.45E+07	8.36E+06	2.57E+07	2.69E+07	3.00E+07	4.97E+07	4.44E+07
P14142	GLUT4_MOUSE	Slc2a4	Solute carrier family 2, facilitated glucose transporter member 4	1	1								1.10E+06								1.68E+06
P14148	RL7_MOUSE	Rpl7	Large ribosomal subunit protein uL30	34	34	7.67E+06	2.09E+07	4.60E+07	1.10E+07	1.73E+07	2.00E+07	2.29E+07	3.53E+07	8.62E+06	2.34E+07	6.77E+07	1.53E+07	1.85E+07	2.39E+07	2.29E+07	3.80E+07
P14152	MDHC_MOUSE	Mdh1	Malate dehydrogenase, cytoplasmic	29	29	1.28E+08	2.65E+08	2.12E+08	1.40E+08	5.71E+07	2.38E+08	1.97E+08	1.61E+08	1.90E+08	7.22E+08	1.78E+08	1.12E+08	6.59E+07	2.00E+08	1.99E+08	1.51E+08
P14206	RSSA_MOUSE	Rpsa	Small ribosomal subunit protein uS2	23	23	2.45E+07	1.76E+07	8.90E+06	9.74E+06	3.94E+07	2.95E+07	3.54E+07	7.84E+07	5.07E+07	1.97E+07	8.85E+06	8.69E+06	4.05E+07	3.33E+07	3.11E+07	6.57E+07
P14211	CALR_MOUSE	Calr	Calreticulin	31	31	1.37E+08	7.32E+08	4.52E+08	1.17E+08	3.67E+07	4.18E+07	5.59E+07	7.32E+07	1.34E+08	7.42E+08	5.08E+08	1.47E+08	3.78E+07	4.64E+07	5.54E+07	7.23E+07
P14231	AT1B2_MOUSE	Atp1b2	Sodium/potassium-transporting ATPase subunit beta-2	20	20	1.31E+08	4.84E+08	1.33E+08	5.20E+07	3.30E+07	7.94E+07	6.96E+07	8.40E+07	1.63E+08	7.51E+08	2.25E+08	4.93E+07	2.82E+07	6.64E+07	5.60E+07	8.48E+07
P14430	HA18_MOUSE	H2-Q8	H-2 class I histocompatibility antigen, Q8 alpha chain	1	0					175942	147154	112506	98354.3	350629				165875
P14576	SRP54_MOUSE	Srp54	Signal recognition particle subunit SRP54	40	5	3.25E+06	3.51E+06	2.95E+06	3.37E+06	3.45E+06	3.97E+06	4.55E+06	5.95E+06	2.92E+06	3.75E+06	2.91E+06	3.88E+06	3.51E+06	3.80E+06	4.80E+06	5.35E+06
P14602	HSPB1_MOUSE	Hspb1	Heat shock protein beta-1	21	21	3.09E+07	1.00E+09	7.14E+07	7.88E+06	9.06E+06	6.55E+06	1.18E+07	1.60E+07	6.79E+07	1.23E+09	1.01E+08	8.44E+06	8.63E+06	7.49E+06	1.43E+07	1.66E+07
P14685	PSMD3_MOUSE	Psmd3	26S proteasome non-ATPase regulatory subunit 3	51	51	4.82E+06	1.25E+07	1.48E+07	9.53E+06	6.66E+06	5.97E+06	9.07E+06	1.16E+07	5.24E+06	1.36E+07	1.76E+07	1.55E+07	7.07E+06	7.57E+06	1.08E+07	1.26E+07
P14733	LMNB1_MOUSE	Lmnb1	Lamin-B1	69	61	1.11E+07	6.76E+07	6.98E+07	1.56E+07	6.91E+06	6.92E+06	8.98E+06	1.17E+07	1.40E+07	8.66E+07	7.25E+07	2.13E+07	7.47E+06	7.85E+06	8.36E+06	1.06E+07
P14824	ANXA6_MOUSE	Anxa6	Annexin A6	80	79	4.47E+07	8.36E+07	1.73E+08	1.07E+08	4.36E+07	4.03E+07	5.18E+07	5.44E+07	5.35E+07	8.30E+07	1.56E+08	9.95E+07	5.11E+07	3.59E+07	4.95E+07	6.01E+07
P14869	RLA0_MOUSE	Rplp0	Large ribosomal subunit protein uL10	24	24	1.83E+07	9.53E+07	3.02E+07	5.48E+06	1.66E+07	3.09E+07	2.14E+07	3.28E+07	2.38E+07	1.46E+08	5.33E+07	1.05E+07	9.88E+06	3.98E+07	1.87E+07	3.36E+07
P14873	MAP1B_MOUSE	Map1b	Microtubule-associated protein 1B	176	176	1.50E+07	6.09E+07	1.52E+08	2.59E+07	1.03E+07	1.20E+07	1.56E+07	1.90E+07	2.23E+07	8.52E+07	1.50E+08	3.57E+07	1.05E+07	1.31E+07	1.66E+07	1.93E+07
P14901	HMOX1_MOUSE	Hmox1	Heme oxygenase 1	15	15	1.94E+06	1.12E+06	2.04E+06	2.75E+06	1.28E+06	1.60E+06	1.25E+06	890637	1.37E+06	673520	1.85E+06	3.84E+06	1.34E+06	1.28E+06	913832	1.06E+06
P15037	ETS2_MOUSE	Ets2	Protein C-ets-2	2	2	1.46E+06								5.67E+06	883226
P15066	JUND_MOUSE	Jund	Transcription factor JunD	4	4			60733.6	43225	1485.5	51254.7	68100.8				90880	40498.6	1606.1	61819	69487.4	45605.4
P15105	GLNA_MOUSE	Glul	Glutamine synthetase	34	34	3.73E+08	2.83E+08	2.20E+08	1.47E+08	7.70E+07	2.31E+08	2.47E+08	1.83E+08	4.42E+08	4.79E+08	2.74E+08	1.69E+08	7.17E+07	2.38E+08	2.12E+08	2.03E+08
P15116	CADH2_MOUSE	Cdh2	Cadherin-2	33	31	7.31E+06	6.90E+06	9.76E+06	2.28E+07	1.12E+07	1.18E+07	1.23E+07	1.06E+07	7.69E+06	8.69E+06	1.16E+07	1.89E+07	1.13E+07	1.34E+07	1.16E+07	1.14E+07
P15208	INSR_MOUSE	Insr	Insulin receptor	33	32	207823	188612	302436	293629	143447	225195	163789	182819	217469	189201	313538	321295	174204	172816	178580	190103
P15209	NTRK2_MOUSE	Ntrk2	BDNF/NT-3 growth factors receptor	29	23	2.28E+06	2.00E+06	9.68E+06	4.70E+06	3.09E+06	2.45E+06	4.21E+06	8.23E+06	5.11E+06	3.40E+06	1.41E+07	7.16E+06	3.12E+06	2.98E+06	4.02E+06	8.65E+06
P15261	INGR1_MOUSE	Ifngr1	Interferon gamma receptor 1	9	9	174446	5.16E+06	886713	49355.2	262515	234073	100637	78423.3	182651	8.65E+06	1.09E+06	93125.2	217983	146128	130270	52426.9
P15306	TRBM_MOUSE	Thbd	Thrombomodulin	2	2					377.629
P15307	REL_MOUSE	Rel	Proto-oncogene c-Rel	17	17	137639	123301	166347	89725	157396	268749	251986	178836	155081	123799	204914	110859	235448	330799	192196	139348
P15327	PMGE_MOUSE	Bpgm	Bisphosphoglycerate mutase	17	17	1.51E+06	1.93E+06	5.20E+06	2.12E+06	2.29E+06	2.44E+06	2.05E+06	2.36E+06	1.58E+06	2.09E+06	5.75E+06	2.41E+06	2.31E+06	2.87E+06	2.67E+06	2.17E+06
P15331	PERI_MOUSE	Prph	Peripherin	22	22	227204	211618	372942	96352.2	265168	176143	181549	171534	239016	240985	525983	194293	338000	311732	214230	195474
P15379	CD44_MOUSE	Cd44	CD44 antigen	11	11	2.57E+06	2.09E+06	6.72E+07	1.03E+07	1.78E+06	3.69E+06	4.68E+06	3.52E+06	2.87E+06	3.04E+06	5.52E+07	1.10E+07	1.23E+06	6.71E+06	5.00E+06	3.57E+06
P15388	KCNC1_MOUSE	Kcnc1	Voltage-gated potassium channel KCNC1	12	12	227148			441650	160182	381565	306649	268769	237601			549775	50883	378273	334777	224031
P15508	SPTB1_MOUSE	Sptb	Spectrin beta chain, erythrocytic	149	149	7.21E+06	1.71E+07	2.62E+07	1.42E+07	9.69E+06	1.46E+07	1.39E+07	1.46E+07	8.31E+06	1.85E+07	2.45E+07	1.49E+07	9.01E+06	1.52E+07	1.40E+07	1.21E+07
P15532	NDKA_MOUSE	Nme1	Nucleoside diphosphate kinase A	19	11	3.09E+07	6.18E+07	9.52E+07	7.20E+07	1.46E+08	1.99E+08	1.92E+08	2.36E+08	7.72E+07	7.43E+07	7.87E+07	1.12E+08	1.44E+08	2.07E+08	1.69E+08	2.32E+08
P15533	TR30A_MOUSE	Trim30a	Tripartite motif-containing protein 30A	14	7		5417.55	11444	9955.14	18438.5		9164.93	10183.9		13160.8	12981.3	10664.8	23268.1	4036.8	9863.85	13474
P15535	B4GT1_MOUSE	B4galt1	Beta-1,4-galactosyltransferase 1	3	3					14503.8		23382.9	31903.1					12847.7	20803.9	25497	26522.1
P15626	GSTM2_MOUSE	Gstm2	Glutathione S-transferase Mu 2	16	10			339404	410427	291327	432736	436651	1.19E+06			359820	450496	401697	590832	385150	1.41E+06
P15655	FGF2_MOUSE	Fgf2	Fibroblast growth factor 2	8	8		47173.7	96915.7	101447	22538.1	104582	176567	30212.5		46648.3	37691.5	93309.3	34297	272670	123154	30420.6
P15806	TFE2_MOUSE	Tcf3	Transcription factor E2-alpha	2	2									146064
P15864	H12_MOUSE	H1-2	Histone H1.2	16	4	3.66E+07	4.04E+08	2.26E+08	2.65E+07	2.33E+07	2.70E+07	3.25E+07	4.43E+07	3.66E+07	4.89E+08	3.36E+08	4.85E+07	2.84E+07	2.39E+07	2.75E+07	4.89E+07
P15920	VPP2_MOUSE	Atp6v0a2	V-type proton ATPase 116 kDa subunit a 2	31	31	230847	75025.8	242112	897967	182864	331016	393513	573963	249436	202859	250726	939776	222441	412233	384510	559072
P15975	UBP53_MOUSE	Usp53	Ubiquitin carboxyl-terminal hydrolase 53	32	32	117086	102640	219502	147068	79830.3	101231	101451	110697	123064	109349	230446	197693	79348.6	106339	102711	103220
P16014	SCG1_MOUSE	Chgb	Secretogranin-1	63	63	3.28E+07	3.46E+08	2.25E+07	3.69E+06	1.96E+06	1.58E+06	1.53E+06	2.64E+06	4.97E+07	3.56E+08	3.06E+07	4.18E+06	2.09E+06	1.59E+06	1.83E+06	3.03E+06
P16045	LEG1_MOUSE	Lgals1	Galectin-1	14	14	4.54E+08	3.63E+08	6.46E+07	1.98E+07	2.56E+07	3.33E+07	6.86E+07	5.04E+07	1.62E+08	2.19E+08	2.72E+07	1.07E+07	2.59E+07	3.18E+07	4.90E+07	3.64E+07
P16054	KPCE_MOUSE	Prkce	Protein kinase C epsilon type	70	64	6.37E+06	6.97E+07	3.61E+07	9.93E+06	5.79E+06	5.29E+06	9.04E+06	1.36E+07	6.90E+06	8.26E+07	5.01E+07	1.12E+07	6.71E+06	6.43E+06	9.23E+06	1.24E+07
P16056	MET_MOUSE	Met	Hepatocyte growth factor receptor	27	26	587143	570697	515989	702332	967720	810178	827612	698685	766647	617465	533538	867160	1.05E+06	1.12E+06	898202	790996
P16092	FGFR1_MOUSE	Fgfr1	Fibroblast growth factor receptor 1	27	22	400715	367460	913062	495606	679813	974704	987382	712179	419439	374816	874253	785731	637550	1.19E+06	884071	814617
P16110	LEG3_MOUSE	Lgals3	Galectin-3	15	15	2.76E+08	1.95E+08	1.88E+07	5.72E+06	3.12E+06	7.98E+06	1.25E+07	1.27E+07	2.56E+08	1.37E+08	1.53E+07	3.89E+06	2.89E+06	7.37E+06	1.01E+07	1.15E+07
P16125	LDHB_MOUSE	Ldhb	L-lactate dehydrogenase B chain	29	29	2.67E+07	2.84E+08	2.34E+08	7.30E+07	4.13E+07	4.83E+07	6.83E+07	1.38E+08	1.12E+08	4.00E+08	2.32E+08	4.20E+07	4.02E+07	4.74E+07	6.85E+07	1.43E+08
P16254	SRP14_MOUSE	Srp14	Signal recognition particle 14 kDa protein	12	12	1.61E+06	3.40E+06	1.67E+06	1.67E+06	1.16E+06	4.66E+06	2.47E+06	2.70E+06	1.69E+06	3.13E+06	1.51E+06	1.25E+06	731287	4.92E+06	2.97E+06	2.88E+06
P16283	B3A3_MOUSE	Slc4a3	Anion exchange protein 3	34	30	334773	418277	393360	632002	505855	692650	417101	414686	350146	439827	534872	471649	489323	512694	320964	539806
P16301	LCAT_MOUSE	Lcat	Phosphatidylcholine-sterol acyltransferase	13	13	91540.3	223551	182046	238877	366265	247745	468550	524025	140580	222173	154882	188569	434979	199984	428886	267231
P16305	GBRA6_MOUSE	Gabra6	Gamma-aminobutyric acid receptor subunit alpha-6	2	2					5572.3			17988.5
P16330	CN37_MOUSE	Cnp	2',3'-cyclic-nucleotide 3'-phosphodiesterase	61	60	2.83E+07	2.56E+08	7.50E+08	9.04E+07	5.25E+07	6.81E+07	8.05E+07	1.08E+08	7.11E+07	6.31E+08	7.15E+08	1.04E+08	5.42E+07	6.34E+07	8.32E+07	1.11E+08
P16332	MUTA_MOUSE	Mmut	Methylmalonyl-CoA mutase, mitochondrial	38	38	2.86E+06	2.68E+06	8.13E+06	6.67E+06	2.83E+06	3.77E+06	4.17E+06	4.15E+06	3.96E+06	2.77E+06	8.25E+06	9.13E+06	2.43E+06	3.92E+06	3.98E+06	3.50E+06
P16388	KCNA1_MOUSE	Kcna1	Potassium voltage-gated channel subfamily A member 1	19	13	358765	314095	2.71E+06	975542	275869	811373	1.67E+06	1.98E+06	375294	315308	1.95E+06	1.58E+06	337260	859712	2.19E+06	2.17E+06
P16390	KCNA3_MOUSE	Kcna3	Potassium voltage-gated channel subfamily A member 3	8	8				194572	150682	59498.5						187808	189307	225327	167399	6655.43
P16406	AMPE_MOUSE	Enpep	Glutamyl aminopeptidase	9	9			16950.1		25813.1	23383.6	27568.3				33132.1	23144	23608.9	30637.8
P16460	ASSY_MOUSE	Ass1	Argininosuccinate synthase	36	36	9.53E+06	1.43E+07	1.37E+07	1.88E+07	1.06E+07	1.38E+07	1.71E+07	2.30E+07	1.72E+07	1.68E+07	1.57E+07	2.14E+07	1.29E+07	1.54E+07	1.86E+07	2.38E+07
P16546	SPTN1_MOUSE	Sptan1	Spectrin alpha chain, non-erythrocytic 1	311	310	1.72E+08	1.12E+09	1.17E+09	3.19E+08	1.33E+08	1.22E+08	1.71E+08	2.15E+08	2.97E+08	1.30E+09	1.21E+09	3.62E+08	1.34E+08	1.33E+08	1.68E+08	1.95E+08
P16627	HS71L_MOUSE	Hspa1l	Heat shock 70 kDa protein 1-like	15	4	5.41E+06	5.84E+07	2.51E+07	3.16E+06	4.14E+06	7.62E+06	5.63E+06	4.99E+06	4.36E+06	2.19E+08	3.53E+07	3.21E+06	4.07E+06	7.28E+06	4.69E+06	5.41E+06
P16675	PPGB_MOUSE	Ctsa	Lysosomal protective protein	23	23	2.13E+07	1.82E+07	8.56E+06	6.46E+06	5.39E+06	1.12E+07	1.85E+07	1.49E+07	9.86E+06	7.62E+06	5.55E+06	4.94E+06	4.97E+06	1.23E+07	1.80E+07	1.58E+07
P16858	G3P_MOUSE	Gapdh	Glyceraldehyde-3-phosphate dehydrogenase	40	2	4.10E+09	2.42E+09	4.91E+08	2.98E+08	3.56E+08	1.31E+09	2.01E+09	2.96E+09	3.93E+09	3.30E+09	7.46E+08	2.87E+08	3.95E+08	1.17E+09	2.01E+09	2.79E+09
P16879	FES_MOUSE	Fes	Tyrosine-protein kinase Fes/Fps	7	7	313990	137376	35672.1	48606.9	25787.1	11973.3	43709.1		49918.9		38456.6	41058.2	35877.8	46947.3		46418.5
P16882	GHR_MOUSE	Ghr	Growth hormone receptor	4	4				105.502	58.6993		84.322					75.4552
P16951	ATF2_MOUSE	Atf2	Cyclic AMP-dependent transcription factor ATF-2	18	15	217873	191113	3.18E+06	269012	187070	219457	163081	228670	228087	191831	3.85E+06	359158	163339	192612	209685	250248
P17012	ZFX_MOUSE	Zfx	Zinc finger X-chromosomal protein	12	12	104551	91716	81999.9	638.053	117651	59832	69549.6	81448.3	109949	92640.9	86524.8	188.719	142393	97690.7		162935
P17047	LAMP2_MOUSE	Lamp2	Lysosome-associated membrane glycoprotein 2	12	12	1.45E+06	1.23E+06	5.09E+06	3.02E+06	2.42E+06	5.68E+06	1.04E+07	1.92E+07	1.79E+06	1.80E+06	5.31E+06	4.39E+06	2.20E+06	6.88E+06	1.02E+07	1.83E+07
P17095	HMGA1_MOUSE	Hmga1	High mobility group protein HMG-I/HMG-Y	9	9	5.29E+07	3.25E+07	4.76E+06	2.72E+06	2.65E+06	3.17E+06	3.20E+06	3.75E+06	3.84E+07	4.17E+07	3.93E+06	2.03E+06	2.89E+06	3.06E+06	2.51E+06	4.04E+06
P17125	TGFB3_MOUSE	Tgfb3	Transforming growth factor beta-3 proprotein	2	2	32770.3						24237.9		30313.2	107036					26876	26076.5
P17141	ZFP37_MOUSE	Zfp37	Zinc finger protein 37	19	16	175397	492619	1.24E+06	139746	161707	140839		150398	183477	996573	1.32E+06	287057	205674	162796	118273	168645
P17156	HSP72_MOUSE	Hspa2	Heat shock-related 70 kDa protein 2	42	39	3.90E+07	3.16E+07	3.51E+07	1.28E+07	1.73E+07	1.68E+07	2.22E+07	2.29E+07	8.04E+07	9.31E+07	4.03E+07	1.14E+07	1.85E+07	1.70E+07	2.23E+07	2.69E+07
P17182	ENOA_MOUSE	Eno1	Alpha-enolase	64	55	1.98E+09	4.37E+09	8.62E+08	4.78E+08	3.87E+08	4.03E+08	5.45E+08	8.20E+08	3.59E+09	4.55E+09	7.07E+08	6.34E+08	3.79E+08	3.63E+08	5.86E+08	7.77E+08
P17183	ENOG_MOUSE	Eno2	Gamma-enolase	29	27	8.26E+07	5.58E+07	5.12E+07	5.10E+07	3.84E+07	8.08E+07	1.05E+08	8.04E+07	2.73E+08	1.37E+08	6.67E+07	5.95E+07	4.22E+07	8.79E+07	8.62E+07	8.12E+07
P17225	PTBP1_MOUSE	Ptbp1	Polypyrimidine tract-binding protein 1	24	20	3.21E+07	2.25E+07	6.45E+06	7.72E+06	3.19E+06	1.02E+07	1.15E+07	2.41E+07	1.80E+07	1.01E+07	5.17E+06	7.20E+06	3.94E+06	1.36E+07	1.21E+07	2.21E+07
P17426	AP2A1_MOUSE	Ap2a1	AP-2 complex subunit alpha-1	76	58	5.53E+07	1.87E+08	9.80E+07	4.45E+07	4.20E+07	5.34E+07	7.92E+07	9.94E+07	7.60E+07	1.93E+08	1.21E+08	5.80E+07	4.88E+07	5.76E+07	7.96E+07	9.26E+07
P17427	AP2A2_MOUSE	Ap2a2	AP-2 complex subunit alpha-2	54	54	1.30E+07	4.60E+07	4.13E+07	2.10E+07	2.66E+07	2.37E+07	2.60E+07	3.64E+07	1.34E+07	5.77E+07	5.45E+07	2.69E+07	2.96E+07	2.68E+07	3.04E+07	3.82E+07
P17439	GBA1_MOUSE	Gba1	Lysosomal acid glucosylceramidase	23	23	1.98E+06	2.34E+06	1.31E+06	1.64E+06	2.61E+06	3.39E+06	2.02E+06	5.75E+06	3.19E+06	2.05E+06	743902	1.28E+06	2.71E+06	4.59E+06	2.57E+06	5.33E+06
P17515	CXL10_MOUSE	Cxcl10	C-X-C motif chemokine 10	1	1						33873.4								205428
P17563	SBP1_MOUSE	Selenbp1	Methanethiol oxidase	37	8	2.36E+06	2.62E+06	3.23E+06	4.08E+06	2.45E+06	2.23E+06	3.11E+06	4.52E+06	2.51E+06	2.16E+06	3.53E+06	3.27E+06	2.47E+06	2.38E+06	3.28E+06	4.99E+06
P17665	COX7C_MOUSE	Cox7c	Cytochrome c oxidase subunit 7C, mitochondrial	6	6	3.21E+08	1.52E+08	3.19E+06	688142	1.56E+06	701430	883821	2.15E+06	1.26E+08	1.14E+08	3.84E+06	1.26E+06	1.28E+06	767294	1.12E+06	1.82E+06
P17710	HXK1_MOUSE	Hk1	Hexokinase-1	88	80	7.41E+07	3.99E+08	2.01E+08	4.81E+07	5.72E+07	8.94E+07	1.13E+08	1.03E+08	1.81E+08	4.50E+08	2.25E+08	6.92E+07	5.15E+07	1.02E+08	1.12E+08	1.22E+08
P17742	PPIA_MOUSE	Ppia	Peptidyl-prolyl cis-trans isomerase A	14	14	1.02E+08	7.47E+08	1.44E+09	5.55E+08	1.92E+08	4.03E+08	4.56E+08	7.20E+08	2.08E+08	9.68E+08	1.21E+09	6.22E+08	1.83E+08	2.92E+08	4.66E+08	6.23E+08
P17751	TPIS_MOUSE	Tpi1	Triosephosphate isomerase	23	23	1.44E+09	1.11E+09	1.44E+08	1.24E+08	6.63E+07	4.02E+08	5.54E+08	5.16E+08	1.68E+09	2.32E+09	1.45E+08	1.63E+08	6.00E+07	4.20E+08	5.66E+08	5.08E+08
P17809	GTR1_MOUSE	Slc2a1	Solute carrier family 2, facilitated glucose transporter member 1	10	10	934526	743966	677849	2.42E+06	1.84E+06	1.15E+06	926216	1.37E+06	1.00E+06	795205	507037	1.62E+06	2.30E+06	1.28E+06	967140	1.50E+06
P17879	HS71B_MOUSE	Hspa1b	Heat shock 70 kDa protein 1B	26	1	4.87E+06	2.64E+06	4.67E+06	4.48E+06	3.89E+06	7.79E+06	6.39E+06	8.07E+06	7.30E+06	3.93E+06	4.14E+06	3.32E+06	3.00E+06	8.11E+06	7.47E+06	6.64E+06
P17918	PCNA_MOUSE	Pcna	Proliferating cell nuclear antigen	13	13	9.78E+06	7.63E+06	2.23E+06	1.82E+06	1.26E+06	699971	1.03E+06	1.21E+06	3.59E+06	1.44E+06	1.71E+06	1.72E+06	1.11E+06	488958	974214	921133
P18052	PTPRA_MOUSE	Ptpra	Receptor-type tyrosine-protein phosphatase alpha	49	45	3.04E+06	2.64E+06	3.21E+06	6.97E+06	4.07E+06	5.99E+06	6.55E+06	6.60E+06	3.19E+06	2.49E+06	3.20E+06	6.01E+06	3.58E+06	6.05E+06	6.46E+06	6.62E+06
P18155	MTDC_MOUSE	Mthfd2	Bifunctional methylenetetrahydrofolate dehydrogenase/cyclohydrolase, mitochondrial	18	18		672786	558397	713358	712960	270586		672199		653476	579199	640290	927999	660230		650415
P18181	CD48_MOUSE	Cd48	CD48 antigen	4	4	3082.74				801.192	167.923		775.885					776.967	137.514
P18242	CATD_MOUSE	Ctsd	Cathepsin D	27	27	2.39E+08	3.19E+08	1.48E+08	6.80E+07	3.59E+07	7.59E+07	1.06E+08	1.47E+08	8.91E+07	1.73E+08	1.14E+08	6.93E+07	3.69E+07	7.64E+07	9.52E+07	1.31E+08
P18406	CCN1_MOUSE	Ccn1	CCN family member 1	25	25	407413	770841	851421	607493	531135	845382	676015	798857	427643	679379	899750	600885	676467	871177	729349	804428
P18572	BASI_MOUSE	Bsg	Basigin	16	16	7.46E+07	5.46E+09	1.15E+08	3.41E+07	2.15E+07	1.59E+07	2.67E+07	4.60E+07	8.90E+07	5.99E+09	1.50E+08	5.91E+07	2.00E+07	1.88E+07	2.76E+07	3.54E+07
P18581	CTR2_MOUSE	Slc7a2	Cationic amino acid transporter 2	13	13		1.59E+06	219826	30702.5	13615.7	32032.2	39520.5	47837.6		903137	207829	60772.9	31283	31329.8	33101.9	33341.2
P18608	HMGN1_MOUSE	Hmgn1	Non-histone chromosomal protein HMG-14	3	3	3.18E+07	8.72E+07	3.84E+06	461418	168845	126787		320593	2.99E+07	6.63E+07	5.02E+06	383657	249888	162688		365514
P18653	KS6A1_MOUSE	Rps6ka1	Ribosomal protein S6 kinase alpha-1	40	24		3.77E+06	3.29E+06	7.71E+06	3.25E+06	3.44E+06	3.17E+06	2.85E+06	2.62E+06	3.95E+06	3.14E+06	5.09E+06	3.93E+06	4.27E+06	3.18E+06	3.80E+06
P18654	KS6A3_MOUSE	Rps6ka3	Ribosomal protein S6 kinase alpha-3	30	27	388686	298916	1.15E+06	587941	265316	613852	762335	997118	324790	270865	1.22E+06	489314	340159	711134	870951	852896
P18760	COF1_MOUSE	Cfl1	Cofilin-1	34	28	6.32E+08	1.99E+09	1.20E+09	1.57E+08	2.54E+08	2.21E+08	4.15E+08	6.99E+08	6.65E+08	2.76E+09	1.73E+09	1.28E+08	2.82E+08	2.80E+08	4.09E+08	5.97E+08
P18826	KPB1_MOUSE	Phka1	Phosphorylase b kinase regulatory subunit alpha, skeletal muscle isoform	56	54	1.14E+06	1.25E+06	2.25E+06	2.37E+06	2.42E+06	2.21E+06	2.79E+06	3.16E+06	1.64E+06	1.24E+06	2.47E+06	3.42E+06	2.32E+06	2.32E+06	2.86E+06	2.90E+06
P18828	SDC1_MOUSE	Sdc1	Syndecan-1	2	2		1983.8		2431.29						1988.7		1171.13
P18872	GNAO_MOUSE	Gnao1	Guanine nucleotide-binding protein G(o) subunit alpha	38	32	9.79E+07	1.17E+09	8.76E+08	1.47E+08	4.92E+07	1.54E+08	1.17E+08	1.48E+08	1.81E+08	1.78E+09	7.78E+08	2.16E+08	3.85E+07	1.33E+08	1.19E+08	1.88E+08
P19096	FAS_MOUSE	Fasn	Fatty acid synthase	160	160	3.39E+07	4.51E+07	6.96E+07	4.99E+07	4.37E+07	3.90E+07	5.12E+07	6.00E+07	5.48E+07	6.23E+07	7.91E+07	6.40E+07	5.08E+07	4.93E+07	5.68E+07	6.74E+07
P19137	LAMA1_MOUSE	Lama1	Laminin subunit alpha-1	76	76	353390	343026	399508	390142	326995	371168	370154	354971	369636	345593	380956	415974	230241	298526	271970	352527
P19157	GSTP1_MOUSE	Gstp1	Glutathione S-transferase P 1	21	10	1.46E+07	3.76E+08	3.47E+08	2.21E+07	1.56E+07	3.48E+07	3.64E+07	5.47E+07	1.72E+07	4.34E+08	3.01E+08	2.58E+07	1.61E+07	4.40E+07	3.85E+07	5.07E+07
P19182	IFRD1_MOUSE	Ifrd1	Interferon-related developmental regulator 1	10	10			25236.3	20649.2	20739.7	21616.6	16309				28928.5	15757.9	14508	30369.1	16300.2	38380.5
P19221	THRB_MOUSE	F2	Prothrombin	8	3	1.21E+06		1.78E+06	1.65E+06	2.38E+06	1.05E+06	1.17E+06	988169	1.36E+06		1.43E+06	1.26E+06	2.13E+06	1.85E+06	1.01E+06	833216
P19246	NFH_MOUSE	Nefh	Neurofilament heavy polypeptide	61	58	1.18E+08	7.71E+08	1.31E+08	3.15E+07	1.01E+07	1.48E+07	1.34E+07	1.67E+07	9.56E+07	8.64E+08	1.69E+08	4.11E+07	1.05E+07	1.64E+07	1.34E+07	1.77E+07
P19253	RL13A_MOUSE	Rpl13a	Large ribosomal subunit protein uL13	16	16	3.96E+07	3.37E+07	1.68E+08	3.17E+07	1.20E+07	1.51E+07	1.55E+07	1.74E+07	6.20E+07	7.00E+07	1.95E+08	2.39E+07	1.43E+07	1.84E+07	1.88E+07	1.89E+07
P19258	MPV17_MOUSE	Mpv17	Mitochondrial inner membrane protein Mpv17	6	6	554697	511796	330044	91295.5	251188	6.53E+06	2.91E+06	2.64E+06		573049	354759	88432.4	324929	9.62E+06	2.85E+06	2.97E+06
P19324	SERPH_MOUSE	Serpinh1	Serpin H1	34	34	3.59E+06	5.67E+06	1.84E+07	4.39E+06	5.40E+06	7.99E+06	7.93E+06	1.33E+07	4.26E+06	8.29E+06	1.55E+07	5.65E+06	4.59E+06	9.91E+06	8.87E+06	1.42E+07
P19426	NELFE_MOUSE	Nelfe	Negative elongation factor E	20	20	134188	127443	156170	118293	105413	141440	190464	198157	147558	127381	153860	104092	93338.9	113475	237071	225131
P19536	COX5B_MOUSE	Cox5b	Cytochrome c oxidase subunit 5B, mitochondrial	12	12	2.10E+07	4.48E+07	1.73E+08	8.88E+07	2.03E+07	3.03E+07	4.20E+07	5.36E+07	2.19E+07	3.60E+07	1.50E+08	1.16E+08	1.97E+07	3.54E+07	3.59E+07	7.11E+07
P19639	GSTM3_MOUSE	Gstm3	Glutathione S-transferase Mu 3	1	1				205579	572745	834069						314900	333656	1.11E+06
P19783	COX41_MOUSE	Cox4i1	Cytochrome c oxidase subunit 4 isoform 1, mitochondrial	17	17	2.16E+06	8.09E+06	2.46E+07	5.98E+07	8.11E+07	1.22E+08	8.94E+07	7.72E+07	2.59E+07	1.78E+07	2.39E+07	1.28E+08	6.21E+07	1.23E+08	8.14E+07	6.60E+07
P19973	LSP1_MOUSE	Lsp1	Lymphocyte-specific protein 1	19	19	1.01E+06	510053	4.23E+06	975805	276245	202519	328574	328584	475369	1.06E+06	5.69E+06	1.32E+06	401984	267206	259835	342040
P20029	BIP_MOUSE	Hspa5	Endoplasmic reticulum chaperone BiP	65	63	2.05E+08	6.54E+08	2.44E+08	1.05E+08	4.78E+07	6.71E+07	7.86E+07	7.99E+07	1.50E+08	5.91E+08	2.75E+08	1.22E+08	4.64E+07	7.75E+07	7.43E+07	8.87E+07
P20033	PDGFA_MOUSE	Pdgfa	Platelet-derived growth factor subunit A	5	5		5570.3	5001.22	5654.77	7382.58			2680.71			5178.77	5793.72	4884.95	5703.3
P20060	HEXB_MOUSE	Hexb	Beta-hexosaminidase subunit beta	27	27	1.65E+07	1.45E+07	2.19E+07	1.01E+07	1.15E+07	1.81E+07	1.30E+07	1.18E+07	9.42E+06	1.20E+07	2.24E+07	1.13E+07	1.15E+07	1.57E+07	1.14E+07	1.46E+07
P20065	TYB4_MOUSE	Tmsb4x	Thymosin beta-4	10	8	1.30E+08	2.85E+09	2.97E+09	4.77E+07	2.85E+07	2.92E+07	4.82E+07	9.89E+07	1.35E+08	4.35E+09	3.60E+09	1.02E+08	3.10E+07	4.44E+07	4.91E+07	8.19E+07
P20067	ID1_MOUSE	Id1	DNA-binding protein inhibitor ID-1	2	2				1980.15	8040.55		7506.9					3022.59	4828.8
P20108	PRDX3_MOUSE	Prdx3	Thioredoxin-dependent peroxide reductase, mitochondrial	16	16	1.21E+08	1.01E+08	7.02E+07	2.60E+07	1.10E+07	3.16E+07	7.92E+07	5.21E+07	2.50E+08	1.87E+08	5.15E+07	2.69E+07	9.81E+06	2.73E+07	6.89E+07	6.11E+07
P20152	VIME_MOUSE	Vim	Vimentin	75	67	4.03E+09	1.95E+10	3.68E+09	1.17E+09	4.44E+08	5.19E+08	7.99E+08	8.04E+08	4.60E+09	2.50E+10	4.48E+09	1.27E+09	4.60E+08	5.78E+08	8.05E+08	8.00E+08
P20181	NTF3_MOUSE	Ntf3	Neurotrophin-3	1	1					666.513
P20352	TF_MOUSE	F3	Tissue factor	16	16			2.75E+06	8.66E+06	1.28E+06	985946	1.21E+06	1.45E+06			3.03E+06	1.09E+07	1.34E+06	1.32E+06	1.20E+06	1.18E+06
P20357	MTAP2_MOUSE	Map2	Microtubule-associated protein 2	178	178	7.90E+07	4.96E+08	4.06E+08	8.81E+07	5.85E+07	4.92E+07	6.64E+07	7.16E+07	1.49E+08	6.97E+08	5.16E+08	1.07E+08	6.13E+07	5.61E+07	6.58E+07	7.80E+07
P20444	KPCA_MOUSE	Prkca	Protein kinase C alpha type	31	31	3.14E+07	2.49E+08	7.07E+07	6.56E+06	3.84E+06	6.41E+06	5.65E+06	1.11E+07	2.33E+07	2.68E+08	7.87E+07	7.38E+06	3.36E+06	7.90E+06	6.63E+06	1.12E+07
P20491	FCERG_MOUSE	Fcer1g	High affinity immunoglobulin epsilon receptor subunit gamma	4	4		920782	484930	532200	184813	167486	161666	279770		995406	423003	932013	138915	177620	182847	334335
P20664	PRI1_MOUSE	Prim1	DNA primase small subunit	5	5			30709.5		19717.6	60320.6				54808.1		11136.4	34811.7	21446		25675.7
P20801	TNNC2_MOUSE	Tnnc2	Troponin C, skeletal muscle	1	0	3.29E+08	1.34E+10	1.22E+09	3.02E+08	4.79E+07	1.24E+08	9.85E+07	1.07E+08	2.24E+08	3.47E+10	1.20E+09	8.42E+08	3.88E+07	9.67E+07	6.83E+07	6.24E+07
P20917	MAG_MOUSE	Mag	Myelin-associated glycoprotein	21	21	4.04E+06	1.52E+07	1.31E+07	2.59E+07	5.47E+06	8.08E+06	7.72E+06	7.51E+06	7.74E+06	2.59E+07	1.15E+07	3.60E+07	7.28E+06	9.61E+06	7.67E+06	8.64E+06
P20918	PLMN_MOUSE	Plg	Plasminogen	6	5			267669	106137	369801	244946	221936	196402			330741	209300	506129	281237	212579	217839
P20934	EVI2A_MOUSE	Evi2a	Protein EVI2A	1	1						17161	133712							16362.5	75812.1
P21107	TPM3_MOUSE	Tpm3	Tropomyosin alpha-3 chain	9	9	5.16E+08	2.84E+09	6.07E+07	4.63E+06	992987	2.51E+06	3.32E+06	6.31E+06	5.78E+08	3.73E+09	7.16E+07	3.71E+06	1.63E+06	3.09E+06	2.67E+06	6.88E+06
P21126	UBL4A_MOUSE	Ubl4a	Ubiquitin-like protein 4A	12	12			2.60E+07	1.68E+07	5.73E+06	4.34E+06	4.17E+06	6.56E+06			2.13E+07	1.66E+07	5.73E+06	5.24E+06	5.03E+06	6.91E+06
P21180	CO2_MOUSE	C2	Complement C2	3	3		1.62E+06									157606
P21237	BDNF_MOUSE	Bdnf	Neurotrophic factor BDNF precursor form	5	5		47048.2	39950.4	39371.8	15784.3	11651.2	15949.1			44759.1	112879	98002.3	15232.4	7230.62	12216.9	46988.4
P21271	MYO5B_MOUSE	Myo5b	Unconventional myosin-Vb	61	60	555580	500684	704935	472300	607642	539091	755991	592759	594894	502182	774334	508682	662339	701980	861943	729942
P21278	GNA11_MOUSE	Gna11	Guanine nucleotide-binding protein subunit alpha-11	20	18	1.37E+07	1.23E+07	1.17E+07	1.24E+07	9.28E+06	1.28E+07	1.56E+07	1.07E+07	1.46E+07	1.51E+07	1.33E+07	1.84E+07	1.17E+07	1.44E+07	1.53E+07	1.35E+07
P21279	GNAQ_MOUSE	Gnaq	Guanine nucleotide-binding protein G(q) subunit alpha	35	23	1.63E+07	4.01E+07	2.70E+07	2.15E+07	1.63E+07	2.48E+07	2.36E+07	2.32E+07	1.95E+07	2.86E+07	2.86E+07	2.42E+07	2.10E+07	3.15E+07	2.53E+07	1.87E+07
P21447	MDR1A_MOUSE	Abcb1a	ATP-dependent translocase ABCB1	5	5			3281.23		360.16					2724.76	2594.54		275.749
P21460	CYTC_MOUSE	Cst3	Cystatin-C	13	13	1.81E+06	2.82E+08	5.74E+07	1.59E+06	5.06E+06	3.34E+06	3.42E+06	3.28E+06	5.45E+06	4.02E+08	4.02E+07	2.96E+06	5.57E+06	3.34E+06	3.11E+06	3.06E+06
P21550	ENOB_MOUSE	Eno3	Beta-enolase	5	5	6.02E+07	2.74E+07	1.86E+06	4.39E+07	9.08E+07	5.37E+07	4.97E+07	6.50E+07	1.20E+08	3.34E+07	2.83E+06	2.49E+07	1.31E+07	4.35E+07	5.01E+07	4.34E+07
P21619	LMNB2_MOUSE	Lmnb2	Lamin-B2	53	53	7.46E+06	7.60E+07	3.05E+07	8.15E+06	2.12E+06	2.09E+06	2.42E+06	2.47E+06	1.04E+07	1.25E+08	4.46E+07	1.03E+07	2.10E+06	2.02E+06	2.45E+06	2.96E+06
P21661	NEC2_MOUSE	Pcsk2	Neuroendocrine convertase 2	26	26	1.04E+06	955232	890472	1.12E+06	2.29E+06	1.20E+06	1.56E+06	2.48E+06	1.09E+06	993780	997819	1.11E+06	2.95E+06	1.20E+06	1.93E+06	2.32E+06
P21761	TRHR_MOUSE	Trhr	Thyrotropin-releasing hormone receptor	2	2				67395.6									65566.8	94068.2		60741.1
P21803	FGFR2_MOUSE	Fgfr2	Fibroblast growth factor receptor 2	11	11		105182	85656	120770	90353.8	26074.1				106844	88574.1	281516	107925	75562.5	32486.5	76883.8
P21836	ACES_MOUSE	Ache	Acetylcholinesterase	17	17		184193	415204	142997	45816.5	210382	131342	134282		145140	297022	199366		278681	166842	183629
P21855	CD72_MOUSE	Cd72	B-cell differentiation antigen CD72	9	9		362072	472834	459021	186018	78778.2		364153		296499	533731	413598	263286	115835	239455
P21952	PO3F1_MOUSE	Pou3f1	POU domain, class 3, transcription factor 1	4	4		486.126	1222.03	378.553	594.229					491.551			353.299
P21956	MFGM_MOUSE	Mfge8	Lactadherin	21	21	1.38E+06	1.26E+06	569023	1.33E+06	667224	754170	811236	630474			468575	1.81E+06	666404	927301	641140	656015
P21958	TAP1_MOUSE	Tap1	Antigen peptide transporter 1	23	23	519727	393359	202915	140575	102139	261026	166165	155354	316370	238973	182491	88068.3	94996.7	237953	167411	465619
P21981	TGM2_MOUSE	Tgm2	Protein-glutamine gamma-glutamyltransferase 2	35	34	2.04E+07	1.49E+07	4.65E+06	1.19E+06	521077	715127	1.49E+06	886209	4.91E+06	7.57E+06	3.19E+06	878216	463172	839131	838059	745553
P21995	EMB_MOUSE	Emb	Embigin	11	11	820117	505851	637401	509181	959895	962674	727134	677607	639614	360673	790049	432157	1.26E+06	1.33E+06	980176	855115
P22005	PENK_MOUSE	Penk	Proenkephalin-A	6	6	58056.5	68672.2	60863.4			42909.9	142191	42550.3	60748.4	71450.7	68779.6	34395.2		23192.8	300397	298526
P22272	IL6RA_MOUSE	Il6ra	Interleukin-6 receptor subunit alpha	4	4				775.769	612.703	783.489						655.738
P22315	HEMH_MOUSE	Fech	Ferrochelatase, mitochondrial	27	27	2.62E+06	2.14E+06	1.89E+07	8.45E+06	4.64E+06	5.14E+06	6.17E+06	9.99E+06	3.03E+06	2.34E+06	1.76E+07	9.08E+06	5.22E+06	5.43E+06	5.08E+06	9.01E+06
P22339	GA45B_MOUSE	Gadd45b	Growth arrest and DNA damage-inducible protein GADD45 beta	2	2					492.923								183.636	176.519
P22366	MYD88_MOUSE	Myd88	Myeloid differentiation primary response protein MyD88	14	14	470478	2.35E+06	415853	49375.5	248663	304702	222600	243792	517972	3.11E+06	431882	92384	259801	409820	244584	272574
P22437	PGH1_MOUSE	Ptgs1	Prostaglandin G/H synthase 1	24	24			1.20E+06	483068	826365	468671	411124	546018		620374	1.24E+06	1.03E+06	917304	574443	563853	450824
P22518	CLK1_MOUSE	Clk1	Dual specificity protein kinase CLK1	1	1											559166
P22682	CBL_MOUSE	Cbl	E3 ubiquitin-protein ligase CBL	41	36	1.74E+06	2.84E+06	1.57E+06	1.56E+06	1.21E+06	1.94E+06	1.73E+06	1.04E+06	1.38E+06	2.28E+06	1.60E+06	2.04E+06	1.44E+06	2.09E+06	1.54E+06	1.17E+06
P22723	GBRG2_MOUSE	Gabrg2	Gamma-aminobutyric acid receptor subunit gamma-2	14	12	1.79E+06		1.63E+06	2.17E+06	1.89E+06	3.07E+06	2.88E+06	3.28E+06	1.88E+06	1.53E+06	1.63E+06	2.32E+06	1.68E+06	2.97E+06	2.86E+06	3.29E+06
P22724	WNT4_MOUSE	Wnt4	Protein Wnt-4	2	2		1.70E+06								2.26E+06	217421
P22725	WNT5A_MOUSE	Wnt5a	Protein Wnt-5a	9	6		6190.86	22424.4	2944.5	7216.07	4365.58			4846.99	6211.58	32669.2	19451.8	7397.57	5228.59	4407.52
P22777	PAI1_MOUSE	Serpine1	Plasminogen activator inhibitor 1	2	2						58110.8				99190.7				151254
P22892	AP1G1_MOUSE	Ap1g1	AP-1 complex subunit gamma-1	51	50	6.77E+06	9.71E+06	5.62E+06	4.06E+06	4.72E+06	4.49E+06	5.95E+06	7.70E+06	6.77E+06	1.12E+07	5.83E+06	3.97E+06	5.51E+06	5.61E+06	5.82E+06	6.48E+06
P22893	TTP_MOUSE	Zfp36	mRNA decay activator protein ZFP36	3	3			9766.3	4376.78				6258.57			18474.9					6309.99
P22907	HEM3_MOUSE	Hmbs	Porphobilinogen deaminase	20	20	854877	769876	1.35E+06	1.16E+06	651837	980291	707362	1.08E+06	958598	705057	1.32E+06	1.02E+06	1.01E+06	875978	872822	940531
P22933	GBRD_MOUSE	Gabrd	Gamma-aminobutyric acid receptor subunit delta	8	8			22587.9	210.786	29621.8	38422.2	24981.1	24507.7			23879.2		23277.8	36788.1		44800.6
P22935	RABP2_MOUSE	Crabp2	Cellular retinoic acid-binding protein 2	3	3			492448								1.43E+06					345531
P23116	EIF3A_MOUSE	Eif3a	Eukaryotic translation initiation factor 3 subunit A	138	138	1.26E+07	2.19E+07	4.55E+07	1.29E+07	7.29E+06	1.25E+07	1.11E+07	1.28E+07	1.59E+07	2.79E+07	5.43E+07	1.55E+07	7.95E+06	1.47E+07	1.08E+07	1.28E+07
P23188	FURIN_MOUSE	Furin	Furin	12	12			21316.2	20574.3	24771.8	15897.2	18898	19232.7		26531.6	22690.3	25809.1	23425.5	21521	26218.1	19281
P23198	CBX3_MOUSE	Cbx3	Chromobox protein homolog 3	11	10	3.01E+07	2.54E+08	2.27E+07	6.93E+06	2.07E+06	3.33E+06	1.09E+07	1.21E+07	3.78E+07	3.84E+08	2.00E+07	1.41E+07	2.65E+06	3.46E+06	1.24E+07	1.35E+07
P23242	CXA1_MOUSE	Gja1	Gap junction alpha-1 protein	29	29	1.40E+07	7.56E+07	6.59E+07	3.41E+07	2.71E+07	2.16E+07	2.22E+07	2.62E+07	1.77E+07	6.07E+07	6.85E+07	3.45E+07	2.58E+07	2.00E+07	1.74E+07	2.20E+07
P23249	MOV10_MOUSE	Mov10	Putative helicase MOV-10	44	44		449743	356212	174979	76066.1	180859	229140	358587		502694	435338	207670	106794	326597	348859	495715
P23336	GGTA1_MOUSE	Ggta1	N-acetyllactosaminide alpha-1,3-galactosyltransferase	10	10	265308	236172	207791		19071.2	247237	571717	326141	278146	238063			20589.5	187804	676699	293469
P23475	XRCC6_MOUSE	Xrcc6	X-ray repair cross-complementing protein 6	29	29	395592	346521	359024	611498	520561	467357	781758	928501	505823	430015	370154	778832	479179	483026	952117	1.29E+06
P23492	PNPH_MOUSE	Pnp	Purine nucleoside phosphorylase	23	11	1.02E+07	1.15E+07	2.34E+07	6.56E+06	4.43E+06	8.15E+06	6.39E+06	7.51E+06	9.85E+06	7.87E+06	3.42E+07	7.90E+06	4.32E+06	9.65E+06	6.54E+06	8.09E+06
P23506	PIMT_MOUSE	Pcmt1	Protein-L-isoaspartate(D-aspartate) O-methyltransferase	17	17	2.29E+06	1.00E+07	2.47E+07	7.62E+06	7.33E+06	1.22E+07	2.04E+07	2.19E+07	5.38E+06	1.03E+07	2.93E+07	1.03E+07	7.73E+06	1.64E+07	2.16E+07	2.09E+07
P23591	FCL_MOUSE	Gfus	GDP-L-fucose synthase	23	23	3.61E+06	6.19E+06	2.66E+06	4.83E+06	3.31E+06	6.65E+06	6.98E+06	8.92E+06	3.27E+06	5.70E+06	2.86E+06	2.82E+06	3.64E+06	9.01E+06	7.33E+06	8.30E+06
P23611	IRF8_MOUSE	Irf8	Interferon regulatory factor 8	6	6		8032.04	4769.64		7861.01					8144.54	7179.05	2533.37	7594.02
P23708	NFYA_MOUSE	Nfya	Nuclear transcription factor Y subunit alpha	4	4	225444		963466	243646	204723				235939		1.69E+06	452050	246113	17237.7
P23780	BGAL_MOUSE	Glb1	Beta-galactosidase	23	22	3.17E+06	3.89E+06	2.08E+06	1.17E+06	2.03E+06	1.29E+06	3.23E+06	2.94E+06	2.22E+06	1.71E+06	1.94E+06	1.14E+06	2.04E+06	1.61E+06	2.81E+06	3.05E+06
P23798	PCGF2_MOUSE	Pcgf2	Polycomb group RING finger protein 2	5	5			77642.3	143421	100359	89242.3	68499.1	85949.8			82391.7	75424.2	90639.8		66870.4	102993
P23818	GRIA1_MOUSE	Gria1	Glutamate receptor 1	56	55	5.28E+06	1.65E+07	1.10E+07	1.06E+07	4.92E+06	1.03E+07	1.20E+07	1.16E+07	6.79E+06	1.63E+07	1.36E+07	1.27E+07	5.40E+06	1.03E+07	1.09E+07	9.61E+06
P23819	GRIA2_MOUSE	Gria2	Glutamate receptor 2	69	56	7.52E+06	1.14E+07	2.31E+07	1.56E+07	9.81E+06	9.74E+06	1.47E+07	2.11E+07	1.43E+07	1.65E+07	2.63E+07	1.78E+07	9.38E+06	1.11E+07	1.42E+07	1.97E+07
P23906	IRF2_MOUSE	Irf2	Interferon regulatory factor 2	6	5		171122	131118	126055		86610.1		35136.2		189785	145833	98957.2	110585			29276.8
P23927	CRYAB_MOUSE	Cryab	Alpha-crystallin B chain	18	18	3.16E+06	1.36E+07	1.67E+07	4.77E+06	5.51E+06	4.64E+06	3.62E+06	6.84E+06	5.72E+06	1.01E+07	1.76E+07	6.43E+06	6.27E+06	4.65E+06	3.96E+06	8.00E+06
P23949	TISD_MOUSE	Zfp36l2	mRNA decay activator protein ZFP36L2	17	15	213934		1.62E+06	225490	220258	225534	204156	238552	224741	187495	1.38E+06	194573	196043	238184	173545	293027
P23950	TISB_MOUSE	Zfp36l1	mRNA decay activator protein ZFP36L1	11	11	42040	492367	98827.3	21898.5	37884.1	59399.8	43724.9	34953.7	43881.9	621977	104103	10215.4	39496.3	52002.9	31692.7	33942.5
P24270	CATA_MOUSE	Cat	Catalase	44	44	1.93E+07	1.87E+07	2.54E+07	1.77E+07	1.64E+07	1.62E+07	2.11E+07	2.19E+07	1.97E+07	1.88E+07	2.98E+07	2.02E+07	1.71E+07	1.68E+07	1.86E+07	2.01E+07
P24288	BCAT1_MOUSE	Bcat1	Branched-chain-amino-acid aminotransferase, cytosolic	14	14		4.99E+06	3.20E+06	2.14E+06	2.60E+06	5.28E+06	3.46E+06	4.90E+06	2.42E+06	6.83E+06	3.13E+06	1.93E+06	2.74E+06	7.16E+06	3.97E+06	4.96E+06
P24369	PPIB_MOUSE	Ppib	Peptidyl-prolyl cis-trans isomerase B	24	24	1.70E+07	1.65E+07	2.75E+07	1.79E+07	3.73E+07	3.35E+07	3.09E+07	4.46E+07	1.67E+07	1.61E+07	4.16E+07	2.66E+07	4.03E+07	3.37E+07	2.87E+07	4.02E+07
P24383	WNT7A_MOUSE	Wnt7a	Protein Wnt-7a	5	5			1279.54	450.799	1301.49	970.312		1213.99			1361.49	238.435	361.411			1385.59
P24452	CAPG_MOUSE	Capg	Macrophage-capping protein	16	16	1.50E+08	2.42E+08	3.22E+07	1.23E+07	4.28E+06	6.45E+06	1.08E+07	9.84E+06	6.64E+07	8.64E+07	1.66E+07	6.57E+06	3.79E+06	5.83E+06	7.87E+06	1.03E+07
P24472	GSTA4_MOUSE	Gsta4	Glutathione S-transferase A4	18	16			1.66E+07	3.10E+07	6.88E+06	1.87E+07	1.78E+07	2.32E+07	6.07E+06		1.47E+07	2.96E+07	8.07E+06	1.75E+07	1.85E+07	2.53E+07
P24527	LKHA4_MOUSE	Lta4h	Leukotriene A-4 hydrolase	47	47	1.71E+07	1.52E+07	3.33E+07	1.32E+07	1.21E+07	9.90E+06	1.51E+07	2.42E+07	1.67E+07	1.06E+07	3.27E+07	2.36E+07	1.27E+07	1.23E+07	1.56E+07	2.35E+07
P24547	IMDH2_MOUSE	Impdh2	Inosine-5'-monophosphate dehydrogenase 2	35	32	3.31E+06	1.66E+07	6.98E+06	2.57E+06	2.46E+06	2.04E+06	3.04E+06	4.11E+06	2.28E+06	1.90E+07	7.98E+06	2.55E+06	2.75E+06	2.35E+06	2.50E+06	4.12E+06
P24549	AL1A1_MOUSE	Aldh1a1	Aldehyde dehydrogenase 1A1	39	26	1.04E+07	1.02E+07	9.76E+06	1.34E+07	1.56E+07	1.55E+07	2.75E+07	4.18E+07	1.56E+07	1.22E+07	1.03E+07	9.90E+06	1.83E+07	2.00E+07	2.64E+07	3.97E+07
P24638	PPAL_MOUSE	Acp2	Lysosomal acid phosphatase	19	19	3.32E+06	2.68E+06	2.29E+06	2.17E+06	1.57E+06	4.61E+06	4.31E+06	4.65E+06	3.85E+06	2.00E+06	2.49E+06	2.38E+06	1.69E+06	8.04E+06	3.26E+06	4.20E+06
P24668	MPRD_MOUSE	M6pr	Cation-dependent mannose-6-phosphate receptor	14	14	1.04E+07	5.30E+07	1.58E+07	2.42E+06	5.05E+06	5.56E+06	5.53E+06	2.77E+06	1.31E+07	7.23E+07	1.48E+07	3.58E+06	5.13E+06	6.97E+06	3.82E+06	3.82E+06
P24788	CD11B_MOUSE	Cdk11b	Cyclin-dependent kinase 11B	37	36	435918	384071	339190	526273	582817	438299	592060	577171	456967	385396	359042	635636	615684	514789	599042	625742
P24860	CCNB1_MOUSE	Ccnb1	G2/mitotic-specific cyclin-B1	3	3			331707							348178	437382	31283.1
P25085	IL1RA_MOUSE	Il1rn	Interleukin-1 receptor antagonist protein	3	3	1040.14					282.411		762.335						377.927		1134.78
P25118	TNR1A_MOUSE	Tnfrsf1a	Tumor necrosis factor receptor superfamily member 1A	8	8		21718.5	45027.2	28850.4	17020.2	23852.9	19074.2			21787.3	37561.1	24364.6	27462.1	18044.2	19502.9	21322.9
P25206	MCM3_MOUSE	Mcm3	DNA replication licensing factor MCM3	33	33	546397	592178	1.15E+06	353508	179667	211084	190185	365432	512854	518995	1.03E+06	300902	173580	247281	223128	353130
P25233	NECD_MOUSE	Ndn	Necdin	12	12	51085.5	167014	202705	49897.4	35916	81298.8	58468.4	40449.9	53451.9	68064.7	241385	43211.3	23113.8	96321.8	81519.3	41816.8
P25322	CCND1_MOUSE	Ccnd1	G1/S-specific cyclin-D1	17	16	632763	588635	497444	1.02E+06	699771	504261	571850	671055	662190	599471	524096	1.47E+06	777825	328138	600082	518812
P25425	PO2F1_MOUSE	Pou2f1	POU domain, class 2, transcription factor 1	5	3			88007.3	80971.6	86115.6	61241	110117				92807.6	66436.5	90322.3	257014	188953
P25444	RS2_MOUSE	Rps2	Small ribosomal subunit protein uS5	27	27	6.16E+07	5.00E+07	1.35E+07	1.30E+07	1.29E+07	2.70E+07	3.32E+07	3.09E+07	6.58E+07	4.20E+07	1.41E+07	1.04E+07	1.40E+07	3.01E+07	3.33E+07	2.65E+07
P25446	TNR6_MOUSE	Fas	Tumor necrosis factor receptor superfamily member 6	13	13	415864	2.32E+06	8.34E+06	682330	386795	338618		614221	120138	1.94E+06	7.83E+06	1.23E+06	290822	475668	354760	567380
P25785	TIMP2_MOUSE	Timp2	Metalloproteinase inhibitor 2	12	12		152917	3.00E+06	613015	119499	172281	301809	355747			3.96E+06	994158	147858	281449	149335	309712
P25799	NFKB1_MOUSE	Nfkb1	Nuclear factor NF-kappa-B p105 subunit	42	42	1.42E+06	1.65E+06	1.94E+06	2.02E+06	513994	424695	787213	938691	763494	1.24E+06	1.58E+06	2.07E+06	555467	725553	795138	983698
P25911	LYN_MOUSE	Lyn	Tyrosine-protein kinase Lyn	34	30	3.90E+06	9.87E+06	3.28E+06	5.65E+06	3.67E+06	4.65E+06	4.10E+06	5.71E+06	2.89E+06	8.22E+06	3.69E+06	8.74E+06	3.81E+06	4.20E+06	5.86E+06	6.39E+06
P25916	BMI1_MOUSE	Bmi1	Polycomb complex protein BMI-1	6	5	425443	238634	51784.6	229951	166184	214514	562999	409014	289569	241510	68176.1	261204		200994	514274	299093
P25976	UBF1_MOUSE	Ubtf	Nucleolar transcription factor 1	43	43	963854	1.37E+06	3.47E+06	1.70E+06	1.34E+06	878708	1.02E+06	1.29E+06	1.04E+06	1.58E+06	3.48E+06	1.80E+06	1.22E+06	1.08E+06	1.07E+06	1.40E+06
P26039	TLN1_MOUSE	Tln1	Talin-1	182	159	4.78E+07	5.36E+07	2.47E+07	8.93E+06	7.90E+06	1.04E+07	1.18E+07	1.20E+07	3.02E+07	3.61E+07	2.25E+07	1.02E+07	8.32E+06	1.03E+07	9.99E+06	1.08E+07
P26040	EZRI_MOUSE	Ezr	Ezrin	57	53	1.70E+08	3.80E+08	1.78E+08	4.03E+07	2.21E+07	3.01E+07	3.95E+07	4.84E+07	2.32E+08	7.26E+08	1.92E+08	3.53E+07	2.05E+07	2.87E+07	3.70E+07	4.83E+07
P26041	MOES_MOUSE	Msn	Moesin	79	62	1.75E+08	8.95E+08	3.04E+08	5.63E+07	3.70E+07	4.64E+07	7.82E+07	1.09E+08	2.14E+08	1.23E+09	4.88E+08	5.63E+07	4.07E+07	4.93E+07	7.37E+07	1.04E+08
P26043	RADI_MOUSE	Rdx	Radixin	48	48	5.89E+06	5.41E+07	1.20E+07	6.99E+06	3.47E+06	3.59E+06	4.27E+06	4.96E+06	4.90E+06	3.92E+07	1.36E+07	7.55E+06	3.94E+06	3.23E+06	4.17E+06	5.25E+06
P26048	GBRA2_MOUSE	Gabra2	Gamma-aminobutyric acid receptor subunit alpha-2	9	9	1.04E+06			1.29E+06	1.10E+06	1.64E+06	992426	1.05E+06	1.20E+06	879909	285024	1.72E+06	1.11E+06	1.83E+06	1.23E+06	1.45E+06
P26049	GBRA3_MOUSE	Gabra3	Gamma-aminobutyric acid receptor subunit alpha-3	14	14	252203	229973	342171	442404	247946	226515	245874	403169	263944	231009	420665	370680	409179	333123	345464	367592
P26151	FCGR1_MOUSE	Fcgr1	High affinity immunoglobulin gamma Fc receptor I	11	11	1.47E+06	1.29E+06	189886	36045.9	29465.6	39097.1		33229	106026	113706	101462	36507.2	26606.1	48148	28035.9
P26187	MGMT_MOUSE	Mgmt	Methylated-DNA--protein-cysteine methyltransferase	8	8		118737	186364	43794.9	86636.7	58943.4	79079.1	86245.6		115420	181108	29551.3	60477.2	88738.9	79099	71571.1
P26231	CTNA1_MOUSE	Ctnna1	Catenin alpha-1	56	55	4.41E+06	2.37E+07	1.87E+07	7.20E+06	8.57E+06	8.36E+06	9.81E+06	1.24E+07	5.63E+06	2.95E+07	2.33E+07	6.35E+06	7.95E+06	8.10E+06	8.68E+06	1.02E+07
P26323	FLI1_MOUSE	Fli1	Friend leukemia integration 1 transcription factor	5	4	2302.02	2019.45			232.648	1372.7		1921.15	2449.3	2032.65			4648.71	1825.16
P26339	CMGA_MOUSE	Chga	Chromogranin-A	26	26	1.54E+07	2.49E+07	5.20E+06	788937	99377.4	232969		316782	1.16E+07	3.93E+07	6.78E+06	1.15E+06	217939	254097	297544	232262
P26350	PTMA_MOUSE	Ptma	Prothymosin alpha	9	9	9.70E+08	4.87E+08	2.09E+07	1.75E+06	654099	2.02E+06	4.86E+06	2.68E+06	1.66E+09	8.41E+08	2.48E+07	1.67E+06	866571	2.17E+06	3.82E+06	2.24E+06
P26369	U2AF2_MOUSE	U2af2	Splicing factor U2AF 65 kDa subunit	19	19	5.88E+06	1.04E+07	1.13E+07	4.86E+06	2.57E+06	4.03E+06	1.09E+07	1.64E+07	8.81E+06	1.38E+07	1.50E+07	3.77E+06	3.22E+06	6.29E+06	1.12E+07	1.37E+07
P26443	DHE3_MOUSE	Glud1	Glutamate dehydrogenase 1, mitochondrial	65	65	1.19E+08	1.62E+08	2.73E+08	1.34E+08	1.04E+08	7.11E+07	1.02E+08	1.35E+08	1.98E+08	2.18E+08	2.49E+08	1.40E+08	1.14E+08	7.93E+07	8.16E+07	1.32E+08
P26450	P85A_MOUSE	Pik3r1	Phosphatidylinositol 3-kinase regulatory subunit alpha	37	33	1.23E+06	1.76E+06	3.68E+06	1.18E+06	776058	774876	1.18E+06	1.07E+06	774075	1.23E+06	4.68E+06	1.35E+06	817994	872347	710397	1.02E+06
P26516	PSMD7_MOUSE	Psmd7	26S proteasome non-ATPase regulatory subunit 7	25	25	2.62E+07	4.11E+07	1.57E+07	4.17E+07	9.81E+06	4.02E+06	1.28E+07	2.43E+07	2.33E+07	4.84E+07	2.01E+07	3.38E+07	9.84E+06	6.23E+06	1.12E+07	2.58E+07
P26618	PGFRA_MOUSE	Pdgfra	Platelet-derived growth factor receptor alpha	26	25	210002	186309	171136	136595	154562	210370	292723	230410	219774	187444	187170	135265	170600	245606	226260	220503
P26638	SYSC_MOUSE	Sars1	Serine--tRNA ligase, cytoplasmic	50	50	7.90E+06	1.41E+07	3.76E+07	1.20E+07	1.07E+07	1.12E+07	1.25E+07	1.18E+07	7.71E+06	1.96E+07	3.34E+07	1.41E+07	1.20E+07	1.07E+07	1.24E+07	1.11E+07
P26645	MARCS_MOUSE	Marcks	Myristoylated alanine-rich C-kinase substrate	16	16	6.32E+08	2.07E+09	2.50E+07	1.82E+06	709934	888498	3.30E+06	3.71E+06	6.49E+08	3.64E+09	3.40E+07	3.14E+06	1.16E+06	2.08E+06	3.47E+06	3.45E+06
P26883	FKB1A_MOUSE	Fkbp1a	Peptidyl-prolyl cis-trans isomerase FKBP1A	12	11	1.69E+07	9.54E+06	6.80E+07	1.57E+07	4.72E+07	4.42E+07	4.84E+07	3.38E+07	2.86E+07	1.54E+07	1.20E+08	1.81E+07	4.95E+07	4.77E+07	4.11E+07	3.40E+07
P26952	IL3RA_MOUSE	Il3ra	Interleukin-3 receptor subunit alpha	2	2				260.524	541.808	227.964	256.082						484.686
P27005	S10A8_MOUSE	S100a8	Protein S100-A8	1	1	3.14E+06	1.63E+06	26927.7			10625	353406							9126.3
P27038	AVR2A_MOUSE	Acvr2a	Activin receptor type-2A	5	5					41419.9	28977.5	27362.7	31215.3					37579.4	43182.6		31842.5
P27046	MA2A1_MOUSE	Man2a1	Alpha-mannosidase 2	34	34	129640	105332	125375	138454	90929.9	119914	110096	134419	125262	105486	145477	107457	90814.4	160931	121934	109073
P27048	RSMB_MOUSE	Snrpb	Small nuclear ribonucleoprotein-associated protein B	11	2	4.89E+06	1.65E+06	3.44E+06	3.00E+06	1.71E+06	885630	1.18E+06	1.41E+06	4.48E+06	1.21E+06	3.67E+06	5.46E+06	1.83E+06	1.31E+06	1.24E+06	1.83E+06
P27090	TGFB2_MOUSE	Tgfb2	Transforming growth factor beta-2 proprotein	13	13	118759	197578	143897	128250	186193	353897	156155	203862		222556	157281	151421	222766	369246	138921	168202
P27512	TNR5_MOUSE	Cd40	Tumor necrosis factor receptor superfamily member 5	2	2	1099.39			649.08					1158.69			511.749
P27545	CERS1_MOUSE	Cers1	Ceramide synthase 1	8	8		370969	3.69E+06	743830	322666	406972	318922	622312	291879	374501	5.95E+06	871877	343330	569461	368382	595536
P27546	MAP4_MOUSE	Map4	Microtubule-associated protein 4	88	88	2.88E+07	3.21E+08	2.48E+08	6.16E+07	2.94E+07	1.92E+07	2.71E+07	3.11E+07	3.03E+07	4.25E+08	3.22E+08	6.55E+07	3.17E+07	1.91E+07	2.42E+07	3.06E+07
P27577	ETS1_MOUSE	Ets1	Protein C-ets-1	1	1									2.87E+06
P27600	GNA12_MOUSE	Gna12	Guanine nucleotide-binding protein subunit alpha-12	20	20		273748	244607	336158	438885	537464	400544	526358		274319	258102	292209	462286	481971	381033	466048
P27601	GNA13_MOUSE	Gna13	Guanine nucleotide-binding protein subunit alpha-13	39	36	6.46E+07	4.18E+07	1.53E+08	7.92E+07	4.29E+07	8.82E+07	1.01E+08	8.78E+07	6.22E+07	4.78E+07	1.68E+08	8.36E+07	4.53E+07	9.18E+07	9.15E+07	8.64E+07
P27612	PLAP_MOUSE	Plaa	Phospholipase A-2-activating protein	52	52	4.38E+06	7.45E+06	1.03E+07	4.29E+06	2.72E+06	3.21E+06	3.68E+06	3.94E+06	4.16E+06	5.04E+06	1.08E+07	6.29E+06	2.94E+06	3.62E+06	3.82E+06	4.80E+06
P27641	XRCC5_MOUSE	Xrcc5	X-ray repair cross-complementing protein 5	33	33	264726	233250	447021	372906	306372	443633	525274	399106	277210	234213	558434	443204	349175	370655	442474	372173
P27659	RL3_MOUSE	Rpl3	Large ribosomal subunit protein uL3	42	39	1.23E+08	1.26E+08	7.93E+07	2.36E+07	3.41E+07	3.91E+07	5.89E+07	5.60E+07	1.11E+08	1.56E+08	9.00E+07	4.23E+07	3.82E+07	3.97E+07	5.53E+07	5.97E+07
P27661	H2AX_MOUSE	H2ax	Histone H2AX	12	4	4.44E+08	8.81E+07	1.20E+07	3.37E+07	5.47E+07	1.15E+08	1.12E+08	6.61E+07	6.19E+08	1.70E+08	1.49E+07	1.94E+07	4.22E+07	1.14E+08	9.05E+07	7.81E+07
P27671	RGRF1_MOUSE	Rasgrf1	Ras-specific guanine nucleotide-releasing factor 1	57	54	745175	1.50E+06	1.35E+06	1.52E+06	663227	1.55E+06	1.45E+06	1.54E+06	799417	1.55E+06	1.46E+06	1.94E+06	692453	1.57E+06	1.37E+06	1.35E+06
P27773	PDIA3_MOUSE	Pdia3	Protein disulfide-isomerase A3	59	59	1.41E+08	6.21E+08	4.94E+08	1.11E+08	5.49E+07	6.89E+07	9.52E+07	1.15E+08	1.88E+08	7.89E+08	6.36E+08	1.47E+08	5.00E+07	8.60E+07	1.02E+08	1.10E+08
P27790	CENPB_MOUSE	Cenpb	Major centromere autoantigen B	3	3			414.496	383.872	826.475		1201.02			530.846	408.341	374.742	283.304	953.778
P27808	MGAT1_MOUSE	Mgat1	Alpha-1,3-mannosyl-glycoprotein 2-beta-N-acetylglucosaminyltransferase	15	15	436276	363326	209605	181745	87855.4	123154	287923	378251	252585	276055	196604	223350	124471	300412	246747	325024
P27870	VAV_MOUSE	Vav1	Proto-oncogene vav	40	39	510004	415327	739722	437122	337738	413442	489977	610799	359597	381451	797565	507957	396425	496342	402104	593762
P28028	BRAF_MOUSE	Braf	Serine/threonine-protein kinase B-raf	38	31	1.45E+06	1.31E+06	1.58E+06	1.83E+06	2.42E+06	3.11E+06	2.08E+06	2.85E+06	1.73E+06	1.32E+06	1.73E+06	1.99E+06	2.44E+06	3.78E+06	2.22E+06	3.38E+06
P28033	CEBPB_MOUSE	Cebpb	CCAAT/enhancer-binding protein beta	6	6		8795.7	9994.22		8412.3	3480.57	7587.92	7345.02		9020.13	10600.5		12414.3	2574.22	11300.6	11367.9
P28047	WNT7B_MOUSE	Wnt7b	Protein Wnt-7b	7	6		152532	19726		3214.02					184015	21162.4	1327.13	3371.02	2802.51		3065.9
P28063	PSB8_MOUSE	Psmb8	Proteasome subunit beta type-8	14	14	2.36E+06	3.61E+06	1.51E+06	863091	642619	513427	708376	734967	980346	1.87E+06	1.33E+06	938817	565105	619139	550054	852539
P28076	PSB9_MOUSE	Psmb9	Proteasome subunit beta type-9	3	3	1.66E+07	1.30E+07	2.03E+06	899400	352954	387974	604481	887232	5.42E+06	6.13E+06	723425	488109	196967	163180	725063
P28184	MT3_MOUSE	Mt3	Metallothionein-3	11	11	1.16E+09	2.51E+09	8.81E+07	5.52E+06	1.23E+06	1.37E+06	3.96E+06	4.75E+06	1.63E+09	4.12E+09	1.20E+08	5.19E+06	2.08E+06	2.33E+06	3.61E+06	6.12E+06
P28229	CXG1_MOUSE	Gjc1	Gap junction gamma-1 protein	2	2				508.026				632.564				1489.2				620.236
P28230	CXB1_MOUSE	Gjb1	Gap junction beta-1 protein	3	3			620598	167813	35173.9						266966	124322
P28271	ACOHC_MOUSE	Aco1	Cytoplasmic aconitate hydratase	67	66	7.01E+06	6.10E+06	8.33E+06	1.01E+07	5.76E+06	8.32E+06	1.18E+07	1.87E+07	8.35E+06	6.36E+06	1.00E+07	8.13E+06	6.28E+06	8.53E+06	1.30E+07	1.48E+07
P28301	LYOX_MOUSE	Lox	Protein-lysine 6-oxidase	2	2							3149.73	3157.95			3306.92					3779.68
P28334	5HT1B_MOUSE	Htr1b	5-hydroxytryptamine receptor 1B	3	3				3586.47	1318.12	714.298						4113.38	713.433
P28352	APEX1_MOUSE	Apex1	DNA repair nuclease/redox regulator APEX1	24	24	2.30E+06	1.30E+08	2.06E+07	2.43E+06	2.66E+06	2.79E+06	3.37E+06	4.30E+06	2.43E+06	1.77E+08	2.98E+07	2.53E+06	2.96E+06	3.07E+06	2.77E+06	3.75E+06
P28474	ADHX_MOUSE	Adh5	Alcohol dehydrogenase class-3	28	26	1.75E+07	3.67E+07	1.67E+07	1.76E+07	1.35E+07	1.06E+07	1.86E+07	3.20E+07	2.21E+07	4.19E+07	2.01E+07	3.27E+07	1.57E+07	1.49E+07	2.02E+07	2.89E+07
P28481	CO2A1_MOUSE	Col2a1	Collagen alpha-1(II) chain	3	3			554.715	407.907	720.407						627.084	543.246
P28563	DUS1_MOUSE	Dusp1	Dual specificity protein phosphatase 1	5	5	25561.7				19658.4	49840.3		9048.33	26960.8				21645.2	42612.7	17662.7	16462.8
P28571	SC6A9_MOUSE	Slc6a9	Sodium- and chloride-dependent glycine transporter 1	7	7		278353	557404	2.39E+06	698625	305593	544650	532819		279157		4.10E+06	766072	295601	544590	539176
P28574	MAX_MOUSE	Max	Protein max	9	9		9.48E+06	1.10E+06	340922	164356	76204.6		261797	56422.4	1.21E+07	1.07E+06	374946	138231	121406		206104
P28575	IPP_MOUSE	Ipp	Actin-binding protein IPP	7	7	173197					146688	215761	130705						115218	108216	101542
P28650	PURA1_MOUSE	Adss1	Adenylosuccinate synthetase isozyme 1	27	27	8.10E+06	1.03E+07	3.10E+06	1.10E+06	1.14E+06	1.13E+06	1.32E+06	1.48E+06	4.13E+06	7.66E+06	2.84E+06	826066	1.38E+06	1.45E+06	1.34E+06	1.31E+06
P28651	CAH8_MOUSE	Ca8	Carbonic anhydrase-related protein	10	10			217273	1.07E+06	800387	188993	396602	330631				759453	806488	386853	254880	313973
P28652	KCC2B_MOUSE	Camk2b	Calcium/calmodulin-dependent protein kinase type II subunit beta	42	29	2.42E+08	3.35E+08	1.45E+08	1.60E+08	1.79E+08	1.43E+08	2.21E+08	2.86E+08	5.07E+08	5.11E+08	2.32E+08	1.42E+08	1.85E+08	1.77E+08	2.62E+08	3.42E+08
P28653	PGS1_MOUSE	Bgn	Biglycan	9	9				98652.4	451054	61558.5	111425	111364				83474.9	594350	37876.3	95211.5	163394
P28654	PGS2_MOUSE	Dcn	Decorin	10	9	182846			40505.6	113294	263448	167121	142730	191304	160873		82951.8	154431	340567	480996	272141
P28656	NP1L1_MOUSE	Nap1l1	Nucleosome assembly protein 1-like 1	14	14	1.56E+07	1.15E+07	4.39E+06	8.15E+06	1.28E+07	4.24E+06	1.33E+07	2.24E+07	1.27E+07	5.93E+06	4.30E+06	7.82E+06	1.44E+07	3.23E+06	9.69E+06	2.10E+07
P28658	ATX10_MOUSE	Atxn10	Ataxin-10	43	43	5.79E+06	3.11E+07	3.39E+07	1.32E+07	6.50E+06	9.81E+06	9.56E+06	1.08E+07	6.43E+06	1.84E+07	3.76E+07	2.32E+07	6.81E+06	9.56E+06	1.05E+07	1.27E+07
P28659	CELF1_MOUSE	Celf1	CUGBP Elav-like family member 1	17	17	1.54E+06	1.06E+06	1.31E+06	1.14E+06	2.45E+06	5.43E+06	4.21E+06	3.53E+06	2.16E+06	1.02E+06	1.37E+06	1.16E+06	2.43E+06	4.02E+06	4.26E+06	3.57E+06
P28660	NCKP1_MOUSE	Nckap1	Nck-associated protein 1	88	84	1.71E+07	2.46E+07	2.64E+07	1.40E+07	1.80E+07	2.43E+07	2.35E+07	2.80E+07	2.17E+07	3.09E+07	3.26E+07	1.57E+07	2.05E+07	2.53E+07	2.33E+07	3.04E+07
P28661	SEPT4_MOUSE	Septin4	Septin-4	29	28	3.64E+06	1.76E+07	6.57E+06	2.28E+06	2.45E+06	2.05E+06	1.95E+06	2.16E+06	4.79E+06	2.50E+07	5.21E+06	2.19E+06	2.74E+06	2.27E+06	2.13E+06	2.08E+06
P28662	BRI3_MOUSE	Bri3	Membrane protein BRI3	3	3					18471.5	30212.5	12203	9366.81	57144.1			15251.9	19871.7	29362	7356.5	16184.4
P28663	SNAB_MOUSE	Napb	Beta-soluble NSF attachment protein	37	32	3.16E+07	7.64E+07	1.42E+08	3.16E+07	2.16E+07	2.58E+07	3.18E+07	3.49E+07	5.22E+07	9.75E+07	1.99E+08	3.18E+07	2.30E+07	2.57E+07	3.16E+07	3.56E+07
P28665	MUG1_MOUSE	Mug1	Murinoglobulin-1	1	0								117691								69186.8
P28667	MRP_MOUSE	Marcksl1	MARCKS-related protein	4	4	8.75E+08	9.12E+08	3.36E+06	407000	329714	417921	663775	752305	1.18E+09	1.53E+09	1.29E+07	511856	282795	295232	468374	840061
P28700	RXRA_MOUSE	Rxra	Retinoic acid receptor RXR-alpha	9	7	8185.65		10573.8	5014.97	4897.17	4915.39		5999.38	9511.52		11258.6	12719.7	3784.36	9035.42	5129.73
P28704	RXRB_MOUSE	Rxrb	Retinoic acid receptor RXR-beta	21	15	244784	194189	295137	237944	212131	163157	153301	175517	264029	194718	308981	361057	182238	203271	174281	209936
P28738	KIF5C_MOUSE	Kif5c	Kinesin heavy chain isoform 5C	70	66	1.48E+07	5.16E+07	1.27E+07	7.45E+06	3.96E+06	4.76E+06	5.44E+06	6.38E+06	1.73E+07	7.10E+07	1.41E+07	6.38E+06	4.46E+06	5.12E+06	5.28E+06	6.54E+06
P28740	KIF2A_MOUSE	Kif2a	Kinesin-like protein KIF2A	44	41	5.86E+06	1.22E+07	1.08E+07	7.98E+06	5.87E+06	4.34E+06	5.42E+06	5.34E+06	6.70E+06	1.48E+07	1.59E+07	1.04E+07	6.55E+06	5.74E+06	6.04E+06	5.50E+06
P28741	KIF3A_MOUSE	Kif3a	Kinesin-like protein KIF3A	48	45	1.11E+06	1.41E+07	1.39E+07	3.60E+06	1.19E+06	2.16E+06	1.49E+06	1.76E+06	1.28E+06	1.56E+07	1.37E+07	2.77E+06	1.21E+06	2.30E+06	1.62E+06	1.90E+06
P28798	GRN_MOUSE	Grn	Progranulin	25	25	2.16E+06	2.90E+07	1.85E+07	3.84E+06	4.05E+06	2.45E+06	2.38E+06	2.87E+06		1.83E+07	2.96E+07	2.93E+06	3.96E+06	2.05E+06	2.22E+06	2.42E+06
P28828	PTPRM_MOUSE	Ptprm	Receptor-type tyrosine-protein phosphatase mu	43	39		431674	293416	530189	517673	585595	519270	411051			318884	519490	574770	724371	354034	413912
P28867	KPCD_MOUSE	Prkcd	Protein kinase C delta type	41	39	1.02E+07	6.71E+06	2.80E+06	2.18E+06	2.06E+06	2.89E+06	3.48E+06	2.52E+06	4.40E+06	2.64E+06	2.19E+06	1.77E+06	2.41E+06	3.00E+06	3.17E+06	2.60E+06
P29037	TBP_MOUSE	Tbp	TATA-box-binding protein	7	4		157298	129546	76233.5	52624.9	75742	50509.5	34626.9			139599	94726	58231.8	120298	32297.1	96416.4
P29268	CCN2_MOUSE	Ccn2	CCN family member 2	13	13		206383	210754	165533	166895	140438	101150			207527	427003	165176	240795	157721		51761.5
P29319	EPHA3_MOUSE	Epha3	Ephrin type-A receptor 3	15	15		204169	134937	142438	101319	98768.7	106272	56342.3		221880	142529	181309	164739	109411	108987	121006
P29341	PABP1_MOUSE	Pabpc1	Polyadenylate-binding protein 1	51	22	5.27E+07	1.32E+08	3.24E+07	1.14E+07	2.05E+07	3.69E+07	4.10E+07	5.44E+07	5.07E+07	1.54E+08	3.28E+07	1.97E+07	2.09E+07	4.27E+07	4.67E+07	5.41E+07
P29351	PTN6_MOUSE	Ptpn6	Tyrosine-protein phosphatase non-receptor type 6	40	40	1.67E+07	1.86E+07	4.51E+06	2.97E+06	1.76E+06	3.49E+06	2.73E+06	2.46E+06	7.87E+06	6.84E+06	3.82E+06	2.35E+06	1.67E+06	3.10E+06	3.21E+06	1.86E+06
P29387	GBB4_MOUSE	Gnb4	Guanine nucleotide-binding protein subunit beta-4	18	12	3.37E+07	6.58E+07	3.13E+07	2.16E+07	3.56E+07	2.60E+07	2.41E+07	2.46E+07	4.82E+07	9.90E+07	5.07E+07	4.03E+07	2.54E+07	2.17E+07	2.92E+07	2.27E+07
P29391	FRIL1_MOUSE	Ftl1	Ferritin light chain 1	15	15	1.56E+06	624685	1.31E+06	499161	336119	275186	981788	992372	684548		617205	1.08E+06	365715	247973	1.12E+06	1.16E+06
P29416	HEXA_MOUSE	Hexa	Beta-hexosaminidase subunit alpha	27	27	6.31E+06	4.53E+06	2.11E+06	1.79E+06	1.19E+06	2.81E+06	3.05E+06	4.39E+06	4.63E+06	3.44E+06	1.12E+06	1.05E+06	1.26E+06	3.09E+06	2.28E+06	4.74E+06
P29452	CASP1_MOUSE	Casp1	Caspase-1	17	17	732243	508667	345290	263157	332967	249213	346866	403003	480535	314595	341220	216453	363334	325514	422796	704663
P29533	VCAM1_MOUSE	Vcam1	Vascular cell adhesion protein 1	48	48	1.29E+06	2.11E+06	3.22E+06	2.92E+06	1.94E+06	1.95E+06	1.73E+06	2.05E+06	2.03E+06	2.07E+06	3.25E+06	3.39E+06	2.14E+06	2.40E+06	2.07E+06	1.91E+06
P29594	CASP2_MOUSE	Casp2	Caspase-2	6	6	86347.8					38520.5		64268.3	103375					55551.6	59173.8	63500.6
P29595	NEDD8_MOUSE	Nedd8	Ubiquitin-like protein NEDD8	7	7	2.59E+07	1.66E+09	6.36E+07	2.88E+06	746412	1.41E+06	1.78E+06	2.04E+07	6.43E+07	3.12E+09	7.65E+07	6.85E+06	692595	1.07E+06	1.46E+06	1.43E+07
P29758	OAT_MOUSE	Oat	Ornithine aminotransferase, mitochondrial	38	38	4.11E+07	4.08E+07	4.19E+07	9.88E+07	7.83E+07	5.83E+07	7.57E+07	8.92E+07	5.81E+07	4.71E+07	2.70E+07	1.16E+08	7.41E+07	7.05E+07	5.65E+07	8.00E+07
P29788	VTNC_MOUSE	Vtn	Vitronectin	2	2				63834.2	25488	248566	426768	334128						65329.2	733915	513367
P30051	TEAD1_MOUSE	Tead1	Transcriptional enhancer factor TEF-1	6	3			322110		219715	165847	302890	485291			347246	194912	83923.5	520728	239248	336381
P30115	GSTA3_MOUSE	Gsta3	Glutathione S-transferase A3	3	2												87570.1	68435.1		30383.4	69641.4
P30204	MSRE_MOUSE	Msr1	Macrophage scavenger receptor types I and II	5	5	949717	1.28E+06					328851	430996	1.37E+06	1.16E+06					450901	247512
P30275	KCRU_MOUSE	Ckmt1	Creatine kinase U-type, mitochondrial	31	27	1.51E+07	2.05E+07	1.87E+07	5.45E+06	3.24E+07	5.63E+07	5.51E+07	4.42E+07	3.63E+07	4.18E+07	2.27E+07	6.31E+06	2.96E+07	6.19E+07	4.57E+07	4.02E+07
P30280	CCND2_MOUSE	Ccnd2	G1/S-specific cyclin-D2	9	9		87638.4	251329	41700.2		81602.9	115584	75072.4		89358.6	221655	80970.4	23100.5	86255.7	94315.3	78357.5
P30282	CCND3_MOUSE	Ccnd3	G1/S-specific cyclin-D3	10	10			64538.4	73011.5	18437.3	11165.7	15618	19448.9			69620.7	100003	9911.8	14596.8		19454.1
P30285	CDK4_MOUSE	Cdk4	Cyclin-dependent kinase 4	16	16	556302		399406	252325	759368	546526	664008	505513	826372		405334	200106	774611	752619	498959	562624
P30355	AL5AP_MOUSE	Alox5ap	Arachidonate 5-lipoxygenase-activating protein	2	2				3.72E+06	499298		842080				2.27E+06	2.56E+06	852654	1.27E+06	908372	477848
P30412	PPIC_MOUSE	Ppic	Peptidyl-prolyl cis-trans isomerase C	5	5				151326	84310.8	47620.4	39595.7	33340.1				100325	77362.4	57946.5	31546.6	20178
P30415	NKTR_MOUSE	Nktr	NK-tumor recognition protein	12	12	59396.9	52118.9	46520.2		46700.9	31862.4	53509	109515	62184	52261.4			63375.9	55163.7	63416	88921.8
P30416	FKBP4_MOUSE	Fkbp4	Peptidyl-prolyl cis-trans isomerase FKBP4	56	56	7.74E+06	5.82E+07	2.49E+07	4.25E+06	6.01E+06	7.69E+06	8.22E+06	9.72E+06	7.69E+06	5.51E+07	2.43E+07	5.91E+06	5.63E+06	9.06E+06	8.85E+06	9.93E+06
P30548	NK1R_MOUSE	Tacr1	Substance-P receptor	2	2			2266.71		3619.3						3192.01
P30677	GNA14_MOUSE	Gna14	Guanine nucleotide-binding protein subunit alpha-14	4	4			344587	588228		192531		231153			470818					236521
P30678	GNA15_MOUSE	Gna15	Guanine nucleotide-binding protein subunit alpha-15	5	5			1670.26			1390.19					1955.26		782.036	1647.44		1559.66
P30681	HMGB2_MOUSE	Hmgb2	High mobility group protein B2	18	18	5.35E+06	3.84E+06	5.87E+06	2.33E+06	3.89E+06	4.63E+06	4.03E+06	5.32E+06	5.53E+06	3.14E+06	6.13E+06	3.02E+06	4.49E+06	4.25E+06	3.18E+06	5.82E+06
P30873	SSR1_MOUSE	Sstr1	Somatostatin receptor type 1	1	1										13518.8
P30875	SSR2_MOUSE	Sstr2	Somatostatin receptor type 2	5	5	136501	80508.4			70927.3	30415.9		42587.9	141176	91921.9			74014.8	27600.6	27087.5
P30935	SSR3_MOUSE	Sstr3	Somatostatin receptor type 3	3	3		693.293	593.605		560.996	452.303		2188.2		719.468	640.197		810.715	972.082
P30993	C5AR1_MOUSE	C5ar1	C5a anaphylatoxin chemotactic receptor 1	5	5	26921.8	24898.6	52878.1	56826.4	36368.7	46408.5	36860.3		28718.1	25314.7	66197.1	75857.2	30527.2		25143.6	31614.4
P30999	CTND1_MOUSE	Ctnnd1	Catenin delta-1	64	64	2.83E+06	3.67E+06	1.85E+07	1.21E+07	4.16E+06	7.65E+06	8.69E+06	7.14E+06	3.60E+06	4.49E+06	1.96E+07	1.40E+07	4.28E+06	7.47E+06	8.14E+06	5.63E+06
P31001	DESM_MOUSE	Des	Desmin	8	8		217333	708791							225684	519333	61327.7
P31230	AIMP1_MOUSE	Aimp1	Aminoacyl tRNA synthase complex-interacting multifunctional protein 1	26	26	3.02E+06	9.45E+06	2.28E+07	6.85E+06	6.25E+06	8.07E+06	7.03E+06	7.72E+06	3.45E+06	9.22E+06	2.65E+07	9.27E+06	5.88E+06	8.75E+06	6.82E+06	7.78E+06
P31240	PDGFB_MOUSE	Pdgfb	Platelet-derived growth factor subunit B	2	2					2245.54	3005.45							1841.98	3105.64
P31254	UBA1Y_MOUSE	Uba1y	Ubiquitin-like modifier-activating enzyme 1 Y	1	1											542218
P31266	SUH_MOUSE	Rbpj	Recombining binding protein suppressor of hairless	18	16	330146		510386	442344	359811	466570	641935	415194	345504		688825	509783	250219	434375	729243	494050
P31324	KAP3_MOUSE	Prkar2b	cAMP-dependent protein kinase type II-beta regulatory subunit	30	27	4.70E+06	3.07E+07	2.24E+07	4.16E+06	4.37E+06	7.27E+06	9.22E+06	1.10E+07	6.80E+06	4.88E+07	3.61E+07	6.72E+06	5.98E+06	6.02E+06	1.11E+07	1.01E+07
P31360	PO3F2_MOUSE	Pou3f2	POU domain, class 3, transcription factor 2	2	2			31549.7	15977.6	2309.6						42341.6	57993.1	2386.57
P31361	PO3F3_MOUSE	Pou3f3	POU domain, class 3, transcription factor 3	8	4			292246	560564	228544	148386	296754	115803			118273	362548	181412	166420	98097.1	174794
P31648	SC6A1_MOUSE	Slc6a1	Sodium- and chloride-dependent GABA transporter 1	14	14		5.23E+06	6.12E+07	1.06E+07	6.98E+06	5.54E+06	5.99E+06	7.93E+06	3.01E+06	4.33E+06	5.20E+07	1.30E+07	5.63E+06	8.14E+06	6.66E+06	7.67E+06
P31649	S6A13_MOUSE	Slc6a13	Sodium- and chloride-dependent GABA transporter 2	1	1			7392.41	279.428							14449.6
P31650	S6A11_MOUSE	Slc6a11	Sodium- and chloride-dependent GABA transporter 3	15	15	2.81E+07	1.44E+08	2.65E+07	6.47E+06	2.24E+06	4.15E+06	8.62E+06	8.70E+06	1.88E+07	2.29E+08	2.98E+07	4.63E+06	2.62E+06	3.94E+06	6.28E+06	7.36E+06
P31725	S10A9_MOUSE	S100a9	Protein S100-A9	2	2	3.01E+06	2.38E+06	431368	86058.7					2.70E+06	1.73E+06	281274		12591.6	22563.2	118194	153823
P31750	AKT1_MOUSE	Akt1	RAC-alpha serine/threonine-protein kinase	29	29	1.30E+06	1.35E+06	1.56E+06	1.04E+06	1.02E+06	1.10E+06	1.60E+06	1.76E+06	1.18E+06	1.38E+06	1.80E+06	930157	998255	1.42E+06	1.54E+06	2.22E+06
P31786	ACBP_MOUSE	Dbi	Acyl-CoA-binding protein	11	11	2.07E+08	1.50E+09	1.60E+09	1.17E+08	1.09E+08	3.63E+08	3.57E+08	4.56E+08	3.81E+08	1.87E+09	8.40E+08	1.69E+08	7.92E+07	4.77E+08	3.31E+08	4.82E+08
P31809	CEAM1_MOUSE	Ceacam1	Cell adhesion molecule CEACAM1	2	2			2342.19								4576.3	415.462
P31938	MP2K1_MOUSE	Map2k1	Dual specificity mitogen-activated protein kinase kinase 1	32	22	3.60E+07	3.35E+08	5.11E+07	6.16E+06	8.28E+06	1.03E+07	1.33E+07	2.20E+07	6.28E+07	5.70E+08	5.53E+07	6.72E+06	8.47E+06	1.09E+07	1.45E+07	2.67E+07
P31996	CD68_MOUSE	Cd68	Macrosialin	5	5	2.64E+06	852448	5.45E+06	2.76E+06	756143	2.37E+06	3.09E+06	1.74E+06	2.26E+06		3.43E+06	1.47E+06	1.24E+06	3.65E+06	4.83E+06	2.56E+06
P32020	SCP2_MOUSE	Scp2	Sterol carrier protein 2	31	31	1.18E+07	2.33E+08	5.51E+07	1.89E+07	1.12E+07	2.81E+07	2.91E+07	3.81E+07	1.20E+07	2.26E+08	7.68E+07	2.36E+07	1.46E+07	3.04E+07	2.49E+07	4.00E+07
P32037	GTR3_MOUSE	Slc2a3	Solute carrier family 2, facilitated glucose transporter member 3	14	14	3.15E+06	3.30E+07	7.88E+06	2.39E+06	3.47E+06	3.41E+06	5.05E+06	6.81E+06		2.46E+07	9.52E+06	3.10E+06	5.24E+06	4.37E+06	5.17E+06	6.11E+06
P32067	LA_MOUSE	Ssb	Lupus La protein homolog	42	42	1.33E+07	1.47E+07	1.27E+07	6.48E+06	3.81E+06	3.61E+06	4.86E+06	1.41E+07	1.33E+07	1.54E+07	1.14E+07	6.73E+06	3.88E+06	3.47E+06	5.21E+06	1.16E+07
P32211	ACM4_MOUSE	Chrm4	Muscarinic acetylcholine receptor M4	4	4	7094.66				20887	23483.9	7072.9	4988.6	7338.97				22123.6	32694.9	24357.4
P32233	DRG1_MOUSE	Drg1	Developmentally-regulated GTP-binding protein 1	25	25	668345	2.04E+06	1.40E+07	1.76E+06	532230	1.05E+06	895381	1.64E+06		1.71E+06	1.72E+07	4.05E+06	548736	1.02E+06	1.20E+06	1.48E+06
P32261	ANT3_MOUSE	Serpinc1	Antithrombin-III	15	7	3.39E+06	4.25E+06	1.44E+07	3.32E+06	2.78E+06	4.53E+06	7.19E+06	9.77E+06	4.25E+06	4.40E+06	1.09E+07	2.70E+06	3.36E+06	4.18E+06	8.20E+06	1.11E+07
P32300	OPRD_MOUSE	Oprd1	Delta-type opioid receptor	2	2			4819.88							35557.9	8911.17	172.071
P32507	NECT2_MOUSE	Nectin2	Nectin-2	19	19	331855	303340	650711	681481	488148	219241	347151	285845	427694	305921	655575	657015	615173	206274	308902	288354
P32648	VIP_MOUSE	Vip	VIP peptides	7	7				380648	67718	91320.2					129570	645053	80280.4	88154.3
P32848	PRVA_MOUSE	Pvalb	Parvalbumin alpha	14	14		1.72E+06	1.93E+06	6.83E+06	800399	438633	912363	1.31E+06		2.82E+06	2.71E+06	7.69E+06	1.34E+06	507782	537415	1.32E+06
P32883	RASK_MOUSE	Kras	GTPase KRas	15	7	1.43E+06		6.93E+06	9.69E+06	4.63E+06	1.19E+07	1.03E+07	1.48E+07	5.27E+06	3.43E+06	5.37E+06	1.31E+07	4.12E+06	1.33E+07	1.27E+07	1.45E+07
P32921	SYWC_MOUSE	Wars1	Tryptophan--tRNA ligase, cytoplasmic	39	39	9.99E+06	1.66E+07	1.58E+07	9.28E+06	8.08E+06	5.97E+06	1.37E+07	1.86E+07	1.39E+07	2.05E+07	2.19E+07	7.44E+06	8.93E+06	7.54E+06	1.33E+07	1.90E+07
P33173	KIF1A_MOUSE	Kif1a	Kinesin-like protein KIF1A	107	86	2.26E+06	7.20E+06	2.04E+07	4.25E+06	2.96E+06	2.86E+06	2.99E+06	3.54E+06	2.32E+06	6.90E+06	2.47E+07	6.05E+06	3.35E+06	3.61E+06	3.22E+06	4.25E+06
P33174	KIF4_MOUSE	Kif4	Chromosome-associated kinesin KIF4	8	7		66637	59565.1					2490.12		72733.5		1785.16	61182.5
P33175	KIF5A_MOUSE	Kif5a	Kinesin heavy chain isoform 5A	42	42	739456	785618	1.04E+06	785472	777415	763494	846840	672640	783796	823781	1.33E+06	678713	846831	1.13E+06	846271	697296
P33215	NEDD1_MOUSE	Nedd1	Protein NEDD1	18	18	154622	135553	97346.2	163142	98594	153167	153064	211842	161982	136094	151528	224067	103592	210593	186167	283517
P33587	PROC_MOUSE	Proc	Vitamin K-dependent protein C	2	2			1.24E+06					201356			1.27E+06
P33609	DPOLA_MOUSE	Pola1	DNA polymerase alpha catalytic subunit	9	9			7854		7065.45			6951.13		8344.89	8404.44		4635.82	5673.51		7380.48
P33610	PRI2_MOUSE	Prim2	DNA primase large subunit	8	8	16823.9	21204.5	13233.8		147.118	13231.2	38093.5	12330.5	18032.1	23217.7		10795.8	629.744	11265.4	29441.7	15241.7
P33611	DPOA2_MOUSE	Pola2	DNA polymerase alpha subunit B	6	6		13922.1		3383.78		9864.12	11245.6	15285.5		14219.4		5330.24		12508.8	9899.3	14430.7
P33896	INAR1_MOUSE	Ifnar1	Interferon alpha/beta receptor 1	4	4			308611	151560	173184							307367	186312	159736
P34022	RANG_MOUSE	Ranbp1	Ran-specific GTPase-activating protein	13	13	1.34E+07	3.74E+07	1.73E+07	1.62E+07	1.79E+07	1.87E+07	3.19E+07	3.10E+07	1.40E+07	4.17E+07	1.81E+07	1.62E+07	2.11E+07	1.24E+07	3.29E+07	3.03E+07
P34152	FAK1_MOUSE	Ptk2	Focal adhesion kinase 1	58	58	2.29E+06	1.87E+06	6.62E+06	4.69E+06	3.69E+06	2.27E+06	2.88E+06	2.80E+06	2.27E+06	1.93E+06	7.64E+06	4.45E+06	3.61E+06	3.03E+06	3.09E+06	3.33E+06
P34884	MIF_MOUSE	Mif	Macrophage migration inhibitory factor	9	9	4.50E+07	3.46E+07	3.19E+07	3.22E+07	2.77E+07	2.23E+08	3.23E+08	7.42E+08	6.60E+07	4.73E+07	3.55E+07	3.75E+07	1.95E+07	2.10E+08	3.78E+08	5.21E+08
P34914	HYES_MOUSE	Ephx2	Bifunctional epoxide hydrolase 2	39	39			4.56E+06	2.94E+06	1.85E+06	4.05E+06	3.14E+06	5.01E+06	1.51E+06	839886	4.00E+06	2.79E+06	1.65E+06	3.56E+06	3.10E+06	5.23E+06
P34960	MMP12_MOUSE	Mmp12	Macrophage metalloelastase	6	6	423741	224871	20723.3	21593.7	15476.5	11089.8	27841.7	42761.4	427559	253921		13912.3	10702.1		19650.9
P34971	ADRB1_MOUSE	Adrb1	Beta-1 adrenergic receptor	3	3		39776.9		24084.2						40318.2		13808.6
P35123	UBP4_MOUSE	Usp4	Ubiquitin carboxyl-terminal hydrolase 4	59	58	1.67E+06	1.48E+06	1.54E+06	3.08E+06	1.31E+06	1.40E+06	1.35E+06	1.67E+06	1.14E+06	1.24E+06	1.31E+06	2.54E+06	1.44E+06	1.47E+06	1.45E+06	1.80E+06
P35235	PTN11_MOUSE	Ptpn11	Tyrosine-protein phosphatase non-receptor type 11	50	50	6.76E+06	1.40E+07	1.42E+07	7.22E+06	6.10E+06	5.03E+06	5.02E+06	7.41E+06	6.12E+06	1.51E+07	1.48E+07	9.51E+06	5.33E+06	5.30E+06	4.54E+06	6.76E+06
P35276	RAB3D_MOUSE	Rab3d	Ras-related protein Rab-3D	14	11	9.64E+06	3.46E+06	841012	5.07E+06	7.85E+06	8.07E+06	1.70E+07	2.35E+07	1.28E+07	5.19E+06	1.77E+06	5.74E+06	6.23E+06	9.99E+06	1.79E+07	1.42E+07
P35278	RAB5C_MOUSE	Rab5c	Ras-related protein Rab-5C	22	17	2.68E+08	6.52E+08	9.34E+07	1.28E+07	1.26E+07	2.79E+07	4.12E+07	3.32E+07	2.12E+08	7.39E+08	5.48E+07	9.40E+06	9.01E+06	2.33E+07	4.05E+07	4.44E+07
P35279	RAB6A_MOUSE	Rab6a	Ras-related protein Rab-6A	30	14	1.99E+07	1.54E+07	1.31E+07	8.10E+06	8.72E+06	1.66E+07	2.38E+07	2.16E+07	2.16E+07	2.21E+07	1.44E+07	8.38E+06	1.11E+07	1.99E+07	2.13E+07	2.11E+07
P35282	RAB21_MOUSE	Rab21	Ras-related protein Rab-21	19	19	6.50E+06	1.14E+08	3.13E+07	8.74E+06	3.13E+06	3.57E+06	4.46E+06	5.36E+06	4.04E+06	1.02E+08	3.55E+07	1.02E+07	2.86E+06	5.44E+06	4.33E+06	4.91E+06
P35283	RAB12_MOUSE	Rab12	Ras-related protein Rab-12	27	26	2.91E+06	2.67E+06	6.20E+06	9.70E+06	2.55E+06	4.89E+06	5.58E+06	5.41E+06	2.38E+06	3.34E+06	6.61E+06	9.07E+06	2.45E+06	5.39E+06	6.85E+06	6.42E+06
P35285	RB22A_MOUSE	Rab22a	Ras-related protein Rab-22A	12	12		340748	877683	1.13E+06	379750	1.03E+06	811206	1.03E+06		342324	1.06E+06	846762	401471	1.05E+06	824323	1.04E+06
P35288	RAB23_MOUSE	Rab23	Ras-related protein Rab-23	18	18	961517	813400	2.65E+06	2.35E+06	1.28E+06	686199	895989	700289	1.17E+06	823920	3.17E+06	1.86E+06	1.27E+06	905036	960029	821018
P35290	RAB24_MOUSE	Rab24	Ras-related protein Rab-24	16	16	1.85E+06	1.30E+06	1.46E+06	2.92E+06	1.44E+06	1.33E+06	1.58E+06	1.23E+06	1.46E+06	885513	1.86E+06	3.79E+06	1.30E+06	1.27E+06	1.51E+06	1.20E+06
P35293	RAB18_MOUSE	Rab18	Ras-related protein Rab-18	22	22	7.61E+06	8.05E+06	2.11E+07	1.74E+07	7.40E+06	1.34E+07	1.02E+07	9.45E+06	9.20E+06	7.33E+06	7.14E+06	1.98E+07	6.94E+06	1.47E+07	9.60E+06	9.62E+06
P35330	ICAM2_MOUSE	Icam2	Intercellular adhesion molecule 2	3	3				658.942	1049.29	822.125	629.642					564.102	727.907		595.593
P35347	CRFR1_MOUSE	Crhr1	Corticotropin-releasing factor receptor 1	2	1			51128.5								45309.6				9957
P35377	OPRX_MOUSE	Oprl1	Nociceptin receptor	3	3		7.10E+06	300100						402726	7.24E+06	481276
P35412	GPR12_MOUSE	Gpr12	G-protein coupled receptor 12	1	1				287002
P35413	GPR3_MOUSE	Gpr3	G-protein coupled receptor 3	1	1														124950
P35428	HES1_MOUSE	Hes1	Transcription factor HES-1	2	2	1229.41			821.242
P35436	NMDE1_MOUSE	Grin2a	Glutamate receptor ionotropic, NMDA 2A	56	56	1.45E+06	1.40E+06	3.79E+06	3.10E+06	2.18E+06	1.80E+06	2.95E+06	3.04E+06	1.44E+06	1.54E+06	4.68E+06	3.52E+06	2.09E+06	1.76E+06	2.26E+06	3.03E+06
P35438	NMDZ1_MOUSE	Grin1	Glutamate receptor ionotropic, NMDA 1	59	59	3.69E+06	1.59E+07	1.41E+07	7.32E+06	4.41E+06	7.21E+06	8.35E+06	1.52E+07	7.08E+06	1.65E+07	1.19E+07	7.08E+06	4.59E+06	7.09E+06	7.16E+06	1.25E+07
P35441	TSP1_MOUSE	Thbs1	Thrombospondin-1	7	7			53848.7	35192.8	32022.7	21864.1	25651.8			34019.8	39820.3	41258.2	36795.5	28254.5	52208.5
P35456	UPAR_MOUSE	Plaur	Urokinase plasminogen activator surface receptor	3	3			6997.04	6147.53	9583.03						7417.28	7085.83	7494.79
P35486	ODPA_MOUSE	Pdha1	Pyruvate dehydrogenase E1 component subunit alpha, somatic form, mitochondrial	46	44	2.95E+07	3.87E+07	5.37E+07	8.73E+07	4.54E+07	3.37E+07	5.60E+07	4.93E+07	3.99E+07	4.22E+07	5.98E+07	7.35E+07	4.46E+07	4.01E+07	5.39E+07	4.78E+07
P35505	FAAA_MOUSE	Fah	Fumarylacetoacetase	20	20	945575	899561	1.50E+06	597670	777484	791043	1.29E+06	903755	1.04E+06	950516	1.58E+06	582307	834730	879042	1.56E+06	1.11E+06
P35550	FBRL_MOUSE	Fbl	rRNA 2'-O-methyltransferase fibrillarin	23	20	5.09E+06	5.78E+06	8.16E+06	5.50E+06	1.96E+06	1.68E+06	3.48E+06	5.75E+06	5.26E+06	4.71E+06	7.50E+06	5.93E+06	2.80E+06	2.46E+06	2.53E+06	5.25E+06
P35561	KCNJ2_MOUSE	Kcnj2	Inward rectifier potassium channel 2	1	1										28124.5
P35564	CALX_MOUSE	Canx	Calnexin	62	61	7.35E+08	8.73E+08	1.06E+08	3.43E+07	3.30E+07	3.62E+07	3.34E+07	5.02E+07	8.75E+08	9.37E+08	1.35E+08	3.80E+07	2.47E+07	4.01E+07	3.70E+07	4.35E+07
P35569	IRS1_MOUSE	Irs1	Insulin receptor substrate 1	31	31	107765	254679	179410	86293.9	92708	168926	125049	105342	112720	270157	186341	78677.9	91773.2	216641	177003	149762
P35585	AP1M1_MOUSE	Ap1m1	AP-1 complex subunit mu-1	30	25	3.18E+06	3.46E+06	4.11E+06	6.70E+06	7.10E+06	5.22E+06	6.08E+06	7.15E+06	3.92E+06	3.41E+06	4.59E+06	8.08E+06	7.83E+06	6.59E+06	5.86E+06	7.95E+06
P35601	RFC1_MOUSE	Rfc1	Replication factor C subunit 1	35	35	275732	245569	229596	244744	152166	409871	458349	351161	288729	244255	244028	307627	202295	381038	422605	485704
P35639	DDIT3_MOUSE	Ddit3	DNA damage-inducible transcript 3 protein	1	1	16683								41857.5
P35689	ERCC5_MOUSE	Ercc5	DNA excision repair protein ERCC-5	20	20	146651	128569	199332	84970.9	159555	88404.7	121536	107415	153453	128989	167407	95549.4	150920			92225.6
P35700	PRDX1_MOUSE	Prdx1	Peroxiredoxin-1	31	29	5.50E+08	7.83E+08	2.23E+08	9.96E+07	8.40E+07	1.80E+08	3.30E+08	5.31E+08	4.21E+08	3.54E+08	1.97E+08	7.30E+07	6.89E+07	2.02E+08	3.18E+08	5.52E+08
P35710	SOX5_MOUSE	Sox5	Transcription factor SOX-5	9	9	10212.3		1467.59	3216.19	7345.23	7884.2	7680.2		10751.6	8982.51	8739.92	4145.86	5990.07	9120.22	7756.87	8137.31
P35762	CD81_MOUSE	Cd81	CD81 antigen	6	6		3.27E+06	3.11E+06	2.73E+08	8.10E+06	6.98E+06	1.19E+07	4.07E+07	1.26E+07	7.11E+06	829243	1.99E+08	1.37E+07	1.09E+07	1.53E+07	2.23E+07
P35802	GPM6A_MOUSE	Gpm6a	Neuronal membrane glycoprotein M6-a	14	14	3.16E+07	8.99E+09	3.59E+08	3.81E+07	3.41E+07	3.58E+07	4.30E+07	4.88E+07	2.40E+07	1.38E+10	4.09E+08	3.84E+07	3.92E+07	3.76E+07	3.38E+07	5.25E+07
P35803	GPM6B_MOUSE	Gpm6b	Neuronal membrane glycoprotein M6-b	14	14	1.28E+08	6.06E+09	2.09E+08	1.35E+07	4.86E+06	9.66E+06	1.49E+07	2.46E+07	2.12E+08	8.35E+09	2.92E+08	2.39E+07	6.12E+06	1.26E+07	1.67E+07	3.07E+07
P35821	PTN1_MOUSE	Ptpn1	Tyrosine-protein phosphatase non-receptor type 1	34	34	773112	2.14E+06	5.00E+06	2.00E+06	884006	1.12E+06	1.26E+06	1.27E+06	642318	3.07E+06	5.47E+06	2.53E+06	1.00E+06	1.19E+06	958590	1.44E+06
P35822	PTPRK_MOUSE	Ptprk	Receptor-type tyrosine-protein phosphatase kappa	31	31	101874	176330	180524	225781	125535	188815	130842	369413	142534	193489	202834	171888	163129	204033	156255	400833
P35831	PTN12_MOUSE	Ptpn12	Tyrosine-protein phosphatase non-receptor type 12	52	52	785672	1.23E+06	2.33E+06	1.72E+06	969916	1.33E+06	1.20E+06	1.64E+06	812385	1.38E+06	2.31E+06	1.71E+06	1.20E+06	1.20E+06	1.24E+06	1.47E+06
P35846	FOLR1_MOUSE	Folr1	Folate receptor alpha	10	10			105829	99708.9	62178	84630.7	60692.1					129612	175641	267561	149732	208276
P35922	FMR1_MOUSE	Fmr1	Fragile X messenger ribonucleoprotein 1	37	36	2.42E+06	2.86E+06	3.06E+06	2.48E+06	960705	802595	1.03E+06	894511	2.71E+06	3.73E+06	2.67E+06	2.73E+06	1.20E+06	922166	1.08E+06	1.23E+06
P35951	LDLR_MOUSE	Ldlr	Low-density lipoprotein receptor	28	28	402303	1.19E+06	1.68E+06	276807	661444	474522	481573	376365	424334	1.24E+06	2.11E+06	288724	740773	481630	559380	367853
P35969	VGFR1_MOUSE	Flt1	Vascular endothelial growth factor receptor 1	22	21	58527.9		45839.8	45712	30385	33134.8	83929.7	96071.7	61238.4		48459.9	34998.3	22864.4	34429.9	70960.5	102026
P35979	RL12_MOUSE	Rpl12	Large ribosomal subunit protein uL11	9	9	9.99E+07	4.76E+07	6.36E+07	6.05E+07	7.54E+06	2.92E+07	3.78E+07	2.43E+07	5.54E+07	5.05E+07	1.31E+08	9.79E+07	7.22E+06	4.52E+07	3.09E+07	2.58E+07
[truncated: 9,576 more rows]
