# Supplementary material for: Activity-dependent ribosome profiling reveals the landscape of canonical and non-canonical translation in brain tissue
Source: Nat Commun. 2026 Jul 23;17:6179. doi: 10.1038/s41467-026-74968-z (PMC13396407; doi:10.1038/s41467-026-74968-z)
Supplement: Supplementary file 5 — Supplementary Data 3 [file 41467_2026_74968_MOESM5_ESM.csv › Supplementary Table 3.csv]

ORF	Gene symbol	log2FC	padj	Label
ENSMUST00000028166.9:chr2:-|3568:446:2243|canonical|ATG	Nr4a2-canonical1	5.529908908	0	representative
ENSMUST00000112629.8:chr2:-|3422:300:2097|canonical|ATG	Nr4a2-canonical2	5.529908908	0	representative
ENSMUST00000095759.5:chr6:-|2148:193:1630|canonical|ATG	Egr4-canonical1	5.634915981	2.0817E-296	representative
ENSMUST00000112627.2:chr2:-|2400:136:1744|canonical|ATG	Nr4a2-canonical3	5.585710411	1.0868E-260	representative
ENSMUST00000030025.10:chr4:+|5720:744:2628|canonical|ATG	Nr4a3-canonical1	4.006646988	1.6347E-230	representative
ENSMUST00000064922.7:chr8:-|1809:290:1325|canonical|ATG	Junb-canonical1	4.431258117	7.4766E-222	representative
ENSMUST00000025025.7:chr17:-|1990:197:1301|canonical|ATG	Dusp1-canonical1	4.122497627	2.0308E-219	representative
ENSMUST00000183542.8:chr2:-|3123:311:1490|canonical|ATG	Nr4a2-canonical4	5.555836318	4.9915E-218	representative
ENSMUST00000099689.5:chr2:-|1386:75:816|canonical|ATG	Gm13889-canonical1	3.707071793	5.0532E-178	representative
ENSMUST00000020692.7:chr1:-|2743:68:545|canonical|ATG	Btg2-canonical1	5.022562687	4.3393E-142	representative
ENSMUST00000031017.11:chr5:+|6537:904:1885|canonical|ATG	Fosl2-canonical1	3.722898221	1.1136E-128	representative
ENSMUST00000035065.9:chr1:+|4453:194:2009|canonical|ATG	Ptgs2-canonical1	5.30550133	2.4832E-125	representative
ENSMUST00000235532.2:chr17:-|1809:290:1121|canonical|ATG	Dusp1-canonical2	3.997911411	1.0249E-117	representative
ENSMUST00000148314.3:chr2:-|1240:292:664|canonical|ATG	Gm13889-canonical2	3.752029294	8.23E-111	representative
ENSMUST00000039568.11:chr14:-|4000:192:3405|canonical|ATG	Pcdh8-canonical1	3.003211926	8.8635E-109	representative
ENSMUST00000005620.10:chr8:+|2996:140:1163|canonical|ATG	Dnajb1-canonical1	2.689444661	1.3336E-102	representative
ENSMUST00000195355.2:chr14:-|3704:192:3114|canonical|ATG	Pcdh8-canonical2	3.013704762	4.0265E-99	representative
ENSMUST00000024839.6:chr17:-|4521:149:2489|canonical|ATG	Sik1-canonical1	4.360982767	4.08617E-96	representative
ENSMUST00000236661.2:chr17:-|1587:374:899|canonical|ATG	Dusp1-canonical3	4.142803233	7.86501E-93	representative
ENSMUST00000061639.10:chr7:-|5223:278:2327|canonical|ATG	Spty2d1-canonical1	2.997619253	4.66179E-81	representative
ENSMUST00000030811.2:chr4:+|3043:273:1659|canonical|ATG	Errfi1-canonical1	3.599156675	1.80738E-79	representative
ENSMUST00000073600.9:chr4:+|3036:261:1647|canonical|ATG	Errfi1-canonical2	3.599156675	1.80738E-79	representative
ENSMUST00000127206.8:chr1:-|3021:44:680|canonical|ATG	Rgs2-canonical1	3.10456642	1.97076E-79	representative
ENSMUST00000040514.8:chr8:-|6323:29:3995|canonical|ATG	Irs2-canonical1	2.761329327	4.2058E-74	representative
ENSMUST00000052168.6:chr2:+|2832:311:1676|canonical|ATG	Otud1-canonical1	3.426219538	5.26677E-69	representative
ENSMUST00000212300.2:chr8:+|2854:298:1021|canonical|ATG	Dnajb1-canonical2	2.619437722	7.46499E-67	representative
ENSMUST00000015456.10:chr10:+|1284:244:727|canonical|ATG	Gadd45b-canonical1	3.208600437	9.97254E-66	representative
ENSMUST00000060427.6:chr8:-|1524:104:770|canonical|ATG	Ier2-canonical1	3.347145304	9.4782E-64	representative
ENSMUST00000037356.8:chr4:+|3260:132:1575|canonical|ATG	Pramel12-canonical1	3.245436895	1.3307E-63	representative
ENSMUST00000059790.11:chr4:+|3886:758:2201|canonical|ATG	Pramel12-canonical2	3.245436895	1.3307E-63	representative
ENSMUST00000042057.12:chr10:+|3727:475:2002|canonical|ATG	Midn-canonical1	2.130550274	7.37001E-63	representative
ENSMUST00000021271.14:chr11:+|4671:195:4071|canonical|ATG	Per1-canonical1	2.559245223	1.20309E-62	representative
ENSMUST00000166748.8:chr11:+|4636:172:4048|canonical|ATG	Per1-canonical2	2.559245223	1.20309E-62	representative
ENSMUST00000099492.10:chr10:+|3597:475:1873|canonical|ATG	Midn-canonical2	2.115253975	7.08087E-61	representative
ENSMUST00000102605.3:chr11:+|4537:121:3937|canonical|ATG	Per1-canonical3	2.54764816	3.29743E-60	representative
ENSMUST00000031646.8:chr5:+|1126:147:876|canonical|ATG	Rasl11a-canonical1	3.394478827	3.50226E-60	representative
ENSMUST00000101004.9:chr11:+|3507:221:2705|canonical|ATG	Per1-canonical4	2.657568044	5.90789E-60	representative
ENSMUST00000035908.3:chr14:+|1509:410:1460|canonical|ATG	Egr3-canonical1	2.674196131	1.50823E-55	representative
ENSMUST00000225200.2:chr14:+|3940:132:1296|canonical|ATG	Egr3-canonical2	2.74779705	3.1857E-50	representative
ENSMUST00000027941.14:chr1:-|1984:253:799|canonical|ATG	Atf3-canonical1	3.713501153	1.37013E-48	representative
ENSMUST00000195117.2:chr1:-|1906:175:721|canonical|ATG	Atf3-canonical2	3.713501153	1.37013E-48	representative
ENSMUST00000027606.4:chr1:-|763:18:234|canonical|ATG	Rgs2-canonical2	3.200973895	5.2217E-44	representative
ENSMUST00000029846.5:chr3:-|2019:190:1330|canonical|ATG	Ccn1-canonical1	1.764996565	2.63739E-43	representative
ENSMUST00000220246.2:chr10:+|732:289:727|canonical|ATG	Gadd45b-canonical2	3.364818128	4.58749E-42	representative
ENSMUST00000039559.9:chr2:+|5848:229:3745|canonical|ATG	Thbs1-canonical1	3.579446237	4.87338E-42	representative
ENSMUST00000142392.8:chr11:+|2972:134:1853|canonical|ATG	Per1-canonical5	2.74807618	9.10038E-42	representative
ENSMUST00000021674.7:chr12:+|2108:151:1294|canonical|ATG	Fos-canonical1	4.543926311	1.00684E-41	representative
ENSMUST00000021903.3:chr13:+|1071:103:583|canonical|ATG	Gadd45g-canonical1	2.217633971	4.69365E-38	representative
ENSMUST00000023268.14:chr15:-|3055:197:1388|canonical|ATG	Arc-canonical1	5.165947558	8.86703E-37	representative
ENSMUST00000110009.4:chr15:-|3054:199:1390|canonical|ATG	Arc-canonical2	5.165947558	8.86703E-37	representative
ENSMUST00000054960.9:chr8:-|5080:551:2264|canonical|ATG	Irf2bp2-canonical1	1.786573953	1.48937E-34	representative
ENSMUST00000035101.9:chr9:-|2906:78:1830|canonical|ATG	Csrnp1-canonical1	3.053856346	5.27141E-32	representative
ENSMUST00000214058.2:chr9:-|2241:331:2083|canonical|ATG	Csrnp1-canonical2	3.053856346	5.27141E-32	representative
ENSMUST00000215916.2:chr9:-|2956:130:1882|canonical|ATG	Csrnp1-canonical3	3.053856346	5.27141E-32
ENSMUST00000023779.8:chr15:+|2477:129:1935|canonical|ATG	Nr4a1-canonical1	5.675489954	1.57943E-31	representative
ENSMUST00000228985.2:chr15:+|2553:205:2011|canonical|ATG	Nr4a1-canonical2	5.675489954	1.57943E-31	representative
ENSMUST00000153527.3:chr1:-|588:11:404|canonical|ATG	Rgs2-canonical3	2.859647492	3.10937E-31	representative
ENSMUST00000094077.5:chr11:-|6654:411:5337|canonical|ATG	Kdm6b-canonical1	2.568787909	2.80666E-30	representative
ENSMUST00000111357.2:chr1:-|2575:120:402|canonical|ATG	Rgs4-canonical1	2.817279832	4.49092E-30
ENSMUST00000020118.5:chr10:+|2796:462:1608|canonical|ATG	Dusp6-canonical1	2.456924449	9.32077E-30	representative
ENSMUST00000002029.13:chrX:+|1595:266:1046|canonical|ATG	Emd-canonical1	1.942796304	4.63967E-29	representative
ENSMUST00000096350.11:chr15:+|1958:267:738|canonical|ATG	Maff-canonical1	3.858666179	1.77013E-27	representative
ENSMUST00000163691.3:chr15:+|1902:215:686|canonical|ATG	Maff-canonical2	3.858666179	1.77013E-27
ENSMUST00000229130.2:chr15:+|1873:186:657|canonical|ATG	Maff-canonical3	3.858666179	1.77013E-27	representative
ENSMUST00000096424.11:chrX:+|896:201:873|canonical|ATG	Emd-canonical2	1.967471869	3.25803E-27	representative
ENSMUST00000107094.2:chr4:-|3189:952:1957|canonical|ATG	Jun-canonical1	1.72070634	1.02873E-25	representative
ENSMUST00000043204.8:chr12:-|3688:247:1936|canonical|ATG	Fbxo33-canonical1	2.318344241	1.90754E-25	representative
ENSMUST00000001672.12:chr12:-|3378:234:1584|canonical|ATG	Ifrd1-canonical1	2.571592435	2.656E-25	representative
ENSMUST00000033930.5:chr8:+|2740:433:1630|canonical|ATG	Dusp4-canonical1	3.289738237	6.26492E-23	representative
ENSMUST00000022709.6:chr14:-|2087:284:1232|canonical|ATG	Spry2-canonical1	2.47845361	9.09504E-23	representative
ENSMUST00000220291.2:chr10:+|2359:462:1170|canonical|ATG	Dusp6-canonical2	2.41721598	1.69007E-22	representative
ENSMUST00000018792.12:chr11:-|1571:399:996|canonical|ATG	Dusp14-canonical1	2.028739037	4.71244E-22	representative
ENSMUST00000100705.11:chr11:-|1447:275:872|canonical|ATG	Dusp14-canonical2	2.028739037	4.71244E-22	representative
ENSMUST00000108101.8:chr11:-|1082:283:880|canonical|ATG	Dusp14-canonical3	2.028739037	4.71244E-22	representative
ENSMUST00000164891.8:chr11:-|1454:286:883|canonical|ATG	Dusp14-canonical4	2.028739037	4.71244E-22	representative
ENSMUST00000053317.12:chr2:+|4266:638:1412|canonical|ATG	Bdnf-canonical1	3.599010794	9.10423E-22	representative
ENSMUST00000111042.3:chr2:+|3905:181:1051|canonical|ATG	Bdnf-canonical2	3.599010794	9.10423E-22	representative
ENSMUST00000111043.9:chr2:+|3839:235:985|canonical|ATG	Bdnf-canonical3	3.591232959	1.48269E-21	representative
ENSMUST00000111044.3:chr2:+|3854:250:1000|canonical|ATG	Bdnf-canonical4	3.591232959	1.48269E-21	representative
ENSMUST00000111045.9:chr2:+|3973:369:1119|canonical|ATG	Bdnf-canonical5	3.591232959	1.48269E-21	representative
ENSMUST00000111046.9:chr2:+|3819:215:965|canonical|ATG	Bdnf-canonical6	3.591232959	1.48269E-21	representative
ENSMUST00000111047.9:chr2:+|4042:438:1188|canonical|ATG	Bdnf-canonical7	3.591232959	1.48269E-21	representative
ENSMUST00000111049.9:chr2:+|3830:226:976|canonical|ATG	Bdnf-canonical8	3.591232959	1.48269E-21	representative
ENSMUST00000111050.10:chr2:+|3965:361:1111|canonical|ATG	Bdnf-canonical9	3.591232959	1.48269E-21	representative
ENSMUST00000111051.10:chr2:+|4125:521:1271|canonical|ATG	Bdnf-canonical10	3.591232959	1.48269E-21	representative
ENSMUST00000176893.8:chr2:+|3707:103:853|canonical|ATG	Bdnf-canonical11	3.591232959	1.48269E-21	representative
ENSMUST00000095267.8:chr8:+|1667:109:1135|canonical|ATG	Jund-canonical1	1.789802345	1.67469E-21	representative
ENSMUST00000165027.9:chr12:-|1293:88:1294|canonical|ATG	Ifrd1-canonical2	2.498696959	5.80382E-21	representative
ENSMUST00000016703.8:chr11:-|1993:137:548|canonical|ATG	H3f3b-canonical1	0.938646361	9.02123E-21	representative
ENSMUST00000106454.8:chr11:-|2514:609:1020|canonical|ATG	H3f3b-canonical2	0.938646361	9.02123E-21	representative
ENSMUST00000023610.15:chr16:-|4884:404:3311|canonical|ATG	Adamts1-canonical1	1.51739479	1.9484E-20	representative
ENSMUST00000075444.8:chr15:-|3745:113:2246|canonical|ATG	Ddn-canonical1	-1.410800256	2.20877E-20	representative
ENSMUST00000041589.6:chr11:+|2288:433:1522|canonical|ATG	Tob1-canonical1	1.807383796	5.10637E-19	representative
ENSMUST00000075888.6:chr14:+|2440:242:1832|canonical|ATG	Zic2-canonical1	2.152286002	8.17548E-19	representative
ENSMUST00000184744.2:chr14:-|6057:198:1182|canonical|ATG	Kctd12-canonical1	1.201831666	2.56175E-18	representative
ENSMUST00000036418.10:chr3:-|1398:142:1270|canonical|ATG	Ciart-canonical1	2.344537716	9.08442E-18	representative
ENSMUST00000159739.8:chr3:-|1939:681:1809|canonical|ATG	Ciart-canonical2	2.344537716	9.08442E-18	representative
ENSMUST00000112318.10:chr14:+|1367:74:536|canonical|ATG	Arf4-canonical1	1.027171819	2.50197E-17	representative
ENSMUST00000037947.15:chr3:+|3418:70:1066|canonical|ATG	Mcl1-canonical1	1.26646747	3.3897E-17	representative
ENSMUST00000064795.6:chr18:+|4484:1667:3269|canonical|ATG	Egr1-canonical1	4.015356103	3.66197E-17	representative
ENSMUST00000165033.2:chr18:+|3036:247:1849|canonical|ATG	Egr1-canonical2	4.015356103	3.66197E-17	representative
ENSMUST00000185234.2:chr1:-|2317:102:1836|canonical|ATG	Scg2-canonical1	1.205704948	4.16636E-17	representative
ENSMUST00000021552.3:chr12:-|2990:139:1156|canonical|ATG	Zfp36l1-canonical1	1.422630589	8.98245E-17	representative
ENSMUST00000165114.2:chr12:-|1934:124:1141|canonical|ATG	Zfp36l1-canonical2	1.422630589	8.98245E-17	representative
ENSMUST00000022639.8:chr14:+|3380:101:1733|canonical|ATG	Nefl-canonical1	0.901524286	1.46923E-16	representative
ENSMUST00000022429.9:chr14:+|2165:347:890|canonical|ATG	Arf4-canonical2	0.975370973	1.43333E-15	representative
ENSMUST00000049972.6:chr1:-|2515:180:2034|canonical|ATG	Scg2-canonical2	1.18413485	2.95224E-15	representative
ENSMUST00000070642.4:chr2:+|1504:108:999|canonical|ATG	Cebpb-canonical1	2.149731799	4.29801E-15	representative
ENSMUST00000018685.9:chr11:-|3105:115:1366|canonical|ATG	Cwc25-canonical1	2.352909698	6.46079E-15	representative
ENSMUST00000020145.12:chr10:+|2456:85:1381|canonical|ATG	Sgk1-canonical1	1.14635781	1.59981E-14	representative
ENSMUST00000067543.8:chr15:+|4330:814:1933|canonical|ATG	Trib1-canonical1	2.075688553	1.59981E-14	representative
ENSMUST00000029416.14:chr3:-|2169:122:1721|canonical|ATG	Ccnl1-canonical1	2.438391884	2.00764E-14	representative
ENSMUST00000027991.12:chr1:-|2941:120:738|canonical|ATG	Rgs4-canonical2	2.672846588	1.94509E-13	representative
ENSMUST00000122286.2:chr13:-|691:45:522|canonical|ATG	Nrn1-canonical1	1.489966635	6.61024E-13
ENSMUST00000224323.2:chr13:-|1779:57:513|canonical|ATG	Nrn1-canonical2	1.489966635	6.61024E-13	representative
ENSMUST00000092673.11:chr10:+|2576:175:1513|canonical|ATG	Sgk1-canonical2	1.061677773	6.65903E-13	representative
ENSMUST00000048289.14:chr10:+|2965:353:1766|canonical|ATG	Egr2-canonical1	5.5023645	8.03122E-13	representative
ENSMUST00000036273.13:chr16:-|4115:574:2761|canonical|ATG	Nfkbiz-canonical1	2.505815395	1.3312E-12	representative
ENSMUST00000114458.8:chr16:-|3627:86:2273|canonical|ATG	Nfkbiz-canonical2	2.505815395	1.3312E-12	representative
ENSMUST00000127820.2:chr10:+|2665:227:1466|canonical|ATG	Egr2-canonical2	5.478375041	1.70144E-12	representative
ENSMUST00000037636.4:chr19:+|3240:58:1564|canonical|ATG	Ina-canonical1	1.050406582	2.58002E-12	representative
ENSMUST00000105438.9:chr10:+|2864:402:1665|canonical|ATG	Egr2-canonical3	5.490052038	2.95378E-12	representative
ENSMUST00000100036.10:chr10:+|2476:152:1406|canonical|ATG	Sgk1-canonical3	1.060529511	3.57629E-12	representative
ENSMUST00000042818.11:chr15:+|2427:483:1464|canonical|ATG	Pim3-canonical1	1.941381438	6.59953E-12	representative
ENSMUST00000164659.8:chr10:+|2602:317:1532|canonical|ATG	Sgk1-canonical4	1.057045678	6.83294E-12	representative
ENSMUST00000120509.8:chr10:+|3096:456:2031|canonical|ATG	Sgk1-canonical5	1.044928998	1.11768E-11
ENSMUST00000037623.15:chr13:-|1619:188:617|canonical|ATG	Nrn1-canonical3	1.426377437	2.38929E-11	representative
ENSMUST00000029868.7:chr4:+|1994:108:996|canonical|ATG	Gem-canonical1	1.961184203	3.09926E-11	representative
ENSMUST00000108304.9:chr4:+|2006:120:1008|canonical|ATG	Gem-canonical2	1.961184203	3.09926E-11	representative
ENSMUST00000118228.2:chr15:+|3081:511:1168|canonical|ATG	Trib1-canonical2	2.335534629	3.19189E-11	representative
ENSMUST00000096232.6:chr16:+|3746:40:847|canonical|ATG	Cebpd-canonical1	1.063055639	4.06352E-11	representative
ENSMUST00000078084.7:chr4:+|1749:229:1126|canonical|ATG	Rsrp1-canonical1	1.236546819	7.9606E-11	representative
ENSMUST00000032194.11:chr6:+|3113:285:1521|canonical|ATG	Bhlhe40-canonical1	1.193701651	8.62819E-11	representative
ENSMUST00000026663.8:chr11:-|3580:120:1209|canonical|ATG	Cbx8-canonical1	2.075050618	1.119E-10	representative
ENSMUST00000207716.2:chr7:-|3546:616:1408|canonical|ATG	Fosb-canonical1	6.446154049	1.47094E-10	representative
ENSMUST00000039388.3:chr11:+|1382:200:806|canonical|ATG	Arl4d-canonical1	5.044170512	1.77153E-10	representative
ENSMUST00000223611.2:chr13:-|1443:193:478|canonical|ATG	Nrn1-canonical4	1.49883827	2.02898E-10
ENSMUST00000038422.8:chr12:-|4098:902:3230|canonical|ATG	Irf2bpl-canonical1	0.997762056	2.27294E-10	representative
ENSMUST00000008528.8:chr7:+|1233:173:884|canonical|ATG	Sertad1-canonical1	2.385243623	2.2818E-10	representative
ENSMUST00000152288.2:chrX:+|873:137:335|canonical|ATG	Emd-canonical3	2.092110991	2.45542E-10
ENSMUST00000061875.8:chr15:+|2802:185:1616|canonical|ATG	Zfp622-canonical1	1.374857422	2.98881E-10	representative
ENSMUST00000062292.5:chr13:+|5844:576:2238|canonical|ATG	Foxc1-canonical1	2.424040289	4.55922E-10	representative
ENSMUST00000207334.2:chr7:-|3664:616:1525|canonical|ATG	Fosb-canonical2	6.488577569	5.30103E-10	representative
ENSMUST00000088313.5:chrX:+|1338:123:600|canonical|ATG	Emd-canonical4	1.588372483	5.81387E-10	representative
ENSMUST00000097778.9:chr1:+|2270:88:1948|canonical|ATG	Arid5a-canonical1	2.087585316	9.83218E-10	representative
ENSMUST00000037872.10:chr4:+|3291:269:1418|canonical|ATG	Dnajb5-canonical1	1.009398368	1.0368E-09
ENSMUST00000084662.12:chr4:+|3302:382:1429|canonical|ATG	Dnajb5-canonical2	0.997626169	2.17018E-09	representative
ENSMUST00000098112.9:chr4:+|3093:173:1220|canonical|ATG	Dnajb5-canonical3	0.997626169	2.17018E-09	representative
ENSMUST00000107973.3:chr4:+|2300:82:1129|canonical|ATG	Dnajb5-canonical4	0.997626169	2.17018E-09	representative
ENSMUST00000115031.8:chr1:+|3002:80:2135|canonical|ATG	Arid5a-canonical2	2.048435522	2.28879E-09	representative
ENSMUST00000115032.8:chr1:+|4640:80:1853|canonical|ATG	Arid5a-canonical3	2.05339111	2.36169E-09
ENSMUST00000113307.9:chr2:-|2541:54:1464|canonical|ATG	Slc25a25-canonical1	1.722691043	2.84902E-09	representative
ENSMUST00000208326.2:chr7:-|3654:616:1516|canonical|ATG	Fosb-canonical3	6.434015491	2.95653E-09	representative
ENSMUST00000164773.2:chr10:+|1949:120:1338|canonical|ATG	Phlda1-canonical1	1.534049941	3.55538E-09	representative
ENSMUST00000075312.5:chr18:+|1186:160:604|canonical|ATG	Ttr-canonical1	-2.276517113	3.8687E-09	representative
ENSMUST00000003640.4:chr7:-|3782:621:1638|canonical|ATG	Fosb-canonical4	6.476321402	6.36928E-09	representative
ENSMUST00000137906.2:chr1:+|5504:80:1679|canonical|ATG	Arid5a-canonical4	2.102806641	8.18973E-09	representative
ENSMUST00000096026.9:chr16:-|4067:826:2716|canonical|ATG	Nfkbiz-canonical3	2.46060615	1.21521E-08
ENSMUST00000114457.8:chr16:-|3767:523:2413|canonical|ATG	Nfkbiz-canonical4	2.46060615	1.21521E-08	representative
ENSMUST00000166075.8:chr14:+|1582:195:390|canonical|ATG	Arf4-canonical3	0.995265826	1.29872E-08	representative
ENSMUST00000136312.2:chr5:-|2618:322:2527|canonical|ATG	Ubc-canonical1	0.674085957	1.3737E-08	representative
ENSMUST00000156249.2:chr5:-|2581:297:2502|canonical|ATG	Ubc-canonical2	0.674085957	1.3737E-08	representative
ENSMUST00000071065.8:chr13:-|2026:369:1758|canonical|ATG	Nfil3-canonical1	2.634030001	1.783E-08	representative
ENSMUST00000026120.8:chr3:+|3344:615:1683|canonical|ATG	Bhlhe22-canonical1	1.101255425	3.17799E-08	representative
ENSMUST00000061829.8:chr18:-|1641:308:1409|canonical|ATG	Cd14-canonical1	1.654666073	3.73315E-08	representative
ENSMUST00000119197.8:chrX:+|768:143:656|canonical|ATG	Emd-canonical5	1.566731264	3.80436E-08	representative
ENSMUST00000107619.3:chr4:-|3029:596:2048|canonical|ATG	Klf4-canonical1	6.849607072	3.82518E-08	representative
ENSMUST00000046266.13:chr12:-|6848:353:3623|canonical|ATG	Mideas-canonical1	1.406093784	5.68365E-08	representative
ENSMUST00000110294.2:chr12:-|7156:763:4033|canonical|ATG	Mideas-canonical2	1.406093784	5.68365E-08	representative
ENSMUST00000027125.7:chr1:+|1733:106:835|canonical|ATG	Coq10b-canonical1	1.69673107	7.27074E-08
ENSMUST00000060366.7:chr17:-|3530:254:1709|canonical|ATG	Zfp36l2-canonical1	1.396359379	8.1588E-08	representative
ENSMUST00000030398.10:chr4:+|3260:245:1724|canonical|ATG	Slc2a1-canonical1	0.861778086	9.24928E-08	representative
ENSMUST00000047906.10:chr3:+|4191:265:2239|canonical|ATG	Tiparp-canonical1	2.867205717	1.61969E-07	representative
ENSMUST00000115029.2:chr1:+|4329:249:1545|canonical|ATG	Arid5a-canonical5	2.244048592	1.85188E-07	representative
ENSMUST00000194558.6:chr3:-|3726:293:1859|canonical|ATG	Kpna4-canonical1	-0.957073968	1.88696E-07	representative
ENSMUST00000154256.3:chr8:+|3152:1:1786|canonical|ATG	Zfp703-canonical1	0.90595616	1.90629E-07	representative
ENSMUST00000087617.11:chr1:+|834:106:685|canonical|ATG	Coq10b-canonical2	1.721816065	1.95711E-07	representative
ENSMUST00000099071.5:chr2:+|1973:14:1397|canonical|ATG	Mocs3-canonical1	1.966729019	2.3347E-07	representative
ENSMUST00000071782.8:chr5:+|2536:163:1453|canonical|ATG	Nptx2-canonical1	3.956298851	3.72009E-07	representative
ENSMUST00000029353.9:chr3:-|8819:8:1880|canonical|ATG	Kpna4-canonical2	-0.857956315	3.74399E-07	representative
ENSMUST00000107849.10:chr4:+|1099:115:826|canonical|ATG	Clta-canonical1	0.666487385	4.45425E-07	representative
ENSMUST00000107851.10:chr4:+|1135:115:862|canonical|ATG	Clta-canonical2	0.662798474	4.69187E-07	representative
ENSMUST00000107579.2:chr11:-|1838:99:720|canonical|ATG	Cwc25-canonical2	2.212023578	4.8853E-07	representative
ENSMUST00000087328.4:chr17:-|2967:232:2158|canonical|ATG	Hspa1a-canonical1	1.153360283	5.47647E-07	representative
ENSMUST00000239125.2:chr2:+|3608:204:747|canonical|ATG	Arl5b-canonical1	2.288684155	5.56308E-07	representative
ENSMUST00000069870.11:chr2:+|6981:290:830|canonical|ATG	Arl5b-canonical2	2.283030121	5.78025E-07
ENSMUST00000129002.8:chr3:-|2229:35:572|canonical|ATG	Ccnl1-canonical2	2.576153313	6.04273E-07	representative
ENSMUST00000154585.8:chr3:-|2364:42:579|canonical|ATG	Ccnl1-canonical3	2.576153313	6.04273E-07	representative
ENSMUST00000163617.2:chr6:+|476:40:439|canonical|ATG	Bhlhe40-canonical2	1.301376047	8.44346E-07	representative
ENSMUST00000000291.9:chr11:+|4590:410:2186|canonical|ATG	Mnt-canonical1	1.32638185	9.08464E-07	representative
ENSMUST00000045847.15:chr7:-|3505:162:1818|canonical|ATG	Erf-canonical1	1.474577861	1.02338E-06	representative
ENSMUST00000003635.7:chr17:+|1131:36:519|canonical|ATG	Ier3-canonical1	1.800187457	1.09813E-06	representative
ENSMUST00000074053.6:chr8:+|789:19:538|canonical|ATG	Sap18b-canonical1	0.778270648	1.24166E-06	representative
ENSMUST00000037333.17:chr17:+|1999:206:1085|canonical|ATG	Ccnd3-canonical1	1.383175468	1.64333E-06	representative
ENSMUST00000171031.8:chr17:+|2113:328:1207|canonical|ATG	Ccnd3-canonical2	1.383175468	1.64333E-06	representative
ENSMUST00000182209.8:chr17:+|1977:186:1065|canonical|ATG	Ccnd3-canonical3	1.383175468	1.64333E-06	representative
ENSMUST00000183044.8:chr17:+|2064:279:1158|canonical|ATG	Ccnd3-canonical4	1.383175468	1.64333E-06	representative
ENSMUST00000183177.8:chr17:+|2060:269:1148|canonical|ATG	Ccnd3-canonical5	1.383175468	1.64333E-06	representative
ENSMUST00000051937.9:chr5:+|1812:167:911|canonical|ATG	Rasl11b-canonical1	0.959484276	2.27052E-06	representative
ENSMUST00000029669.4:chr3:-|1497:418:1432|canonical|ATG	Dnajb4-canonical1	0.807093201	2.41048E-06	representative
ENSMUST00000050073.13:chr3:-|2464:259:1273|canonical|ATG	Dnajb4-canonical2	0.807093201	2.41048E-06	representative
ENSMUST00000144950.8:chr3:-|2459:281:1295|canonical|ATG	Dnajb4-canonical3	0.807093201	2.41048E-06	representative
ENSMUST00000034508.14:chr9:+|3867:242:2102|canonical|ATG	Usp2-canonical1	1.429214084	2.91046E-06	representative
ENSMUST00000114830.9:chr9:+|2122:131:1991|canonical|ATG	Usp2-canonical2	1.429214084	2.91046E-06	representative
ENSMUST00000177054.8:chr9:+|2370:443:2303|canonical|ATG	Usp2-canonical3	1.429214084	2.91046E-06	representative
ENSMUST00000174372.3:chr4:+|2241:42:564|canonical|ATG	Slc2a1-canonical2	0.989887982	3.92131E-06	representative
ENSMUST00000097773.4:chr4:+|3986:141:1935|canonical|ATG	Klhl21-canonical1	1.385794226	3.94983E-06	representative
ENSMUST00000107847.10:chr4:+|1121:155:848|canonical|ATG	Clta-canonical3	0.669830725	6.11034E-06	representative
ENSMUST00000105107.2:chr13:-|836:5:416|canonical|ATG	H3c6-canonical1	0.954759379	7.12008E-06	representative
ENSMUST00000041096.4:chrX:+|2193:110:887|canonical|ATG	Pcsk1n-canonical1	-1.382599948	7.69843E-06	representative
ENSMUST00000032891.15:chr7:-|15557:348:11325|canonical|ATG	Smg1-canonical1	-1.34932173	8.17679E-06	representative
ENSMUST00000107846.10:chr4:+|1710:780:1437|canonical|ATG	Clta-canonical4	0.674143856	8.58888E-06	representative
ENSMUST00000170241.8:chr4:+|1079:150:807|canonical|ATG	Clta-canonical5	0.674143856	8.58888E-06	representative
ENSMUST00000029405.8:chr3:+|8105:179:2261|canonical|ATG	Gmps-canonical1	-0.933190923	1.4386E-05	representative
ENSMUST00000038377.9:chr10:+|5001:320:836|canonical|ATG	Btg1-canonical1	1.444540928	2.05645E-05	representative
ENSMUST00000038558.9:chr10:-|2674:122:878|canonical|ATG	Klf16-canonical1	1.454237282	2.71164E-05	representative
ENSMUST00000015749.7:chr17:-|2616:348:1863|canonical|ATG	Srf-canonical1	1.429647234	3.68873E-05	representative
ENSMUST00000042105.11:chr7:-|2333:284:2258|canonical|ATG	Ppp1r15a-canonical1	3.495559564	3.73154E-05
ENSMUST00000167273.2:chr7:-|2809:765:2739|canonical|ATG	Ppp1r15a-canonical2	3.495559564	3.73154E-05
ENSMUST00000105436.9:chr10:+|3380:455:2015|canonical|ATG	Fam13c-canonical1	1.303563293	3.7711E-05	representative
ENSMUST00000113310.9:chr2:-|3278:122:1631|canonical|ATG	Slc25a25-canonical2	1.403837622	3.87339E-05	representative
ENSMUST00000028817.7:chr2:-|1518:279:1065|canonical|ATG	Pcna-canonical1	0.890083199	3.87746E-05	representative
ENSMUST00000109553.10:chr15:+|4403:364:1222|canonical|ATG	Tef-canonical1	-0.591913213	3.9827E-05	representative
ENSMUST00000028160.15:chr2:-|3294:99:1644|canonical|ATG	Slc25a25-canonical3	1.379682913	4.27786E-05	representative
ENSMUST00000135636.6:chr3:+|6836:60:2637|canonical|ATG	Sort1-canonical1	-0.501176001	4.73121E-05	representative
ENSMUST00000002412.9:chr8:-|7195:154:3961|canonical|ATG	Ncan-canonical1	0.434486773	5.05755E-05	representative
ENSMUST00000089948.6:chr3:+|4098:330:2463|canonical|ATG	Slc44a5-canonical1	-1.104735796	5.57576E-05	representative
ENSMUST00000102632.7:chr3:+|6796:51:2529|canonical|ATG	Sort1-canonical2	-0.499547338	5.82267E-05	representative
ENSMUST00000107845.4:chr4:+|1031:107:758|canonical|ATG	Clta-canonical6	0.652222682	5.90618E-05	representative
ENSMUST00000082237.7:chr7:+|3355:319:2050|canonical|ATG	Mex3b-canonical1	1.784055618	7.2203E-05	representative
ENSMUST00000062883.7:chr10:+|3262:89:1895|canonical|ATG	Fam13c-canonical2	1.054119667	7.72842E-05	representative
ENSMUST00000173042.9:chr10:+|3310:135:1938|canonical|ATG	Fam13c-canonical3	1.054119667	7.72842E-05	representative
ENSMUST00000120071.8:chr8:-|9203:190:1321|canonical|ATG	Psd3-canonical1	-0.618493925	8.63021E-05	representative
ENSMUST00000055518.13:chr13:-|7113:622:2797|canonical|ATG	Pik3r1-canonical1	-0.716788309	9.89144E-05	representative
ENSMUST00000024706.12:chr17:+|2097:553:1876|canonical|ATG	Pla2g7-canonical1	-0.463797477	0.000108783	representative
ENSMUST00000017562.13:chr2:+|6933:270:786|canonical|ATG	Arl5b-canonical3	2.163599587	0.00012285	representative
ENSMUST00000099151.6:chr3:+|2057:12:972|canonical|ATG	Sox2-canonical1	1.015586544	0.000128965	representative
ENSMUST00000062405.8:chr11:-|1611:140:983|canonical|ATG	Rasd1-canonical1	1.897128395	0.000160086	representative
ENSMUST00000029128.4:chr2:+|1112:311:677|canonical|ATG	Map1lc3a-canonical1	0.581430965	0.000164859	representative
ENSMUST00000044158.13:chr7:-|3176:22:1477|canonical|ATG	Nop53-canonical1	0.887411898	0.000196374	representative
ENSMUST00000052670.11:chr1:+|4392:130:2473|canonical|ATG	Amer3-canonical1	-1.422367292	0.00022087	representative
ENSMUST00000023829.8:chr17:+|1913:105:585|canonical|ATG	Cdkn1a-canonical1	1.075599828	0.000229049	representative
ENSMUST00000119901.9:chr17:+|922:135:615|canonical|ATG	Cdkn1a-canonical2	1.075599828	0.000229049	representative
ENSMUST00000122348.3:chr17:+|1172:509:989|canonical|ATG	Cdkn1a-canonical3	1.075599828	0.000229049	representative
ENSMUST00000233296.2:chr17:+|2080:267:747|canonical|ATG	Cdkn1a-canonical4	1.075599828	0.000229049
ENSMUST00000093468.12:chr8:-|1739:92:1649|canonical|ATG	Psd3-canonical2	-0.634647123	0.000289951	representative
ENSMUST00000071585.10:chr2:+|2999:248:1352|canonical|ATG	Oprl1-canonical1	-1.350714139	0.000311294	representative
ENSMUST00000108767.2:chr2:+|1248:131:1235|canonical|ATG	Oprl1-canonical2	-1.350714139	0.000311294	representative
ENSMUST00000108768.8:chr2:+|2914:176:1280|canonical|ATG	Oprl1-canonical3	-1.350714139	0.000311294	representative
ENSMUST00000059374.5:chr8:-|2876:128:1301|canonical|ATG	Psd3-canonical3	-0.609637356	0.000312688	representative
ENSMUST00000038287.7:chr19:+|2473:210:1365|canonical|ATG	Dusp5-canonical1	5.470102487	0.000354103	representative
ENSMUST00000041543.9:chr5:+|2553:188:2042|canonical|ATG	Vgf-canonical1	2.784478238	0.000360259	representative
ENSMUST00000186451.2:chr5:+|2277:235:2089|canonical|ATG	Vgf-canonical2	2.784478238	0.000360259	representative
ENSMUST00000190827.7:chr5:+|2834:469:2323|canonical|ATG	Vgf-canonical3	2.784478238	0.000360259	representative
ENSMUST00000041782.4:chr13:-|4456:35:845|canonical|ATG	Abt1-canonical1	1.368252824	0.000471723	representative
ENSMUST00000165704.8:chr10:+|3169:86:1676|canonical|ATG	Ptbp1-canonical1	0.750334782	0.00051339	representative
ENSMUST00000172282.8:chr10:+|3110:288:1956|canonical|ATG	Ptbp1-canonical2	0.738818368	0.000520595	representative
ENSMUST00000102752.10:chr13:+|5713:804:1365|canonical|ATG	Homer1-canonical1	1.464218919	0.000528245	representative
ENSMUST00000028278.14:chr2:+|1541:313:1246|canonical|ATG	Psmd14-canonical1	-0.693717036	0.000562807	representative
ENSMUST00000238233.2:chr11:-|6624:283:3451|canonical|ATG	Srcin1-canonical1	0.614854017	0.000624421	representative
ENSMUST00000060092.13:chr2:+|5174:104:3914|canonical|ATG	Upf2-canonical1	-1.263274517	0.000650913	representative
ENSMUST00000022075.6:chr13:+|5040:237:2499|canonical|ATG	Pcsk1-canonical1	3.750904674	0.000654328	representative
ENSMUST00000066107.10:chr6:-|1647:86:1592|canonical|ATG	Gpr19-canonical1	1.374581424	0.000655551	representative
ENSMUST00000164766.8:chr14:+|1884:173:1199|canonical|ATG	Rem2-canonical1	2.029890361	0.00068938	representative
ENSMUST00000025193.14:chr17:-|4657:1709:4106|canonical|ATG	Brd2-canonical1	0.706217992	0.000739806	representative
ENSMUST00000114242.9:chr17:-|4483:1535:3932|canonical|ATG	Brd2-canonical2	0.706217992	0.000739806	representative
ENSMUST00000052119.14:chr2:-|3529:373:1879|canonical|ATG	Slc25a25-canonical4	1.349872846	0.00075584	representative
ENSMUST00000224023.2:chr14:+|1917:562:1684|canonical|ATG	Fezf2-canonical1	1.460973323	0.000783329	representative
ENSMUST00000113308.8:chr2:-|2643:6:1476|canonical|ATG	Slc25a25-canonical5	1.373238591	0.000788043	representative
ENSMUST00000026469.9:chr10:-|2582:253:1831|canonical|ATG	Nab2-canonical1	1.274916111	0.000825215	representative
ENSMUST00000170157.8:chr19:-|2813:275:1973|canonical|ATG	Slc3a2-canonical1	0.519503065	0.000891676	representative
ENSMUST00000239250.2:chr3:+|3853:72:2238|canonical|ATG	Slc44a5-canonical2	-1.084006966	0.000913002
ENSMUST00000193480.2:chr1:+|3734:158:869|canonical|ATG	Zbtb18-canonical1	-0.586027382	0.000930461	representative
ENSMUST00000023741.16:chr15:-|19823:229:16996|canonical|ATG	Kmt2d-canonical1	0.66360925	0.000951701	representative
ENSMUST00000178486.9:chr15:-|19805:208:16975|canonical|ATG	Kmt2d-canonical2	0.66360925	0.000951701	representative
ENSMUST00000022587.10:chr14:+|1762:240:672|canonical|ATG	Tsc22d1-canonical1	0.511704988	0.000964639	representative
ENSMUST00000022262.6:chr14:+|2188:427:1795|canonical|ATG	Fezf2-canonical2	1.20044551	0.000977963
ENSMUST00000224714.2:chr14:+|2429:660:2028|canonical|ATG	Fezf2-canonical3	1.20044551	0.000977963
ENSMUST00000040967.9:chr5:-|2522:59:917|canonical|ATG	Vps37b-canonical1	1.60969366	0.000978133	representative
ENSMUST00000109494.8:chr13:+|2468:1542:2124|canonical|ATG	Homer1-canonical2	1.467050171	0.001084534	representative
ENSMUST00000105111.4:chrX:+|2505:26:1172|canonical|ATG	F8a-canonical1	1.25880981	0.001274067	representative
ENSMUST00000108763.8:chr2:+|2971:273:1335|canonical|ATG	Oprl1-canonical4	-1.436518232	0.001283596	representative
ENSMUST00000087155.5:chr19:+|2614:199:1024|canonical|ATG	Frat1-canonical1	1.70411963	0.001288714	representative
ENSMUST00000045174.7:chr17:+|3120:364:730|canonical|ATG	Ypel5-canonical1	-0.900601585	0.001344343
ENSMUST00000233210.2:chr17:+|2419:421:787|canonical|ATG	Ypel5-canonical2	-0.900601585	0.001344343	representative
ENSMUST00000233886.2:chr17:+|704:309:675|canonical|ATG	Ypel5-canonical3	-0.900601585	0.001344343	representative
ENSMUST00000238597.2:chr11:-|5726:238:3856|canonical|ATG	Srcin1-canonical2	0.610298032	0.001501466	representative
ENSMUST00000120664.8:chr13:+|4207:336:2091|canonical|ATG	Pde4d-canonical1	1.36141996	0.001583908	representative
ENSMUST00000072359.8:chr14:+|2147:69:816|canonical|ATG	Tpm3-rs7-canonical1	0.643368032	0.001596976	representative
ENSMUST00000215088.2:chr6:-|1484:39:1434|canonical|ATG	Gpr19-canonical2	1.346303876	0.001629415	representative
ENSMUST00000109493.9:chr13:+|2580:1197:1899|canonical|ATG	Homer1-canonical3	1.478529697	0.001738492	representative
ENSMUST00000109492.9:chr13:+|1533:115:727|canonical|ATG	Homer1-canonical4	1.474040823	0.001778719	representative
ENSMUST00000075558.5:chr13:+|1261:434:845|canonical|ATG	H3c7-canonical1	0.911252357	0.001905009	representative
ENSMUST00000051241.7:chr7:-|2790:1057:2017|canonical|ATG	Zfp36-canonical1	1.362597967	0.001943181	representative
ENSMUST00000112959.4:chr5:+|4553:138:2205|canonical|ATG	Prdm8-canonical1	0.974374117	0.001959219	representative
ENSMUST00000210477.2:chr5:+|3316:438:2505|canonical|ATG	Prdm8-canonical2	0.974374117	0.001959219	representative
ENSMUST00000238342.2:chr11:-|4493:238:4312|canonical|ATG	Srcin1-canonical3	0.601824463	0.001962125	representative
ENSMUST00000010239.6:chr19:-|1819:133:1714|canonical|ATG	Slc3a2-canonical2	0.51301952	0.001979247	representative
ENSMUST00000040914.3:chr13:+|1560:42:681|canonical|ATG	H1f2-canonical1	0.505033322	0.002019113	representative
ENSMUST00000107593.8:chr11:-|3733:135:3660|canonical|ATG	Srcin1-canonical4	0.608228283	0.002065708	representative
ENSMUST00000112648.8:chr1:-|504:190:382|canonical|ATG	Dbi-canonical1	-0.467575432	0.002166221	representative
ENSMUST00000107590.9:chr11:-|5493:26:3623|canonical|ATG	Srcin1-canonical5	0.606495671	0.002190602	representative
ENSMUST00000225380.2:chr14:-|1988:340:1444|canonical|ATG	Ppp2r2a-canonical1	-0.794156447	0.002193289	representative
ENSMUST00000095347.13:chr17:-|2617:147:2406|canonical|ATG	Brd2-canonical3	0.670503998	0.002274354	representative
ENSMUST00000141722.8:chr10:-|4702:397:3748|canonical|ATG	Stxbp5-canonical1	-0.763934444	0.002341175	representative
ENSMUST00000081111.14:chr9:+|1858:249:1794|canonical|ATG	Impdh2-canonical1	0.808505905	0.002488281	representative
ENSMUST00000212505.2:chr8:-|3253:64:3172|canonical|ATG	Psd3-canonical4	-0.519765568	0.002523975	representative
ENSMUST00000038959.16:chr8:-|11319:412:3430|canonical|ATG	Psd3-canonical5	-0.518549981	0.002566253	representative
ENSMUST00000093469.11:chr8:-|4351:412:3427|canonical|ATG	Psd3-canonical6	-0.518549981	0.002566253	representative
ENSMUST00000098696.10:chr8:-|11316:412:3427|canonical|ATG	Psd3-canonical7	-0.518549981	0.002566253	representative
ENSMUST00000238314.2:chr11:-|7089:238:3916|canonical|ATG	Srcin1-canonical6	0.588612432	0.002568076	representative
ENSMUST00000169546.9:chr10:-|2980:26:2144|canonical|ATG	Cbarp-canonical1	0.896811376	0.002739024
ENSMUST00000102880.5:chr11:+|2859:278:791|canonical|ATG	Ppp3r1-canonical1	-0.518030235	0.002884595	representative
ENSMUST00000237881.2:chr19:-|2453:89:800|canonical|ATG	Npas4-canonical1	10.5366462	0.002926864	representative
ENSMUST00000048615.13:chr14:+|2942:282:1152|canonical|ATG	Pnp-canonical1	-1.245341785	0.002996208	representative
ENSMUST00000178092.2:chr14:+|1306:78:948|canonical|ATG	Pnp-canonical2	-1.245341785	0.002996208	representative
ENSMUST00000088737.11:chr19:-|3376:209:2279|canonical|ATG	Grk2-canonical1	-0.858932806	0.003005359	representative
ENSMUST00000038163.8:chr7:+|4090:227:1520|canonical|ATG	Pnmal1-canonical1	-0.792221456	0.003090354	representative
ENSMUST00000114268.5:chr6:-|1280:308:731|canonical|ATG	Snca-canonical1	-0.548486752	0.003146819	representative
ENSMUST00000163779.8:chr6:-|1188:212:635|canonical|ATG	Snca-canonical2	-0.548486752	0.003146819	representative
ENSMUST00000212960.2:chr8:-|4562:611:4481|canonical|ATG	Psd3-canonical8	-0.510038145	0.003328571
ENSMUST00000220427.2:chr10:-|746:19:136|canonical|ATG	Myl6-canonical1	-0.717640789	0.003429813	representative
ENSMUST00000062216.4:chr19:+|2916:845:1607|canonical|ATG	Emx2-canonical1	1.573022134	0.003509641	representative
ENSMUST00000107596.9:chr11:-|7054:227:3881|canonical|ATG	Srcin1-canonical7	0.587928387	0.003543868	representative
ENSMUST00000023024.8:chr15:+|4079:157:1063|canonical|ATG	Tef-canonical2	-0.493816825	0.003677566	representative
ENSMUST00000220307.2:chr10:-|496:44:185|canonical|ATG	Myl6-canonical2	-0.71482854	0.003730365	representative
ENSMUST00000022511.10:chr14:+|6974:50:4181|canonical|ATG	Zmym2-canonical1	-0.911369505	0.003784682	representative
ENSMUST00000031866.9:chr6:-|3960:279:636|canonical|ATG	Mtpn-canonical1	-0.496222618	0.00383387	representative
ENSMUST00000025791.12:chr19:-|3182:140:2084|canonical|ATG	Grk2-canonical2	-0.876176291	0.003918965	representative
ENSMUST00000117661.9:chr5:+|4934:386:2627|canonical|ATG	Stim2-canonical1	-0.872652149	0.004056453
ENSMUST00000201469.4:chr5:+|4892:320:2585|canonical|ATG	Stim2-canonical2	-0.872652149	0.004056453
ENSMUST00000005185.8:chr10:+|603:124:421|canonical|ATG	Cstb-canonical1	0.784245926	0.004131276	representative
ENSMUST00000217941.2:chr10:+|5573:716:4217|canonical|ATG	Agap2-canonical1	0.548077281	0.004184859	representative
ENSMUST00000202419.3:chr7:+|559:10:376|canonical|ATG	Inpp5f-canonical1	1.55532413	0.004437297	representative
ENSMUST00000119109.8:chr3:+|5309:264:1806|canonical|ATG	Etv3-canonical1	1.314443897	0.004851681	representative
ENSMUST00000170036.8:chr3:+|5127:96:1638|canonical|ATG	Etv3-canonical2	1.314443897	0.004851681	representative
ENSMUST00000062147.14:chr11:-|876:58:520|canonical|ATG	Actg1-canonical1	0.466145798	0.005273244	representative
ENSMUST00000110894.9:chr14:+|1169:337:856|canonical|ATG	Tpt1-canonical1	0.557925392	0.005429649	representative
ENSMUST00000114512.8:chr1:-|2042:350:1826|canonical|ATG	Gls-canonical1	-0.735824328	0.00559113	representative
ENSMUST00000045301.9:chr13:+|7425:1829:2495|canonical|ATG	H1f3-canonical1	0.656119117	0.005805373	representative
ENSMUST00000049357.10:chr4:-|1648:114:1008|canonical|ATG	Pnrc1-canonical1	0.862254447	0.005847762	representative
ENSMUST00000061187.4:chr4:+|2922:293:1889|canonical|ATG	Dmrta2-canonical1	1.725088174	0.005930531	representative
ENSMUST00000105369.8:chr10:-|3121:288:2385|canonical|ATG	Cbarp-canonical2	0.793701722	0.005948351	representative
ENSMUST00000170219.9:chr10:-|2941:8:2105|canonical|ATG	Cbarp-canonical3	0.793701722	0.005948351	representative
ENSMUST00000025253.12:chr17:-|6888:227:6704|canonical|ATG	Prrc2a-canonical1	0.503571702	0.00600101	representative
ENSMUST00000049453.9:chr5:+|5048:274:3526|canonical|ATG	Ube3c-canonical1	-0.707751869	0.006011908	representative
ENSMUST00000039259.7:chr10:+|5633:716:4277|canonical|ATG	Agap2-canonical2	0.533761088	0.006094342	representative
ENSMUST00000209061.2:chr7:-|2465:775:1699|canonical|ATG	Zfp36-canonical2	1.527344414	0.006253085	representative
ENSMUST00000182539.8:chr17:+|931:323:614|canonical|ATG	Ccnd3-canonical6	1.984742707	0.006270276
ENSMUST00000074043.7:chr15:-|3044:113:1553|canonical|ATG	Klf10-canonical1	-0.988303227	0.006488712	representative
ENSMUST00000027961.12:chr2:-|1795:125:1655|canonical|ATG	Hspa14-canonical1	1.045701248	0.00669635	representative
ENSMUST00000023612.17:chr16:+|3890:571:1978|canonical|ATG	Ets2-canonical1	0.640096957	0.007108196	representative
ENSMUST00000109495.8:chr13:+|813:21:597|canonical|ATG	Homer1-canonical5	1.28317089	0.007158066	representative
ENSMUST00000035532.13:chr13:-|2923:343:1708|canonical|ATG	Pik3r1-canonical2	-0.740239736	0.007425369	representative
ENSMUST00000042603.14:chr13:+|6390:624:1899|canonical|ATG	Inhba-canonical1	8.191709307	0.007590258	representative
ENSMUST00000164993.2:chr13:+|1529:173:1448|canonical|ATG	Inhba-canonical2	8.191709307	0.007590258	representative
ENSMUST00000163246.8:chr10:-|1395:47:353|canonical|ATG	Slc25a3-canonical1	0.68083209	0.007831445	representative
ENSMUST00000048655.8:chr1:+|2792:228:1680|canonical|ATG	Dusp10-canonical1	1.80463676	0.007886227	representative
ENSMUST00000151708.3:chr1:-|491:24:432|canonical|ATG	Dbi-canonical2	-0.400810722	0.008000283	representative
ENSMUST00000025295.8:chr18:-|4755:294:1197|canonical|ATG	Spry4-canonical1	1.820121467	0.008017461	representative
ENSMUST00000020171.12:chr10:+|2398:285:1332|canonical|ATG	Ccn2-canonical1	-0.962684243	0.008064815	representative
ENSMUST00000027193.9:chr1:+|763:290:605|canonical|ATG	Ndufb3-canonical1	-0.752828679	0.008437454	representative
ENSMUST00000163070.8:chr12:+|787:88:772|canonical|ATG	Psma6-canonical1	-0.547154665	0.008525173	representative
ENSMUST00000036561.8:chr9:+|3845:33:2064|canonical|ATG	Wdr48-canonical1	-0.997958846	0.008649416	representative
ENSMUST00000090559.12:chr2:-|3976:21:1800|canonical|ATG	Cry2-canonical1	0.645919876	0.008665729	representative
ENSMUST00000111278.2:chr2:-|2160:14:1793|canonical|ATG	Cry2-canonical2	0.645919876	0.008665729	representative
ENSMUST00000117420.8:chr13:+|1955:382:1936|canonical|ATG	Pde4d-canonical2	1.218055594	0.009377658	representative
ENSMUST00000034017.9:chr8:-|3412:360:2142|canonical|ATG	Klhl2-canonical1	-0.665138382	0.009934778	representative
ENSMUST00000239113.2:chrX:-|3015:69:1335|canonical|ATG	Gla-canonical1	1.195041292	0.010077509	representative
ENSMUST00000095457.11:chr10:+|2598:47:1517|canonical|ATG	Ptbp1-canonical3	0.657738538	0.010086615	representative
ENSMUST00000048393.8:chr15:+|1270:341:998|canonical|ATG	Atg101-canonical1	0.944258239	0.010313466	representative
ENSMUST00000218953.2:chr10:+|668:353:644|canonical|ATG	Btg1-canonical2	1.579236786	0.010387931	representative
ENSMUST00000033621.8:chrX:-|3172:195:1455|canonical|ATG	Gla-canonical2	1.191500201	0.010536727
ENSMUST00000111159.2:chr1:-|4906:219:1659|canonical|ATG	Akt3-canonical1	-0.936783459	0.011638035	representative
ENSMUST00000111160.9:chr1:-|4735:47:1487|canonical|ATG	Akt3-canonical2	-0.936783459	0.011638035	representative
ENSMUST00000022124.10:chr13:+|2650:143:2129|canonical|ATG	Cd180-canonical1	-1.399475183	0.011743835	representative
ENSMUST00000146840.3:chr11:-|1828:138:1575|canonical|ATG	Dnajc7-canonical1	-0.54126479	0.01193467	representative
ENSMUST00000034879.5:chr9:+|3778:328:1369|canonical|ATG	Hmg20a-canonical1	-0.906211281	0.012261564	representative
ENSMUST00000215269.2:chr9:+|1700:293:1334|canonical|ATG	Hmg20a-canonical2	-0.906211281	0.012261564	representative
ENSMUST00000029476.9:chr3:+|2810:157:805|canonical|ATG	Sec22b-canonical1	-0.706848664	0.012368143	representative
ENSMUST00000147684.8:chr11:+|642:125:296|canonical|ATG	Skp1-canonical1	-0.732409981	0.01243943
ENSMUST00000133224.2:chr14:+|786:198:459|canonical|ATG	Tsc22d1-canonical2	0.766148243	0.012508072	representative
ENSMUST00000140251.9:chr14:+|670:154:415|canonical|ATG	Tsc22d1-canonical3	0.766148243	0.012508072	representative
ENSMUST00000142683.8:chr14:+|797:213:474|canonical|ATG	Tsc22d1-canonical4	0.766148243	0.012508072	representative
ENSMUST00000177207.2:chr14:+|1476:127:388|canonical|ATG	Tsc22d1-canonical5	0.766148243	0.012508072	representative
ENSMUST00000117394.2:chr7:-|4985:834:4557|canonical|ATG	Taok2-canonical1	-1.05525548	0.012767184	representative
ENSMUST00000215307.2:chr9:+|3776:5:1994|canonical|ATG	Wdr48-canonical2	-0.977083532	0.012767184	representative
ENSMUST00000226363.2:chr15:-|2917:34:1429|canonical|ATG	Klf10-canonical2	-0.944859677	0.012976752	representative
ENSMUST00000090852.11:chr2:+|2001:178:1426|canonical|ATG	Ssb-canonical1	-0.615639175	0.013144845	representative
ENSMUST00000166411.8:chr2:+|2088:205:1453|canonical|ATG	Ssb-canonical2	-0.615639175	0.013144845	representative
ENSMUST00000200082.5:chr10:-|3439:280:1660|canonical|ATG	Mknk2-canonical1	0.931118203	0.01340701	representative
ENSMUST00000210166.2:chr8:-|5126:267:2079|canonical|ATG	Klhl2-canonical2	-0.693516838	0.013530085	representative
ENSMUST00000022176.15:chr13:-|4425:150:2814|canonical|ATG	Hmgcr-canonical1	0.633558022	0.013533645	representative
ENSMUST00000239490.2:chr11:-|1609:107:1562|canonical|ATG	Dnajc7-canonical2	-0.5348959	0.013569349	representative
ENSMUST00000045153.11:chr11:+|2573:535:1330|canonical|ATG	Pik3ip1-canonical1	-0.961359323	0.014209217	representative
ENSMUST00000180572.2:chr4:-|6891:69:6174|canonical|ATG	Agrn-canonical1	0.466769321	0.014212402	representative
ENSMUST00000111932.8:chr6:-|1711:431:1661|canonical|ATG	Gpr19-canonical3	1.719360644	0.014456931	representative
ENSMUST00000116515.9:chr6:-|2075:726:1956|canonical|ATG	Gpr19-canonical4	1.719360644	0.014456931
ENSMUST00000165392.8:chr6:-|1643:294:1524|canonical|ATG	Gpr19-canonical5	1.719360644	0.014456931	representative
ENSMUST00000056129.9:chr19:-|3622:501:2910|canonical|ATG	Npas4-canonical2	7.202711248	0.014513514	representative
ENSMUST00000122288.2:chr3:+|1177:120:621|canonical|ATG	Sec22b-canonical2	-0.807066037	0.014669067	representative
ENSMUST00000079063.7:chr12:-|8311:167:1355|canonical|ATG	Sox11-canonical1	0.677239624	0.014752908	representative
ENSMUST00000021333.5:chr12:+|2941:566:2012|canonical|ATG	Foxg1-canonical1	0.684374146	0.015125425	representative
ENSMUST00000179669.3:chr12:+|3973:1604:3050|canonical|ATG	Foxg1-canonical2	0.684374146	0.015125425	representative
ENSMUST00000046255.14:chr6:-|1610:258:1506|canonical|ATG	Gpr19-canonical6	1.714324726	0.015487376
ENSMUST00000239389.2:chr11:-|1399:83:1400|canonical|ATG	Dnajc7-canonical3	-0.539715779	0.015567089	representative
ENSMUST00000120680.2:chr16:+|1860:78:1626|canonical|ATG	Tfrc-canonical1	-0.444412718	0.015704482	representative
ENSMUST00000027634.13:chr1:-|569:126:390|canonical|ATG	Dbi-canonical3	-0.362022383	0.015718678	representative
ENSMUST00000208505.2:chr7:-|3523:616:1222|canonical|ATG	Fosb-canonical5	7.019361216	0.015860722
ENSMUST00000091636.5:chr18:-|5673:429:1977|canonical|ATG	Lrrtm2-canonical1	0.952900436	0.017164594	representative
ENSMUST00000052529.4:chr1:+|5594:605:2699|canonical|ATG	Ppp1r15b-canonical1	1.204595591	0.017429801	representative
ENSMUST00000028386.12:chr2:-|4469:300:3687|canonical|ATG	Nckap1-canonical1	-0.331596477	0.017598359	representative
ENSMUST00000227920.2:chr15:-|2144:113:1418|canonical|ATG	Klf10-canonical3	-1.113323383	0.01776149	representative
ENSMUST00000111760.3:chr2:-|4597:416:3821|canonical|ATG	Nckap1-canonical2	-0.330728762	0.01776545	representative
ENSMUST00000171652.3:chr9:+|1327:121:1144|canonical|ATG	C2cd4b-canonical1	7.985963738	0.017863784	representative
ENSMUST00000034881.8:chr9:-|659:222:474|canonical|ATG	Cox7a2-canonical1	-0.560868378	0.017983299	representative
ENSMUST00000040270.6:chr19:-|2757:71:1202|canonical|ATG	Actr1a-canonical1	-0.449239435	0.018080957	representative
ENSMUST00000087321.4:chr19:-|2725:88:1042|canonical|ATG	Ppp1r3c-canonical1	0.939702849	0.018084618	representative
ENSMUST00000168301.2:chr9:+|599:371:512|canonical|ATG	Arpp19-canonical1	0.829524773	0.018523181
ENSMUST00000003433.11:chr10:-|3065:52:1291|canonical|ATG	Mknk2-canonical2	0.927066086	0.019640754	representative
ENSMUST00000209617.2:chr7:+|5051:203:4556|canonical|ATG	Lmtk3-canonical1	0.542732936	0.019802477	representative
ENSMUST00000165594.4:chr9:+|2516:189:1503|canonical|ATG	Septin7-canonical1	-0.423689022	0.019946251	representative
ENSMUST00000115272.9:chr9:+|2533:201:1515|canonical|ATG	Septin7-canonical2	-0.422882367	0.020906801	representative
ENSMUST00000022212.9:chr13:+|2800:132:2181|canonical|ATG	Plk2-canonical1	1.118248136	0.021127622	representative
ENSMUST00000057343.16:chr10:+|1765:63:1125|canonical|ATG	Ptbp1-canonical4	0.737192168	0.021395871	representative
ENSMUST00000043237.14:chr2:+|3979:256:922|canonical|ATG	Trp53inp2-canonical1	0.593757669	0.021681184	representative
ENSMUST00000065297.6:chr8:-|3930:38:2552|canonical|ATG	Lonrf1-canonical1	1.429507596	0.022293812
ENSMUST00000159879.2:chr1:-|8738:170:1787|canonical|ATG	Ro60-canonical1	-0.66514993	0.022739878	representative
ENSMUST00000239119.2:chr8:-|3930:263:2552|canonical|ATG	Lonrf1-canonical2	1.427300133	0.022812616	representative
ENSMUST00000033136.9:chr7:+|2562:244:1978|canonical|ATG	Bag3-canonical1	0.90007076	0.023184502	representative
ENSMUST00000101618.9:chr14:+|1043:224:548|canonical|ATG	Tsc22d1-canonical6	0.601441749	0.024165032	representative
ENSMUST00000211956.2:chr8:+|470:62:257|canonical|ATG	Cx3cl1-canonical1	0.458118076	0.024503151	representative
ENSMUST00000174805.2:chr17:-|6741:152:6362|canonical|ATG	Prrc2a-canonical2	0.491278815	0.024612642	representative
ENSMUST00000208446.2:chr7:-|1090:170:884|canonical|ATG	Fosb-canonical6	6.940091437	0.02468344	representative
ENSMUST00000064395.13:chr7:+|11317:753:8052|canonical|ATG	Nav2-canonical1	0.574313843	0.025744563	representative
ENSMUST00000184945.8:chr7:+|10665:98:7397|canonical|ATG	Nav2-canonical2	0.574313843	0.025744563	representative
ENSMUST00000029633.5:chr3:-|3364:281:1427|canonical|ATG	Npy2r-canonical1	-1.326402352	0.026174027
ENSMUST00000098997.5:chr3:-|3325:245:1391|canonical|ATG	Npy2r-canonical2	-1.326402352	0.026174027
ENSMUST00000182831.2:chr3:-|1689:172:1318|canonical|ATG	Npy2r-canonical3	-1.326402352	0.026174027
ENSMUST00000071555.13:chr11:-|1952:125:1253|canonical|ATG	Actg1-canonical2	0.370533551	0.026371268	representative
ENSMUST00000000137.8:chr11:-|3631:62:1247|canonical|ATG	Actr2-canonical1	-0.454356414	0.026891481	representative
ENSMUST00000033497.9:chrX:-|1104:121:913|canonical|ATG	Pqbp1-canonical1	0.760758473	0.027711968
ENSMUST00000115654.8:chrX:-|1374:583:1375|canonical|ATG	Pqbp1-canonical2	0.760758473	0.027711968	representative
ENSMUST00000115655.8:chrX:-|1148:229:1021|canonical|ATG	Pqbp1-canonical3	0.760758473	0.027711968	representative
ENSMUST00000090749.13:chr11:+|746:42:165|canonical|ATG	Ppia-canonical1	-0.852752967	0.028088673
ENSMUST00000105575.9:chr4:-|7262:204:6057|canonical|ATG	Agrn-canonical2	0.443840482	0.028176113	representative
ENSMUST00000071268.11:chr7:-|4720:834:4002|canonical|ATG	Taok2-canonical2	-0.85299574	0.02841025	representative
ENSMUST00000074103.12:chr13:+|2167:1:2038|canonical|ATG	Pde4d-canonical3	1.046960887	0.02848476
ENSMUST00000122041.8:chr13:+|2554:181:2425|canonical|ATG	Pde4d-canonical4	1.046960887	0.02848476
ENSMUST00000109366.8:chr11:+|3821:168:1758|canonical|ATG	Fbxw11-canonical1	-0.522787318	0.02866481	representative
ENSMUST00000091064.8:chr4:+|1618:252:1194|canonical|ATG	Rraga-canonical1	-0.507977798	0.028754863	representative
ENSMUST00000023486.15:chr16:+|4890:141:2433|canonical|ATG	Tfrc-canonical2	-0.344085978	0.028833423	representative
ENSMUST00000001063.15:chr11:-|4243:287:2075|canonical|ATG	Epn2-canonical1	-0.585558411	0.028884326	representative
ENSMUST00000178202.8:chr11:-|4317:362:2150|canonical|ATG	Epn2-canonical2	-0.585558411	0.028884326	representative
ENSMUST00000027252.8:chr1:+|7797:281:3932|canonical|ATG	Eif5b-canonical1	-0.727786916	0.029452251	representative
ENSMUST00000042724.8:chr8:-|4707:493:3622|canonical|ATG	Usp38-canonical1	1.002815261	0.029762844	representative
ENSMUST00000099157.4:chr10:-|2311:175:1561|canonical|ATG	Nab2-canonical2	1.107182804	0.030371698	representative
ENSMUST00000105574.9:chr4:-|7193:204:5988|canonical|ATG	Agrn-canonical3	0.440401346	0.031500933	representative
ENSMUST00000113824.8:chr9:+|2809:193:2056|canonical|ATG	Clpx-canonical1	-1.009577662	0.031815261	representative
ENSMUST00000108713.8:chr11:-|4207:287:2039|canonical|ATG	Epn2-canonical3	-0.58820718	0.03185545	representative
ENSMUST00000119507.8:chr13:+|2163:32:2144|canonical|ATG	Pde4d-canonical5	1.036317266	0.031965818
ENSMUST00000021063.13:chr11:+|1904:94:1465|canonical|ATG	Psmd12-canonical1	-0.526329596	0.031987916	representative
ENSMUST00000217518.2:chr9:+|2468:113:1253|canonical|ATG	Hmg20a-canonical3	-0.959018054	0.032595333	representative
ENSMUST00000066272.6:chr18:-|3302:281:1307|canonical|ATG	Taf7-canonical1	1.17882252	0.03327027	representative
ENSMUST00000016491.14:chr2:-|3067:209:2489|canonical|ATG	Kcnq2-canonical1	-0.693803889	0.034822805	representative
ENSMUST00000103047.10:chr2:-|2899:86:2330|canonical|ATG	Kcnq2-canonical2	-0.695134513	0.034884052	representative
ENSMUST00000131103.9:chr11:-|1189:72:471|canonical|ATG	Actg1-canonical3	0.515780174	0.035188911	representative
ENSMUST00000045743.13:chr3:+|5006:184:1000|canonical|ATG	Prkab2-canonical1	-1.26410155	0.035546673	representative
ENSMUST00000049792.15:chr2:-|2920:86:2351|canonical|ATG	Kcnq2-canonical3	-0.689722184	0.035708167	representative
ENSMUST00000199164.2:chr3:+|4659:970:3208|canonical|ATG	Tsc22d2-canonical1	0.982923902	0.035986453	representative
ENSMUST00000103048.10:chr2:-|2827:86:2258|canonical|ATG	Kcnq2-canonical4	-0.688154284	0.036741641	representative
ENSMUST00000094463.5:chr5:+|6860:725:4619|canonical|ATG	Mn1-canonical1	0.756598509	0.036905589	representative
ENSMUST00000099090.7:chr3:+|9799:975:3285|canonical|ATG	Tsc22d2-canonical2	0.97964758	0.038469467	representative
ENSMUST00000022169.10:chr13:-|1905:97:1708|canonical|ATG	Hexb-canonical1	-0.361697244	0.038770027	representative
ENSMUST00000014339.15:chr11:-|2330:565:2050|canonical|ATG	Dnajc7-canonical4	-0.491250792	0.039218989	representative
ENSMUST00000120671.8:chr13:+|2455:1:2413|canonical|ATG	Pde4d-canonical6	0.999714247	0.039604221	representative
ENSMUST00000026704.14:chr16:-|2394:86:1733|canonical|ATG	Cct8-canonical1	-0.402228266	0.039682745	representative
ENSMUST00000067230.6:chr13:-|4795:693:2016|canonical|ATG	Sox4-canonical1	0.759533996	0.04048512	representative
ENSMUST00000015501.11:chr9:+|2885:228:2133|canonical|ATG	Clpx-canonical2	-0.990829309	0.041359267	representative
ENSMUST00000028683.14:chr2:+|2770:265:1783|canonical|ATG	Pdia3-canonical1	-0.337605648	0.041779096	representative
ENSMUST00000077915.10:chr11:+|364:111:324|canonical|ATG	Rpl38-canonical1	-0.452140671	0.041803412	representative
ENSMUST00000082092.5:chr11:+|345:92:305|canonical|ATG	Rpl38-canonical2	-0.452140671	0.041803412	representative
ENSMUST00000106599.8:chr11:+|457:204:417|canonical|ATG	Rpl38-canonical3	-0.452140671	0.041803412	representative
ENSMUST00000106602.10:chr11:+|371:118:331|canonical|ATG	Rpl38-canonical4	-0.452140671	0.041803412	representative
ENSMUST00000093399.11:chr11:+|1098:128:770|canonical|ATG	Pik3ip1-canonical2	-0.909884679	0.041965203	representative
ENSMUST00000029414.12:chr3:-|2957:87:645|canonical|ATG	Ssr3-canonical1	-0.446012361	0.042088237	representative
ENSMUST00000197015.5:chr2:-|8031:36:2565|canonical|ATG	Kcnq2-canonical5	-0.647802325	0.042563837	representative
ENSMUST00000030572.10:chr4:-|1525:92:674|canonical|ATG	Hpca-canonical1	0.286025846	0.043177651	representative
ENSMUST00000095807.10:chr4:-|1666:227:809|canonical|ATG	Hpca-canonical2	0.286025846	0.043177651	representative
ENSMUST00000116442.9:chr4:-|1568:819:1401|canonical|ATG	Hpca-canonical3	0.286025846	0.043177651	representative
ENSMUST00000116444.10:chr4:-|1847:408:990|canonical|ATG	Hpca-canonical4	0.286025846	0.043177651	representative
ENSMUST00000139450.8:chr4:-|812:77:659|canonical|ATG	Hpca-canonical5	0.286025846	0.043177651	representative
ENSMUST00000164649.8:chr4:-|1626:193:775|canonical|ATG	Hpca-canonical6	0.286025846	0.043177651	representative
ENSMUST00000030051.6:chr4:-|1051:202:520|canonical|ATG	Txn1-canonical1	-0.670693935	0.043638593	representative
ENSMUST00000172298.8:chr9:-|2336:136:787|canonical|ATG	Rab11a-canonical1	-0.468105256	0.043775049	representative
ENSMUST00000181969.8:chr14:+|2532:101:1118|canonical|ATG	Ndfip2-canonical1	0.597057904	0.043890876	representative
ENSMUST00000149964.9:chr2:-|8209:123:2736|canonical|ATG	Kcnq2-canonical6	-0.664170628	0.044076243	representative
ENSMUST00000163949.9:chr6:+|2561:261:1269|canonical|ATG	Mest-canonical1	0.917232871	0.044296839	representative
ENSMUST00000085164.7:chr7:-|5307:558:2610|canonical|ATG	Sv2b-canonical1	-0.497944958	0.04453247	representative
ENSMUST00000165175.8:chr7:-|5524:772:2824|canonical|ATG	Sv2b-canonical2	-0.497944958	0.04453247	representative
ENSMUST00000206344.2:chr7:-|3910:597:2649|canonical|ATG	Sv2b-canonical3	-0.497944958	0.04453247	representative
ENSMUST00000070888.14:chr17:-|3358:98:1079|canonical|ATG	Mlst8-canonical1	-1.178736344	0.044962178	representative
ENSMUST00000179163.3:chr17:-|3340:78:1059|canonical|ATG	Mlst8-canonical2	-1.178736344	0.044962178	representative
ENSMUST00000234335.2:chr17:-|1574:63:1044|canonical|ATG	Mlst8-canonical3	-1.178736344	0.044962178	representative
ENSMUST00000234686.2:chr17:-|3855:596:1577|canonical|ATG	Mlst8-canonical4	-1.178736344	0.044962178	representative
ENSMUST00000023849.15:chr3:+|3059:658:1948|canonical|ATG	Noct-canonical1	0.541782461	0.04548157	representative
ENSMUST00000167780.2:chr3:+|2992:635:1925|canonical|ATG	Noct-canonical2	0.541782461	0.04548157	representative
ENSMUST00000072580.12:chr7:+|4807:72:4347|canonical|ATG	Lmtk3-canonical2	0.51186172	0.045964696	representative
ENSMUST00000120005.10:chr7:+|4997:227:4502|canonical|ATG	Lmtk3-canonical3	0.51186172	0.045964696	representative
ENSMUST00000176228.2:chr10:+|2490:1:883|canonical|ATG	Ccn2-canonical2	-0.974637705	0.046123572	representative
ENSMUST00000103051.9:chr2:-|4200:170:2729|canonical|ATG	Kcnq2-canonical7	-0.645255546	0.046257621	representative
ENSMUST00000108711.8:chr11:-|4287:385:2119|canonical|ATG	Epn2-canonical4	-0.577642074	0.046257621	representative
ENSMUST00000103050.10:chr2:-|2713:40:2560|canonical|ATG	Kcnq2-canonical8	-0.646052509	0.046310563	representative
ENSMUST00000170287.8:chr13:-|2981:26:2486|canonical|ATG	Hmgcr-canonical2	0.613725647	0.046470441	representative
ENSMUST00000130379.9:chr17:-|3753:38:2567|canonical|ATG	Fbxo11-canonical1	-0.636498606	0.047380853	representative
ENSMUST00000235112.2:chr17:-|2657:44:2573|canonical|ATG	Fbxo11-canonical2	-0.636498606	0.047380853	representative
ENSMUST00000110725.2:chr12:+|5197:172:4684|canonical|ATG	Arhgap5-canonical1	-0.735493073	0.048024564
ENSMUST00000219443.2:chr12:+|9323:175:4687|canonical|ATG	Arhgap5-canonical2	-0.735493073	0.048024564
ENSMUST00000030455.15:chr4:-|1420:349:1327|canonical|ATG	Akr1a1-canonical1	-0.450777068	0.048312187	representative
ENSMUST00000019843.15:chr1:-|1511:85:1498|canonical|ATG	Akt3-canonical3	-0.869200416	0.048844387	representative
ENSMUST00000217641.2:chr9:-|3462:61:2149|canonical|ATG	Aplp2-canonical1	-0.287509359	0.049537516	representative
ENSMUST00000206598.2:chr19:-|1393:346:1258|canonical|ATG	Slc3a2-canonical3	0.461600726	0.049603278	representative
ENSMUST00000120550.2:chr5:+|2297:18:1851|canonical|ATG	Srp72-canonical1	-0.600282298	0.050089049	representative
ENSMUST00000075641.10:chr11:-|1633:228:1107|canonical|ATG	Npm1-canonical1	-0.543259916	0.050229137	representative
ENSMUST00000005504.15:chr17:-|4019:40:2833|canonical|ATG	Fbxo11-canonical3	-0.519448382	0.050681103	representative
ENSMUST00000109354.10:chr11:-|1157:99:873|canonical|ATG	Npm1-canonical2	-0.543858531	0.052515745	representative
ENSMUST00000079758.9:chr9:-|3504:67:2191|canonical|ATG	Aplp2-canonical2	-0.28610887	0.054380381	representative
ENSMUST00000037324.12:chr11:+|1440:111:603|canonical|ATG	Skp1-canonical2	-0.400165662	0.054907402	representative
ENSMUST00000109072.2:chr11:+|1754:425:917|canonical|ATG	Skp1-canonical3	-0.400165662	0.054907402	representative
ENSMUST00000101375.5:chr11:-|966:98:956|canonical|ATG	Npm1-canonical3	-0.54067376	0.055114828	representative
ENSMUST00000089230.7:chr14:-|4010:349:1693|canonical|ATG	Ppp2r2a-canonical2	-0.546298974	0.055309207	representative
ENSMUST00000059539.5:chr6:-|1844:110:581|canonical|ATG	Nap1l5-canonical1	0.517463729	0.056543546	representative
ENSMUST00000035538.13:chr13:-|6630:256:6454|canonical|ATG	Wnk2-canonical1	0.518413836	0.056885917	representative
ENSMUST00000162581.8:chr13:-|6628:254:6452|canonical|ATG	Wnk2-canonical2	0.518413836	0.056885917	representative
ENSMUST00000038949.6:chr19:+|2952:174:1575|canonical|ATG	Adrb1-canonical1	1.54920673	0.057001369	representative
ENSMUST00000029266.14:chr3:-|1731:351:1311|canonical|ATG	Anxa5-canonical1	-0.38169268	0.057800194	representative
ENSMUST00000119430.3:chr14:+|6801:69:1317|canonical|ATG	Samd8-canonical1	-0.661209032	0.058115427	representative
ENSMUST00000076383.8:chr11:+|4019:17:1709|canonical|ATG	Fbxw11-canonical2	-0.480836585	0.058552212	representative
ENSMUST00000042141.12:chr1:-|4616:151:4306|canonical|ATG	Dhx9-canonical1	-0.510106555	0.058722478	representative
ENSMUST00000237742.2:chr19:-|2683:62:1061|canonical|ATG	Actr1a-canonical2	-0.422203673	0.059743682	representative
ENSMUST00000119306.2:chrX:-|2091:125:704|canonical|ATG	Fgf13-canonical1	-0.94708314	0.05978288	representative
ENSMUST00000119833.8:chrX:-|2237:286:850|canonical|ATG	Fgf13-canonical2	-0.94708314	0.05978288	representative
ENSMUST00000186380.7:chr1:-|4561:99:4251|canonical|ATG	Dhx9-canonical2	-0.508720779	0.061745325	representative
ENSMUST00000081593.13:chrX:+|1825:152:1406|canonical|ATG	Pgk1-canonical1	-0.304717119	0.061782432	representative
ENSMUST00000076859.12:chr4:-|2378:100:2047|canonical|ATG	Plk3-canonical1	1.522070147	0.061884309	representative
ENSMUST00000176010.8:chr10:-|582:232:310|canonical|ATG	Rpl41-canonical1	0.456745644	0.062200183	representative
ENSMUST00000176683.8:chr10:-|437:87:165|canonical|ATG	Rpl41-canonical2	0.456745644	0.062200183	representative
ENSMUST00000176906.2:chr10:-|509:143:284|canonical|ATG	Rpl41-canonical3	0.456745644	0.062200183	representative
ENSMUST00000177163.8:chr10:-|544:194:272|canonical|ATG	Rpl41-canonical4	0.456745644	0.062200183	representative
ENSMUST00000152796.8:chr4:-|4129:378:2118|canonical|ATG	Ythdf2-canonical1	-0.738195183	0.062530301	representative
ENSMUST00000219961.2:chr10:+|1512:146:1298|canonical|ATG	Nap1l1-canonical1	-0.698583281	0.063286124	representative
ENSMUST00000096191.11:chr16:+|4952:333:4212|canonical|ATG	Vps8-canonical1	-0.835859482	0.063360656	representative
ENSMUST00000179936.8:chr11:-|4452:362:2285|canonical|ATG	Epn2-canonical5	-0.54422265	0.063575664	representative
ENSMUST00000094761.11:chr4:+|3492:184:1492|canonical|ATG	Stk40-canonical1	1.513716849	0.063631681	representative
ENSMUST00000217472.2:chr9:+|2997:16:1747|canonical|ATG	Wdr48-canonical3	-0.922862021	0.064064489	representative
ENSMUST00000116286.9:chr4:+|3860:511:1861|canonical|ATG	Stk40-canonical2	1.50838471	0.065300405	representative
ENSMUST00000102536.11:chr4:-|833:41:578|canonical|ATG	Rpl11-canonical1	-0.621947155	0.065836272	representative
ENSMUST00000133356.8:chr2:+|791:248:347|canonical|ATG	Gnas-canonical1	-0.683862477	0.066167656
ENSMUST00000118362.8:chr16:-|4248:103:2023|canonical|ATG	Txndc11-canonical1	1.604695751	0.066400579	representative
ENSMUST00000235343.2:chr18:+|3792:344:3275|canonical|ATG	Nedd4l-canonical1	-0.464605509	0.066626941	representative
ENSMUST00000236736.2:chr18:+|4802:91:2962|canonical|ATG	Nedd4l-canonical2	-0.464605509	0.066626941	representative
ENSMUST00000025110.5:chr18:-|3892:240:1518|canonical|ATG	Syt4-canonical1	0.537998088	0.067034087	representative
ENSMUST00000218127.2:chr10:-|691:47:503|canonical|ATG	Myl6-canonical3	-0.349397469	0.067095706	representative
ENSMUST00000065917.16:chr10:+|1486:150:1326|canonical|ATG	Nap1l1-canonical2	-0.627209805	0.067391697	representative
ENSMUST00000217908.2:chr10:+|1350:131:1307|canonical|ATG	Nap1l1-canonical3	-0.627209805	0.067391697	representative
ENSMUST00000218828.2:chr10:+|3934:684:1860|canonical|ATG	Nap1l1-canonical4	-0.627209805	0.067391697
ENSMUST00000114896.8:chr2:-|1735:749:1574|canonical|ATG	Atp5c1-canonical1	-0.357685085	0.068369053	representative
ENSMUST00000041623.9:chr13:+|4737:439:2209|canonical|ATG	Enc1-canonical1	0.330963474	0.068821438	representative
ENSMUST00000028100.13:chr18:-|3965:242:2684|canonical|ATG	Epc1-canonical1	-2.360580664	0.069068409	representative
ENSMUST00000233503.2:chr7:+|4830:227:4568|canonical|ATG	Lmtk3-canonical4	0.49684346	0.069192027	representative
ENSMUST00000239410.2:chr11:-|1900:117:1857|canonical|ATG	Dnajc7-canonical5	-0.460659806	0.069414665	representative
ENSMUST00000143971.2:chr4:-|2549:129:360|canonical|ATG	Micos10-canonical1	-0.59323135	0.069746756	representative
ENSMUST00000049908.11:chr8:-|1475:135:1227|canonical|ATG	Ssbp4-canonical1	0.716961235	0.070018585	representative
ENSMUST00000063694.10:chr7:-|6396:370:1240|canonical|ATG	Klf13-canonical1	0.70551893	0.070376606	representative
ENSMUST00000093201.13:chr11:-|1192:94:889|canonical|ATG	Npm1-canonical4	-0.562847783	0.070900725	representative
ENSMUST00000168891.8:chr16:+|2203:459:1398|canonical|ATG	Eif4a2-canonical1	-0.490484893	0.070949205	representative
ENSMUST00000180353.2:chr8:+|4832:1067:2243|canonical|ATG	Sox1-canonical1	1.315380088	0.071198651	representative
ENSMUST00000091701.3:chr13:-|534:34:445|canonical|ATG	H3c1-canonical1	0.509807572	0.071824649	representative
ENSMUST00000031556.14:chr6:+|6002:232:1060|canonical|ATG	Tmem106b-canonical1	-0.547317813	0.072197918	representative
ENSMUST00000010211.7:chr9:+|1727:197:1010|canonical|ATG	Rassf1-canonical1	1.249968146	0.072450216	representative
ENSMUST00000131522.8:chr16:-|3944:1277:2879|canonical|ATG	Clcn2-canonical1	0.946168707	0.073439953	representative
ENSMUST00000038424.14:chr16:-|3095:142:2989|canonical|ATG	Txndc11-canonical2	1.529254126	0.073916292	representative
ENSMUST00000035199.13:chr9:-|3064:153:2598|canonical|ATG	Rbm5-canonical1	-0.613900922	0.073928215	representative
ENSMUST00000026265.8:chr9:-|2518:76:1639|canonical|ATG	Bbs4-canonical1	-0.982655992	0.07413628	representative
ENSMUST00000078111.11:chr9:+|4041:449:1853|canonical|ATG	Bace1-canonical1	-0.692470324	0.074405414	representative
ENSMUST00000049265.15:chr13:-|6738:256:6562|canonical|ATG	Wnk2-canonical3	0.502456336	0.074543069	representative
ENSMUST00000029256.9:chr3:+|3967:474:1671|canonical|ATG	Sec62-canonical1	-0.547267625	0.07586337	representative
ENSMUST00000137311.2:chr16:-|2651:416:1595|canonical|ATG	Dgkg-canonical1	-0.519857214	0.076603995	representative
ENSMUST00000093205.13:chr11:+|3938:26:1655|canonical|ATG	Fbxw11-canonical3	-0.46766191	0.077273663	representative
ENSMUST00000110097.9:chr13:-|6882:256:6706|canonical|ATG	Wnk2-canonical4	0.500321457	0.077713988	representative
ENSMUST00000201414.5:chr5:+|2588:442:2038|canonical|ATG	Cct6a-canonical1	-0.347774099	0.077818872	representative
ENSMUST00000108549.2:chr11:-|608:119:458|canonical|ATG	Pfn1-canonical1	0.298377948	0.077854104	representative
ENSMUST00000072634.15:chr9:-|3634:65:2321|canonical|ATG	Aplp2-canonical3	-0.278178478	0.077883951	representative
ENSMUST00000201556.4:chr5:+|999:151:562|canonical|ATG	Ociad1-canonical1	-0.397238339	0.078001773	representative
ENSMUST00000239472.2:chr9:+|988:158:830|canonical|ATG	Gm2296-canonical1	0.671343932	0.078150325	representative
ENSMUST00000081528.13:chr2:-|2382:86:1799|canonical|ATG	Kcnq2-canonical9	-0.679700995	0.078258076	representative
ENSMUST00000033473.12:chrX:-|2499:374:1112|canonical|ATG	Fgf13-canonical3	-0.709550316	0.078516603	representative
ENSMUST00000182659.8:chr9:-|3205:162:2610|canonical|ATG	Rbm5-canonical2	-0.6107343	0.078967685	representative
ENSMUST00000106752.10:chr11:+|1955:50:1307|canonical|ATG	Psmd12-canonical2	-0.525380235	0.079108308	representative
ENSMUST00000104955.4:chr11:-|3702:368:2015|canonical|ATG	Sowaha-canonical1	-0.839945407	0.079526336	representative
ENSMUST00000023578.14:chr16:-|2725:449:2699|canonical|ATG	Dgkg-canonical2	-0.377050696	0.079768323	representative
ENSMUST00000066208.13:chr18:-|1914:86:1706|canonical|ATG	Aldh7a1-canonical1	-0.432934508	0.080109378	representative
ENSMUST00000041282.13:chr11:+|5632:398:3284|canonical|ATG	Trim37-canonical1	-0.665218847	0.080362954	representative
ENSMUST00000199240.5:chr3:+|3457:580:2587|canonical|ATG	Csde1-canonical1	-0.363958416	0.080380511	representative
ENSMUST00000081964.7:chr5:-|1261:289:511|canonical|ATG	Hopx-canonical1	0.407154949	0.08153399	representative
ENSMUST00000113453.9:chr5:-|1113:141:363|canonical|ATG	Hopx-canonical2	0.407154949	0.08153399	representative
ENSMUST00000120827.9:chr5:-|1217:245:467|canonical|ATG	Hopx-canonical3	0.407154949	0.08153399	representative
ENSMUST00000219143.2:chr10:+|1365:92:1199|canonical|ATG	Nap1l1-canonical5	-0.680377595	0.081551904	representative
ENSMUST00000031637.8:chr6:-|468:157:307|canonical|ATG	Ndufa4-canonical1	-0.39087131	0.082212535	representative
ENSMUST00000204084.3:chr6:-|409:97:247|canonical|ATG	Ndufa4-canonical2	-0.39087131	0.082212535	representative
ENSMUST00000113873.9:chrX:-|2117:826:2071|canonical|ATG	Arhgef9-canonical1	-0.739198027	0.082620269	representative
ENSMUST00000144826.2:chr3:+|9797:7608:8706|canonical|ATG	Noct-canonical3	0.552261581	0.083354092	representative
ENSMUST00000080418.7:chr18:+|3671:683:3251|canonical|ATG	Nedd4l-canonical3	-0.441742127	0.083697209
ENSMUST00000163516.9:chr18:+|7787:338:2846|canonical|ATG	Nedd4l-canonical4	-0.441742127	0.083697209
ENSMUST00000224347.3:chr18:+|3295:425:2993|canonical|ATG	Nedd4l-canonical5	-0.441742127	0.083697209
ENSMUST00000226058.2:chr18:+|3393:521:3089|canonical|ATG	Nedd4l-canonical6	-0.441742127	0.083697209	representative
ENSMUST00000237384.2:chr18:+|3592:594:3162|canonical|ATG	Nedd4l-canonical7	-0.441742127	0.083697209
ENSMUST00000237854.2:chr18:+|4845:549:3057|canonical|ATG	Nedd4l-canonical8	-0.441742127	0.083697209
ENSMUST00000054883.4:chr1:+|7409:1379:2873|canonical|ATG	Pou3f3-canonical1	0.853852703	0.08398764	representative
ENSMUST00000239323.2:chr1:+|7330:1300:2794|canonical|ATG	Pou3f3-canonical2	0.853852703	0.08398764	representative
ENSMUST00000093786.9:chr9:+|1787:43:1066|canonical|ATG	Rassf1-canonical2	1.446427072	0.083993994	representative
ENSMUST00000122225.8:chr9:+|1783:31:1066|canonical|ATG	Rassf1-canonical3	1.446427072	0.083993994	representative
ENSMUST00000108712.8:chr11:-|4458:385:2290|canonical|ATG	Epn2-canonical6	-0.533785355	0.084192491	representative
ENSMUST00000091309.12:chr3:+|4029:231:3417|canonical|ATG	Cp-canonical1	-0.811803751	0.084945445	representative
ENSMUST00000049149.15:chr10:-|14888:462:14100|canonical|ATG	Lrp1-canonical1	0.287713261	0.086327273	representative
ENSMUST00000071103.10:chr12:-|4842:95:2318|canonical|ATG	Ddx1-canonical1	-0.464591024	0.086327535	representative
ENSMUST00000099931.11:chr10:+|3809:1088:2744|canonical|ATG	Sesn1-canonical1	-0.942564835	0.08702615	representative
ENSMUST00000042052.9:chr12:-|8988:357:8190|canonical|ATG	Hectd1-canonical1	-0.456328732	0.087336888	representative
ENSMUST00000031038.11:chr5:+|1523:191:935|canonical|ATG	Ociad1-canonical2	-0.346763559	0.08786133	representative
ENSMUST00000001566.10:chr17:-|2649:254:1589|canonical|ATG	Tubb5-canonical1	-0.27206556	0.08809563	representative
ENSMUST00000183693.8:chr2:+|3102:222:510|canonical|ATG	Oprl1-canonical5	-2.510759354	0.088499709	representative
ENSMUST00000172734.8:chr18:-|1880:105:1533|canonical|ATG	Aldh7a1-canonical2	-0.452892778	0.08917429	representative
ENSMUST00000207493.2:chr7:+|2731:223:2416|canonical|ATG	Kcnc3-canonical1	0.515748367	0.089521669	representative
ENSMUST00000208651.2:chr7:+|2728:223:2413|canonical|ATG	Kcnc3-canonical2	0.515748367	0.089521669	representative
ENSMUST00000217776.2:chr10:-|562:14:491|canonical|ATG	Myl6-canonical4	-0.338411492	0.090080506	representative
ENSMUST00000219236.2:chr10:-|692:37:514|canonical|ATG	Myl6-canonical5	-0.338411492	0.090080506	representative
ENSMUST00000026243.5:chr19:-|5057:422:3173|canonical|ATG	Oga-canonical1	-0.454517436	0.09013126	representative
ENSMUST00000217733.2:chr10:-|1668:44:503|canonical|ATG	Myl6-canonical6	-0.337971614	0.090341283	representative
ENSMUST00000022292.10:chr14:+|1574:77:1514|canonical|ATG	Samd8-canonical2	-0.615939218	0.091032162	representative
ENSMUST00000236209.2:chr18:+|3254:217:2956|canonical|ATG	Nedd4l-canonical9	-0.458223282	0.091639406	representative
ENSMUST00000003714.13:chr3:+|4092:216:3474|canonical|ATG	Cp-canonical2	-0.811701864	0.092007331	representative
ENSMUST00000108328.8:chr3:+|4504:174:3432|canonical|ATG	Cp-canonical3	-0.811701864	0.092007331	representative
ENSMUST00000108329.8:chr3:+|4564:231:3492|canonical|ATG	Cp-canonical4	-0.811701864	0.092007331	representative
ENSMUST00000037843.7:chr16:-|1851:580:1111|canonical|ATG	Ubald1-canonical1	0.651807253	0.092366499	representative
ENSMUST00000164181.2:chr10:-|665:65:521|canonical|ATG	Myl6-canonical7	-0.336741605	0.093306568	representative
ENSMUST00000223728.2:chr19:+|3523:61:2164|canonical|ATG	Nolc1-canonical1	0.543778156	0.093306568	representative
ENSMUST00000225780.2:chr19:+|2978:90:2196|canonical|ATG	Nolc1-canonical2	0.543778156	0.093306568	representative
ENSMUST00000200935.4:chr5:+|1139:88:679|canonical|ATG	Ociad1-canonical3	-0.364025645	0.093318612	representative
ENSMUST00000019938.11:chr10:-|3285:727:1885|canonical|ATG	Nr2e1-canonical1	1.109560662	0.093882532	representative
ENSMUST00000165017.2:chr19:+|3634:168:2277|canonical|ATG	Nolc1-canonical3	0.542960489	0.094059469	representative
ENSMUST00000235620.2:chr19:+|2441:42:2151|canonical|ATG	Nolc1-canonical4	0.542960489	0.094059469	representative
ENSMUST00000084731.5:chr7:+|4763:152:3269|canonical|ATG	Ipo7-canonical1	-0.481393855	0.095645482	representative
ENSMUST00000124665.3:chr6:+|2665:341:1370|canonical|ATG	Mest-canonical2	0.864248911	0.09655387
ENSMUST00000157040.8:chr6:+|2383:110:1091|canonical|ATG	Mest-canonical3	0.864248911	0.09655387	representative
ENSMUST00000021595.10:chr12:+|1591:56:1379|canonical|ATG	Psmc1-canonical1	-0.539974067	0.096785828	representative
ENSMUST00000052135.14:chr7:+|6184:399:5772|canonical|ATG	Rbbp6-canonical1	-0.73876096	0.097543636	representative
ENSMUST00000030464.14:chr4:+|5257:648:2034|canonical|ATG	Pik3r3-canonical1	-0.705033419	0.097777178	representative
ENSMUST00000090938.11:chr3:-|4760:545:1736|canonical|ATG	Dap3-canonical1	-0.482311971	0.098755405	representative
ENSMUST00000179265.8:chr12:-|9012:357:8214|canonical|ATG	Hectd1-canonical2	-0.454535412	0.099978967	representative
ENSMUST00000025649.10:chr19:+|4459:380:3803|canonical|ATG	Ddb1-canonical1	-0.251525885	0.100025382	representative
ENSMUST00000097281.4:chr17:-|6388:42:6255|canonical|ATG	Heatr5b-canonical1	-0.5165088	0.100271443	representative
ENSMUST00000178254.2:chr11:-|724:142:310|canonical|ATG	Pfn1-canonical2	0.318870374	0.100680818	representative
ENSMUST00000209177.2:chr7:+|2960:223:2530|canonical|ATG	Kcnc3-canonical3	0.507498626	0.101054958	representative
ENSMUST00000034591.11:chr9:+|6058:449:1955|canonical|ATG	Bace1-canonical2	-0.664975085	0.101117934	representative
ENSMUST00000020024.12:chr10:+|804:129:528|canonical|ATG	Fabp7-canonical1	-0.477779041	0.101846403	representative
ENSMUST00000135884.8:chr11:-|3181:306:765|canonical|ATG	Nme1-canonical1	-0.482188744	0.101936272	representative
ENSMUST00000021166.6:chr11:-|2331:395:968|canonical|ATG	Cygb-canonical1	-0.705557448	0.103027802	representative
ENSMUST00000081769.13:chr13:+|5317:472:1915|canonical|ATG	Edil3-canonical1	-0.436010064	0.10313492	representative
ENSMUST00000037141.9:chr3:-|7411:323:1424|canonical|ATG	Setd7-canonical1	0.489241641	0.103901854	representative
ENSMUST00000173135.8:chr3:-|1409:234:1410|canonical|ATG	Dap3-canonical2	-0.478767532	0.104847698	representative
ENSMUST00000099356.10:chr13:+|4101:241:1486|canonical|ATG	Arrdc3-canonical1	0.916390768	0.104927449	representative
ENSMUST00000027123.15:chr1:-|2423:249:1971|canonical|ATG	Hspd1-canonical1	-0.440159238	0.104965263	representative
ENSMUST00000089027.3:chr2:+|3896:255:2187|canonical|ATG	Tm9sf4-canonical1	-0.4572921	0.105257833	representative
ENSMUST00000068333.14:chr1:-|1951:56:1826|canonical|ATG	Farsb-canonical1	-0.571967404	0.105505684	representative
ENSMUST00000170217.8:chr1:-|2036:18:1788|canonical|ATG	Farsb-canonical2	-0.571967404	0.105505684	representative
ENSMUST00000031229.11:chr5:+|4049:605:2015|canonical|ATG	Rufy3-canonical1	-0.388203382	0.1060945	representative
ENSMUST00000220302.2:chr7:+|8372:193:1672|canonical|ATG	Nova2-canonical1	0.537659775	0.106169261
ENSMUST00000030872.12:chr5:-|2103:113:1421|canonical|ATG	Orc5-canonical1	-2.099604232	0.106211868	representative
ENSMUST00000050668.4:chr2:-|4300:175:2293|canonical|ATG	Zfp770-canonical1	-2.016198858	0.106770036	representative
ENSMUST00000098651.6:chr9:-|5564:9:1965|canonical|ATG	Pias1-canonical1	-0.606657605	0.106811646	representative
ENSMUST00000196686.2:chr5:+|2077:347:1811|canonical|ATG	Rufy3-canonical2	-0.386900305	0.106951144	representative
ENSMUST00000199312.5:chr5:+|2182:453:1917|canonical|ATG	Rufy3-canonical3	-0.386900305	0.106951144	representative
ENSMUST00000107748.2:chr11:+|3095:373:1555|canonical|ATG	Ppp1r9b-canonical1	-0.714729312	0.107327907	representative
ENSMUST00000018914.3:chr2:-|714:143:569|canonical|ATG	Atp5g3-canonical1	-0.288528448	0.107507283	representative
ENSMUST00000111996.8:chr2:-|723:152:578|canonical|ATG	Atp5g3-canonical2	-0.288528448	0.107507283	representative
ENSMUST00000170662.2:chr14:-|3799:1396:2227|canonical|ATG	Sox21-canonical1	0.923957105	0.109772611	representative
ENSMUST00000091623.10:chr13:-|6897:256:6898|canonical|ATG	Wnk2-canonical5	0.470044652	0.110121262	representative
ENSMUST00000033139.15:chr7:-|4735:120:1671|canonical|ATG	Ate1-canonical1	-0.714696171	0.110481388	representative
ENSMUST00000052932.10:chr14:-|7725:332:2159|canonical|ATG	Pde12-canonical1	0.922901441	0.111005256	representative
ENSMUST00000216692.2:chr4:+|1535:18:1527|canonical|ATG	Gm49337-canonical1	-0.748614098	0.111005256
ENSMUST00000132846.2:chr11:+|1170:469:964|canonical|ATG	Ppia-canonical2	-0.394268025	0.111097971	representative
ENSMUST00000102980.11:chr6:-|1387:74:1025|canonical|ATG	Akr1b3-canonical1	-0.840884848	0.112152763	representative
ENSMUST00000043082.16:chr12:+|13507:244:2575|canonical|ATG	Pnpla8-canonical1	-0.593530493	0.112908897	representative
ENSMUST00000023599.13:chr16:+|2208:349:1573|canonical|ATG	Eif4a2-canonical2	-0.384752198	0.11294577	representative
ENSMUST00000089925.10:chr16:-|3555:401:2768|canonical|ATG	Dgkg-canonical3	-0.381049442	0.11304374	representative
ENSMUST00000213200.2:chr11:+|1450:786:1257|canonical|ATG	Ppia-canonical3	-0.393347395	0.11304374	representative
ENSMUST00000061352.11:chr9:+|1502:223:1393|canonical|ATG	Rdx-canonical1	-0.655140231	0.113217336
ENSMUST00000120940.8:chr11:-|1192:133:1123|canonical|ATG	Snap47-canonical1	-0.299152856	0.113497755	representative
ENSMUST00000054002.4:chr11:-|2552:401:1079|canonical|ATG	Socs3-canonical1	1.557667079	0.113813334	representative
ENSMUST00000197206.5:chrX:-|2227:418:1810|canonical|ATG	Arhgef9-canonical2	-0.634625464	0.114206151	representative
ENSMUST00000182181.8:chr3:-|1331:153:960|canonical|ATG	Npy2r-canonical4	-2.292511348	0.114602458	representative
ENSMUST00000112696.8:chr5:-|5785:317:4289|canonical|ATG	Zfp644-canonical1	-0.798061442	0.114699857	representative
ENSMUST00000002095.11:chr9:-|16461:23:11915|canonical|ATG	Kmt2a-canonical1	0.611526506	0.114716875	representative
ENSMUST00000114689.8:chr9:-|16470:23:11924|canonical|ATG	Kmt2a-canonical2	0.611526506	0.114716875	representative
ENSMUST00000020706.5:chr11:+|12259:112:3469|canonical|ATG	Adcy1-canonical1	-0.808475312	0.11495821	representative
ENSMUST00000021479.6:chr12:+|4022:99:1353|canonical|ATG	Actr10-canonical1	-0.456851658	0.115180393	representative
ENSMUST00000006036.13:chr2:-|808:9:657|canonical|ATG	Uqcc1-canonical1	-2.197517923	0.115336011	representative
ENSMUST00000020334.9:chr10:-|4666:39:2898|canonical|ATG	Usp15-canonical1	-0.602486072	0.115464081	representative
ENSMUST00000235743.2:chr18:+|2917:1:2620|canonical|ATG	Nedd4l-canonical10	-0.45102579	0.1155713	representative
ENSMUST00000027602.15:chr1:-|2175:143:1649|canonical|ATG	Dars-canonical1	-0.480983317	0.11580254	representative
ENSMUST00000024816.13:chr17:+|6380:183:2697|canonical|ATG	Cmtr1-canonical1	-0.706878861	0.115988533	representative
ENSMUST00000102889.10:chr4:-|7045:253:5776|canonical|ATG	Ecpas-canonical1	-0.557926557	0.116339983	representative
ENSMUST00000060101.10:chrX:-|1250:309:663|canonical|ATG	Tceal8-canonical1	0.697856103	0.116450837	representative
ENSMUST00000163584.8:chrX:-|2358:320:674|canonical|ATG	Tceal8-canonical2	0.697856103	0.116450837	representative
ENSMUST00000000543.6:chr15:+|2033:115:1294|canonical|ATG	Tamalin-canonical1	1.282397981	0.118904175	representative
ENSMUST00000211807.2:chr8:+|1085:71:185|canonical|ATG	Mt1-canonical1	0.232128885	0.119241317	representative
ENSMUST00000076615.6:chr8:-|5683:22:1915|canonical|ATG	Crtc1-canonical1	-0.465802045	0.119380237	representative
ENSMUST00000045312.6:chrX:+|4691:105:3807|canonical|ATG	Smc1a-canonical1	-0.732309613	0.119939658	representative
ENSMUST00000109764.8:chr8:-|5476:41:1526|canonical|ATG	Nfix-canonical1	0.426452508	0.120436006	representative
ENSMUST00000161308.8:chr1:-|2841:186:597|canonical|ATG	H3f3a-canonical1	-0.807705818	0.120630483	representative
ENSMUST00000162814.8:chr1:-|724:261:672|canonical|ATG	H3f3a-canonical2	-0.807705818	0.120630483	representative
ENSMUST00000069483.12:chr5:-|4720:337:3433|canonical|ATG	Fbrsl1-canonical1	0.715258481	0.121436643	representative
ENSMUST00000001480.14:chr11:-|4215:181:2944|canonical|ATG	Npepps-canonical1	-0.350966262	0.122272076	representative
ENSMUST00000106470.8:chr4:+|877:262:862|canonical|ATG	Prdx1-canonical1	-0.363238732	0.122785558	representative
ENSMUST00000135573.8:chr4:+|2294:129:729|canonical|ATG	Prdx1-canonical2	-0.363238732	0.122785558	representative
ENSMUST00000007980.7:chr13:-|2678:244:1162|canonical|ATG	Hnrnpa0-canonical1	0.537139138	0.123021982	representative
ENSMUST00000238858.2:chr9:+|2163:323:2138|canonical|ATG	Rdx-canonical2	-0.464764554	0.123430997	representative
ENSMUST00000023564.10:chr16:-|1369:395:962|canonical|ATG	Tra2b-canonical1	-0.80398412	0.123715129	representative
ENSMUST00000020490.13:chr9:+|3747:292:1234|canonical|ATG	Wdr82-canonical1	-0.496091665	0.124097933	representative
ENSMUST00000036570.5:chr14:-|7642:779:2903|canonical|ATG	Appl1-canonical1	-0.633115468	0.124826001	representative
ENSMUST00000170303.2:chr11:-|991:78:882|canonical|ATG	Gm20390-canonical1	-0.505837148	0.125068802	representative
ENSMUST00000081026.11:chr1:-|888:101:509|canonical|ATG	H3f3a-canonical3	-0.804977273	0.125289162	representative
ENSMUST00000079125.8:chr2:-|803:301:730|canonical|ATG	Scand1-canonical1	0.603861164	0.126027675	representative
ENSMUST00000019649.4:chr11:+|1499:432:1350|canonical|ATG	Ubb-canonical1	0.242182507	0.126323927	representative
ENSMUST00000032835.7:chr7:+|7355:134:6533|canonical|ATG	Acan-canonical1	1.007414821	0.126549686	representative
ENSMUST00000119093.2:chr10:-|4370:7:2830|canonical|ATG	Lemd3-canonical1	0.763669694	0.127341566	representative
ENSMUST00000119944.8:chr10:-|4743:7:2764|canonical|ATG	Lemd3-canonical2	0.763669694	0.127341566	representative
ENSMUST00000107906.6:chr7:+|5062:1:2314|canonical|ATG	Kcnc3-canonical4	0.490196347	0.127811501	representative
ENSMUST00000107907.10:chr7:+|5281:223:2533|canonical|ATG	Kcnc3-canonical5	0.490196347	0.127811501	representative
ENSMUST00000186213.7:chr1:-|2840:100:1447|canonical|ATG	Tuba4a-canonical1	0.29046774	0.127984852	representative
ENSMUST00000082094.5:chr6:-|2581:11:2069|canonical|ATG	Ptcd3-canonical1	-0.843932539	0.128483339	representative
ENSMUST00000110096.8:chr13:-|6534:256:6535|canonical|ATG	Wnk2-canonical6	0.472854068	0.128508146	representative
ENSMUST00000167290.8:chr8:-|2892:60:288|canonical|ATG	Smim7-canonical1	-0.784885857	0.129583058	representative
ENSMUST00000094276.5:chr1:+|4204:516:2112|canonical|ATG	Zbtb18-canonical2	-0.479551063	0.129714264	representative
ENSMUST00000040202.15:chr7:-|3853:246:3396|canonical|ATG	Atxn2l-canonical1	0.359165509	0.131654991	representative
ENSMUST00000026495.15:chr18:+|2471:323:1985|canonical|ATG	Atp5a1-canonical1	-0.277221825	0.131676937	representative
ENSMUST00000052939.4:chr16:-|1291:94:334|canonical|ATG	Camk2n2-canonical1	0.985130152	0.131801718	representative
ENSMUST00000000590.16:chr9:+|4380:379:2131|canonical|ATG	Rdx-canonical3	-0.467497727	0.133836192	representative
ENSMUST00000163153.9:chr9:+|4131:124:1876|canonical|ATG	Rdx-canonical4	-0.467497727	0.133836192	representative
ENSMUST00000214830.2:chr9:-|2492:13:1747|canonical|ATG	Pias1-canonical2	-0.611624901	0.134381307	representative
ENSMUST00000217969.2:chr10:-|608:47:467|canonical|ATG	Myl6-canonical8	-0.324225736	0.135008412	representative
ENSMUST00000112136.2:chr2:+|2548:93:2007|canonical|ATG	Dync1i2-canonical1	-0.359592491	0.135798804	representative
ENSMUST00000111346.6:chr5:-|4264:603:3843|canonical|ATG	Rimbp2-canonical1	0.481035369	0.136929614	representative
ENSMUST00000198941.5:chr5:-|6446:179:3419|canonical|ATG	Rimbp2-canonical2	0.481035369	0.136929614	representative
ENSMUST00000200470.5:chr5:-|4083:727:3943|canonical|ATG	Rimbp2-canonical3	0.481035369	0.136929614	representative
ENSMUST00000206577.2:chr7:-|3894:164:3455|canonical|ATG	Atxn2l-canonical2	0.359654618	0.137074695	representative
ENSMUST00000163694.4:chr9:+|2041:91:1687|canonical|ATG	Pkm-canonical1	-0.262912213	0.137216326	representative
ENSMUST00000199537.5:chr5:-|6966:226:3436|canonical|ATG	Rimbp2-canonical4	0.481013097	0.137687757	representative
ENSMUST00000224667.2:chr19:-|4313:163:4036|canonical|ATG	Sorbs1-canonical1	-0.370205323	0.1382255	representative
ENSMUST00000110857.5:chr12:-|2544:115:1645|canonical|ATG	Dld-canonical1	-0.468515496	0.138886925	representative
ENSMUST00000100028.10:chr2:+|2097:101:2000|canonical|ATG	Dync1i2-canonical2	-0.352802927	0.139557487	representative
ENSMUST00000112142.8:chr2:+|2585:150:2049|canonical|ATG	Dync1i2-canonical3	-0.352802927	0.139557487	representative
ENSMUST00000081035.9:chr19:+|4334:231:2394|canonical|ATG	Mpeg1-canonical1	-0.501046204	0.139800544	representative
ENSMUST00000071590.6:chr7:+|5728:45:5316|canonical|ATG	Rbbp6-canonical2	-0.712063551	0.140714949	representative
ENSMUST00000045466.14:chr5:-|5569:196:4075|canonical|ATG	Zfp644-canonical2	-0.780593651	0.140823021	representative
ENSMUST00000112698.8:chr5:-|5689:317:4196|canonical|ATG	Zfp644-canonical3	-0.780593651	0.140823021	representative
ENSMUST00000198768.3:chr5:-|3934:436:3463|canonical|ATG	Fbrsl1-canonical2	0.701576657	0.142701807	representative
ENSMUST00000043111.7:chr13:+|5156:341:1754|canonical|ATG	Edil3-canonical2	-0.42350946	0.142712707	representative
ENSMUST00000121623.8:chr8:-|884:126:825|canonical|ATG	Kxd1-canonical1	-0.769030916	0.142959745	representative
ENSMUST00000210369.2:chr8:-|1828:548:1409|canonical|ATG	Ssbp4-canonical2	0.745777762	0.144664343	representative
ENSMUST00000204714.2:chr6:-|452:45:294|canonical|ATG	Ndufa4-canonical3	-0.282045931	0.144792942	representative
ENSMUST00000204978.3:chr6:-|610:119:368|canonical|ATG	Ndufa4-canonical4	-0.282045931	0.144792942	representative
ENSMUST00000115397.8:chr16:+|5032:333:4623|canonical|ATG	Vps8-canonical2	-0.661636304	0.144940326	representative
ENSMUST00000117598.8:chr16:+|4935:250:4534|canonical|ATG	Vps8-canonical3	-0.661636304	0.144940326	representative
ENSMUST00000029423.9:chr3:+|4091:115:1348|canonical|ATG	Serpini1-canonical1	-0.378614	0.145219157	representative
ENSMUST00000135570.8:chr7:-|960:139:856|canonical|ATG	Psma1-canonical1	-0.631723817	0.145473965	representative
ENSMUST00000001583.8:chr13:+|4382:895:2815|canonical|ATG	Ell2-canonical1	1.283425587	0.145924924	representative
ENSMUST00000220377.2:chr10:-|11525:81:3027|canonical|ATG	Usp15-canonical2	-0.586787386	0.145986634	representative
ENSMUST00000070210.6:chr19:-|2666:159:1245|canonical|ATG	Atad1-canonical1	-0.425147148	0.148063287	representative
ENSMUST00000235412.2:chr19:-|3771:80:1166|canonical|ATG	Atad1-canonical2	-0.425147148	0.148063287	representative
ENSMUST00000236011.2:chr19:-|2943:436:1522|canonical|ATG	Atad1-canonical3	-0.425147148	0.148063287
ENSMUST00000236985.2:chr19:-|2722:215:1301|canonical|ATG	Atad1-canonical4	-0.425147148	0.148063287
ENSMUST00000071081.13:chr5:+|1311:199:769|canonical|ATG	Ociad1-canonical4	-0.333032022	0.148475325	representative
ENSMUST00000166823.5:chr5:+|3354:190:760|canonical|ATG	Ociad1-canonical5	-0.333032022	0.148475325	representative
ENSMUST00000202250.4:chr5:+|800:221:791|canonical|ATG	Ociad1-canonical6	-0.333032022	0.148475325	representative
ENSMUST00000004786.10:chr10:-|1148:157:790|canonical|ATG	Polr2e-canonical1	-0.617879982	0.148994928	representative
ENSMUST00000099070.10:chr8:-|1728:321:1647|canonical|ATG	Nfix-canonical2	0.413139204	0.149225036	representative
ENSMUST00000094017.5:chr7:-|1938:409:1939|canonical|ATG	Ate1-canonical2	-0.698184869	0.149317148	representative
ENSMUST00000055241.13:chr2:-|9085:153:5820|canonical|ATG	Zfp106-canonical1	-0.766799523	0.149318189	representative
ENSMUST00000116468.2:chr14:+|2939:105:2682|canonical|ATG	Mphosph8-canonical1	-0.871941578	0.149489018	representative
ENSMUST00000040320.10:chr15:+|6712:321:2934|canonical|ATG	Micall1-canonical1	0.887960774	0.149860863	representative
ENSMUST00000106490.3:chr4:+|1830:613:1822|canonical|ATG	Pik3r3-canonical2	-0.703721236	0.149877891	representative
ENSMUST00000043359.9:chr8:-|6113:402:3558|canonical|ATG	Smarca5-canonical1	0.576319093	0.150260967	representative
ENSMUST00000106112.2:chr7:-|1756:114:678|canonical|ATG	Bnip3-canonical1	-0.379250332	0.15048576	representative
ENSMUST00000130500.8:chr7:-|719:103:625|canonical|ATG	Bnip3-canonical2	-0.379250332	0.15048576	representative
ENSMUST00000236103.2:chr18:+|3182:496:2752|canonical|ATG	Nedd4l-canonical11	-0.423320151	0.150943805	representative
ENSMUST00000026723.9:chrX:+|1289:88:745|canonical|ATG	Hprt-canonical1	-0.417258562	0.151258801	representative
ENSMUST00000039370.14:chr5:+|3933:227:3539|canonical|ATG	Cacna2d1-canonical1	-0.463596679	0.151764434	representative
ENSMUST00000078272.13:chr5:+|7311:227:3482|canonical|ATG	Cacna2d1-canonical2	-0.463596679	0.151764434	representative
ENSMUST00000167946.9:chr5:+|7436:324:3600|canonical|ATG	Cacna2d1-canonical3	-0.463596679	0.151764434	representative
ENSMUST00000090678.11:chr3:-|2407:126:681|canonical|ATG	Rap1a-canonical1	-1.81547708	0.152174243	representative
ENSMUST00000112140.8:chr2:+|2573:115:2032|canonical|ATG	Dync1i2-canonical4	-0.349896417	0.152174243	representative
ENSMUST00000112144.9:chr2:+|2565:113:2030|canonical|ATG	Dync1i2-canonical5	-0.349896417	0.152174243	representative
ENSMUST00000101581.10:chr5:+|3879:227:3503|canonical|ATG	Cacna2d1-canonical4	-0.46516308	0.152730541	representative
ENSMUST00000025955.8:chr19:-|5125:127:4162|canonical|ATG	Eif3a-canonical1	-0.450150222	0.152731913	representative
ENSMUST00000199969.5:chr3:-|1377:28:508|canonical|ATG	Rap1a-canonical2	-1.813871387	0.154195359	representative
ENSMUST00000061179.12:chr2:+|4967:223:3418|canonical|ATG	Rabgap1-canonical1	-0.47805448	0.154310029	representative
ENSMUST00000112920.2:chr2:+|4847:86:3281|canonical|ATG	Rabgap1-canonical2	-0.47805448	0.154310029	representative
ENSMUST00000096192.12:chr16:+|4942:333:4533|canonical|ATG	Vps8-canonical4	-0.655534673	0.154374077	representative
ENSMUST00000024620.8:chr17:+|3220:297:1941|canonical|ATG	Riok2-canonical1	-0.868675846	0.155022414	representative
ENSMUST00000169681.3:chr15:+|3854:179:2015|canonical|ATG	Eif4b-canonical1	-0.406259869	0.155067548	representative
ENSMUST00000174078.2:chr4:+|5716:229:1768|canonical|ATG	Iffo2-canonical1	1.57261374	0.155091323	representative
ENSMUST00000236008.2:chr19:-|2221:146:1910|canonical|ATG	Xpnpep1-canonical1	-0.498364019	0.155532518	representative
ENSMUST00000174518.8:chr18:-|4131:365:1901|canonical|ATG	Aldh7a1-canonical3	-0.404758869	0.156192552	representative
ENSMUST00000022960.4:chr15:-|1506:28:1366|canonical|ATG	Eif3e-canonical1	-0.545598434	0.156462279	representative
ENSMUST00000072621.12:chr11:-|3324:46:1798|canonical|ATG	Kat7-canonical1	-0.692377114	0.157006531	representative
ENSMUST00000065977.11:chr4:+|4311:179:3665|canonical|ATG	Nrd1-canonical1	-0.43692189	0.157410173	representative
ENSMUST00000170811.8:chr18:+|2886:572:1652|canonical|ATG	Rnf14-canonical1	-0.352363488	0.157410173	representative
ENSMUST00000233593.2:chr17:-|578:14:287|canonical|ATG	Elob-canonical1	-0.832259967	0.157621693	representative
ENSMUST00000067384.6:chr12:-|2349:378:969|canonical|ATG	Rhob-canonical1	-0.31980014	0.157773263	representative
ENSMUST00000172108.8:chr11:-|2924:113:2783|canonical|ATG	Npepps-canonical2	-0.350716623	0.15781918	representative
ENSMUST00000022696.8:chr14:-|4472:26:3290|canonical|ATG	Xpo7-canonical1	-0.576027809	0.158726921	representative
ENSMUST00000167242.8:chr14:-|15121:100:3367|canonical|ATG	Xpo7-canonical2	-0.576027809	0.158726921	representative
ENSMUST00000004389.6:chr6:-|863:404:785|canonical|ATG	Grcc10-canonical1	0.363676743	0.159331308	representative
ENSMUST00000027833.12:chr1:+|4351:79:3781|canonical|ATG	Copa-canonical1	-0.303323555	0.159448589	representative
ENSMUST00000234941.2:chr17:-|3223:126:942|canonical|ATG	Mlst8-canonical5	-2.001416598	0.159867826	representative
ENSMUST00000135192.8:chr1:+|4622:382:4057|canonical|ATG	Copa-canonical2	-0.302787323	0.160356856	representative
ENSMUST00000063839.6:chr4:+|3327:227:2732|canonical|ATG	Rbm12b2-canonical1	-2.000182905	0.160845812	representative
ENSMUST00000095143.9:chr4:+|3147:368:2873|canonical|ATG	Rbm12b2-canonical2	-2.000182905	0.160845812	representative
ENSMUST00000016771.13:chr15:-|7433:239:6122|canonical|ATG	Myh9-canonical1	0.433645702	0.161204664	representative
ENSMUST00000024823.14:chr17:-|2024:62:392|canonical|ATG	Glo1-canonical1	0.66232901	0.161432658	representative
ENSMUST00000236619.2:chr17:-|1196:274:604|canonical|ATG	Glo1-canonical2	0.66232901	0.161432658	representative
ENSMUST00000199704.5:chr5:+|3861:227:3467|canonical|ATG	Cacna2d1-canonical5	-0.455854138	0.161798638	representative
ENSMUST00000056919.9:chr8:-|3773:381:1434|canonical|ATG	Csnk2a2-canonical1	-0.746531286	0.161808584	representative
ENSMUST00000212214.2:chr8:-|6779:334:1387|canonical|ATG	Csnk2a2-canonical2	-0.746531286	0.161808584	representative
ENSMUST00000067912.8:chr8:+|1847:46:1111|canonical|ATG	Klf2-canonical1	1.783341298	0.162108606	representative
ENSMUST00000218835.2:chr12:-|292:82:256|canonical|ATG	Zfp36l1-canonical3	1.391082959	0.162254307	representative
ENSMUST00000115281.7:chr5:+|3412:99:3360|canonical|ATG	Cacna2d1-canonical6	-0.457442999	0.162781211	representative
ENSMUST00000180204.8:chr5:+|3882:227:3488|canonical|ATG	Cacna2d1-canonical7	-0.457442999	0.162781211	representative
ENSMUST00000061656.8:chr15:+|9312:21:5148|canonical|ATG	Rictor-canonical1	-0.715799924	0.16429574	representative
ENSMUST00000029387.15:chr3:+|2299:239:1985|canonical|ATG	Eif2a-canonical1	-0.571408688	0.1644432	representative
ENSMUST00000102494.8:chr11:-|3114:38:1667|canonical|ATG	Nsrp1-canonical1	-1.992926863	0.164720254	representative
ENSMUST00000031249.8:chr5:-|2759:369:2322|canonical|ATG	Sparcl1-canonical1	-0.26388727	0.165833055	representative
ENSMUST00000150307.2:chr8:+|780:41:215|canonical|ATG	Cx3cl1-canonical2	0.479403256	0.166627226	representative
ENSMUST00000092766.12:chr11:-|3414:46:1888|canonical|ATG	Kat7-canonical2	-0.698688697	0.16688287	representative
ENSMUST00000186966.7:chr1:-|2406:136:1516|canonical|ATG	Dhx9-canonical3	-0.623998214	0.1693304	representative
ENSMUST00000089430.6:chr4:-|504:36:423|canonical|ATG	Gm11808-canonical1	-0.773917463	0.169734244	representative
ENSMUST00000118923.8:chr16:+|4838:229:4429|canonical|ATG	Vps8-canonical5	-0.647736243	0.169795969	representative
ENSMUST00000106644.9:chr4:+|3784:64:3754|canonical|ATG	Nrd1-canonical2	-0.430078333	0.16988067	representative
ENSMUST00000107491.11:chr3:-|1375:82:1183|canonical|ATG	Dap3-canonical3	-0.458605824	0.169883512	representative
ENSMUST00000102736.9:chr4:+|4179:179:3533|canonical|ATG	Nrd1-canonical3	-0.426361666	0.17022797	representative
ENSMUST00000048371.15:chr14:+|4818:497:3731|canonical|ATG	Tsc22d1-canonical7	0.359155511	0.170288294	representative
ENSMUST00000034230.7:chr8:+|3315:257:1445|canonical|ATG	Cx3cl1-canonical3	0.341973861	0.171079524	representative
ENSMUST00000081940.11:chr8:-|541:89:476|canonical|ATG	Uba52-canonical1	-0.773520837	0.171378909	representative
ENSMUST00000125184.8:chr8:-|711:256:643|canonical|ATG	Uba52-canonical2	-0.773520837	0.171378909	representative
ENSMUST00000129909.8:chr8:-|705:250:637|canonical|ATG	Uba52-canonical3	-0.773520837	0.171378909	representative
ENSMUST00000135446.8:chr8:-|520:130:517|canonical|ATG	Uba52-canonical4	-0.773520837	0.171378909	representative
ENSMUST00000140679.8:chr8:-|697:242:629|canonical|ATG	Uba52-canonical5	-0.773520837	0.171378909	representative
ENSMUST00000057793.11:chr2:-|4917:530:3857|canonical|ATG	Adnp-canonical1	-0.562720776	0.171426548	representative
ENSMUST00000088001.6:chr2:-|4932:545:3872|canonical|ATG	Adnp-canonical2	-0.562720776	0.171426548	representative
ENSMUST00000071648.12:chr17:-|3451:480:1587|canonical|CTG	Vegfa-canonical1	0.824052416	0.172783033
ENSMUST00000090782.4:chr3:-|520:37:427|canonical|ATG	H2ac20-canonical1	0.559911021	0.174009838	representative
ENSMUST00000142351.9:chr17:-|1973:480:1659|canonical|CTG	Vegfa-canonical2	0.820769873	0.174010476
ENSMUST00000033008.10:chr7:-|1201:116:908|canonical|ATG	Psma1-canonical2	-0.565397952	0.174102345	representative
ENSMUST00000161441.2:chr13:+|1908:430:1015|canonical|ATG	Arrdc3-canonical2	1.091205433	0.174113719	representative
ENSMUST00000071325.9:chr11:+|11917:176:8702|canonical|ATG	Nf1-canonical1	-0.503576096	0.175103671	representative
ENSMUST00000112139.8:chr2:+|2483:115:1951|canonical|ATG	Dync1i2-canonical6	-0.350318794	0.175290375	representative
ENSMUST00000041438.7:chr10:+|2600:56:1535|canonical|ATG	Sesn1-canonical2	-0.724967049	0.175428342	representative
ENSMUST00000001507.5:chr5:-|3931:440:1952|canonical|ATG	Cyp51-canonical1	0.393426023	0.17557505	representative
ENSMUST00000236058.2:chr19:-|3442:633:2505|canonical|ATG	Xpnpep1-canonical2	-0.46077449	0.176570838	representative
ENSMUST00000237294.2:chr19:-|2956:147:2019|canonical|ATG	Xpnpep1-canonical3	-0.46077449	0.176570838	representative
ENSMUST00000107733.10:chr11:-|3470:198:1944|canonical|ATG	Kat7-canonical3	-0.628872824	0.176660261	representative
ENSMUST00000239120.2:chr10:+|4076:149:2720|canonical|ATG	Agap2-canonical3	0.464534572	0.178662213	representative
ENSMUST00000075845.11:chr7:-|9147:714:5214|canonical|ATG	Arhgap35-canonical1	-0.51891926	0.179020096
ENSMUST00000171937.2:chr7:-|6251:351:4851|canonical|ATG	Arhgap35-canonical2	-0.51891926	0.179020096
ENSMUST00000108251.9:chr11:+|9217:209:8672|canonical|ATG	Nf1-canonical2	-0.502417062	0.1791597	representative
ENSMUST00000110985.2:chr5:+|790:128:635|canonical|ATG	Tsc22d4-canonical1	0.478312613	0.17971082	representative
ENSMUST00000042779.4:chr12:+|12190:482:2624|canonical|ATG	Zbtb1-canonical1	0.96165869	0.179890833	representative
ENSMUST00000034171.9:chr8:+|3692:61:2530|canonical|ATG	Ap1g1-canonical1	-0.5529268	0.17999999	representative
ENSMUST00000114748.2:chr18:+|2674:679:2191|canonical|ATG	Atp5a1-canonical2	-0.28658321	0.180231945	representative
ENSMUST00000070375.8:chr4:-|1449:335:1142|canonical|ATG	Penk-canonical1	1.398327381	0.182242735	representative
ENSMUST00000113395.8:chr2:-|712:192:462|canonical|ATG	Swi5-canonical1	-0.793063679	0.182365654	representative
ENSMUST00000183946.8:chr2:-|768:248:518|canonical|ATG	Swi5-canonical2	-0.793063679	0.182365654	representative
ENSMUST00000228346.2:chr14:-|4491:65:3332|canonical|ATG	Xpo7-canonical3	-0.562341235	0.182365654	representative
ENSMUST00000095048.6:chr6:-|1275:157:781|canonical|ATG	Rab7-canonical1	-0.566082643	0.182369818	representative
ENSMUST00000113596.8:chr6:-|1657:404:1028|canonical|ATG	Rab7-canonical2	-0.566082643	0.182369818	representative
ENSMUST00000113597.8:chr6:-|1859:244:868|canonical|ATG	Rab7-canonical3	-0.566082643	0.182369818	representative
ENSMUST00000113598.8:chr6:-|2031:90:714|canonical|ATG	Rab7-canonical4	-0.566082643	0.182369818	representative
ENSMUST00000113600.10:chr6:-|2159:207:831|canonical|ATG	Rab7-canonical5	-0.566082643	0.182369818	representative
ENSMUST00000107734.10:chr11:-|3560:198:2034|canonical|ATG	Kat7-canonical4	-0.634059546	0.182601512	representative
ENSMUST00000239418.2:chr11:-|1560:35:1079|canonical|ATG	Dnajc7-canonical6	-0.472891093	0.182737398	representative
ENSMUST00000171530.8:chr12:-|1108:7:454|canonical|ATG	Ifrd1-canonical3	3.925433575	0.182952148	representative
ENSMUST00000033598.9:chrX:+|2882:229:574|canonical|ATG	Sh3bgrl-canonical1	-0.452696924	0.183156131	representative
ENSMUST00000165013.2:chr10:+|880:87:654|canonical|ATG	Fabp7-canonical2	-0.449523884	0.183818014	representative
ENSMUST00000113876.9:chrX:-|5342:817:2305|canonical|ATG	Arhgef9-canonical3	-0.580874671	0.184549688	representative
ENSMUST00000182001.8:chrX:-|4622:106:1594|canonical|ATG	Arhgef9-canonical4	-0.580874671	0.184549688	representative
ENSMUST00000196085.5:chr5:-|3732:296:3311|canonical|ATG	Rimbp2-canonical5	0.476506155	0.184549688	representative
ENSMUST00000199920.5:chrX:-|1976:210:1698|canonical|ATG	Arhgef9-canonical5	-0.580874671	0.184549688	representative
ENSMUST00000110888.8:chr14:+|4999:924:3912|canonical|ATG	Tsc22d1-canonical8	0.377743697	0.184729401	representative
ENSMUST00000029421.6:chr3:+|1898:153:1299|canonical|ATG	Ptx3-canonical1	1.33676666	0.184752574	representative
ENSMUST00000066610.8:chr3:+|4701:171:1074|canonical|ATG	Inka2-canonical1	-0.735974107	0.186187752	representative
ENSMUST00000171215.8:chr2:-|6391:322:5920|canonical|ATG	Zfp106-canonical2	-0.733491584	0.186404075	representative
ENSMUST00000076265.13:chrX:-|2344:92:1511|canonical|ATG	Upf3b-canonical1	-1.881605855	0.186812888	representative
ENSMUST00000093157.13:chr8:+|6899:413:2891|canonical|ATG	Ap1g1-canonical2	-0.546143775	0.186862826	representative
ENSMUST00000042641.14:chr7:+|2727:175:2290|canonical|ATG	Zfp60-canonical1	-2.003623929	0.187170451	representative
ENSMUST00000108336.8:chr7:+|5896:103:2218|canonical|ATG	Zfp60-canonical2	-2.003623929	0.187170451	representative
ENSMUST00000026608.11:chr5:+|1492:111:558|canonical|ATG	Crcp-canonical1	-1.981923493	0.187332209	representative
ENSMUST00000119896.2:chr3:-|1469:17:557|canonical|ATG	Ssr3-canonical2	-0.372677764	0.187332209	representative
ENSMUST00000225246.2:chr13:-|1825:75:972|canonical|ATG	Ssr1-canonical1	-0.495231721	0.187395877	representative
ENSMUST00000143927.8:chr3:+|1878:203:743|canonical|ATG	Prkab2-canonical2	-1.920902497	0.18836446	representative
ENSMUST00000198965.5:chr5:+|3536:110:2120|canonical|ATG	Rufy3-canonical4	-0.441816469	0.188994148	representative
ENSMUST00000182161.2:chr10:+|4482:92:1631|canonical|ATG	Sowahc-canonical1	0.898030678	0.190445711	representative
ENSMUST00000027626.13:chr1:+|1889:55:1009|canonical|ATG	Nifk-canonical1	-0.773251059	0.191909764	representative
ENSMUST00000024047.12:chr9:+|1596:153:1203|canonical|ATG	Twf2-canonical1	-0.78471468	0.193308454	representative
ENSMUST00000019517.10:chr11:-|1646:115:1387|canonical|ATG	Cops3-canonical1	-0.552178239	0.194747785	representative
ENSMUST00000238334.2:chr5:-|4101:207:4083|canonical|ATG	Rimbp2-canonical6	0.457973117	0.194747785	representative
ENSMUST00000081710.12:chr2:+|2631:251:2090|canonical|ATG	Dync1i2-canonical7	-0.340458531	0.195480983	representative
ENSMUST00000112138.8:chr2:+|2466:98:1937|canonical|ATG	Dync1i2-canonical8	-0.340458531	0.195480983	representative
ENSMUST00000001825.9:chr9:+|5789:273:1269|canonical|ATG	Chordc1-canonical1	-0.720732808	0.195636154	representative
ENSMUST00000202155.2:chr5:+|3707:153:2847|canonical|ATG	Uso1-canonical1	-0.48941419	0.195855422	representative
ENSMUST00000172753.2:chr17:-|2803:232:2161|canonical|ATG	Hspa1b-canonical1	0.804866078	0.197784624	representative
ENSMUST00000077605.12:chr16:+|2708:34:1123|canonical|ATG	Eif4a2-canonical3	-0.34490988	0.198050371	representative
ENSMUST00000123413.8:chr16:+|1965:16:1105|canonical|ATG	Eif4a2-canonical4	-0.34490988	0.198050371	representative
ENSMUST00000187168.7:chr16:+|1238:35:1124|canonical|ATG	Eif4a2-canonical5	-0.34490988	0.198050371	representative
ENSMUST00000022704.9:chr14:-|1796:164:965|canonical|ATG	Itm2b-canonical1	-0.210338863	0.198083015	representative
ENSMUST00000005548.8:chr8:+|1569:130:1000|canonical|ATG	Hmox1-canonical1	-0.464237269	0.198891379	representative
ENSMUST00000226448.2:chr14:-|3663:24:3198|canonical|ATG	Xpo7-canonical4	-0.555969654	0.199087296	representative
ENSMUST00000172818.8:chr17:-|4740:209:2333|canonical|ATG	Pja2-canonical1	-0.277686311	0.199529144	representative
ENSMUST00000021412.9:chr12:+|1042:142:883|canonical|ATG	Psma6-canonical2	-0.346512325	0.199883596	representative
ENSMUST00000055322.6:chr1:-|3276:207:1134|canonical|ATG	Ier5-canonical1	0.812463076	0.199910209	representative
ENSMUST00000103114.8:chr11:-|6042:173:2342|canonical|ATG	Stat3-canonical1	0.327771455	0.200638901	representative
ENSMUST00000236052.2:chr18:+|1723:50:695|canonical|ATG	Ndfip1-canonical1	-0.256896829	0.201720637
ENSMUST00000022256.5:chr14:+|1387:102:1272|canonical|ATG	Psmd6-canonical1	-0.444440773	0.201947989	representative
ENSMUST00000024894.2:chr17:-|5128:357:1989|canonical|ATG	Cyp1b1-canonical1	0.705487774	0.202075871	representative
ENSMUST00000076354.13:chrX:+|1733:1:751|canonical|ATG	Tspan7-canonical1	-0.240698613	0.202075871	representative
ENSMUST00000098346.5:chr7:-|6554:494:3953|canonical|ATG	Man2a2-canonical1	-0.490260166	0.202513489	representative
ENSMUST00000121270.8:chr7:+|3620:146:2552|canonical|ATG	Leng8-canonical1	0.743400672	0.202677525	representative
ENSMUST00000020397.11:chr10:+|3036:597:978|canonical|ATG	Snrpd3-canonical1	-0.514275194	0.203648938	representative
ENSMUST00000014499.10:chr2:-|8942:264:6099|canonical|ATG	Anapc1-canonical1	-0.417107789	0.204964217	representative
ENSMUST00000224973.2:chr13:+|9905:112:7879|canonical|ATG	Nsd1-canonical1	-0.644158335	0.20534958	representative
ENSMUST00000101087.10:chr5:+|3625:42:2058|canonical|ATG	Srp72-canonical2	-0.461003142	0.205622682	representative
ENSMUST00000236299.2:chr17:+|442:64:379|canonical|ATG	Atp6v0e-canonical1	0.524138777	0.205795476	representative
ENSMUST00000028635.6:chr2:-|2073:151:1483|canonical|ATG	Cops2-canonical1	-0.485172759	0.20600807	representative
ENSMUST00000166549.2:chr9:+|1747:186:477|canonical|ATG	Arpp19-canonical2	0.549268276	0.206070937	representative
ENSMUST00000167885.8:chr9:+|540:233:524|canonical|ATG	Arpp19-canonical3	0.549268276	0.206070937	representative
ENSMUST00000170310.2:chr9:+|899:31:322|canonical|ATG	Arpp19-canonical4	0.549268276	0.206070937	representative
ENSMUST00000120381.9:chr9:-|5867:170:2288|canonical|ATG	Stt3a-canonical1	-0.534781864	0.206510592
ENSMUST00000004634.7:chr11:-|3872:453:1812|canonical|ATG	Slc1a4-canonical1	-0.472159851	0.206619869
ENSMUST00000143771.2:chr12:+|2974:95:2231|canonical|ATG	Pnpla8-canonical2	-0.563627011	0.206830252	representative
ENSMUST00000109605.5:chr15:+|1725:595:1645|canonical|ATG	Atf4-canonical1	1.055283275	0.2072115
ENSMUST00000077290.9:chr6:-|2399:127:2053|canonical|ATG	Pdia4-canonical1	-0.345971696	0.207469024	representative
ENSMUST00000196894.5:chr5:+|3703:110:1670|canonical|ATG	Rufy3-canonical5	-0.470332062	0.207469024	representative
ENSMUST00000021864.8:chr13:-|9333:135:996|canonical|ATG	Ssr1-canonical2	-0.48530998	0.208371647	representative
ENSMUST00000110463.8:chr2:-|3392:151:1504|canonical|ATG	Cops2-canonical2	-0.486111834	0.209040043	representative
ENSMUST00000206341.2:chr7:-|620:18:252|canonical|ATG	Fxyd7-canonical1	0.570076875	0.210137983	representative
ENSMUST00000029002.9:chr3:+|2073:253:793|canonical|ATG	Stmn2-canonical1	-0.263056837	0.210309046	representative
ENSMUST00000071248.12:chr4:-|4831:204:3660|canonical|ATG	Agrn-canonical4	0.43377972	0.210425072	representative
ENSMUST00000002825.6:chr5:+|6492:387:4827|canonical|ATG	Baz1b-canonical1	-0.513000453	0.210884786	representative
ENSMUST00000022450.6:chr14:+|7590:236:4733|canonical|ATG	Tasor-canonical1	-0.775621771	0.211291081	representative
ENSMUST00000132118.2:chr1:-|604:65:299|canonical|ATG	Dbi-canonical4	-0.29812187	0.211342512	representative
ENSMUST00000159690.8:chr13:+|4132:241:1339|canonical|ATG	Arrdc3-canonical3	0.877388584	0.212592784	representative
ENSMUST00000001043.14:chr3:-|3257:1637:2312|canonical|ATG	Chtop-canonical1	-0.649798817	0.212720361	representative
ENSMUST00000107344.8:chr3:-|2972:1352:2027|canonical|ATG	Chtop-canonical2	-0.649798817	0.212720361	representative
ENSMUST00000028102.14:chr2:+|6856:365:3236|canonical|ATG	Kif5c-canonical1	-0.32546557	0.214053794	representative
ENSMUST00000098273.3:chr3:+|1868:81:927|canonical|ATG	Inka2-canonical2	-0.739448211	0.215498255
ENSMUST00000107096.2:chr7:-|952:31:607|canonical|ATG	Rps3-canonical1	-0.400370619	0.215691676	representative
ENSMUST00000034834.16:chr9:+|2432:296:1892|canonical|ATG	Pkm-canonical2	-0.229313672	0.215846314	representative
ENSMUST00000015234.13:chr2:-|901:170:740|canonical|ATG	Ptgds-canonical1	0.494604964	0.215974453	representative
ENSMUST00000114251.8:chr2:-|830:99:669|canonical|ATG	Ptgds-canonical2	0.494604964	0.215974453	representative
ENSMUST00000114259.3:chr2:-|775:77:647|canonical|ATG	Ptgds-canonical3	0.494604964	0.215974453	representative
ENSMUST00000033933.8:chr8:+|1860:156:1161|canonical|ATG	Saraf-canonical1	0.332947688	0.217688375
ENSMUST00000037942.11:chr3:+|7394:398:3137|canonical|ATG	Ttll7-canonical1	-0.41657185	0.217780405	representative
ENSMUST00000170055.8:chr3:+|6075:398:3077|canonical|ATG	Ttll7-canonical2	-0.41657185	0.217780405	representative
ENSMUST00000000109.11:chr15:+|5646:220:3283|canonical|ATG	Cntn1-canonical1	-0.229745822	0.218041397	representative
ENSMUST00000068378.6:chr15:+|3964:377:3440|canonical|ATG	Cntn1-canonical2	-0.229745822	0.218041397	representative
ENSMUST00000169825.8:chr15:+|5671:231:3294|canonical|ATG	Cntn1-canonical3	-0.229745822	0.218041397	representative
ENSMUST00000034131.10:chr8:-|3474:346:2737|canonical|ATG	Vps35-canonical1	-0.405305325	0.218808266	representative
ENSMUST00000061169.7:chr19:+|2421:282:1578|canonical|ATG	Gal3st3-canonical1	-0.785196952	0.218823561	representative
ENSMUST00000038107.9:chr10:+|1979:251:1061|canonical|ATG	Cited2-canonical1	1.157239836	0.219118564	representative
ENSMUST00000219558.2:chr10:+|2411:714:1524|canonical|ATG	Cited2-canonical2	1.157239836	0.219118564	representative
ENSMUST00000134745.8:chr11:+|599:116:509|canonical|ATG	Ywhae-canonical1	-0.280448635	0.21933864	representative
ENSMUST00000097376.10:chr17:-|7265:319:2005|canonical|ATG	Tbc1d24-canonical1	-0.559822258	0.219479371	representative
ENSMUST00000167791.9:chr17:-|4383:185:1871|canonical|ATG	Tbc1d24-canonical2	-0.559822258	0.219479371	representative
ENSMUST00000201301.4:chr17:-|4261:170:1856|canonical|ATG	Tbc1d24-canonical3	-0.559822258	0.219479371	representative
ENSMUST00000201805.4:chr17:-|3806:202:1888|canonical|ATG	Tbc1d24-canonical4	-0.559822258	0.219479371	representative
ENSMUST00000234543.2:chr17:-|3127:67:850|canonical|ATG	Mlst8-canonical6	-1.931869931	0.219479371	representative
ENSMUST00000023143.14:chr16:-|2235:82:568|canonical|ATG	Litaf-canonical1	0.823256612	0.219767547	representative
ENSMUST00000117360.8:chr16:-|763:159:645|canonical|ATG	Litaf-canonical2	0.823256612	0.219767547	representative
ENSMUST00000102964.4:chr13:-|539:74:386|canonical|ATG	H4c1-canonical1	0.658096245	0.219957952	representative
ENSMUST00000034739.12:chr9:-|4880:350:3320|canonical|ATG	Rnf111-canonical1	-0.698015512	0.221059613	representative
ENSMUST00000113595.2:chr9:-|4735:206:3176|canonical|ATG	Rnf111-canonical2	-0.698015512	0.221059613	representative
ENSMUST00000204254.2:chr6:+|1147:100:304|canonical|ATG	Jagn1-canonical1	-2.046846388	0.221450257
ENSMUST00000072971.13:chr5:-|7154:222:3717|canonical|ATG	Atp8a1-canonical1	-0.315098302	0.223521325	representative
ENSMUST00000037380.15:chr5:-|8178:225:3720|canonical|ATG	Atp8a1-canonical2	-0.31576687	0.223757358	representative
ENSMUST00000202447.4:chr5:+|3959:72:1956|canonical|ATG	Fbxo21-canonical1	-0.417212967	0.224908841	representative
ENSMUST00000115526.2:chrX:+|7067:1:694|canonical|ATG	Tspan7-canonical2	-0.234230621	0.225970688	representative
ENSMUST00000001834.4:chr10:-|2009:117:1635|canonical|ATG	Rtcb-canonical1	-0.533470176	0.226542521	representative
ENSMUST00000046754.15:chr17:+|920:96:426|canonical|ATG	Mpc1-canonical1	0.614351535	0.226713125	representative
ENSMUST00000032992.7:chr7:-|3383:105:2841|canonical|ATG	Eif3c-canonical1	-0.294605404	0.226724915	representative
ENSMUST00000022909.10:chr15:+|1551:118:1456|canonical|ATG	Dcaf13-canonical1	-0.748248906	0.227047475	representative
ENSMUST00000160027.8:chr12:+|2846:127:895|canonical|ATG	Psma3-canonical1	-0.592401687	0.228024864	representative
ENSMUST00000167624.2:chr17:-|895:109:664|canonical|ATG	Glo1-canonical3	0.562330583	0.228106669	representative
ENSMUST00000235171.2:chr17:-|898:52:508|canonical|ATG	Glo1-canonical4	0.562330583	0.228106669	representative
ENSMUST00000235547.2:chr17:-|1127:336:891|canonical|ATG	Glo1-canonical5	0.562330583	0.228106669	representative
ENSMUST00000236335.2:chr17:-|9865:109:664|canonical|ATG	Glo1-canonical6	0.562330583	0.228106669	representative
ENSMUST00000236995.2:chr17:-|1764:47:458|canonical|ATG	Glo1-canonical7	0.562330583	0.228106669	representative
ENSMUST00000211930.2:chr8:+|477:55:298|canonical|ATG	Mt3-canonical1	-0.371882658	0.228165637	representative
ENSMUST00000037472.13:chr7:+|5105:159:2517|canonical|ATG	Leng8-canonical2	0.763466453	0.229479357	representative
ENSMUST00000035579.10:chr5:+|3883:18:1881|canonical|ATG	Fbxo21-canonical2	-0.429536464	0.230301574	representative
ENSMUST00000052183.7:chr4:+|2345:82:1234|canonical|ATG	Snip1-canonical1	-1.822308117	0.231201743	representative
ENSMUST00000108766.2:chr2:+|1241:22:664|canonical|ATG	Oprl1-canonical6	-1.004849507	0.231780102	representative
ENSMUST00000020523.4:chr11:-|4146:116:1334|canonical|ATG	Pex13-canonical1	-0.797896835	0.231962247	representative
ENSMUST00000064941.7:chr11:-|2721:586:2434|canonical|ATG	Nr1d1-canonical1	0.374398184	0.233897073	representative
ENSMUST00000172733.2:chr17:-|4488:158:2096|canonical|ATG	Pja2-canonical2	-0.271886856	0.234611961	representative
ENSMUST00000034396.14:chr9:+|3788:912:2844|canonical|ATG	Mtmr2-canonical1	-0.74016768	0.235411681
ENSMUST00000110336.4:chr15:-|9242:430:8809|canonical|ATG	Ubr5-canonical1	-0.427589384	0.235686191	representative
ENSMUST00000101070.5:chr6:+|1201:141:693|canonical|ATG	Jagn1-canonical2	-0.742849648	0.23622363	representative
ENSMUST00000116669.2:chr18:-|2019:140:1517|canonical|ATG	Usp14-canonical1	-0.469375968	0.236296598	representative
ENSMUST00000069443.14:chr14:+|2863:128:1868|canonical|ATG	Slain1-canonical1	0.640668902	0.236820271	representative
ENSMUST00000024873.7:chr17:+|2133:224:965|canonical|ATG	Yipf4-canonical1	-0.679446979	0.237507838	representative
ENSMUST00000184517.8:chr9:+|3919:193:2557|canonical|ATG	Zfp280d-canonical1	-1.969509727	0.238078355	representative
ENSMUST00000113400.3:chr2:-|522:8:374|canonical|ATG	Swi5-canonical3	-0.4961511	0.23852887	representative
ENSMUST00000008016.3:chr4:+|1278:383:743|canonical|ATG	Id3-canonical1	-0.395861803	0.239902586	representative
ENSMUST00000211915.2:chr8:+|440:55:187|canonical|ATG	Mt3-canonical2	-0.368910754	0.239953679	representative
ENSMUST00000094993.3:chr4:-|4174:464:2318|canonical|ATG	Klhl9-canonical1	-0.337822371	0.240802974	representative
ENSMUST00000040474.11:chr17:-|6269:272:1940|canonical|ATG	Tbc1d24-canonical5	-0.54969092	0.240957656	representative
ENSMUST00000050467.9:chr15:-|4151:657:1695|canonical|ATG	Tob2-canonical1	0.877794583	0.240957656	representative
ENSMUST00000168378.8:chr17:-|4350:297:1965|canonical|ATG	Tbc1d24-canonical6	-0.54969092	0.240957656	representative
ENSMUST00000168410.9:chr17:-|7683:206:1874|canonical|ATG	Tbc1d24-canonical7	-0.54969092	0.240957656	representative
ENSMUST00000171189.8:chr17:-|4592:469:2137|canonical|ATG	Tbc1d24-canonical8	-0.54969092	0.240957656	representative
ENSMUST00000201089.4:chr17:-|4081:276:1944|canonical|ATG	Tbc1d24-canonical9	-0.54969092	0.240957656	representative
ENSMUST00000201960.4:chr17:-|4305:251:1919|canonical|ATG	Tbc1d24-canonical10	-0.54969092	0.240957656	representative
ENSMUST00000202925.4:chr17:-|4216:143:1811|canonical|ATG	Tbc1d24-canonical11	-0.54969092	0.240957656	representative
ENSMUST00000034883.7:chr9:+|1984:104:1304|canonical|ATG	Stoml1-canonical1	-0.542630105	0.241231327	representative
ENSMUST00000155364.8:chr17:+|958:130:460|canonical|ATG	Mpc1-canonical2	0.607844181	0.24185657	representative
ENSMUST00000026565.7:chr7:-|678:126:540|canonical|ATG	Ifitm3-canonical1	-0.456769314	0.24243254	representative
ENSMUST00000164243.2:chr12:+|2317:1:1516|canonical|ATG	Srp54c-canonical1	-0.504464711	0.242745525
ENSMUST00000218879.2:chr12:+|3642:510:2025|canonical|ATG	Srp54c-canonical2	-0.504464711	0.242745525
ENSMUST00000113239.10:chr6:-|2084:18:1356|canonical|ATG	Crbn-canonical1	-0.519900157	0.242767791	representative
ENSMUST00000121759.8:chr16:-|7090:119:4943|canonical|ATG	Synj1-canonical1	-0.251973992	0.244626455	representative
ENSMUST00000036854.4:chr4:-|2381:54:777|canonical|ATG	Efhd2-canonical1	0.585236433	0.244886751	representative
ENSMUST00000067602.5:chr16:+|6106:218:2732|canonical|ATG	Ncam2-canonical1	-0.415310473	0.245113374	representative
ENSMUST00000155358.3:chr7:+|4500:104:3716|canonical|ATG	Grm5-canonical1	-0.36655221	0.246234864	representative
ENSMUST00000021314.8:chr11:+|4861:227:1718|canonical|ATG	Nmt1-canonical1	-0.358626287	0.246513066	representative
ENSMUST00000197488.5:chr3:+|3827:653:2957|canonical|ATG	Csde1-canonical2	-0.28102111	0.2465181	representative
ENSMUST00000198180.5:chr3:+|3849:488:2792|canonical|ATG	Csde1-canonical3	-0.28102111	0.2465181	representative
ENSMUST00000199420.5:chr3:+|4185:629:2933|canonical|ATG	Csde1-canonical4	-0.28102111	0.2465181
ENSMUST00000199571.5:chr3:+|3123:51:2355|canonical|ATG	Csde1-canonical5	-0.28102111	0.2465181	representative
ENSMUST00000027111.15:chr1:-|2661:243:2427|canonical|ATG	Ndufs1-canonical1	-0.351845144	0.247269936	representative
ENSMUST00000168099.9:chr1:-|2590:311:2495|canonical|ATG	Ndufs1-canonical2	-0.351845144	0.247269936	representative
ENSMUST00000139211.5:chr5:-|815:69:201|canonical|ATG	Sbds-canonical1	0.904996958	0.24803769	representative
ENSMUST00000188524.2:chr1:+|681:83:638|canonical|ATG	Eef1b2-canonical1	-0.530586298	0.248384475	representative
ENSMUST00000113498.9:chr6:+|4644:460:3985|canonical|ATG	Fbln2-canonical1	1.162134045	0.248549491	representative
ENSMUST00000182328.8:chr7:-|1391:100:970|canonical|ATG	Psmd8-canonical1	-0.387805614	0.249263195	representative
ENSMUST00000111495.9:chr2:-|4197:52:3952|canonical|ATG	Ptprj-canonical1	-0.523000427	0.249405975
ENSMUST00000118455.2:chr10:-|2097:236:1094|canonical|ATG	Lrp1-canonical2	0.458366173	0.250381266	representative
ENSMUST00000180252.3:chr17:-|4839:279:1965|canonical|ATG	Tmem151b-canonical1	-1.985481324	0.250454788
ENSMUST00000041111.10:chr6:-|1472:105:318|canonical|ATG	Sem1-canonical1	-0.553134005	0.250640621	representative
ENSMUST00000050120.4:chr14:+|3998:383:1163|canonical|ATG	Kctd4-canonical1	-0.585841261	0.251121518	representative
ENSMUST00000066055.10:chr2:+|4247:108:2538|canonical|ATG	Rabgap1-canonical3	-0.518947515	0.252113641	representative
ENSMUST00000135930.8:chr5:-|8069:161:3611|canonical|ATG	Atp8a1-canonical3	-0.306245291	0.252358886	representative
ENSMUST00000026665.8:chr11:-|5179:205:1861|canonical|ATG	Cbx4-canonical1	0.894090756	0.252656233	representative
ENSMUST00000042556.11:chr10:-|3872:62:2822|canonical|ATG	Pwp2-canonical1	-0.871603951	0.253386428	representative
ENSMUST00000041544.8:chr6:+|4786:460:4126|canonical|ATG	Fbln2-canonical2	1.155252919	0.253762716	representative
ENSMUST00000032571.10:chr7:+|8372:1:1672|canonical|ATG	Nova2-canonical2	0.462768077	0.254318975	representative
ENSMUST00000028083.6:chr2:-|1160:186:1020|canonical|ATG	Psmb7-canonical1	-0.277666191	0.254827852	representative
ENSMUST00000107644.2:chr7:+|2187:160:1822|canonical|ATG	Gtf2h1-canonical1	-1.809682125	0.25555746	representative
ENSMUST00000073892.6:chr7:-|693:82:325|canonical|ATG	Fxyd7-canonical2	0.537338756	0.256540797	representative
ENSMUST00000196264.5:chr3:-|1263:405:663|canonical|ATG	Lmo4-canonical1	0.619004499	0.256706582	representative
ENSMUST00000127638.8:chr11:-|4516:309:2622|canonical|ATG	Stat3-canonical2	0.292187907	0.257213044	representative
ENSMUST00000215848.2:chr9:-|4712:206:3152|canonical|ATG	Rnf111-canonical3	-0.677673848	0.257358809	representative
ENSMUST00000107342.2:chr3:-|2411:1671:2205|canonical|ATG	Chtop-canonical3	-0.662924663	0.25745676	representative
ENSMUST00000107343.8:chr3:-|3118:1636:2173|canonical|ATG	Chtop-canonical4	-0.662924663	0.25745676	representative
ENSMUST00000019638.15:chr5:+|1787:43:1018|canonical|ATG	Cops6-canonical1	-0.432355813	0.257712139	representative
ENSMUST00000099490.3:chr13:+|12784:112:8188|canonical|ATG	Nsd1-canonical2	-0.578681683	0.258170288	representative
ENSMUST00000117423.9:chr13:-|2023:28:2008|canonical|ATG	Kif2a-canonical1	-0.43773639	0.258692161	representative
ENSMUST00000007533.15:chr11:+|615:49:496|canonical|ATG	Vps25-canonical1	-0.573079331	0.260997379	representative
ENSMUST00000029446.13:chr3:+|4318:669:3066|canonical|ATG	Csde1-canonical6	-0.274259468	0.261113899	representative
ENSMUST00000197827.5:chr3:+|2671:59:2456|canonical|ATG	Csde1-canonical7	-0.274259468	0.261113899	representative
ENSMUST00000025989.10:chr19:-|8096:144:1899|canonical|ATG	Tm9sf3-canonical1	-0.416390297	0.26139602	representative
ENSMUST00000183274.8:chr19:-|2120:9:1917|canonical|ATG	Xpnpep1-canonical4	-0.447618873	0.26139602	representative
ENSMUST00000005279.8:chr14:+|3352:305:1646|canonical|ATG	Klf5-canonical1	1.369822261	0.261633816	representative
ENSMUST00000231777.3:chr7:+|7801:187:3172|canonical|ATG	Dlg2-canonical1	-0.322797724	0.261792198	representative
ENSMUST00000007708.14:chr17:+|2410:196:1966|canonical|ATG	Ppp2r1a-canonical1	-0.210951998	0.26207071	representative
ENSMUST00000006774.11:chr7:+|2736:202:1846|canonical|ATG	Gtf2h1-canonical2	-1.793417268	0.262522909	representative
ENSMUST00000159772.8:chr13:-|2570:52:2284|canonical|ATG	Kif2a-canonical2	-0.436547446	0.26260379	representative
ENSMUST00000235015.2:chr17:-|3339:101:2924|canonical|ATG	Slc8a1-canonical1	-0.357991278	0.263256575	representative
ENSMUST00000118731.8:chr13:+|2721:511:1666|canonical|ATG	Edil3-canonical3	-0.406255389	0.263287851	representative
ENSMUST00000128565.8:chrX:-|2285:383:1619|canonical|ATG	Arhgef9-canonical6	-0.567084559	0.263981043	representative
ENSMUST00000029891.12:chr4:-|2690:267:1257|canonical|ATG	Tmem68-canonical1	-1.576893001	0.264355196	representative
ENSMUST00000033941.7:chr8:+|2525:108:1788|canonical|ATG	Plat-canonical1	0.502428063	0.264799836	representative
ENSMUST00000053252.9:chr8:-|1212:243:492|canonical|ATG	Ctxn1-canonical1	0.534787649	0.26486074	representative
ENSMUST00000019065.10:chr11:-|3435:17:3389|canonical|ATG	Pelp1-canonical1	-0.864775761	0.265530165	representative
ENSMUST00000006559.14:chr9:+|3603:543:1824|canonical|ATG	Tpbg-canonical1	0.862043005	0.266870877	representative
ENSMUST00000098500.5:chr9:+|3481:421:1702|canonical|ATG	Tpbg-canonical2	0.862043005	0.266870877	representative
ENSMUST00000092671.12:chr11:-|2927:149:2459|canonical|ATG	Stat3-canonical3	0.289694715	0.26851941	representative
ENSMUST00000227880.3:chr14:-|2041:165:888|canonical|CTG	Slc22a17-canonical1	0.394267269	0.269654235	representative
ENSMUST00000231305.2:chr14:-|2290:171:894|canonical|CTG	Slc22a17-canonical2	0.394267269	0.269654235	representative
ENSMUST00000038446.10:chr17:-|2143:434:953|canonical|ATG	Myl12b-canonical1	-0.334850832	0.269707564	representative
ENSMUST00000233004.2:chr17:-|1001:185:704|canonical|ATG	Myl12b-canonical2	-0.334850832	0.269707564	representative
ENSMUST00000233357.2:chr17:-|837:114:633|canonical|ATG	Gm49909-canonical1	-0.334850832	0.269707564	representative
ENSMUST00000025679.11:chr19:-|1713:58:874|canonical|ATG	Otub1-canonical1	-0.256163032	0.269846964	representative
ENSMUST00000109762.8:chr8:-|2261:1014:2190|canonical|ATG	Nfix-canonical3	0.405781624	0.270060529	representative
ENSMUST00000050918.4:chr4:+|4444:873:1110|canonical|ATG	Camk2n1-canonical1	-1.10603634	0.270156016	representative
ENSMUST00000138438.2:chr11:-|2506:248:2483|canonical|ATG	Stat3-canonical4	0.295892508	0.270638427	representative
ENSMUST00000223060.2:chr13:+|2141:94:1555|canonical|ATG	Lpcat1-canonical1	-0.685719656	0.270777236	representative
ENSMUST00000080300.9:chr9:+|1280:617:995|canonical|ATG	Rps25-canonical1	-0.546558853	0.270892546	representative
ENSMUST00000216867.2:chr9:+|577:59:437|canonical|ATG	Rps25-canonical2	-0.546558853	0.270892546	representative
ENSMUST00000001547.8:chr11:+|5930:146:4508|canonical|ATG	Col1a1-canonical1	-0.786390508	0.272628096	representative
ENSMUST00000059155.11:chr5:+|2697:76:856|canonical|ATG	Insig1-canonical1	0.846484826	0.272678745	representative
ENSMUST00000206987.2:chr7:+|582:68:395|canonical|ATG	Ttyh1-canonical1	0.46031323	0.272722532	representative
ENSMUST00000084696.6:chr7:+|5201:156:1008|canonical|ATG	Spon1-canonical1	0.498974723	0.273039645	representative
ENSMUST00000239436.2:chr8:+|1897:82:1174|canonical|ATG	Saraf-canonical2	0.313911743	0.273651495	representative
ENSMUST00000019945.15:chr10:-|2129:242:1361|canonical|ATG	Pex3-canonical1	-1.577389576	0.273844057	representative
ENSMUST00000007212.9:chr16:+|2961:66:2793|canonical|ATG	Psmd2-canonical1	-0.322667601	0.27401612	representative
ENSMUST00000000646.14:chr11:+|3964:49:2983|canonical|ATG	Sez6-canonical1	0.240366208	0.274599908	representative
ENSMUST00000213647.2:chr9:-|4961:459:3402|canonical|ATG	Rnf111-canonical4	-0.670206694	0.274814506	representative
ENSMUST00000069579.7:chr17:-|537:52:409|canonical|ATG	Elob-canonical2	-0.680264375	0.274984612	representative
ENSMUST00000077066.8:chr19:-|4006:160:1567|canonical|ATG	Tmem151a-canonical1	0.705744026	0.275649847	representative
ENSMUST00000030361.11:chr4:+|1775:331:1303|canonical|ATG	Tmem59-canonical1	-0.281543408	0.277280181	representative
ENSMUST00000053087.4:chr2:+|4617:275:1952|canonical|ATG	Klhl23-canonical1	-0.73428338	0.279243577	representative
ENSMUST00000081982.12:chr2:-|6847:144:2481|canonical|ATG	Dzank1-canonical1	-0.479370917	0.280000293	representative
ENSMUST00000163701.2:chr2:-|6834:128:2468|canonical|ATG	Dzank1-canonical2	-0.479370917	0.280000293	representative
ENSMUST00000100414.12:chr11:+|1220:27:546|canonical|ATG	Vps25-canonical2	-0.562591388	0.281211604	representative
ENSMUST00000029699.13:chr3:-|3156:233:2231|canonical|ATG	Lmna-canonical1	0.672806043	0.281491995	representative
ENSMUST00000038388.7:chr10:+|5858:102:3624|canonical|ATG	Washc4-canonical1	-0.604991455	0.28168235	representative
ENSMUST00000217820.2:chr12:+|2332:110:836|canonical|ATG	Arhgap5-canonical3	-1.822086868	0.28219972	representative
ENSMUST00000129339.8:chr1:+|1939:388:1066|canonical|ATG	Eef1b2-canonical2	-0.458848785	0.28252422	representative
ENSMUST00000198051.5:chr3:+|2127:9:1716|canonical|ATG	Fxr1-canonical1	-0.434743801	0.282582854	representative
ENSMUST00000110333.2:chr2:-|4214:249:3891|canonical|ATG	Anapc1-canonical2	-0.511036165	0.282901676	representative
ENSMUST00000072376.13:chr18:+|3040:346:1804|canonical|ATG	Rnf14-canonical2	-0.280518456	0.28300593	representative
ENSMUST00000171461.3:chr18:+|3340:659:2117|canonical|ATG	Rnf14-canonical3	-0.280518456	0.28300593	representative
ENSMUST00000236116.2:chr18:+|2410:379:1837|canonical|ATG	Rnf14-canonical4	-0.280518456	0.28300593	representative
ENSMUST00000048578.3:chr11:-|1438:95:974|canonical|ATG	Ttc1-canonical1	-0.778936957	0.283157129	representative
ENSMUST00000122233.8:chr13:-|3533:504:2655|canonical|ATG	Kif2a-canonical3	-0.428995075	0.283217565	representative
ENSMUST00000048128.15:chr10:+|5938:442:2152|canonical|ATG	Zbtb7a-canonical1	0.491274712	0.283995678	representative
ENSMUST00000117956.2:chr10:+|1863:131:1841|canonical|ATG	Zbtb7a-canonical2	0.491274712	0.283995678	representative
ENSMUST00000119606.8:chr10:+|1841:124:1834|canonical|ATG	Zbtb7a-canonical3	0.491274712	0.283995678	representative
ENSMUST00000013882.10:chr6:-|2072:9:1344|canonical|ATG	Crbn-canonical2	-0.500972479	0.28432942	representative
ENSMUST00000065482.6:chr3:-|1923:601:874|canonical|ATG	Mllt11-canonical1	-0.271845436	0.284530206	representative
ENSMUST00000196025.5:chr3:-|624:196:469|canonical|ATG	Mllt11-canonical2	-0.271845436	0.284530206	representative
ENSMUST00000198948.5:chr3:-|793:375:648|canonical|ATG	Mllt11-canonical3	-0.271845436	0.284530206	representative
ENSMUST00000165743.2:chr15:-|5032:171:1515|canonical|ATG	5031439G07Rik-canonical1	0.863327506	0.284875912
ENSMUST00000237871.2:chr19:-|3170:127:1891|canonical|ATG	Tm9sf3-canonical2	-0.411820262	0.284889384	representative
ENSMUST00000010038.10:chr11:-|1896:125:1367|canonical|ATG	Snap47-canonical2	-0.240745668	0.284911997	representative
ENSMUST00000183108.8:chr19:-|4078:1670:3671|canonical|ATG	Xpnpep1-canonical5	-0.416473499	0.28533869	representative
ENSMUST00000000285.9:chr11:-|5208:364:2059|canonical|ATG	Dgke-canonical1	-0.683355512	0.286123648	representative
ENSMUST00000030805.14:chr4:-|908:161:731|canonical|ATG	Park7-canonical1	-0.319461896	0.286123648	representative
ENSMUST00000105673.8:chr4:-|919:278:848|canonical|ATG	Park7-canonical2	-0.319461896	0.286123648	representative
ENSMUST00000105674.8:chr4:-|937:202:772|canonical|ATG	Park7-canonical3	-0.319461896	0.286123648	representative
ENSMUST00000105675.8:chr4:-|882:135:705|canonical|ATG	Park7-canonical4	-0.319461896	0.286123648	representative
ENSMUST00000107894.8:chr11:-|8347:1100:2795|canonical|ATG	Dgke-canonical2	-0.683355512	0.286123648	representative
ENSMUST00000234361.2:chr17:-|3398:377:1841|canonical|ATG	Cyp1b1-canonical2	0.681457465	0.286801698	representative
ENSMUST00000000579.3:chr11:+|4135:362:1886|canonical|ATG	Sox9-canonical1	0.289667402	0.287061487	representative
ENSMUST00000091144.11:chr3:-|2366:154:1669|canonical|ATG	Elf2-canonical1	0.874742195	0.287432261	representative
ENSMUST00000050248.9:chr16:+|4920:180:3333|canonical|ATG	Zbtb11-canonical1	0.664690056	0.287922364	representative
ENSMUST00000105447.11:chr10:-|2597:146:1130|canonical|ATG	Vps26a-canonical1	-0.661515959	0.288085799	representative
ENSMUST00000059642.17:chr7:-|1540:57:1119|canonical|ATG	Psmd8-canonical2	-0.35965332	0.289458259	representative
ENSMUST00000186182.2:chr7:-|1512:29:1091|canonical|ATG	Psmd8-canonical3	-0.35965332	0.289458259	representative
ENSMUST00000092096.14:chr18:-|4726:214:1696|canonical|ATG	Usp14-canonical2	-0.411604158	0.289610484	representative
ENSMUST00000103159.10:chr11:-|3248:153:1722|canonical|ATG	Kat7-canonical5	-0.586610905	0.290752508	representative
ENSMUST00000102979.2:chr13:-|430:39:351|canonical|ATG	H4c18-canonical1	-1.358284503	0.290966999
ENSMUST00000046769.16:chr2:+|6511:38:6074|canonical|ATG	Ckap5-canonical1	-0.277228045	0.292475496	representative
ENSMUST00000076715.13:chr8:-|1403:117:1320|canonical|ATG	Nfix-canonical4	0.391799812	0.293497208	representative
ENSMUST00000121725.8:chr19:-|2450:158:1301|canonical|ATG	Gda-canonical1	-0.493280377	0.294889727	representative
ENSMUST00000224882.2:chr14:+|7857:316:2920|canonical|ATG	Cadps-canonical1	0.2650599	0.295002847	representative
ENSMUST00000050410.11:chr2:-|775:129:525|canonical|CTG	Swi5-canonical4	-0.381067657	0.295077362
ENSMUST00000003115.9:chr6:+|2393:520:1114|canonical|ATG	Cdkn1b-canonical1	0.386431545	0.295143664	representative
ENSMUST00000067327.11:chr6:+|4552:520:1114|canonical|ATG	Cdkn1b-canonical2	0.386431545	0.295143664	representative
ENSMUST00000204807.2:chr6:+|1757:77:671|canonical|ATG	Cdkn1b-canonical3	0.386431545	0.295143664	representative
ENSMUST00000228087.2:chr15:-|1694:199:1333|canonical|ATG	Rbfox2-canonical1	-0.430851052	0.296203255	representative
ENSMUST00000000985.7:chr14:+|2538:15:1317|canonical|ATG	Oxa1l-canonical1	-0.586296106	0.296350251	representative
ENSMUST00000205490.2:chr7:-|1317:27:450|canonical|ATG	Rps13-canonical1	0.490325282	0.296393617	representative
ENSMUST00000161286.8:chr16:-|3403:230:1097|canonical|ATG	Tra2b-canonical2	-0.528519115	0.297682381	representative
ENSMUST00000166610.8:chr15:-|6573:257:1403|canonical|ATG	Rbfox2-canonical2	-0.426392462	0.298458423	representative
ENSMUST00000107196.10:chr7:+|7490:302:2861|canonical|ATG	Dlg2-canonical2	-0.308453243	0.298571408	representative
ENSMUST00000033915.9:chr8:+|3215:437:1274|canonical|ATG	Gpm6a-canonical1	-0.201301041	0.300864762	representative
ENSMUST00000045396.9:chr19:-|3676:85:2155|canonical|ATG	Armh3-canonical1	-0.992969038	0.301659019	representative
ENSMUST00000045903.8:chr9:+|4827:89:2909|canonical|ATG	Trak1-canonical1	0.519154673	0.302165008	representative
ENSMUST00000040555.15:chr5:-|3106:480:2892|canonical|ATG	Rnf10-canonical1	0.555305808	0.302383435	representative
ENSMUST00000092473.5:chr10:-|2712:123:1203|canonical|ATG	Vps26a-canonical2	-0.654425388	0.302754374	representative
ENSMUST00000021217.11:chr11:-|1012:439:898|canonical|ATG	Nme2-canonical1	-0.514709343	0.303376928	representative
ENSMUST00000072566.5:chr11:-|734:164:623|canonical|ATG	Nme2-canonical2	-0.514709343	0.303376928	representative
ENSMUST00000076249.6:chr19:+|2000:25:1237|canonical|ATG	Ifit3b-canonical1	-0.782729214	0.303585037	representative
ENSMUST00000230062.2:chr15:+|651:184:364|canonical|ATG	Rbx1-canonical1	-0.976462467	0.303673317
ENSMUST00000117243.8:chr8:-|962:194:782|canonical|ATG	Dctn6-canonical1	-0.615399793	0.303727358	representative
ENSMUST00000015719.16:chr17:+|823:106:352|canonical|ATG	Atp6v0e-canonical2	0.468731135	0.303972446	representative
ENSMUST00000167352.2:chr17:+|2812:64:310|canonical|ATG	Atp6v0e-canonical3	0.468731135	0.303972446	representative
ENSMUST00000173689.8:chr10:+|8609:776:7829|canonical|ATG	Jmjd1c-canonical1	0.498108123	0.304066105	representative
ENSMUST00000010520.10:chr14:-|824:313:559|canonical|ATG	Nedd8-canonical1	-0.483781866	0.304672596	representative
ENSMUST00000163750.8:chr14:-|514:62:308|canonical|ATG	Nedd8-canonical2	-0.483781866	0.304672596	representative
ENSMUST00000152772.2:chr11:-|3562:364:1585|canonical|ATG	Dgke-canonical3	-0.786665593	0.305535289	representative
ENSMUST00000030702.14:chr4:-|2037:58:1114|canonical|ATG	Ppp1r8-canonical1	-0.836594809	0.305837204	representative
ENSMUST00000170376.8:chr10:-|1381:245:1325|canonical|ATG	Pex3-canonical2	-1.600720954	0.306142714	representative
ENSMUST00000077225.8:chr1:+|4944:1283:2852|canonical|ATG	Zbtb18-canonical3	-0.409213466	0.306481141	representative
ENSMUST00000195612.2:chr1:+|3790:133:1702|canonical|ATG	Zbtb18-canonical4	-0.409213466	0.306481141	representative
ENSMUST00000020637.9:chr11:-|3779:189:1965|canonical|ATG	Canx-canonical1	-0.238169361	0.306758162	representative
ENSMUST00000179865.8:chr11:-|4281:185:1961|canonical|ATG	Canx-canonical2	-0.238169361	0.306758162	representative
ENSMUST00000028977.7:chr2:+|5635:157:2401|canonical|ATG	Kif3b-canonical1	-0.594393139	0.306964796	representative
ENSMUST00000200392.5:chr3:+|3014:6:1626|canonical|ATG	Fxr1-canonical2	-0.429525595	0.307172297	representative
ENSMUST00000114763.3:chr16:+|3789:281:1202|canonical|ATG	Fstl1-canonical1	-0.43552127	0.307182915	representative
ENSMUST00000015622.8:chr17:-|1238:218:761|canonical|ATG	Rnf5-canonical1	0.526227691	0.30728867	representative
ENSMUST00000033121.7:chr7:+|4257:135:3780|canonical|ATG	Nomo1-canonical1	-0.404413656	0.307539762	representative
ENSMUST00000005798.9:chr12:-|1928:51:1272|canonical|ATG	Snx6-canonical1	-0.659433322	0.307795718
ENSMUST00000170853.8:chr16:-|7012:146:4076|canonical|ATG	Synj1-canonical2	-0.245776481	0.307866189	representative
ENSMUST00000111466.3:chr2:+|1290:150:1131|canonical|ATG	C1qtnf4-canonical1	0.444515622	0.307953791	representative
ENSMUST00000125009.9:chr7:+|8047:494:4010|canonical|ATG	Grm5-canonical2	-0.357050664	0.308223137	representative
ENSMUST00000044564.15:chr4:+|4789:203:2075|canonical|ATG	Foxj3-canonical1	-0.541022515	0.308669524	representative
ENSMUST00000102501.10:chr2:-|4384:151:2812|canonical|ATG	Vps39-canonical1	-0.440615654	0.309403824	representative
ENSMUST00000109518.8:chr2:+|4399:195:1080|canonical|ATG	Rprd1b-canonical1	-1.89818452	0.309567581	representative
ENSMUST00000111080.8:chr5:-|1353:126:603|canonical|ATG	Ap1s1-canonical1	-0.445469809	0.310024108	representative
ENSMUST00000033313.3:chrX:+|2324:96:1149|canonical|ATG	Atp6ap2-canonical1	-0.285237302	0.310680187	representative
ENSMUST00000042942.10:chr7:+|4505:80:3077|canonical|ATG	Sec23ip-canonical1	-0.458568122	0.310680187	representative
ENSMUST00000021506.6:chr12:+|2064:85:1342|canonical|ATG	Serpina3n-canonical1	-0.267382758	0.310970448	representative
ENSMUST00000229400.2:chr15:+|1548:88:1300|canonical|ATG	Eif4b-canonical2	-0.417009162	0.311057981	representative
ENSMUST00000043517.8:chr7:-|2905:130:1357|canonical|ATG	Pvr-canonical1	1.406546703	0.312388712	representative
ENSMUST00000035458.15:chr7:-|4685:70:1621|canonical|ATG	Ate1-canonical3	-0.629998945	0.312721819	representative
ENSMUST00000031003.11:chr5:+|4088:309:1653|canonical|ATG	Ppp2r2c-canonical1	-0.507544547	0.313010498	representative
ENSMUST00000214331.2:chr9:+|787:25:607|canonical|ATG	Ppan-canonical1	1.256034754	0.313253593
ENSMUST00000051446.16:chr10:+|8382:1:7594|canonical|ATG	Jmjd1c-canonical2	0.494441916	0.314400458	representative
ENSMUST00000028752.8:chr2:-|4339:139:2767|canonical|ATG	Vps39-canonical2	-0.439336756	0.314403082	representative
ENSMUST00000005711.6:chr7:-|949:220:889|canonical|ATG	Chmp2a-canonical1	-0.433985853	0.314776252	representative
ENSMUST00000210587.2:chr7:-|930:197:866|canonical|ATG	Chmp2a-canonical2	-0.433985853	0.314776252	representative
ENSMUST00000013633.12:chr5:+|2329:189:1779|canonical|ATG	Fgfrl1-canonical1	0.537152203	0.314836612	representative
ENSMUST00000038145.13:chr16:+|3730:155:2894|canonical|ATG	Clec16a-canonical1	-0.539102375	0.31528081	representative
ENSMUST00000115827.8:chr16:+|2949:166:2818|canonical|ATG	Clec16a-canonical2	-0.539102375	0.31528081	representative
ENSMUST00000186415.7:chr1:-|1106:118:913|canonical|ATG	Rnf2-canonical1	-0.784695744	0.315765943	representative
ENSMUST00000124226.3:chrX:+|7996:584:7655|canonical|ATG	Armcx4-canonical1	0.72549468	0.316002033	representative
ENSMUST00000113972.9:chr19:+|4159:706:3358|canonical|ATG	Kmt5b-canonical1	-0.698361147	0.316118663	representative
ENSMUST00000113973.8:chr19:+|6130:766:3418|canonical|ATG	Kmt5b-canonical2	-0.698361147	0.316118663	representative
ENSMUST00000118006.3:chr5:-|1353:76:358|canonical|ATG	Cxcl10-canonical1	0.961594173	0.31687763	representative
ENSMUST00000197748.5:chr3:+|4183:203:2933|canonical|ATG	Usp33-canonical1	-0.347817765	0.317068808	representative
ENSMUST00000112096.9:chr5:-|3112:483:2898|canonical|ATG	Rnf10-canonical2	0.546383959	0.317278434	representative
ENSMUST00000112097.8:chr5:-|3476:486:2904|canonical|ATG	Rnf10-canonical3	0.546383959	0.317278434	representative
ENSMUST00000091752.5:chr13:-|630:106:517|canonical|ATG	H3c3-canonical1	0.607615746	0.317308616	representative
ENSMUST00000046212.2:chr3:+|4426:205:1687|canonical|ATG	Slc16a1-canonical1	0.355857317	0.317411948	representative
ENSMUST00000120377.8:chr3:-|2021:205:1930|canonical|ATG	Lmna-canonical2	0.649432078	0.318682206	representative
ENSMUST00000034023.4:chr8:+|700:217:514|canonical|ATG	Scrg1-canonical1	-0.45564444	0.3187364	representative
ENSMUST00000029666.14:chr3:+|2600:157:2032|canonical|ATG	Papss1-canonical1	-0.430068854	0.318751289	representative
ENSMUST00000174408.8:chr10:+|8377:1:7597|canonical|ATG	Jmjd1c-canonical3	0.492071904	0.318775239	representative
ENSMUST00000021049.9:chr11:+|1316:38:1259|canonical|ATG	Psmc5-canonical1	-0.357313586	0.318844816
ENSMUST00000160864.8:chr12:+|859:207:750|canonical|ATG	Psma3-canonical2	-0.813171006	0.319087121	representative
ENSMUST00000105919.2:chr4:-|1090:12:1065|canonical|ATG	Ppp1r8-canonical2	-0.829847592	0.31935449	representative
ENSMUST00000030117.5:chr4:-|2418:122:1664|canonical|ATG	Smu1-canonical1	-0.489867774	0.31976671	representative
ENSMUST00000050899.7:chr1:+|2456:653:1736|canonical|ATG	Tmem198-canonical1	0.890377443	0.32019778	representative
ENSMUST00000113575.9:chr1:+|2185:394:1477|canonical|ATG	Tmem198-canonical2	0.890377443	0.32019778	representative
ENSMUST00000021497.16:chr12:-|1544:136:763|canonical|ATG	Rtn1-canonical1	-0.212720509	0.320565111	representative
ENSMUST00000025003.10:chr17:-|3000:165:1560|canonical|ATG	Sox8-canonical1	-0.637614469	0.320565111	representative
ENSMUST00000041616.15:chr10:-|5124:129:1068|canonical|ATG	Pdxk-canonical1	0.485457462	0.320876794	representative
ENSMUST00000036578.7:chr2:+|4594:320:2639|canonical|ATG	Bahd1-canonical1	0.592337686	0.321684314	representative
ENSMUST00000107558.9:chr3:+|1767:235:1756|canonical|ATG	Mef2d-canonical1	0.339118114	0.322274218	representative
ENSMUST00000233543.2:chr17:+|1116:180:747|canonical|ATG	Lrrc73-canonical1	1.371748953	0.322558881	representative
ENSMUST00000105676.8:chr4:-|582:7:535|canonical|ATG	Park7-canonical5	-0.332219181	0.322978782	representative
ENSMUST00000070725.11:chr11:-|4041:528:1929|canonical|ATG	Gabrg2-canonical1	-0.349607352	0.32369952	representative
ENSMUST00000111493.8:chr2:-|7124:109:3604|canonical|ATG	Ptprj-canonical2	-0.488109979	0.323829179	representative
ENSMUST00000117492.9:chr3:+|3886:214:2920|canonical|ATG	Usp33-canonical2	-0.343336987	0.324085326	representative
ENSMUST00000073488.12:chr7:-|1999:290:1631|canonical|ATG	Nr1h2-canonical1	0.884234522	0.324124047	representative
ENSMUST00000107912.8:chr7:-|1839:130:1471|canonical|ATG	Nr1h2-canonical2	0.884234522	0.324124047	representative
ENSMUST00000167197.8:chr7:-|1944:271:1612|canonical|ATG	Nr1h2-canonical3	0.884234522	0.324124047	representative
ENSMUST00000007803.12:chr2:-|2417:239:941|canonical|ATG	Bcl2l1-canonical1	-0.708836721	0.324202479	representative
ENSMUST00000109820.5:chr2:-|2568:394:1096|canonical|ATG	Bcl2l1-canonical2	-0.708836721	0.324202479	representative
ENSMUST00000049628.16:chr5:-|371:88:304|canonical|ATG	Atp5k-canonical1	-0.324885407	0.324291282	representative
ENSMUST00000030724.9:chr4:-|3475:349:1792|canonical|ATG	Sesn2-canonical1	0.58452668	0.324321718	representative
ENSMUST00000172571.8:chr17:+|3599:281:3530|canonical|ATG	Bag6-canonical1	0.260226413	0.324604422	representative
ENSMUST00000001479.5:chr11:-|5894:297:2928|canonical|ATG	Kpnb1-canonical1	-0.319852871	0.324638705	representative
ENSMUST00000113717.8:chr2:+|7958:230:7604|canonical|ATG	Sptan1-canonical1	0.307823028	0.324812966	representative
ENSMUST00000113719.9:chr2:+|8018:230:7667|canonical|ATG	Sptan1-canonical2	0.307823028	0.324812966	representative
ENSMUST00000149441.8:chr17:+|1701:50:1514|canonical|ATG	Mpnd-canonical1	0.616747083	0.325088319	representative
ENSMUST00000046257.14:chr2:+|7820:107:7466|canonical|ATG	Sptan1-canonical3	0.307840376	0.325145977	representative
ENSMUST00000093995.10:chr11:+|4239:261:3237|canonical|ATG	Sez6-canonical2	0.228858731	0.325299593	representative
ENSMUST00000117549.8:chr9:-|3415:157:3415|canonical|ATG	Ube4a-canonical1	-0.561644555	0.32583781	representative
ENSMUST00000038816.13:chr5:-|1094:69:366|canonical|ATG	Cxcl10-canonical2	0.936337566	0.326123131	representative
ENSMUST00000113884.8:chrX:-|3784:395:2078|canonical|ATG	Arhgef9-canonical7	-0.508633205	0.326250642	representative
ENSMUST00000038695.6:chr3:+|11582:682:2182|canonical|ATG	Kcna2-canonical1	-0.771831089	0.326690664	representative
ENSMUST00000196403.2:chr3:+|2430:564:2064|canonical|ATG	Kcna2-canonical2	-0.771831089	0.326690664	representative
ENSMUST00000197470.5:chr3:+|4370:738:2238|canonical|ATG	Kcna2-canonical3	-0.771831089	0.326690664	representative
ENSMUST00000111994.10:chr14:+|3343:47:1925|canonical|ATG	Ncoa4-canonical1	-0.544783766	0.327136894	representative
ENSMUST00000163336.8:chr14:+|4065:161:2039|canonical|ATG	Ncoa4-canonical2	-0.544783766	0.327136894	representative
ENSMUST00000003754.8:chr8:-|1431:70:886|canonical|ATG	Calb2-canonical1	-0.539271537	0.327519179	representative
ENSMUST00000015877.14:chr6:+|2537:140:1001|canonical|ATG	Capza2-canonical1	-0.341899698	0.327705457	representative
ENSMUST00000032057.8:chr6:+|2286:109:2203|canonical|ATG	Gfpt1-canonical1	-0.460799813	0.327956518	representative
ENSMUST00000033290.12:chr7:-|2955:414:2670|canonical|ATG	Dhx32-canonical1	0.638789547	0.327956518	representative
ENSMUST00000063669.8:chr7:-|2644:271:2527|canonical|ATG	Dhx32-canonical2	0.638789547	0.327956518	representative
ENSMUST00000032843.9:chr7:-|2259:27:720|canonical|ATG	Tmem126b-canonical1	-1.012568648	0.327972505	representative
ENSMUST00000074273.10:chr7:+|5278:280:2893|canonical|ATG	Dlg2-canonical3	-0.298561888	0.328888163	representative
ENSMUST00000236701.2:chr19:-|2736:156:1068|canonical|ATG	Atad1-canonical5	-0.389646507	0.329088396	representative
ENSMUST00000001402.14:chr9:-|1850:59:1373|canonical|ATG	Fbxo9-canonical1	-1.692337262	0.330228519	representative
ENSMUST00000121326.8:chr3:-|3106:35:1571|canonical|ATG	Srsf11-canonical1	0.463054172	0.331811731	representative
ENSMUST00000113658.8:chr6:+|6238:154:2200|canonical|ATG	Gfpt1-canonical2	-0.458906191	0.331898781	representative
ENSMUST00000135949.2:chrX:+|1764:89:857|canonical|ATG	Pgk1-canonical2	-0.284103955	0.332251039	representative
ENSMUST00000045557.10:chr8:-|3517:89:1628|canonical|ATG	Slc7a5-canonical1	0.42214224	0.332582543	representative
ENSMUST00000043966.8:chr3:-|3364:409:1168|canonical|ATG	Mrpl47-canonical1	-1.925939561	0.333147539	representative
ENSMUST00000155679.8:chr9:+|3088:428:2144|canonical|ATG	Mtmr2-canonical2	-0.737758641	0.333183513	representative
ENSMUST00000032425.7:chr6:-|1985:171:957|canonical|ATG	Emc3-canonical1	-0.465033042	0.333748155	representative
ENSMUST00000000756.6:chr8:+|780:103:739|canonical|ATG	Rpl13-canonical1	0.444099783	0.334195409	representative
ENSMUST00000034966.9:chr9:+|1538:57:1317|canonical|ATG	Rpl4-canonical1	-0.265840295	0.334196199	representative
ENSMUST00000170836.4:chr13:+|2911:36:741|canonical|ATG	Psma2-canonical1	-0.321371084	0.334304345	representative
ENSMUST00000001079.15:chr3:-|5128:240:3996|canonical|ATG	Sec24b-canonical1	-0.472388727	0.334310546	representative
ENSMUST00000065461.9:chr9:+|2057:251:1442|canonical|ATG	Usp2-canonical4	0.80736549	0.335134707	representative
ENSMUST00000100539.10:chr5:+|3983:688:1852|canonical|ATG	Tsc22d4-canonical2	0.452950519	0.335290593	representative
ENSMUST00000211947.2:chr8:+|377:62:200|canonical|ATG	Cx3cl1-canonical4	0.374789174	0.335313532	representative
ENSMUST00000042575.7:chr4:-|3856:175:3277|canonical|ATG	Topors-canonical1	0.650914896	0.335640454	representative
ENSMUST00000107910.8:chr7:-|1948:267:1599|canonical|ATG	Nr1h2-canonical4	0.891494187	0.335749892	representative
ENSMUST00000107911.8:chr7:-|1988:289:1621|canonical|ATG	Nr1h2-canonical5	0.891494187	0.335749892	representative
ENSMUST00000023086.15:chr15:+|705:131:455|canonical|ATG	Smdt1-canonical1	-0.726529429	0.335751808	representative
ENSMUST00000001620.13:chr3:+|2459:171:2205|canonical|ATG	Fxr1-canonical3	-0.408658821	0.335960007	representative
ENSMUST00000070735.10:chr11:-|2234:203:1628|canonical|ATG	Gabrg2-canonical2	-0.339364713	0.336412606	representative
ENSMUST00000157065.2:chr15:-|728:169:559|canonical|ATG	Slc1a3-canonical1	-0.228985558	0.336999067	representative
ENSMUST00000024778.3:chr17:+|2054:98:737|canonical|ATG	Med20-canonical1	-1.674348741	0.337057365	representative
ENSMUST00000022196.5:chr13:+|4021:145:3463|canonical|ATG	Ap3b1-canonical1	-0.411485668	0.337071526	representative
ENSMUST00000166426.9:chr17:+|3787:308:3719|canonical|ATG	Bag6-canonical2	0.254217225	0.337071526	representative
ENSMUST00000027863.13:chr1:-|2580:499:1414|canonical|ATG	Atp1b1-canonical1	-0.259789904	0.337273591	representative
ENSMUST00000138683.2:chr1:-|2455:15:336|canonical|ATG	Chpf-canonical1	1.23464737	0.337450086	representative
ENSMUST00000107107.9:chr4:-|2784:220:2605|canonical|ATG	Plaa-canonical1	-0.547477261	0.338454981	representative
ENSMUST00000108053.9:chr3:-|2611:314:1916|canonical|ATG	Elf2-canonical2	0.831106371	0.338496989	representative
ENSMUST00000120099.8:chr16:-|2812:117:2793|canonical|ATG	Clcn2-canonical2	0.607650962	0.339349502	representative
ENSMUST00000022040.14:chr13:-|8174:123:3780|canonical|ATG	Agtpbp1-canonical1	-0.440500124	0.339866604	representative
ENSMUST00000057438.7:chr1:-|9749:227:3890|canonical|ATG	Vcpip1-canonical1	-0.380639573	0.340354218	representative
ENSMUST00000113974.11:chr19:+|4150:766:3349|canonical|ATG	Kmt5b-canonical3	-0.698074648	0.341055494	representative
ENSMUST00000113977.9:chr19:+|6002:706:3289|canonical|ATG	Kmt5b-canonical4	-0.698074648	0.341055494	representative
ENSMUST00000176262.8:chr19:+|3933:252:2835|canonical|ATG	Kmt5b-canonical5	-0.698074648	0.341055494	representative
ENSMUST00000051016.5:chr5:+|1482:185:1100|canonical|ATG	Orai1-canonical1	0.927907652	0.341667535	representative
ENSMUST00000121652.8:chr5:+|1875:185:1100|canonical|ATG	Orai1-canonical2	0.927907652	0.341667535	representative
ENSMUST00000173550.8:chr17:+|3536:84:3453|canonical|ATG	Bag6-canonical3	0.255545482	0.341821011	representative
ENSMUST00000022855.12:chr15:-|2664:55:1117|canonical|ATG	Brix1-canonical1	-0.744657273	0.342046438	representative
ENSMUST00000100225.9:chr2:+|7892:110:7544|canonical|ATG	Sptan1-canonical4	0.304900314	0.34268421	representative
ENSMUST00000129241.3:chr2:+|7585:1:7498|canonical|ATG	Sptan1-canonical5	0.304900314	0.34268421	representative
ENSMUST00000176416.8:chr9:+|1486:240:1422|canonical|ATG	Usp2-canonical5	0.805569146	0.342954452	representative
ENSMUST00000110462.8:chr2:-|1853:51:1260|canonical|ATG	Cops2-canonical3	-0.461135768	0.342955566	representative
ENSMUST00000095083.11:chr2:+|7883:110:7529|canonical|ATG	Sptan1-canonical6	0.304915706	0.34333387	representative
ENSMUST00000167759.8:chr7:-|4023:85:3070|canonical|ATG	Atxn2l-canonical3	0.300022754	0.344529215	representative
ENSMUST00000172566.8:chr8:-|2842:102:1401|canonical|ATG	Pgbd5-canonical1	-0.435674532	0.344647212	representative
ENSMUST00000237752.2:chr19:-|2269:46:1015|canonical|ATG	Atad1-canonical6	-0.352720547	0.345032724	representative
ENSMUST00000155672.8:chr7:+|1938:506:1373|canonical|ATG	Ppp2r2d-canonical1	-1.77378733	0.345565124	representative
ENSMUST00000022890.10:chr15:-|4277:319:2842|canonical|ATG	Rnf19a-canonical1	0.651825126	0.346191662	representative
ENSMUST00000114989.9:chr6:-|3279:286:2215|canonical|ATG	Cnot4-canonical1	-0.679577732	0.346191662	representative
ENSMUST00000202143.4:chr6:-|3202:217:2137|canonical|ATG	Cnot4-canonical2	-0.679577732	0.346191662	representative
ENSMUST00000072875.15:chr3:-|2654:134:1565|canonical|ATG	Srsf11-canonical2	0.469668827	0.346478181	representative
ENSMUST00000170953.3:chr7:-|589:89:545|canonical|ATG	Rps13-canonical2	0.444055062	0.346732021	representative
ENSMUST00000085311.13:chr9:-|2155:364:1675|canonical|ATG	Fbxo9-canonical2	-1.67720835	0.346947662	representative
ENSMUST00000216063.2:chr9:-|6189:225:3186|canonical|ATG	Zfp445-canonical1	-0.522403524	0.348072891	representative
ENSMUST00000026507.13:chr3:+|4153:214:2908|canonical|ATG	Usp33-canonical3	-0.335572759	0.348395369	representative
ENSMUST00000111337.3:chr2:+|6384:27:5946|canonical|ATG	Ckap5-canonical2	-0.262661271	0.348596019	representative
ENSMUST00000118632.2:chr5:-|272:88:205|canonical|ATG	Atp5k-canonical2	-0.329574361	0.349368507	representative
ENSMUST00000032143.8:chr6:+|3633:50:1877|canonical|ATG	Rpn1-canonical1	-0.3038783	0.349496472	representative
ENSMUST00000126534.8:chr7:+|3988:389:1319|canonical|ATG	Ucp2-canonical1	1.211339203	0.3497606	representative
ENSMUST00000197694.5:chr3:+|2129:6:1872|canonical|ATG	Fxr1-canonical4	-0.406178671	0.349943124	representative
ENSMUST00000111402.9:chr5:-|8862:325:7849|canonical|ATG	Ncor2-canonical1	0.327879617	0.349970204	representative
ENSMUST00000225153.2:chr19:-|3589:495:3312|canonical|ATG	Sorbs1-canonical2	-0.312712846	0.35021172	representative
ENSMUST00000193010.2:chr3:+|1420:27:894|canonical|ATG	Zc2hc1a-canonical1	-0.701177672	0.350752839	representative
ENSMUST00000239497.2:chr5:+|1775:275:1703|canonical|ATG	Psmc2-canonical1	-0.300796843	0.350872965	representative
ENSMUST00000067664.10:chr11:+|2100:160:928|canonical|ATG	Ywhae-canonical2	-0.205919751	0.350901434	representative
ENSMUST00000133213.3:chr9:+|4239:227:4214|canonical|ATG	Igsf9b-canonical1	0.773350868	0.351368855	representative
ENSMUST00000139727.3:chr18:+|1026:637:958|canonical|ATG	Cystm1-canonical1	0.683307825	0.351537947	representative
ENSMUST00000152804.9:chr18:+|445:63:384|canonical|ATG	Cystm1-canonical2	0.683307825	0.351537947	representative
ENSMUST00000236593.2:chr18:+|1050:665:986|canonical|ATG	Cystm1-canonical3	0.683307825	0.351537947	representative
ENSMUST00000080149.6:chr4:+|1902:484:1585|canonical|ATG	Eno1-canonical1	-0.22140576	0.352009631	representative
ENSMUST00000160405.8:chr16:-|4745:129:3561|canonical|ATG	Usp7-canonical1	-0.470457253	0.352645293	representative
ENSMUST00000102496.8:chr2:-|1848:150:870|canonical|ATG	Lrrc57-canonical1	-0.733406772	0.352943543	representative
ENSMUST00000102497.10:chr2:-|1962:264:984|canonical|ATG	Lrrc57-canonical2	-0.733406772	0.352943543	representative
ENSMUST00000102498.8:chr2:-|1901:203:923|canonical|ATG	Lrrc57-canonical3	-0.733406772	0.352943543	representative
ENSMUST00000102499.8:chr2:-|1961:263:983|canonical|ATG	Lrrc57-canonical4	-0.733406772	0.352943543
ENSMUST00000020653.6:chr11:+|1201:123:720|canonical|ATG	Sar1b-canonical1	-0.445944564	0.3530777	representative
ENSMUST00000107844.3:chr11:-|452:57:411|canonical|ATG	Nme1-canonical2	-0.413139577	0.353619698
ENSMUST00000066401.7:chr7:-|1922:54:1269|canonical|ATG	Ctsd-canonical1	-0.223110969	0.355441538	representative
ENSMUST00000143310.2:chrX:-|1296:338:1130|canonical|ATG	Rbmx-canonical1	0.713087455	0.355801903	representative
ENSMUST00000198381.5:chr3:-|1555:107:1556|canonical|ATG	Pdlim5-canonical1	-0.622299083	0.355911154	representative
ENSMUST00000017288.9:chr2:-|2828:238:973|canonical|ATG	Rnd3-canonical1	0.821496015	0.356042689	representative
ENSMUST00000058470.16:chr11:-|6740:415:6328|canonical|ATG	Polr2a-canonical1	0.275908867	0.356433334	representative
ENSMUST00000024639.12:chr1:+|5195:218:1622|canonical|ATG	Map2-canonical1	0.323635966	0.356689259	representative
ENSMUST00000077355.12:chr1:+|5125:146:1550|canonical|ATG	Map2-canonical2	0.323635966	0.356689259	representative
ENSMUST00000114015.8:chr1:+|5440:461:1865|canonical|ATG	Map2-canonical3	0.323635966	0.356689259	representative
ENSMUST00000025250.14:chr17:+|3858:308:3773|canonical|ATG	Bag6-canonical4	0.244057359	0.35728367	representative
ENSMUST00000153673.8:chr7:+|655:34:376|canonical|ATG	Ttyh1-canonical2	0.43602013	0.357641227	representative
ENSMUST00000118811.8:chr8:-|934:271:829|canonical|ATG	Dctn6-canonical2	-0.517247314	0.358235191	representative
ENSMUST00000002043.10:chr11:-|5193:214:1666|canonical|ATG	Ccdc47-canonical1	-0.422684627	0.358324878	representative
ENSMUST00000159996.8:chr17:+|1444:20:1394|canonical|ATG	Mpnd-canonical2	0.649846539	0.358324878	representative
ENSMUST00000199032.2:chr5:+|3171:70:2005|canonical|ATG	Ube3c-canonical2	-0.526209198	0.358793279	representative
ENSMUST00000043560.15:chr1:-|5792:76:3517|canonical|ATG	Smg7-canonical1	-0.508452084	0.359394355	representative
ENSMUST00000047645.13:chr19:+|3260:259:2674|canonical|ATG	Vldlr-canonical1	-0.530207475	0.359555369	representative
ENSMUST00000030133.15:chr4:+|4349:130:2587|canonical|ATG	Nfx1-canonical1	-0.46994691	0.359618092	representative
ENSMUST00000077856.13:chr11:+|614:162:573|canonical|ATG	Rpl27-canonical1	-0.654130638	0.359841327	representative
ENSMUST00000107249.8:chr11:+|732:280:691|canonical|ATG	Rpl27-canonical2	-0.654130638	0.359841327	representative
ENSMUST00000052580.10:chr8:-|2824:153:1383|canonical|ATG	Pgbd5-canonical2	-0.429410232	0.360031937	representative
ENSMUST00000136892.3:chr8:-|1739:42:1272|canonical|ATG	Pgbd5-canonical3	-0.429410232	0.360031937	representative
ENSMUST00000110708.4:chr12:+|3646:510:2025|canonical|ATG	Srp54b-canonical1	-0.436632628	0.361282808	representative
ENSMUST00000022204.16:chr13:-|5304:44:2162|canonical|ATG	Kif2a-canonical4	-0.396416049	0.361480434	representative
ENSMUST00000161892.2:chr15:+|597:71:245|canonical|ATG	Smdt1-canonical2	-0.840368532	0.36152783
ENSMUST00000030917.6:chr4:-|5522:73:2257|canonical|ATG	Ski-canonical1	0.438143661	0.362149848	representative
ENSMUST00000114513.9:chr1:-|4966:232:2257|canonical|ATG	Gls-canonical2	-0.328312574	0.362323974	representative
ENSMUST00000025364.6:chr18:-|3328:213:987|canonical|ATG	Yipf5-canonical1	-0.495021159	0.363749864	representative
ENSMUST00000094651.4:chr7:+|1751:43:499|canonical|ATG	Eid2b-canonical1	-0.779512268	0.364547882	representative
ENSMUST00000048263.14:chr14:+|6351:456:4059|canonical|ATG	Wapl-canonical1	-0.624768485	0.364771182	representative
ENSMUST00000169910.8:chr14:+|4066:262:3865|canonical|ATG	Wapl-canonical2	-0.624768485	0.364771182	representative
ENSMUST00000235576.2:chr18:+|872:74:305|canonical|ATG	Cystm1-canonical4	0.656727118	0.365211369	representative
ENSMUST00000236024.2:chr18:+|1149:619:850|canonical|ATG	Cystm1-canonical5	0.656727118	0.365211369	representative
ENSMUST00000237329.2:chr18:+|1162:631:862|canonical|ATG	Cystm1-canonical6	0.656727118	0.365211369	representative
ENSMUST00000115828.9:chr16:+|3041:155:2159|canonical|ATG	Clec16a-canonical3	-0.554133818	0.366307125	representative
ENSMUST00000135269.8:chr8:-|2461:275:1022|canonical|ATG	Cnot7-canonical1	-1.777271046	0.366476304	representative
ENSMUST00000102875.11:chr11:-|2683:273:1800|canonical|ATG	Ugp2-canonical1	-0.383841784	0.367126493	representative
ENSMUST00000075667.5:chr7:-|1502:636:1428|canonical|ATG	Mapk1ip1-canonical1	-1.653565132	0.367253342	representative
ENSMUST00000118810.2:chr7:-|1350:529:1321|canonical|ATG	Mapk1ip1-canonical2	-1.653565132	0.367253342	representative
ENSMUST00000119664.2:chr7:-|1883:1007:1799|canonical|ATG	Mapk1ip1-canonical3	-1.653565132	0.367253342	representative
ENSMUST00000080127.12:chr13:+|3052:500:1601|canonical|ATG	Homer1-canonical6	0.713498473	0.367503098	representative
ENSMUST00000111155.2:chr5:+|930:42:486|canonical|ATG	Hspb1-canonical1	-1.814753899	0.368423546	representative
ENSMUST00000167806.8:chr11:-|2307:29:2054|canonical|ATG	Npepps-canonical3	-0.299614126	0.368717561	representative
ENSMUST00000208532.2:chr7:-|489:16:451|canonical|ATG	Rps3-canonical2	-0.465298385	0.36890904	representative
ENSMUST00000028600.14:chr2:-|7454:502:4081|canonical|ATG	Hipk3-canonical1	0.604332009	0.36959548	representative
ENSMUST00000111124.8:chr2:-|4125:473:4052|canonical|ATG	Hipk3-canonical2	0.604332009	0.36959548	representative
ENSMUST00000114768.10:chrX:+|1337:44:677|canonical|ATG	Fhl1-canonical1	-0.500890989	0.369970584	representative
ENSMUST00000087031.7:chr17:+|5081:140:3755|canonical|ATG	Xpo5-canonical1	-0.384447507	0.370408349	representative
ENSMUST00000025045.15:chr17:-|500:40:451|canonical|ATG	Uqcc2-canonical1	-0.603098441	0.370613349	representative
ENSMUST00000034960.14:chr9:+|4808:332:3011|canonical|ATG	Dpp8-canonical1	-0.414283057	0.371111184	representative
ENSMUST00000167773.2:chr9:+|3142:327:3006|canonical|ATG	Dpp8-canonical2	-0.414283057	0.371111184	representative
ENSMUST00000022849.7:chr15:-|4005:127:2296|canonical|ATG	Tars-canonical1	-0.429060253	0.371341117	representative
ENSMUST00000089677.7:chr16:+|4032:349:2734|canonical|ATG	Zfp148-canonical1	-0.634958057	0.371458688	representative
ENSMUST00000165418.9:chr16:+|9830:427:2812|canonical|ATG	Zfp148-canonical2	-0.634958057	0.371458688	representative
ENSMUST00000076110.11:chr1:-|3160:240:1251|canonical|ATG	Rnf2-canonical2	-0.615136311	0.371803096	representative
ENSMUST00000187048.7:chr1:-|3201:280:1291|canonical|ATG	Rnf2-canonical3	-0.615136311	0.371803096	representative
ENSMUST00000025875.5:chr19:+|3800:169:1741|canonical|ATG	Slc1a1-canonical1	-0.32897527	0.372153509	representative
ENSMUST00000211626.2:chr7:-|726:152:671|canonical|ATG	Chmp2a-canonical3	-0.450018978	0.372215399	representative
ENSMUST00000028222.13:chr2:+|3672:271:2239|canonical|ATG	Hspa5-canonical1	0.214499364	0.372464666
ENSMUST00000100171.3:chr2:+|2613:228:2196|canonical|ATG	Hspa5-canonical2	0.214499364	0.372464666
ENSMUST00000073441.13:chr1:-|5767:86:3491|canonical|ATG	Smg7-canonical2	-0.498849653	0.372711239	representative
ENSMUST00000175945.7:chr9:+|627:30:213|canonical|ATG	Nptn-canonical1	0.326336657	0.373123299	representative
ENSMUST00000106054.4:chr4:+|2909:257:1844|canonical|ATG	Yars-canonical1	-0.386101144	0.37321143
ENSMUST00000039480.7:chr8:-|4625:52:3358|canonical|ATG	Zswim4-canonical1	0.880170182	0.373316499
ENSMUST00000111125.3:chr2:-|3651:10:3652|canonical|ATG	Hipk3-canonical3	0.602904753	0.373374436	representative
ENSMUST00000059647.12:chr2:-|6667:275:3254|canonical|ATG	Rbm12-canonical1	0.572294098	0.373602161	representative
ENSMUST00000109604.9:chr2:-|6635:243:3222|canonical|ATG	Rbm12-canonical2	0.572294098	0.373602161	representative
ENSMUST00000002344.7:chr17:-|987:86:962|canonical|ATG	Metrn-canonical1	0.785547026	0.374361501	representative
ENSMUST00000165838.9:chr17:-|2751:122:998|canonical|ATG	Metrn-canonical2	0.785547026	0.374361501	representative
ENSMUST00000048138.8:chr3:+|715:334:631|canonical|ATG	S100a13-canonical1	-0.465194457	0.374420684
ENSMUST00000020339.10:chr10:-|3752:57:2073|canonical|ATG	Tbc1d15-canonical1	-0.557505474	0.374589147	representative
ENSMUST00000060895.6:chr11:-|2044:202:1696|canonical|ATG	Ugp2-canonical2	-0.39677626	0.375162052	representative
ENSMUST00000029336.6:chr3:-|5620:66:3072|canonical|ATG	Dhx36-canonical1	-0.339670629	0.375240867	representative
ENSMUST00000002292.15:chr6:-|6165:499:1675|canonical|ATG	Rmnd5a-canonical1	-0.592015199	0.37645198	representative
ENSMUST00000173858.8:chr15:+|2848:197:2663|canonical|ATG	Efr3a-canonical1	-0.500546425	0.376671878	representative
ENSMUST00000232023.2:chr16:+|2670:400:2659|canonical|ATG	Zfp148-canonical3	-0.642125825	0.37688742	representative
ENSMUST00000097291.10:chr17:-|7274:406:6088|canonical|ATG	Mtcl1-canonical1	1.197875008	0.37720387	representative
ENSMUST00000022099.15:chr13:+|3675:187:1792|canonical|ATG	Lpcat1-canonical2	-0.607183215	0.377744603	representative
ENSMUST00000226047.2:chr19:-|2582:199:2287|canonical|ATG	Sorbs1-canonical3	-0.329324661	0.377900683	representative
ENSMUST00000046207.9:chr12:+|1180:247:625|canonical|ATG	Sf3b6-canonical1	-0.42462039	0.378756467	representative
ENSMUST00000110737.3:chr8:+|4833:6:1359|canonical|ATG	Alg11-canonical1	-1.820977084	0.379134484	representative
ENSMUST00000114012.8:chr1:+|5119:143:1544|canonical|ATG	Map2-canonical4	0.318425059	0.379550586	representative
ENSMUST00000007207.15:chr16:-|3128:123:2850|canonical|ATG	Clcn2-canonical3	0.581731008	0.380412868	representative
ENSMUST00000022538.5:chr14:+|2877:98:407|canonical|ATG	Mrpl57-canonical1	0.83693686	0.380500036	representative
ENSMUST00000225786.2:chr19:-|2314:118:2263|canonical|ATG	Sorbs1-canonical4	-0.331753005	0.381030701	representative
ENSMUST00000132186.8:chr2:+|1563:117:597|canonical|ATG	Ssb-canonical3	-0.488555097	0.382075905	representative
ENSMUST00000035608.10:chr16:+|2530:253:1225|canonical|ATG	Olig2-canonical1	0.437538286	0.383467511	representative
ENSMUST00000030536.13:chr4:-|2375:89:1832|canonical|ATG	Pink1-canonical1	0.41588584	0.383513509	representative
ENSMUST00000038118.15:chr9:-|4876:419:3176|canonical|ATG	Atp2c1-canonical1	-0.381059619	0.383571386	representative
ENSMUST00000112558.10:chr9:-|5642:265:3022|canonical|ATG	Atp2c1-canonical2	-0.381059619	0.383571386	representative
ENSMUST00000101067.10:chr11:-|7243:37:7198|canonical|ATG	Ncor1-canonical1	-0.360494033	0.38387533	representative
ENSMUST00000025408.10:chr18:-|3094:172:2581|canonical|ATG	Afg3l2-canonical1	-0.43410761	0.385007116	representative
ENSMUST00000235332.2:chr19:+|2249:413:902|canonical|ATG	Abhd17b-canonical1	-1.511366428	0.385608978
ENSMUST00000126681.8:chr17:+|4167:101:2897|canonical|ATG	Lpin2-canonical1	-0.594355333	0.386025813
ENSMUST00000129635.8:chr17:+|5640:113:2795|canonical|ATG	Lpin2-canonical2	-0.594355333	0.386025813	representative
ENSMUST00000090027.11:chr14:+|4185:211:3796|canonical|ATG	Wapl-canonical3	-0.614010934	0.386185043	representative
ENSMUST00000114017.8:chr1:+|4981:464:1961|canonical|ATG	Map2-canonical5	0.317105202	0.386402542	representative
ENSMUST00000114018.10:chr1:+|5303:233:1730|canonical|ATG	Map2-canonical6	0.317105202	0.386402542	representative
ENSMUST00000047357.10:chr12:+|5732:181:2530|canonical|ATG	Cpsf2-canonical1	-0.471665639	0.386477991	representative
ENSMUST00000120122.8:chr9:-|5945:756:2712|canonical|ATG	Cul5-canonical1	-0.52467198	0.386528283	representative
ENSMUST00000092382.10:chr11:-|5609:398:3695|canonical|ATG	Usp36-canonical1	0.950967447	0.387389097	representative
ENSMUST00000106296.9:chr11:-|5655:442:3739|canonical|ATG	Usp36-canonical2	0.950967447	0.387389097	representative
ENSMUST00000172302.8:chr19:+|3855:596:3134|canonical|ATG	Vldlr-canonical2	-0.49642144	0.387486416	representative
ENSMUST00000111836.4:chr1:-|3928:110:3527|canonical|ATG	Smg7-canonical3	-0.495754126	0.387512137	representative
ENSMUST00000165536.8:chr5:+|5221:444:1479|canonical|ATG	Klf3-canonical1	0.623024682	0.387735551	representative
ENSMUST00000166409.6:chr5:+|1562:204:1239|canonical|ATG	Klf3-canonical2	0.623024682	0.387735551	representative
ENSMUST00000217163.2:chr9:-|1185:32:617|canonical|ATG	Trappc4-canonical1	-0.508607994	0.388149118	representative
ENSMUST00000003946.9:chr8:-|1658:22:1234|canonical|ATG	Nob1-canonical1	-0.962993217	0.388173073	representative
ENSMUST00000117200.8:chr16:-|5988:381:4515|canonical|ATG	Robo2-canonical1	0.373973968	0.388487705	representative
ENSMUST00000129223.9:chr15:-|3750:399:3156|canonical|ATG	Rapgef3-canonical1	-0.759493503	0.3891087	representative
ENSMUST00000055256.14:chr5:-|7780:27:7449|canonical|ATG	Ncor2-canonical2	0.322081659	0.389136289	representative
ENSMUST00000111398.8:chr5:-|8808:376:7795|canonical|ATG	Ncor2-canonical3	0.322081659	0.389136289	representative
ENSMUST00000034012.10:chr8:-|2615:311:1169|canonical|ATG	Cnot7-canonical2	-1.657843704	0.389699328	representative
ENSMUST00000132032.8:chr8:-|2542:240:1098|canonical|ATG	Cnot7-canonical3	-1.657843704	0.389699328	representative
ENSMUST00000149992.2:chr8:-|2982:1174:2032|canonical|ATG	Cnot7-canonical4	-1.657843704	0.389699328	representative
ENSMUST00000079423.7:chr7:+|2328:786:1614|canonical|ATG	Tlcd3b-canonical1	0.697551094	0.38974762	representative
ENSMUST00000040668.9:chr2:+|2805:262:1717|canonical|ATG	Osbpl2-canonical1	-0.733185084	0.389794289	representative
ENSMUST00000021273.13:chr11:+|2205:137:488|canonical|ATG	Vamp2-canonical1	0.214263247	0.389794596	representative
ENSMUST00000033913.11:chr8:-|1249:356:929|canonical|ATG	Dctn6-canonical3	-0.511542235	0.389823547	representative
ENSMUST00000078976.9:chr15:-|4417:278:509|canonical|ATG	Zfp706-canonical1	-0.570247256	0.389823547	representative
ENSMUST00000226453.2:chr15:-|517:150:381|canonical|ATG	Zfp706-canonical2	-0.570247256	0.389823547	representative
ENSMUST00000226671.2:chr15:-|447:95:326|canonical|ATG	Zfp706-canonical3	-0.570247256	0.389823547	representative
ENSMUST00000228275.2:chr15:-|481:239:470|canonical|ATG	Zfp706-canonical4	-0.570247256	0.389823547	representative
ENSMUST00000043531.10:chr8:+|4108:120:3792|canonical|ATG	Ripor1-canonical1	0.358885646	0.38985272
ENSMUST00000151120.9:chr7:-|2127:235:1468|canonical|ATG	Ctsd-canonical2	-0.219113363	0.390876013	representative
ENSMUST00000024757.14:chr17:-|4560:185:1556|canonical|ATG	Enpp4-canonical1	-0.911770204	0.390992483	representative
ENSMUST00000143137.2:chr17:-|4445:78:1449|canonical|ATG	Enpp4-canonical2	-0.911770204	0.390992483	representative
ENSMUST00000031565.15:chr5:+|2675:107:1589|canonical|ATG	Fscn1-canonical1	0.244740453	0.391148526	representative
ENSMUST00000065797.7:chr2:+|2680:615:1851|canonical|ATG	Chst1-canonical1	-0.45465391	0.391589345	representative
ENSMUST00000111887.10:chr1:+|2783:494:1160|canonical|ATG	Ivns1abp-canonical1	0.837507492	0.391589345	representative
ENSMUST00000186745.2:chr1:+|3315:425:1091|canonical|ATG	Ivns1abp-canonical2	0.837507492	0.391589345	representative
ENSMUST00000117780.2:chr11:+|1113:117:609|canonical|ATG	Vamp2-canonical2	0.223100525	0.391726546	representative
ENSMUST00000030769.7:chr5:+|1785:401:1703|canonical|ATG	Psmc2-canonical2	-0.292239865	0.39203283
ENSMUST00000045540.4:chr11:+|7015:92:1832|canonical|ATG	Socs7-canonical1	0.768871411	0.392164361	representative
ENSMUST00000224247.2:chr19:-|2688:346:2401|canonical|ATG	Sorbs1-canonical5	-0.327691955	0.393029017	representative
ENSMUST00000225148.2:chr19:-|2379:47:2102|canonical|ATG	Sorbs1-canonical6	-0.327691955	0.393029017	representative
ENSMUST00000036252.7:chr3:-|1536:57:1446|canonical|ATG	Lmna-canonical3	0.691331733	0.39439111	representative
ENSMUST00000100507.8:chr5:+|2945:34:2446|canonical|ATG	Eif3b-canonical1	-0.379948026	0.395203155	representative
ENSMUST00000003561.10:chr14:+|2838:349:1342|canonical|ATG	Phyhip-canonical1	-0.277044216	0.395843942	representative
ENSMUST00000110731.4:chr5:+|1829:125:764|canonical|ATG	Kdelr2-canonical1	-0.483864105	0.396201608	representative
ENSMUST00000018287.10:chr5:+|2849:245:716|canonical|ATG	Mafk-canonical1	1.212616297	0.39771081	representative
ENSMUST00000110836.2:chr5:+|3097:815:1286|canonical|ATG	Mafk-canonical2	1.212616297	0.39771081	representative
ENSMUST00000022496.9:chr14:-|4069:84:1650|canonical|ATG	Kpna3-canonical1	-0.353999851	0.398574942	representative
ENSMUST00000232309.2:chr16:-|2730:118:2713|canonical|ATG	Clcn2-canonical4	0.593104989	0.398752853	representative
ENSMUST00000086693.12:chr17:-|7221:406:6244|canonical|ATG	Mtcl1-canonical2	1.159264051	0.399107966	representative
ENSMUST00000092500.11:chr11:+|2816:292:1384|canonical|ATG	Amz2-canonical1	-1.701319215	0.399133452	representative
ENSMUST00000238825.2:chr11:+|2997:473:1565|canonical|ATG	Amz2-canonical2	-1.701319215	0.399133452	representative
ENSMUST00000065987.14:chr16:+|4636:192:1695|canonical|ATG	Abat-canonical1	-0.251578355	0.399255728	representative
ENSMUST00000031061.12:chr5:-|3010:165:2553|canonical|ATG	Dhx15-canonical1	-0.424028947	0.399457386	representative
ENSMUST00000234626.2:chr18:+|729:53:692|canonical|ATG	Rab18-canonical1	-0.504596207	0.399457386	representative
ENSMUST00000234810.2:chr18:+|6515:121:742|canonical|ATG	Rab18-canonical2	-0.504596207	0.399457386	representative
ENSMUST00000086083.11:chr5:-|8575:164:7571|canonical|ATG	Ncor2-canonical4	0.319877276	0.399505671	representative
ENSMUST00000061350.13:chr16:-|7220:280:3940|canonical|ATG	Atp13a3-canonical1	-0.645128853	0.399912081	representative
ENSMUST00000016115.6:chr14:+|2119:130:2005|canonical|ATG	Actr8-canonical1	-0.676064785	0.399974277	representative
ENSMUST00000224797.2:chr14:+|2328:49:1924|canonical|ATG	Actr8-canonical2	-0.676064785	0.399974277	representative
ENSMUST00000112933.2:chr19:-|1073:239:836|canonical|ATG	Cntf-canonical1	-0.763356383	0.400906	representative
ENSMUST00000114516.8:chr16:-|3331:222:3219|canonical|ATG	Dzip3-canonical1	-0.618272237	0.401049608	representative
ENSMUST00000032399.12:chr6:-|4678:203:770|canonical|ATG	Kras-canonical1	-1.608372116	0.401186224	representative
ENSMUST00000056232.7:chr7:+|3043:275:2051|canonical|ATG	Zfp553-canonical1	-1.841588271	0.401354477	representative
ENSMUST00000106312.4:chr7:+|3342:438:2214|canonical|ATG	Zfp553-canonical2	-1.841588271	0.401354477	representative
ENSMUST00000062904.11:chr4:+|3151:63:1743|canonical|ATG	Dnajc11-canonical1	-0.583782281	0.401579388	representative
ENSMUST00000099716.11:chr2:+|6574:38:6137|canonical|ATG	Ckap5-canonical3	-0.26197635	0.402158879	representative
ENSMUST00000111338.10:chr2:+|6665:127:6226|canonical|ATG	Ckap5-canonical4	-0.26197635	0.402158879	representative
ENSMUST00000232987.2:chr17:-|1041:102:723|canonical|ATG	Memo1-canonical1	-1.747223699	0.402435395	representative
ENSMUST00000107280.11:chr11:+|876:21:576|canonical|ATG	Vps25-canonical3	-0.431011828	0.403028601	representative
ENSMUST00000054547.9:chr5:-|5535:115:1909|canonical|ATG	Ptpn11-canonical1	-0.417309744	0.403179569	representative
ENSMUST00000088194.7:chr6:-|1238:94:1216|canonical|ATG	Ndufa9-canonical1	-0.329123135	0.403179569	representative
ENSMUST00000100770.9:chr5:-|5599:183:1965|canonical|ATG	Ptpn11-canonical2	-0.417309744	0.403179569	representative
ENSMUST00000215267.2:chr9:-|4999:162:4521|canonical|ATG	Tln2-canonical1	-0.479716598	0.403179569	representative
ENSMUST00000126593.3:chr3:-|828:32:767|canonical|ATG	Gstm1-canonical1	-0.181894505	0.403241041	representative
ENSMUST00000102769.11:chr2:-|1342:125:1016|canonical|ATG	Mmadhc-canonical1	-0.592015484	0.403400239	representative
ENSMUST00000105817.4:chr4:-|1711:22:1675|canonical|ATG	Pink1-canonical2	0.403983883	0.40363878	representative
ENSMUST00000091614.7:chr4:+|3617:130:2545|canonical|ATG	Nfx1-canonical2	-0.45277708	0.404635252	representative
ENSMUST00000066039.8:chr19:+|4233:230:2129|canonical|ATG	Cstf2t-canonical1	-0.328957288	0.404813859	representative
ENSMUST00000018437.3:chr11:-|861:165:588|canonical|ATG	Pfn1-canonical3	0.198460812	0.404946305	representative
ENSMUST00000169035.8:chr5:+|7050:294:3273|canonical|ATG	Cpeb2-canonical1	0.564234578	0.404975477	representative
ENSMUST00000136166.3:chr9:+|700:156:549|canonical|ATG	Oaz2-canonical1	-0.763291407	0.405104467	representative
ENSMUST00000075275.3:chr15:-|2675:45:2505|canonical|ATG	Nell2-canonical1	-0.195913451	0.405743594	representative
ENSMUST00000166170.9:chr15:-|3220:107:2567|canonical|ATG	Nell2-canonical2	-0.195913451	0.405743594	representative
ENSMUST00000038252.4:chr1:+|9288:802:2071|canonical|ATG	B3galt2-canonical1	0.778545425	0.406177427	representative
ENSMUST00000028916.15:chr2:+|2779:102:2406|canonical|ATG	Sec23b-canonical1	-0.385220324	0.407001411	representative
ENSMUST00000034592.11:chr9:+|6886:177:6339|canonical|ATG	Dscaml1-canonical1	0.424211998	0.407213754
ENSMUST00000038169.8:chr10:-|544:73:421|canonical|ATG	Mif-canonical1	0.335477993	0.407334188
ENSMUST00000184127.2:chr2:+|1257:21:357|canonical|ATG	Oprl1-canonical7	-1.834194288	0.408005012	representative
ENSMUST00000020846.8:chr11:-|4299:62:3467|canonical|ATG	Srebf1-canonical1	0.444378506	0.408194691	representative
ENSMUST00000079086.8:chr13:+|4287:275:1388|canonical|ATG	Homer1-canonical7	0.706788989	0.408505465	representative
ENSMUST00000141880.2:chr11:-|465:48:264|canonical|ATG	Rnasek-canonical1	-0.386519147	0.409159079	representative
ENSMUST00000176116.8:chr11:-|1688:175:391|canonical|ATG	Gm21988-canonical1	-0.386519147	0.409159079	representative
ENSMUST00000037785.14:chr16:+|4893:218:2402|canonical|ATG	Ncam2-canonical2	-0.421049599	0.41014817	representative
ENSMUST00000005643.14:chr2:+|4830:327:1869|canonical|ATG	Celf1-canonical1	-0.321154658	0.410199358	representative
ENSMUST00000111452.8:chr2:+|7800:127:1669|canonical|ATG	Celf1-canonical2	-0.321154658	0.410199358	representative
ENSMUST00000111455.9:chr2:+|7579:1:1543|canonical|ATG	Celf1-canonical3	-0.321154658	0.410199358	representative
ENSMUST00000206879.2:chr6:-|2666:11:866|canonical|ATG	Ptcd3-canonical2	-1.513546817	0.410304733	representative
ENSMUST00000046030.8:chr2:-|3396:130:2668|canonical|ATG	Esf1-canonical1	-0.622402826	0.410470804	representative
ENSMUST00000029941.16:chr3:-|5016:151:1927|canonical|ATG	Pdlim5-canonical2	-0.590744116	0.410604926	representative
ENSMUST00000004377.15:chr6:-|2308:114:1908|canonical|ATG	Ptpn6-canonical1	-1.728738276	0.410811266	representative
ENSMUST00000171549.9:chr6:-|2226:203:1997|canonical|ATG	Ptpn6-canonical2	-1.728738276	0.410811266	representative
ENSMUST00000007959.14:chr9:+|2197:503:1085|canonical|ATG	Rhoa-canonical1	-0.348898689	0.411349536	representative
ENSMUST00000098308.4:chr7:+|2329:176:1622|canonical|ATG	Dlg2-canonical4	-0.36291708	0.41137239	representative
ENSMUST00000042561.14:chr11:+|6891:86:1793|canonical|ATG	Slc43a2-canonical1	0.41144124	0.411463154	representative
ENSMUST00000108433.8:chr11:+|3236:123:1830|canonical|ATG	Slc43a2-canonical2	0.41144124	0.411463154	representative
ENSMUST00000169547.9:chr11:+|7145:345:2052|canonical|ATG	Slc43a2-canonical3	0.41144124	0.411463154	representative
ENSMUST00000028295.9:chr2:-|2916:99:633|canonical|ATG	Dnlz-canonical1	0.928863591	0.411725076	representative
ENSMUST00000022039.7:chr13:-|3954:107:1289|canonical|ATG	Golm1-canonical1	-0.57874857	0.411821405
ENSMUST00000095739.10:chr13:-|3689:212:1394|canonical|ATG	Golm1-canonical2	-0.57874857	0.411821405
ENSMUST00000238608.2:chr7:+|7401:155:2861|canonical|ATG	Dlg2-canonical5	-0.285880268	0.411852284	representative
ENSMUST00000167487.8:chr19:+|7971:259:2881|canonical|ATG	Vldlr-canonical3	-0.480612039	0.411914671	representative
ENSMUST00000006103.9:chr11:-|2570:145:1249|canonical|ATG	Ctns-canonical1	-1.686771052	0.412207957
ENSMUST00000108476.8:chr11:-|2723:299:1403|canonical|ATG	Ctns-canonical2	-1.686771052	0.412207957	representative
ENSMUST00000144306.9:chr11:+|361:26:302|canonical|ATG	Vps25-canonical4	-0.556855376	0.412207957	representative
ENSMUST00000236963.2:chr17:-|1010:3:861|canonical|ATG	Metrn-canonical3	0.77700631	0.412418141
ENSMUST00000232989.2:chr17:-|1210:50:719|canonical|ATG	Memo1-canonical2	-1.624183651	0.412469007	representative
ENSMUST00000072187.12:chr11:+|5046:163:3502|canonical|ATG	Kif1c-canonical1	0.66275244	0.412573898	representative
ENSMUST00000094499.11:chr11:+|5168:358:3661|canonical|ATG	Kif1c-canonical2	0.66275244	0.412573898	representative
ENSMUST00000102554.8:chr11:+|6684:297:3600|canonical|ATG	Kif1c-canonical3	0.66275244	0.412573898	representative
ENSMUST00000137119.3:chr11:+|6596:209:3512|canonical|ATG	Kif1c-canonical4	0.66275244	0.412573898	representative
ENSMUST00000112484.10:chr6:-|2219:202:1990|canonical|ATG	Ptpn6-canonical3	-1.725277045	0.41257407	representative
ENSMUST00000163739.3:chr8:-|3417:162:1419|canonical|ATG	Ap3m2-canonical1	-0.47028552	0.41266203	representative
ENSMUST00000210656.2:chr8:-|3373:118:1375|canonical|ATG	Ap3m2-canonical2	-0.47028552	0.41266203	representative
ENSMUST00000199878.5:chr3:+|2648:269:2081|canonical|ATG	Papss1-canonical2	-0.42241711	0.412849511	representative
ENSMUST00000200527.5:chr3:+|2811:431:2243|canonical|ATG	Papss1-canonical3	-0.42241711	0.412849511	representative
ENSMUST00000128775.9:chr15:-|3586:265:2995|canonical|ATG	Rapgef3-canonical2	-0.752137745	0.413234047	representative
ENSMUST00000108051.8:chr3:-|2514:253:1819|canonical|ATG	Elf2-canonical3	0.795148774	0.413458261	representative
ENSMUST00000027706.4:chr1:+|3428:622:2815|canonical|ATG	Lrrn2-canonical1	-0.271561143	0.414283199	representative
ENSMUST00000113287.8:chrX:+|3661:179:1844|canonical|ATG	Cstf2-canonical1	0.420184884	0.414375746	representative
ENSMUST00000033609.9:chrX:+|4502:169:1912|canonical|ATG	Cstf2-canonical2	0.413397369	0.41457375	representative
ENSMUST00000018645.13:chr11:-|9037:256:7621|canonical|ATG	Ncor1-canonical2	-0.350576343	0.415298358	representative
ENSMUST00000101066.10:chr11:-|8852:71:7436|canonical|ATG	Ncor1-canonical3	-0.350576343	0.415298358	representative
ENSMUST00000238040.2:chr17:-|780:7:673|canonical|ATG	Metrn-canonical4	0.841981686	0.415388237	representative
ENSMUST00000110951.8:chr5:+|1098:103:997|canonical|ATG	Cops6-canonical2	-0.410931764	0.415771303	representative
ENSMUST00000115230.2:chr16:-|1070:282:852|canonical|ATG	Apod-canonical1	-0.365033893	0.416973921	representative
ENSMUST00000130560.8:chr16:-|2074:356:926|canonical|ATG	Apod-canonical2	-0.365033893	0.416973921	representative
ENSMUST00000196801.5:chr5:-|4469:320:1814|canonical|ATG	Fbrsl1-canonical3	1.175852346	0.416973921	representative
ENSMUST00000210798.3:chr9:+|5363:843:2664|canonical|ATG	Trak1-canonical2	0.56500774	0.417340582	representative
ENSMUST00000042477.13:chr11:+|1106:49:580|canonical|ATG	Vps25-canonical5	-0.42509975	0.418114142	representative
ENSMUST00000085133.13:chr9:-|4665:111:2970|canonical|ATG	Atp2c1-canonical3	-0.376949615	0.418785325	representative
ENSMUST00000105816.8:chr4:-|1465:412:919|canonical|ATG	Pink1-canonical3	0.408184791	0.418812609	representative
ENSMUST00000007800.8:chr9:+|4046:200:539|canonical|ATG	Arpp19-canonical5	0.41063509	0.418951884	representative
ENSMUST00000164467.8:chr9:+|1047:52:391|canonical|ATG	Arpp19-canonical6	0.41063509	0.418951884	representative
ENSMUST00000168166.8:chr9:+|3944:117:456|canonical|ATG	Arpp19-canonical7	0.41063509	0.418951884
ENSMUST00000170308.8:chr9:+|429:58:397|canonical|ATG	Arpp19-canonical8	0.41063509	0.418951884	representative
ENSMUST00000089024.13:chr17:+|1902:299:1823|canonical|ATG	Tcp1-canonical1	-0.330206259	0.419077509	representative
ENSMUST00000085635.6:chr1:-|4040:66:1749|canonical|ATG	Flvcr1-canonical1	1.313642314	0.419263712	representative
ENSMUST00000005578.13:chr7:+|6099:672:5487|canonical|ATG	Cic-canonical1	0.388929507	0.419449335	representative
ENSMUST00000163320.8:chr7:+|6096:672:5487|canonical|ATG	Cic-canonical2	0.388929507	0.419449335	representative
ENSMUST00000117785.9:chr16:-|8591:78:4605|canonical|ATG	Robo2-canonical2	0.365877604	0.41970515	representative
ENSMUST00000068792.13:chr4:-|15981:27:2658|canonical|ATG	Tmem245-canonical1	-0.602705107	0.419802306	representative
ENSMUST00000050214.9:chr17:-|2102:109:2035|canonical|ATG	Akap8l-canonical1	0.535002104	0.420126894	representative
ENSMUST00000214357.2:chr9:+|16144:251:4577|canonical|ATG	Igsf9b-canonical2	0.715400097	0.420148762	representative
ENSMUST00000154232.9:chr17:-|4520:1487:1928|canonical|ATG	Brd2-canonical4	1.060365002	0.420202275	representative
ENSMUST00000020341.9:chr10:-|1649:226:556|canonical|ATG	2310011J03Rik-canonical1	-1.602635104	0.42092653	representative
ENSMUST00000000175.6:chr9:-|1231:24:504|canonical|ATG	Sdhd-canonical1	-0.440041943	0.421089576	representative
ENSMUST00000078079.11:chr18:+|2865:354:789|canonical|ATG	Eif1a-canonical1	-1.57478057	0.421659406	representative
ENSMUST00000168382.2:chr18:+|1750:350:785|canonical|ATG	Eif1a-canonical2	-1.57478057	0.421659406	representative
ENSMUST00000235455.2:chr18:+|1905:427:862|canonical|ATG	Eif1a-canonical3	-1.57478057	0.421659406	representative
ENSMUST00000235973.2:chr18:+|2651:1173:1608|canonical|ATG	Eif1a-canonical4	-1.57478057	0.421659406	representative
ENSMUST00000238168.2:chr18:+|2012:463:898|canonical|ATG	Eif1a-canonical5	-1.57478057	0.421659406
ENSMUST00000111393.8:chr5:-|8661:651:7650|canonical|ATG	Ncor2-canonical5	0.319489228	0.421787913	representative
ENSMUST00000060490.11:chr13:+|2765:140:1205|canonical|ATG	Homer1-canonical8	0.698815063	0.422108599	representative
ENSMUST00000044556.12:chr2:+|3595:145:1348|canonical|ATG	Tbc1d13-canonical1	-0.739095503	0.422792289	representative
ENSMUST00000126854.9:chr15:-|4005:447:3228|canonical|ATG	Rapgef3-canonical3	-0.747845567	0.423023187	representative
ENSMUST00000080001.9:chr1:-|1007:176:680|canonical|ATG	Ufc1-canonical1	-0.41982468	0.423270762
ENSMUST00000111302.4:chr1:-|914:232:736|canonical|ATG	Ufc1-canonical2	-0.41982468	0.423270762
ENSMUST00000203914.2:chr6:+|2667:381:1515|canonical|ATG	Ptpro-canonical1	-1.738439989	0.423467009	representative
ENSMUST00000007139.6:chr9:+|1035:321:663|canonical|ATG	Eif1b-canonical1	-0.35668224	0.42356102	representative
ENSMUST00000238619.2:chr7:+|7559:355:3019|canonical|ATG	Dlg2-canonical6	-0.28147761	0.423914228	representative
ENSMUST00000107743.8:chr3:-|1101:42:966|canonical|ATG	Glrb-canonical1	-0.78441031	0.424324598	representative
ENSMUST00000117506.9:chr9:-|6039:231:3318|canonical|ATG	Ube4a-canonical2	-0.518645536	0.424325875	representative
ENSMUST00000004140.11:chr3:-|1289:199:856|canonical|ATG	Gstm1-canonical2	-0.17846075	0.424473365	representative
ENSMUST00000031072.14:chr5:+|3854:253:2677|canonical|ATG	Anapc4-canonical1	-0.50381792	0.42517954	representative
ENSMUST00000162883.8:chr17:+|1400:43:1357|canonical|ATG	Mpnd-canonical3	0.577215457	0.425772141	representative
ENSMUST00000021607.9:chr12:-|1990:211:1519|canonical|ATG	Lgmn-canonical1	-0.215799794	0.426362	representative
ENSMUST00000110020.8:chr12:-|1835:42:1350|canonical|ATG	Lgmn-canonical2	-0.215799794	0.426362	representative
ENSMUST00000087654.5:chr17:-|3407:101:1868|canonical|ATG	Zfp763-canonical1	-1.776761846	0.42694388	representative
ENSMUST00000069620.10:chr1:-|5833:171:3945|canonical|ATG	Per2-canonical1	0.791256706	0.427841531	representative
ENSMUST00000034472.16:chr9:-|1942:28:961|canonical|ATG	Jam3-canonical1	-0.511789743	0.428753927	representative
ENSMUST00000184297.8:chr17:-|2742:236:1232|canonical|ATG	Hnrnpll-canonical1	0.690051031	0.428980219	representative
ENSMUST00000149261.8:chr19:-|755:18:660|canonical|ATG	Prdx5-canonical1	0.283893126	0.429197712	representative
ENSMUST00000102825.4:chr19:+|1745:70:1282|canonical|ATG	Ifit3-canonical1	-0.632263318	0.429440081	representative
ENSMUST00000183850.8:chr18:+|3546:1501:3226|canonical|ATG	Kcnn2-canonical1	-0.907693299	0.429696733
ENSMUST00000114993.9:chr6:-|3473:281:2414|canonical|ATG	Cnot4-canonical3	-0.644957975	0.429849263	representative
ENSMUST00000107193.8:chr7:+|4910:257:2525|canonical|ATG	Dlg2-canonical7	-0.280627079	0.42994391	representative
ENSMUST00000219781.2:chr12:-|436:12:285|canonical|ATG	Snx6-canonical2	-1.662855271	0.430596704
ENSMUST00000163979.7:chr9:+|3320:648:1893|canonical|ATG	Map4-canonical1	0.383974232	0.431082243	representative
ENSMUST00000174561.8:chr3:+|810:122:440|canonical|ATG	H2az1-canonical1	0.35598521	0.431404585	representative
ENSMUST00000038696.12:chr11:+|4508:514:2968|canonical|ATG	Ppp1r9b-canonical2	-0.29000138	0.432451602
ENSMUST00000115812.10:chr18:+|3257:205:2869|canonical|ATG	Pik3c3-canonical1	-0.433860527	0.43290248	representative
ENSMUST00000021532.6:chr12:+|6275:37:1207|canonical|ATG	Snapc1-canonical1	-0.897052884	0.433357541	representative
ENSMUST00000096229.11:chr16:-|3966:74:2213|canonical|ATG	Dnm1l-canonical1	-0.283567223	0.433486195	representative
ENSMUST00000047734.15:chr1:+|4933:166:2848|canonical|ATG	Zfp281-canonical1	0.655499432	0.433694184	representative
ENSMUST00000112046.2:chr1:+|4937:170:2852|canonical|ATG	Zfp281-canonical2	0.655499432	0.433694184	representative
ENSMUST00000021536.9:chr12:-|3667:180:924|canonical|ATG	Atp6v1d-canonical1	-0.244587197	0.433767274	representative
ENSMUST00000055922.4:chr4:+|3066:710:1376|canonical|ATG	Lurap1l-canonical1	1.240728553	0.433767274	representative
ENSMUST00000106310.9:chr4:+|4660:176:1946|canonical|ATG	Foxj3-canonical2	-0.492426021	0.434478841	representative
ENSMUST00000105432.10:chr10:-|779:30:678|canonical|ATG	Tfam-canonical1	-1.713471454	0.434582845	representative
ENSMUST00000043931.9:chr11:-|625:81:567|canonical|ATG	Atp5h-canonical1	-0.312490513	0.434712234	representative
ENSMUST00000073791.10:chr11:-|659:115:601|canonical|ATG	Atp5h-canonical2	-0.312490513	0.434712234	representative
ENSMUST00000106537.8:chr11:-|682:138:624|canonical|ATG	Atp5h-canonical3	-0.312490513	0.434712234	representative
ENSMUST00000031697.9:chr6:+|3161:326:2657|canonical|ATG	Cul1-canonical1	-0.35268034	0.435113213	representative
ENSMUST00000156567.2:chr4:-|575:128:398|canonical|ATG	Acot11-canonical1	-1.500087255	0.435436704	representative
ENSMUST00000162583.8:chr9:+|4299:220:2530|canonical|ATG	Tle3-canonical1	0.467207111	0.435588929	representative
ENSMUST00000162973.8:chr9:+|4114:22:2341|canonical|ATG	Tle3-canonical2	0.468990523	0.43560171	representative
ENSMUST00000222667.2:chr12:-|958:78:546|canonical|ATG	Id2-canonical1	0.266944659	0.43598983	representative
ENSMUST00000100143.10:chr2:-|8799:76:3640|canonical|ATG	Rc3h2-canonical1	-0.505291415	0.436279137	representative
ENSMUST00000112936.4:chr2:-|5828:170:3734|canonical|ATG	Rc3h2-canonical2	-0.505291415	0.436279137	representative
ENSMUST00000213006.2:chr8:-|7479:238:5083|canonical|ATG	Cnot1-canonical1	-0.492294928	0.436279642	representative
ENSMUST00000211301.2:chr9:+|4052:853:2536|canonical|ATG	Trak1-canonical3	0.573586984	0.436321322	representative
ENSMUST00000097680.7:chr18:+|1184:46:631|canonical|ATG	Rab18-canonical3	-0.422443809	0.436643248	representative
ENSMUST00000015146.16:chr15:+|5215:198:2658|canonical|ATG	Efr3a-canonical2	-0.506022671	0.437065877	representative
ENSMUST00000212291.2:chr8:+|633:101:500|canonical|ATG	Mt1-canonical2	0.200966018	0.437178953	representative
ENSMUST00000124834.8:chr2:+|1772:130:595|canonical|ATG	Crls1-canonical1	1.142414891	0.437226028	representative
ENSMUST00000169492.8:chr9:+|3963:18:456|canonical|ATG	Arpp19-canonical9	0.406175181	0.437226028	representative
ENSMUST00000069533.12:chr4:-|2620:109:1534|canonical|ATG	Cap1-canonical1	-0.222257474	0.43740637	representative
ENSMUST00000106255.8:chr4:-|2737:226:1651|canonical|ATG	Cap1-canonical2	-0.222257474	0.43740637	representative
ENSMUST00000106257.10:chr4:-|2768:257:1682|canonical|ATG	Cap1-canonical3	-0.222257474	0.43740637	representative
ENSMUST00000082108.12:chr4:-|17331:172:16159|canonical|ATG	Macf1-canonical1	0.373187219	0.437745278	representative
ENSMUST00000031388.13:chr5:-|4235:58:1855|canonical|ATG	Vps33a-canonical1	-0.531886679	0.437989511	representative
ENSMUST00000040917.14:chr9:+|499:90:345|canonical|ATG	Rps27l-canonical1	-0.729250753	0.438338111	representative
ENSMUST00000074246.7:chr9:-|3130:778:2617|canonical|ATG	Birc2-canonical1	-1.659725047	0.438899016
ENSMUST00000190341.7:chr9:-|3331:970:2809|canonical|ATG	Birc2-canonical2	-1.659725047	0.438899016
ENSMUST00000034215.8:chr8:+|549:230:416|canonical|ATG	Mt1-canonical3	0.200712028	0.439436161	representative
ENSMUST00000164215.8:chr13:-|4331:22:3547|canonical|ATG	Agtpbp1-canonical2	-0.413185624	0.439613232	representative
ENSMUST00000023608.14:chr16:-|809:396:723|canonical|ATG	Atp5j-canonical1	-0.339459442	0.43974997	representative
ENSMUST00000114191.8:chr16:-|742:329:656|canonical|ATG	Atp5j-canonical2	-0.339459442	0.43974997	representative
ENSMUST00000114193.8:chr16:-|680:262:589|canonical|ATG	Atp5j-canonical3	-0.339459442	0.43974997	representative
ENSMUST00000059914.13:chr4:+|6506:86:5522|canonical|ATG	Virma-canonical1	-0.498587249	0.439764509	representative
ENSMUST00000108307.3:chr4:+|6571:1:5587|canonical|ATG	Virma-canonical2	-0.498587249	0.439764509	representative
ENSMUST00000166917.3:chr15:+|798:133:784|canonical|ATG	Oxr1-canonical1	-0.492888124	0.440027663	representative
ENSMUST00000238318.2:chr2:+|1633:276:414|canonical|ATG	Gnas-canonical2	0.344072122	0.440059446	representative
ENSMUST00000060945.12:chr11:+|10099:302:3785|canonical|ATG	Aff4-canonical1	-0.245089456	0.440108679	representative
ENSMUST00000149359.2:chr16:+|8295:219:3462|canonical|ATG	Mrtfb-canonical1	-0.296682497	0.440184968	representative
ENSMUST00000128694.8:chr19:+|2683:304:799|canonical|ATG	Chka-canonical1	0.575353351	0.440196428	representative
ENSMUST00000064061.4:chr2:+|3395:522:1458|canonical|ATG	Scrt2-canonical1	1.08968782	0.440695736	representative
ENSMUST00000003310.7:chr10:+|9608:59:9221|canonical|ATG	Ranbp2-canonical1	0.290049955	0.440916687	representative
ENSMUST00000025930.10:chr19:+|4851:143:3797|canonical|ATG	Smc3-canonical1	-0.523978697	0.441285496	representative
ENSMUST00000062117.14:chr14:+|4191:284:836|canonical|ATG	Rap2a-canonical1	0.639783999	0.4412877	representative
ENSMUST00000030986.15:chr5:-|2981:76:1159|canonical|ATG	Lrpap1-canonical1	-0.261074607	0.441938855
ENSMUST00000046490.14:chr9:+|1840:199:766|canonical|ATG	Oaz2-canonical2	-0.701559515	0.442680276	representative
ENSMUST00000045262.11:chr3:-|3323:502:2191|canonical|ATG	Ak5-canonical1	-0.252776475	0.442982944	representative
ENSMUST00000115838.8:chr16:+|1348:140:755|canonical|ATG	Abat-canonical2	-0.34242068	0.443413612	representative
ENSMUST00000199321.5:chr5:-|2550:140:2252|canonical|ATG	Dhx15-canonical2	-0.392866865	0.44381246	representative
ENSMUST00000002551.5:chr18:+|858:139:499|canonical|ATG	Snrpd1-canonical1	-1.047011406	0.444077589
ENSMUST00000113878.8:chrX:-|5012:433:1984|canonical|ATG	Arhgef9-canonical8	-0.474855843	0.444304897	representative
ENSMUST00000177352.8:chr15:-|3395:209:2864|canonical|ATG	Rapgef3-canonical4	-0.727806273	0.444304897	representative
ENSMUST00000070368.8:chr3:-|2511:586:1564|canonical|ATG	Siah2-canonical1	3.690284198	0.444368148	representative
ENSMUST00000179343.3:chr11:-|8319:32:1007|canonical|ATG	Purb-canonical1	0.54264635	0.444578161	representative
ENSMUST00000028250.9:chr2:+|2623:340:1129|canonical|ATG	Mrrf-canonical1	-1.626209793	0.4448029	representative
ENSMUST00000153700.9:chr9:+|1843:199:769|canonical|ATG	Oaz2-canonical3	-0.70037417	0.44572278	representative
ENSMUST00000038275.11:chr13:+|3065:216:1554|canonical|ATG	Mylip-canonical1	-1.789860638	0.446282757	representative
ENSMUST00000035242.9:chr13:-|1168:292:904|canonical|ATG	Rab24-canonical1	-0.790866388	0.447313569	representative
ENSMUST00000169464.9:chr2:+|4851:413:3392|canonical|ATG	Dlgap4-canonical1	0.375462432	0.447342131	representative
ENSMUST00000238467.2:chr7:+|7573:273:3033|canonical|ATG	Dlg2-canonical8	-0.274981181	0.447572601	representative
ENSMUST00000037879.8:chr10:-|5098:286:1921|canonical|ATG	Heca-canonical1	1.05767559	0.447684626	representative
ENSMUST00000114389.10:chrX:-|1031:149:827|canonical|ATG	Naa10-canonical1	-0.715178729	0.447718616	representative
ENSMUST00000099525.5:chr19:-|4575:25:3343|canonical|ATG	Ranbp6-canonical1	-0.572660892	0.447839416	representative
ENSMUST00000020885.13:chr12:+|2019:108:840|canonical|ATG	Sypl-canonical1	-0.609270321	0.44832598	representative
ENSMUST00000021428.9:chr12:-|2232:14:1625|canonical|ATG	Snw1-canonical1	-0.355602552	0.44899943	representative
ENSMUST00000160882.8:chr9:+|3523:54:2403|canonical|ATG	Tle3-canonical3	0.461585085	0.449275446	representative
ENSMUST00000178113.8:chr9:+|5205:1073:3425|canonical|ATG	Tle3-canonical4	0.461585085	0.449275446	representative
ENSMUST00000075117.10:chr6:+|4126:166:2743|canonical|ATG	Zxdc-canonical1	-0.66143022	0.449341762
ENSMUST00000109568.10:chr2:+|3256:58:2986|canonical|ATG	Dlgap4-canonical2	0.37413043	0.449447214	representative
ENSMUST00000113882.8:chrX:-|2445:451:2002|canonical|ATG	Arhgef9-canonical9	-0.471892377	0.450878167	representative
ENSMUST00000113883.8:chrX:-|5399:812:2363|canonical|ATG	Arhgef9-canonical10	-0.471892377	0.450878167	representative
ENSMUST00000108075.9:chr11:-|7053:271:5086|canonical|ATG	Usp32-canonical1	-0.478843844	0.450921008	representative
ENSMUST00000120238.2:chr6:+|3258:91:3037|canonical|ATG	Trim24-canonical1	-0.784028055	0.450958375
ENSMUST00000085299.4:chr12:+|5879:207:3441|canonical|ATG	Daam1-canonical1	-0.426325997	0.451296449	representative
ENSMUST00000223272.2:chr12:+|5835:157:3391|canonical|ATG	Daam1-canonical2	-0.426325997	0.451296449	representative
ENSMUST00000033671.13:chrX:+|7244:263:2486|canonical|ATG	Rps6ka3-canonical1	-0.74334422	0.451452833	representative
ENSMUST00000161046.9:chr16:-|4003:58:3370|canonical|ATG	Usp7-canonical2	-0.440451234	0.45184883	representative
ENSMUST00000057089.13:chr11:+|3118:176:2102|canonical|ATG	Patz1-canonical1	-0.648208983	0.452010931	representative
ENSMUST00000024988.15:chr17:-|5136:102:5094|canonical|ATG	C3-canonical1	-0.411241391	0.452467521	representative
ENSMUST00000100013.9:chr16:-|7310:280:4030|canonical|ATG	Atp13a3-canonical2	-0.603462151	0.453076922	representative
ENSMUST00000099414.5:chr17:+|5788:106:1744|canonical|ATG	Zfp955b-canonical1	-1.473745194	0.453226272	representative
ENSMUST00000057151.10:chr12:+|2971:81:504|canonical|ATG	Tmem18-canonical1	-1.807907939	0.453611163	representative
ENSMUST00000066587.12:chr11:-|3987:342:2328|canonical|ATG	Acox1-canonical1	-0.198073226	0.453753824	representative
ENSMUST00000167002.4:chr6:+|2767:397:1615|canonical|ATG	Ptpro-canonical2	-1.686961182	0.453841146	representative
ENSMUST00000105366.2:chr10:+|781:97:463|canonical|ATG	Atp5d-canonical1	0.293444902	0.453898121	representative
ENSMUST00000105539.2:chr10:-|1961:298:1219|canonical|ATG	Pex3-canonical3	-1.614086687	0.454089517
ENSMUST00000212376.3:chr14:-|8107:400:6529|canonical|ATG	Dock9-canonical1	-0.339798563	0.45412124	representative
ENSMUST00000109019.8:chr11:-|504:288:402|canonical|ATG	Uqcrq-canonical1	-0.538092527	0.454193125
ENSMUST00000173628.8:chr17:+|948:135:258|canonical|ATG	Flot1-canonical1	0.690297326	0.454409735	representative
ENSMUST00000204272.3:chr6:-|905:163:748|canonical|ATG	Wbp11-canonical1	-1.596316198	0.454591434	representative
ENSMUST00000167354.8:chr3:+|1986:218:1583|canonical|ATG	Fxr1-canonical5	-0.446826568	0.454882479	representative
ENSMUST00000076698.13:chr12:+|4999:78:864|canonical|ATG	Sypl-canonical2	-0.602323547	0.455807827	representative
ENSMUST00000165315.9:chr9:-|3109:145:2959|canonical|ATG	Snx14-canonical1	-0.549154455	0.45609549
ENSMUST00000237337.2:chr19:+|1589:84:1440|canonical|ATG	Ddb1-canonical2	-0.248168943	0.457150113	representative
ENSMUST00000038228.11:chr2:-|5488:141:1149|canonical|ATG	Tmx4-canonical1	-0.322197477	0.457209917	representative
ENSMUST00000023672.10:chr16:-|2190:96:693|canonical|ATG	Rcan1-canonical1	0.57935251	0.457290763	representative
ENSMUST00000020499.14:chr11:+|1950:119:1547|canonical|ATG	Slc36a1-canonical1	-1.601360613	0.457321141	representative
ENSMUST00000108867.2:chr11:+|1611:141:1569|canonical|ATG	Slc36a1-canonical2	-1.601360613	0.457321141
ENSMUST00000108872.9:chr11:+|5264:145:1573|canonical|ATG	Slc36a1-canonical3	-1.601360613	0.457321141	representative
ENSMUST00000174265.2:chr6:-|1743:73:1744|canonical|ATG	Ptpn6-canonical4	-1.713910251	0.457321141	representative
ENSMUST00000140991.2:chr11:+|3654:395:1322|canonical|ATG	Sap30bp-canonical1	-0.485214585	0.457750235	representative
ENSMUST00000076734.8:chr17:+|4866:411:4218|canonical|ATG	Scaf8-canonical1	-0.544986147	0.457826078	representative
ENSMUST00000044455.8:chr1:-|11876:213:1893|canonical|ATG	Zfp451-canonical1	-0.701477916	0.457980961	representative
ENSMUST00000200948.2:chr7:-|1430:432:1194|canonical|ATG	Pagr1a-canonical1	-1.712390576	0.458118685	representative
ENSMUST00000202798.2:chr7:-|1412:432:1194|canonical|ATG	Gm42742-canonical1	-1.712390576	0.458118685	representative
ENSMUST00000087210.7:chr17:+|4222:533:3200|canonical|ATG	Ppp1r10-canonical1	0.390048503	0.458695769	representative
ENSMUST00000087211.9:chr17:+|4255:564:3231|canonical|ATG	Ppp1r10-canonical2	0.390048503	0.458695769	representative
ENSMUST00000022235.6:chr13:+|4484:616:1882|canonical|ATG	Htr1a-canonical1	-0.814672827	0.458811376
ENSMUST00000058326.6:chr14:-|5147:588:3603|canonical|ATG	Sall2-canonical1	-0.431678321	0.459099749	representative
ENSMUST00000236503.2:chr17:-|1987:97:1921|canonical|ATG	Akap8l-canonical2	0.548185273	0.459337906	representative
ENSMUST00000068726.13:chr2:+|7851:256:1720|canonical|ATG	Celf1-canonical4	-0.318896519	0.459473499	representative
ENSMUST00000207549.2:chr7:+|3492:1397:3104|canonical|ATG	Tacc2-canonical1	-0.644192013	0.459666991	representative
ENSMUST00000021790.7:chr13:+|914:144:489|canonical|ATG	Tmem14c-canonical1	-0.446017397	0.459767697	representative
ENSMUST00000103061.3:chr11:+|1832:479:1559|canonical|ATG	Amz2-canonical3	-1.64710299	0.460259143
ENSMUST00000238823.2:chr10:-|1477:100:1441|canonical|ATG	Celf5-canonical1	0.376319119	0.460424053	representative
ENSMUST00000239077.2:chr14:-|6996:400:6568|canonical|ATG	Dock9-canonical2	-0.33910168	0.460546056	representative
ENSMUST00000051064.9:chr3:+|3292:30:1005|canonical|ATG	Zc2hc1a-canonical2	-0.630411748	0.460687722	representative
ENSMUST00000135678.2:chr18:+|774:60:330|canonical|ATG	Atp5a1-canonical3	-0.288741534	0.460740801	representative
ENSMUST00000034820.16:chr9:+|4646:581:2876|canonical|ATG	Tle3-canonical5	0.459967211	0.460749512	representative
ENSMUST00000033809.4:chrX:+|1965:130:1087|canonical|ATG	Prps1-canonical1	-0.625049448	0.461194577	representative
ENSMUST00000024747.14:chr17:-|2765:460:901|canonical|ATG	Vegfa-canonical3	0.870216905	0.461205724	representative
ENSMUST00000090929.12:chr3:-|3706:113:3206|canonical|ATG	Rusc1-canonical1	0.361166144	0.461295111	representative
ENSMUST00000237823.2:chr19:-|3475:53:1343|canonical|ATG	Gda-canonical2	-0.414588711	0.461546275	representative
ENSMUST00000159630.8:chr9:+|4065:563:2702|canonical|ATG	Tle3-canonical6	0.494705679	0.461935869	representative
ENSMUST00000032802.5:chr7:+|4113:177:1857|canonical|ATG	Zfp84-canonical1	-1.725736582	0.462098233	representative
ENSMUST00000238457.2:chr11:-|6389:14:2333|canonical|ATG	Rap1gap2-canonical1	-0.408689881	0.462211108	representative
ENSMUST00000022057.9:chr13:+|5090:96:753|canonical|ATG	Tppp-canonical1	0.229998931	0.462491988	representative
ENSMUST00000098015.10:chr7:+|4803:61:3760|canonical|ATG	Gm49368-canonical1	-0.439265648	0.462966309	representative
ENSMUST00000205002.3:chr6:-|1445:14:1148|canonical|ATG	Ndufa9-canonical2	-0.299642657	0.463030374	representative
ENSMUST00000120355.8:chr7:+|3701:65:3569|canonical|ATG	Itgam-canonical1	-0.438510759	0.463187266	representative
ENSMUST00000098143.11:chr4:+|4594:130:3475|canonical|ATG	Nfx1-canonical3	-0.409150989	0.464098865	representative
ENSMUST00000238555.2:chr4:-|17480:336:16308|canonical|ATG	Macf1-canonical2	0.364093722	0.464784689	representative
ENSMUST00000238729.2:chr11:+|7131:1:1948|canonical|ATG	Socs7-canonical2	0.756826621	0.464922954	representative
ENSMUST00000034623.8:chr9:-|1220:300:960|canonical|ATG	Trappc4-canonical2	-0.46628301	0.464928597	representative
ENSMUST00000025931.14:chr19:+|2381:255:1665|canonical|ATG	Pdcd4-canonical1	-0.319649628	0.465350114	representative
ENSMUST00000074371.13:chr19:+|2408:291:1701|canonical|ATG	Pdcd4-canonical2	-0.319649628	0.465350114	representative
ENSMUST00000165617.3:chr19:+|1733:138:1548|canonical|ATG	Pdcd4-canonical3	-0.319649628	0.465350114	representative
ENSMUST00000166367.8:chr9:-|5942:222:2709|canonical|ATG	Cul5-canonical2	-0.511294004	0.465350114	representative
ENSMUST00000135523.5:chr14:-|4773:215:3224|canonical|ATG	Sall2-canonical2	-0.423923216	0.465439822	representative
ENSMUST00000034470.11:chr9:-|3575:445:1456|canonical|ATG	Vps26b-canonical1	-0.431242823	0.465637097	representative
ENSMUST00000035237.12:chr9:+|3662:66:2955|canonical|ATG	Usp4-canonical1	-0.540018983	0.465637097	representative
ENSMUST00000182600.8:chr10:+|1697:139:1306|canonical|ATG	Anks1b-canonical1	-0.386183616	0.465967032	representative
ENSMUST00000060711.8:chr9:+|7149:17:1838|canonical|ATG	Epm2aip1-canonical1	-0.404796012	0.466160169	representative
ENSMUST00000135807.2:chr9:+|4245:33:1854|canonical|ATG	Epm2aip1-canonical2	-0.404796012	0.466160169	representative
ENSMUST00000035635.10:chr5:+|7387:240:3657|canonical|ATG	Bmp2k-canonical1	0.535309156	0.46643459	representative
ENSMUST00000107245.9:chr4:-|9116:1014:2496|canonical|ATG	Nfib-canonical1	-0.34070588	0.46643459	representative
ENSMUST00000238731.2:chr4:-|17268:166:16096|canonical|ATG	Macf1-canonical3	0.363318258	0.46643459	representative
ENSMUST00000102521.9:chr11:-|6565:241:2380|canonical|ATG	Rap1gap2-canonical2	-0.407338907	0.467081422	representative
ENSMUST00000008004.10:chr8:-|2137:53:1496|canonical|ATG	Ddx49-canonical1	-0.634594811	0.467151186	representative
ENSMUST00000065938.15:chr3:-|4185:122:956|canonical|ATG	Impa1-canonical1	-0.420120841	0.46732487	representative
ENSMUST00000056521.12:chr16:+|2394:188:800|canonical|ATG	Bmerb1-canonical1	-0.404679958	0.467551812	representative
ENSMUST00000029780.12:chr3:-|3364:180:1779|canonical|ATG	Ptbp2-canonical1	-0.402974119	0.468024435	representative
ENSMUST00000033775.9:chrX:-|2525:191:1592|canonical|ATG	Mpp1-canonical1	-0.553542551	0.468211714	representative
ENSMUST00000161207.8:chr9:+|2592:44:2333|canonical|ATG	Tle3-canonical7	0.459858369	0.468325948	representative
ENSMUST00000068747.14:chr2:+|7614:110:1571|canonical|ATG	Celf1-canonical5	-0.315420567	0.468383021	representative
ENSMUST00000111449.8:chr2:+|4441:12:1473|canonical|ATG	Celf1-canonical6	-0.315420567	0.468383021	representative
ENSMUST00000111451.10:chr2:+|4678:256:1717|canonical|ATG	Celf1-canonical7	-0.315420567	0.468383021	representative
ENSMUST00000177642.8:chr2:+|7806:309:1770|canonical|ATG	Celf1-canonical8	-0.315420567	0.468383021	representative
ENSMUST00000186131.7:chr14:-|1005:250:736|canonical|ATG	Spcs1-canonical1	-0.368305275	0.468560529	representative
ENSMUST00000226782.2:chr14:-|949:193:679|canonical|ATG	Spcs1-canonical2	-0.368305275	0.468560529	representative
ENSMUST00000005493.14:chr15:-|4163:524:2156|canonical|ATG	Slc1a3-canonical2	-0.1554829	0.469010187	representative
ENSMUST00000034370.17:chr8:-|3811:59:3323|canonical|ATG	Slc12a4-canonical1	0.430438669	0.469195439
ENSMUST00000116429.9:chr8:-|3755:6:3264|canonical|ATG	Slc12a4-canonical2	0.430438669	0.469195439	representative
ENSMUST00000029444.13:chr3:+|8875:587:4010|canonical|ATG	Trim33-canonical1	-0.487810245	0.469286937	representative
ENSMUST00000194959.6:chr9:+|3436:6:2754|canonical|ATG	Usp4-canonical2	-0.535835549	0.469328701	representative
ENSMUST00000094681.11:chr2:-|4728:447:1929|canonical|ATG	Wipf1-canonical1	0.658687344	0.469656837	representative
ENSMUST00000102679.8:chr2:-|2039:295:1777|canonical|ATG	Wipf1-canonical2	0.658687344	0.469656837	representative
ENSMUST00000102680.8:chr2:-|4032:180:1662|canonical|ATG	Wipf1-canonical3	0.658687344	0.469656837	representative
ENSMUST00000044721.13:chr11:+|4008:178:2695|canonical|ATG	Atp6v0a1-canonical1	-0.220064586	0.469688899	representative
ENSMUST00000164096.2:chr1:-|669:33:309|canonical|ATG	Snrpe-canonical1	-1.57924188	0.470335889	representative
ENSMUST00000070782.13:chr2:+|3303:58:3028|canonical|ATG	Dlgap4-canonical3	0.356043979	0.470508144	representative
ENSMUST00000109567.10:chr2:+|4840:413:3383|canonical|ATG	Dlgap4-canonical4	0.356043979	0.470508144	representative
ENSMUST00000111742.8:chr6:-|2556:291:1452|canonical|ATG	Bcat1-canonical1	-0.441003978	0.470995184	representative
ENSMUST00000021335.7:chr12:+|2096:6:1926|canonical|ATG	Scfd1-canonical1	-0.487723296	0.47111168	representative
ENSMUST00000200097.5:chr3:-|3777:596:2192|canonical|ATG	Ptbp2-canonical2	-0.401122577	0.47115967	representative
ENSMUST00000207278.2:chr7:-|2287:405:2262|canonical|ATG	Med25-canonical1	0.458398272	0.47115967	representative
ENSMUST00000238891.2:chr16:+|4049:105:3249|canonical|ATG	Tnk2-canonical1	-0.593671814	0.471167414	representative
ENSMUST00000028880.10:chr2:+|3316:500:2546|canonical|ATG	Slc20a1-canonical1	0.445466649	0.471806328	representative
ENSMUST00000110315.2:chr2:+|3219:410:2456|canonical|ATG	Slc20a1-canonical2	0.445466649	0.471806328	representative
ENSMUST00000163483.2:chr11:+|2657:29:647|canonical|ATG	Rab1a-canonical1	-0.332321152	0.472012728	representative
ENSMUST00000163748.8:chr3:-|2656:199:1981|canonical|ATG	Elf2-canonical4	0.75422293	0.472012728	representative
ENSMUST00000194641.6:chr3:-|5919:497:2279|canonical|ATG	Elf2-canonical5	0.75422293	0.472012728	representative
ENSMUST00000144576.8:chr1:-|822:93:375|canonical|ATG	Ufc1-canonical3	-0.548049031	0.472059922	representative
ENSMUST00000184326.8:chr9:-|2490:442:2206|canonical|ATG	Kri1-canonical1	-1.532355763	0.472071695
ENSMUST00000121829.8:chr10:-|2887:284:2516|canonical|ATG	Lrp1-canonical3	0.246250168	0.473195939	representative
ENSMUST00000023477.15:chr16:-|3951:95:2195|canonical|ATG	Dnm1l-canonical2	-0.274759556	0.473436707	representative
ENSMUST00000029303.13:chr3:+|6090:308:2906|canonical|ATG	Naa15-canonical1	-0.612455995	0.473635597	representative
ENSMUST00000042901.15:chr3:+|4316:359:4220|canonical|ATG	Smc4-canonical1	-1.36045761	0.473832918	representative
ENSMUST00000132523.8:chr10:-|938:286:625|canonical|ATG	Cbarp-canonical4	0.547616651	0.473991348	representative
ENSMUST00000147778.9:chr10:-|3175:288:627|canonical|ATG	Cbarp-canonical5	0.547616651	0.473991348	representative
ENSMUST00000044053.13:chr10:+|9271:196:5221|canonical|ATG	Shprh-canonical1	-0.408290913	0.474325468	representative
ENSMUST00000173039.9:chr9:-|2970:152:2834|canonical|ATG	Snx14-canonical2	-0.549352079	0.474499357
ENSMUST00000107410.8:chr3:+|652:40:517|canonical|ATG	Pmvk-canonical1	0.65627634	0.47466577
ENSMUST00000050872.15:chr4:-|8770:549:2262|canonical|ATG	Nfib-canonical2	-0.349641348	0.475154385
ENSMUST00000107247.8:chr4:-|3267:951:2634|canonical|ATG	Nfib-canonical3	-0.349641348	0.475154385	representative
ENSMUST00000107248.8:chr4:-|3294:951:2661|canonical|ATG	Nfib-canonical4	-0.349641348	0.475154385	representative
ENSMUST00000089287.7:chr6:-|2257:96:1485|canonical|ATG	Uba3-canonical1	-0.429291704	0.475322389	representative
ENSMUST00000111117.8:chr1:+|9161:526:5725|canonical|ATG	Cdc42bpa-canonical1	-0.462215224	0.475322389	representative
ENSMUST00000007130.15:chr9:+|3623:288:2634|canonical|ATG	Ctnnb1-canonical1	-0.206216117	0.475413163	representative
ENSMUST00000178812.9:chr9:+|2702:94:2440|canonical|ATG	Ctnnb1-canonical2	-0.206216117	0.475413163	representative
ENSMUST00000075829.3:chr10:-|666:112:541|canonical|ATG	Mrpl42-canonical1	-1.441869558	0.475818239	representative
ENSMUST00000218893.2:chr10:-|661:109:538|canonical|ATG	Mrpl42-canonical2	-1.441869558	0.475818239	representative
ENSMUST00000230022.2:chr16:-|2635:193:2032|canonical|ATG	Dnm1l-canonical3	-0.300228961	0.476109911	representative
ENSMUST00000051605.9:chr2:+|1950:267:756|canonical|ATG	Dut-canonical1	-1.470157006	0.476369308	representative
ENSMUST00000121685.8:chr10:-|899:253:853|canonical|ATG	Tfam-canonical2	-1.67409079	0.476369308
ENSMUST00000001419.10:chr18:+|2310:67:667|canonical|ATG	Zmat2-canonical1	-0.308198722	0.477345989	representative
ENSMUST00000238831.2:chr19:-|4342:495:4065|canonical|ATG	Sorbs1-canonical7	-0.258323939	0.477695505	representative
ENSMUST00000113975.3:chr16:+|10913:497:2654|canonical|ATG	Slc5a3-canonical1	-0.628528482	0.477785181	representative
ENSMUST00000161689.8:chr9:+|2836:426:2577|canonical|ATG	Tle3-canonical8	0.496149981	0.477786351	representative
ENSMUST00000142118.3:chr11:+|5079:81:3369|canonical|ATG	Adamts2-canonical1	-0.949519829	0.478712607	representative
ENSMUST00000109905.5:chr13:+|1420:6:714|canonical|ATG	Tmed9-canonical1	-0.340818254	0.479108888	representative
ENSMUST00000221317.2:chr12:+|5790:147:3354|canonical|ATG	Daam1-canonical3	-0.418320335	0.479213809	representative
ENSMUST00000143783.9:chr2:+|1696:529:1627|canonical|ATG	Lhx2-canonical1	0.753155344	0.47955381	representative
ENSMUST00000021950.15:chr13:-|3078:164:2285|canonical|ATG	Dbn1-canonical1	0.234713857	0.481142281	representative
ENSMUST00000029402.15:chr3:-|3150:579:2232|canonical|ATG	Slc33a1-canonical1	-0.561484889	0.481471493	representative
ENSMUST00000160883.2:chr3:-|1978:183:1836|canonical|ATG	Slc33a1-canonical2	-0.561484889	0.481471493	representative
ENSMUST00000161659.8:chr3:-|2554:477:2130|canonical|ATG	Slc33a1-canonical3	-0.561484889	0.481471493	representative
ENSMUST00000107503.8:chr3:-|3575:201:576|canonical|ATG	Syt11-canonical1	-0.269479073	0.481612323	representative
ENSMUST00000035565.5:chr17:+|14164:314:13196|canonical|ATG	Pkd1-canonical1	0.619696902	0.481865855	representative
ENSMUST00000225839.2:chr14:-|3189:104:1682|canonical|ATG	Cdadc1-canonical1	-1.649747944	0.481975483	representative
ENSMUST00000193839.6:chr18:+|4925:102:2811|canonical|ATG	Pcdha1-canonical1	0.733759214	0.482636721	representative
ENSMUST00000008445.7:chr18:+|1942:219:1377|canonical|ATG	Phax-canonical1	-0.538036763	0.48298412	representative
ENSMUST00000110043.8:chr11:+|3702:622:2686|canonical|ATG	Patz1-canonical2	-0.628833243	0.483320388	representative
ENSMUST00000048409.14:chr9:-|2605:363:1344|canonical|ATG	Elmod1-canonical1	-0.345170499	0.483326333	representative
ENSMUST00000034234.15:chr8:+|1789:102:1044|canonical|ATG	Coq9-canonical1	-0.415264196	0.48334198	representative
ENSMUST00000034349.10:chr8:-|1808:74:1679|canonical|ATG	Nae1-canonical1	-0.510117661	0.483343543	representative
ENSMUST00000009713.14:chr16:+|5815:172:3448|canonical|ATG	Mrtfb-canonical2	-0.302223878	0.483632813	representative
ENSMUST00000162525.8:chr10:-|2311:40:922|canonical|ATG	Kifbp-canonical1	0.297696205	0.483896272	representative
ENSMUST00000023291.6:chr15:+|5558:309:2802|canonical|ATG	Mapk8ip2-canonical1	0.277181185	0.485040623	representative
ENSMUST00000101017.9:chr11:-|1646:91:1039|canonical|ATG	Ndel1-canonical1	0.674818388	0.485040623	representative
ENSMUST00000108672.2:chr11:-|1653:113:1061|canonical|ATG	Ndel1-canonical2	0.674818388	0.485040623	representative
ENSMUST00000171751.10:chr15:-|6907:386:1736|canonical|ATG	Rbfox2-canonical3	-0.378866746	0.48515556	representative
ENSMUST00000168954.9:chr9:+|8703:384:5607|canonical|ATG	Arhgap32-canonical1	0.342227326	0.485671733	representative
ENSMUST00000182802.8:chr9:+|5621:329:5552|canonical|ATG	Arhgap32-canonical2	0.342227326	0.485671733	representative
ENSMUST00000040576.10:chr5:+|5068:301:1192|canonical|ATG	Parm1-canonical1	-0.526725231	0.485758345	representative
ENSMUST00000102727.3:chr11:-|2471:114:2118|canonical|ATG	Anxa6-canonical1	-0.232343606	0.486298218	representative
ENSMUST00000021567.6:chr12:+|12139:343:7378|canonical|ATG	Pcnx-canonical1	-0.389406616	0.487092407	representative
ENSMUST00000034529.14:chr9:-|3585:226:2794|canonical|ATG	Cul5-canonical3	-0.457590438	0.487949869	representative
ENSMUST00000067404.13:chr6:+|2766:353:1001|canonical|ATG	Fgfr1op2-canonical1	-1.697285446	0.48808882	representative
ENSMUST00000178328.8:chr3:-|1698:93:1095|canonical|ATG	Gyg-canonical1	-0.507157454	0.488233783	representative
ENSMUST00000034211.10:chr8:+|536:194:401|canonical|ATG	Mt3-canonical3	-0.252081346	0.488457183	representative
ENSMUST00000037401.10:chr2:+|5737:189:3222|canonical|ATG	Phf20-canonical1	-0.413809372	0.488616995	representative
ENSMUST00000111581.4:chr15:-|3072:231:1281|canonical|ATG	Rbfox2-canonical4	-0.351754638	0.488647723	representative
ENSMUST00000084519.7:chr7:+|4550:116:3788|canonical|ATG	Wdr11-canonical1	-0.401008282	0.489102513	representative
ENSMUST00000025228.12:chr18:-|2084:29:1745|canonical|ATG	Cdc23-canonical1	-0.447430849	0.489175674	representative
ENSMUST00000047488.15:chr11:-|6382:14:2291|canonical|ATG	Rap1gap2-canonical3	-0.397168473	0.489369507	representative
ENSMUST00000028944.4:chr2:-|3618:62:2111|canonical|ATG	Acss1-canonical1	0.581653321	0.489437311	representative
ENSMUST00000097453.9:chr1:+|6704:639:5715|canonical|ATG	Cdc42bpa-canonical2	-0.459885244	0.489855302	representative
ENSMUST00000033012.9:chr7:-|3346:166:3028|canonical|ATG	Copb1-canonical1	-0.295463558	0.489872686	representative
ENSMUST00000003049.8:chr7:-|2619:349:2587|canonical|ATG	Med25-canonical2	0.417296432	0.490013426
ENSMUST00000119227.3:chr17:-|452:26:410|canonical|ATG	Uqcc2-canonical2	-0.557708484	0.490178904	representative
ENSMUST00000210520.2:chr7:+|534:12:468|canonical|ATG	Nosip-canonical1	-0.540075135	0.490835929	representative
ENSMUST00000113247.8:chr6:+|1934:99:747|canonical|ATG	Trnt1-canonical1	-1.632681352	0.490982924	representative
ENSMUST00000106653.4:chr7:+|5540:205:4276|canonical|ATG	Usp47-canonical1	-0.39423362	0.49113154	representative
ENSMUST00000210309.2:chr7:+|5816:144:4275|canonical|ATG	Usp47-canonical2	-0.39423362	0.49113154	representative
ENSMUST00000082122.14:chr2:+|1020:83:686|canonical|ATG	Dut-canonical2	-1.52699236	0.491170745	representative
ENSMUST00000105639.4:chr4:-|642:4:628|canonical|ATG	Tprgl-canonical1	0.598545183	0.491342119	representative
ENSMUST00000103110.10:chr11:+|2716:178:2698|canonical|ATG	Atp6v0a1-canonical2	-0.218656405	0.491919518	representative
ENSMUST00000091418.12:chr2:-|5070:312:1971|canonical|ATG	Dnajc1-canonical1	-1.624834069	0.491972555	representative
ENSMUST00000166495.8:chr2:-|5497:331:1990|canonical|ATG	Dnajc1-canonical2	-1.624834069	0.491972555	representative
ENSMUST00000211344.2:chr7:-|606:57:546|canonical|ATG	Chmp2a-canonical4	-0.42706518	0.492106853	representative
ENSMUST00000159692.8:chr19:-|7058:61:2758|canonical|ATG	Ermp1-canonical1	-0.345746535	0.492293678	representative
ENSMUST00000092663.4:chr11:+|3813:1:2500|canonical|ATG	Atp6v0a1-canonical3	-0.21843421	0.492321941	representative
ENSMUST00000168757.9:chr11:+|3967:143:2660|canonical|ATG	Atp6v0a1-canonical4	-0.21843421	0.492321941	representative
ENSMUST00000070112.6:chr2:-|861:165:684|canonical|ATG	Ndufa8-canonical1	-0.421782123	0.492547989
ENSMUST00000122026.6:chr5:+|1668:133:1255|canonical|ATG	Lias-canonical1	-0.608232027	0.492581955	representative
ENSMUST00000111394.8:chr5:-|7452:359:7121|canonical|ATG	Ncor2-canonical6	0.309276592	0.493029392	representative
ENSMUST00000038382.5:chr1:-|4809:286:2269|canonical|ATG	Jph1-canonical1	-1.596419623	0.493188204	representative
ENSMUST00000022819.13:chr14:-|4489:1117:3004|canonical|ATG	Jph4-canonical1	0.354841772	0.493329071	representative
ENSMUST00000124493.2:chr14:-|3200:279:2166|canonical|ATG	Jph4-canonical2	0.354841772	0.493329071	representative
ENSMUST00000078617.5:chr4:-|2052:66:1326|canonical|ATG	Aldoart1-canonical1	-0.267683864	0.493601752
ENSMUST00000179234.2:chr4:-|2050:229:1324|canonical|ATG	Aldoart1-canonical2	-0.267683864	0.493601752	representative
ENSMUST00000062181.9:chr7:-|2029:683:1562|canonical|ATG	Zfp146-canonical1	-1.563150853	0.493693709	representative
ENSMUST00000112934.8:chr2:-|8948:240:3618|canonical|ATG	Rc3h2-canonical3	-0.493331557	0.493842312	representative
ENSMUST00000023686.15:chr16:-|2347:261:738|canonical|ATG	Tmem50b-canonical1	-0.482821792	0.49399415	representative
ENSMUST00000221721.2:chr12:+|8318:350:7367|canonical|ATG	Pcnx-canonical2	-0.387470224	0.494088535	representative
ENSMUST00000027886.14:chr1:-|4237:139:1834|canonical|ATG	Ralgps2-canonical1	-0.620463054	0.494214833	representative
ENSMUST00000063199.13:chr1:-|2947:127:1900|canonical|ATG	Ralgps2-canonical2	-0.620463054	0.494214833	representative
ENSMUST00000171292.8:chr1:-|3346:120:1893|canonical|ATG	Ralgps2-canonical3	-0.620463054	0.494214833	representative
ENSMUST00000191605.7:chr1:-|2958:144:1917|canonical|ATG	Ralgps2-canonical4	-0.620463054	0.494214833
ENSMUST00000029759.16:chr3:-|2741:282:1653|canonical|ATG	Mettl14-canonical1	-1.399157667	0.494224419	representative
ENSMUST00000024756.5:chr17:+|2534:174:1608|canonical|ATG	Enpp5-canonical1	-0.253537142	0.494412187	representative
ENSMUST00000154166.8:chr17:+|2490:122:1556|canonical|ATG	Enpp5-canonical2	-0.253537142	0.494412187	representative
ENSMUST00000212297.2:chr8:-|1080:74:803|canonical|ATG	Calb2-canonical2	-0.51479625	0.494493894	representative
ENSMUST00000108339.8:chr4:-|6453:261:2238|canonical|ATG	Asph-canonical1	-0.49484034	0.495374463	representative
ENSMUST00000108751.8:chr11:+|4021:320:3281|canonical|ATG	Mprip-canonical1	0.380992839	0.495375472	representative
ENSMUST00000022286.8:chr13:-|1698:203:731|canonical|ATG	Ndufs4-canonical1	-0.507519306	0.495681458	representative
ENSMUST00000118410.8:chr3:-|2988:122:953|canonical|ATG	Impa1-canonical2	-0.485515679	0.495808882	representative
ENSMUST00000216877.2:chr9:+|2236:76:361|canonical|ATG	Stoml1-canonical2	-1.589613683	0.496460535	representative
ENSMUST00000037182.14:chr8:-|12836:211:2368|canonical|ATG	Hook3-canonical1	-0.667960135	0.49649179	representative
ENSMUST00000140012.8:chr8:-|3222:213:1785|canonical|ATG	Pgbd5-canonical4	-0.354981213	0.496704751	representative
ENSMUST00000116371.8:chr11:+|8766:320:3395|canonical|ATG	Mprip-canonical2	0.380212067	0.496911385	representative
ENSMUST00000048155.16:chr12:+|4226:182:2699|canonical|ATG	Rbm25-canonical1	-0.361184565	0.497407242	representative
ENSMUST00000048252.11:chr6:-|1642:291:1473|canonical|ATG	Bcat1-canonical2	-0.436877558	0.497411993	representative
ENSMUST00000118209.8:chr3:-|1604:546:1317|canonical|ATG	Atp5pb-canonical1	-0.218947283	0.497455293	representative
ENSMUST00000060253.5:chr17:+|6801:100:2065|canonical|ATG	Fem1a-canonical1	-0.668038647	0.49768821	representative
ENSMUST00000235859.2:chr19:-|2179:37:940|canonical|ATG	Pum3-canonical1	-1.65876912	0.498272847
ENSMUST00000203674.3:chr6:-|424:135:402|canonical|ATG	Rab7-canonical6	-0.444485813	0.498397507	representative
ENSMUST00000030365.6:chr4:-|1498:74:1346|canonical|ATG	Mrpl37-canonical1	0.568219593	0.498442727	representative
ENSMUST00000193266.6:chr3:+|7480:1326:3774|canonical|ATG	Naa15-canonical2	-0.591251075	0.498462262
ENSMUST00000027502.16:chr1:+|4173:141:1323|canonical|ATG	Atg4b-canonical1	-0.511196643	0.498601421	representative
ENSMUST00000119993.8:chr3:+|2107:284:878|canonical|ATG	Tspan5-canonical1	-0.625096696	0.498978159	representative
ENSMUST00000121826.3:chr3:+|1114:308:902|canonical|ATG	Tspan5-canonical2	-0.625096696	0.498978159	representative
ENSMUST00000026841.15:chr5:+|2033:101:1529|canonical|ATG	Hadhb-canonical1	-0.533633945	0.499020397	representative
ENSMUST00000114783.6:chr5:+|2045:124:1552|canonical|ATG	Hadhb-canonical2	-0.533633945	0.499020397	representative
ENSMUST00000114786.8:chr5:+|2048:120:1548|canonical|ATG	Hadhb-canonical3	-0.533633945	0.499020397	representative
ENSMUST00000111448.2:chr2:+|4432:12:1464|canonical|ATG	Celf1-canonical9	-0.307494005	0.499450516	representative
ENSMUST00000038874.12:chr2:-|10709:93:1914|canonical|ATG	Scai-canonical1	-0.525494336	0.499527324	representative
ENSMUST00000043169.14:chr12:-|5446:647:3119|canonical|ATG	Arel1-canonical1	-0.571049274	0.499675603	representative
ENSMUST00000102866.10:chr2:+|2824:320:1190|canonical|ATG	Set-canonical1	-0.543802523	0.499808516	representative
ENSMUST00000166358.8:chr8:+|2963:103:349|canonical|ATG	Ndrg4-canonical1	-0.350295798	0.499974844	representative
ENSMUST00000166713.9:chr5:+|7139:294:3363|canonical|ATG	Cpeb2-canonical2	0.516977561	0.500216517	representative
ENSMUST00000064821.14:chr7:+|4682:104:3569|canonical|ATG	Itgam-canonical2	-0.433715724	0.500298601	representative
ENSMUST00000106242.10:chr7:+|4649:75:3537|canonical|ATG	Itgam-canonical3	-0.433715724	0.500298601	representative
ENSMUST00000225247.3:chr14:+|2662:632:2273|canonical|ATG	Amer2-canonical1	0.459894183	0.500341618
ENSMUST00000028909.5:chr2:-|2419:146:1361|canonical|ATG	Snx5-canonical1	-0.544626417	0.50039654	representative
ENSMUST00000110030.10:chr2:-|2512:239:1454|canonical|ATG	Snx5-canonical2	-0.544626417	0.50039654	representative
ENSMUST00000139238.2:chr2:-|695:43:223|canonical|ATG	Dnm1-canonical1	0.332290111	0.50064803	representative
ENSMUST00000113885.8:chrX:-|4578:788:2336|canonical|ATG	Arhgef9-canonical11	-0.45536405	0.500880319	representative
ENSMUST00000064770.9:chr4:-|8429:549:1812|canonical|ATG	Nfib-canonical5	-0.328674671	0.500968436
ENSMUST00000201120.2:chr5:+|3850:37:397|canonical|ATG	Pomp-canonical1	-0.375325274	0.50147012	representative
ENSMUST00000107803.7:chr3:+|3983:106:3892|canonical|ATG	Smc4-canonical2	-1.371458849	0.5017033	representative
ENSMUST00000215510.2:chr7:+|4697:203:4334|canonical|ATG	Usp47-canonical3	-0.391119318	0.502461166	representative
ENSMUST00000080861.6:chr2:-|946:539:911|canonical|ATG	Rpl35-canonical1	0.511928513	0.503175713	representative
ENSMUST00000033269.15:chr7:-|2321:434:1772|canonical|ATG	Ctbp2-canonical1	-0.846550072	0.503284487	representative
ENSMUST00000052266.15:chr6:+|4824:69:2997|canonical|ATG	Exoc4-canonical1	-0.303830563	0.503284487	representative
ENSMUST00000133181.2:chr18:-|4133:29:1823|canonical|ATG	Cdc23-canonical2	-0.422983282	0.503284487	representative
ENSMUST00000031198.11:chr5:-|2721:84:1371|canonical|ATG	Dipk1a-canonical1	-1.672393671	0.503389272	representative
ENSMUST00000100644.10:chr11:+|7390:816:6177|canonical|ATG	Tspoap1-canonical1	0.922254308	0.503439622
ENSMUST00000094821.4:chr7:-|5360:108:4845|canonical|ATG	Bicra-canonical1	0.833837555	0.503506993	representative
ENSMUST00000210781.2:chr7:-|5975:133:4870|canonical|ATG	Bicra-canonical2	0.833837555	0.503506993	representative
ENSMUST00000094934.11:chr2:+|3355:356:2138|canonical|ATG	Gad1-canonical1	-0.322092612	0.503814014	representative
ENSMUST00000107246.2:chr4:-|3075:1014:2475|canonical|ATG	Nfib-canonical6	-0.337465288	0.504187677	representative
ENSMUST00000151287.8:chr17:+|2446:185:1856|canonical|ATG	Tcp1-canonical2	-0.289692202	0.504516132	representative
ENSMUST00000123594.8:chr19:-|1728:171:897|canonical|ATG	Otub1-canonical2	-0.220467508	0.505038387	representative
ENSMUST00000105336.9:chr10:+|6808:239:4862|canonical|ATG	Dot1l-canonical1	0.731552065	0.505066812	representative
ENSMUST00000200647.2:chr3:+|2620:186:564|canonical|ATG	Rbm8a-canonical1	-1.254380735	0.505066812	representative
ENSMUST00000096261.5:chr19:-|890:108:627|canonical|ATG	Polr2g-canonical1	-0.509332925	0.505456088	representative
ENSMUST00000163879.9:chr9:-|2408:228:2238|canonical|ATG	Atp2c1-canonical4	-0.439506397	0.505586218	representative
ENSMUST00000106448.9:chr4:+|1555:86:1445|canonical|ATG	Eif2b3-canonical1	-1.603641468	0.505842226	representative
ENSMUST00000150268.8:chr3:+|1851:125:1667|canonical|ATG	Plrg1-canonical1	-0.558697046	0.506051749	representative
ENSMUST00000128081.8:chr8:+|4707:19:1465|canonical|ATG	Fto-canonical1	-0.285960416	0.506805167	representative
ENSMUST00000022589.9:chr14:+|3142:748:2680|canonical|ATG	Enox1-canonical1	-1.598461127	0.506952506
ENSMUST00000227662.2:chr14:+|3064:260:2249|canonical|ATG	Enox1-canonical2	-1.598461127	0.506952506
[truncated: 32,329 more rows]
