# Supplementary material for: Activity-dependent ribosome profiling reveals the landscape of canonical and non-canonical translation in brain tissue
Source: Nat Commun. 2026 Jul 23;17:6179. doi: 10.1038/s41467-026-74968-z (PMC13396407; doi:10.1038/s41467-026-74968-z)
Supplement: Supplementary file 6 — Supplementary Data 4 [file 41467_2026_74968_MOESM6_ESM.csv]

Archive with 2 entries (2 files):
- Supplementary Table 4.csv
- __MACOSX/._Supplementary Table 4.csv
