# Supplementary material for: Activity-dependent ribosome profiling reveals the landscape of canonical and non-canonical translation in brain tissue
Source: Nat Commun. 2026 Jul 23;17:6179. doi: 10.1038/s41467-026-74968-z (PMC13396407; doi:10.1038/s41467-026-74968-z)
Supplement: Supplementary file 6 — Supplementary Data 4 [file 41467_2026_74968_MOESM6_ESM.csv › Supplementary Table 4.csv]

ORF	Gene symbol	log2FC	padj	Label
ENSMUST00000028166.9:chr2:-|3568:392:2243|extension|ACG	Nr4a2-extension1	5.512777017	0
ENSMUST00000028166.9:chr2:-|3568:398:2243|extension|CTG	Nr4a2-extension2	5.512777017	0
ENSMUST00000112629.8:chr2:-|3422:246:2097|extension|ACG	Nr4a2-extension3	5.512777017	0
ENSMUST00000112629.8:chr2:-|3422:252:2097|extension|CTG	Nr4a2-extension4	5.512777017	0
ENSMUST00000064922.7:chr8:-|1809:53:1325|extension|CTG	Junb-extension1	4.47624461	1.0438E-252
ENSMUST00000064922.7:chr8:-|1809:65:1325|extension|ACG	Junb-extension2	4.478720145	2.7827E-248
ENSMUST00000064922.7:chr8:-|1809:128:1325|extension|ACG	Junb-extension3	4.487270835	7.0115E-244
ENSMUST00000064922.7:chr8:-|1809:143:1325|extension|CTG	Junb-extension4	4.482172057	3.2141E-239
ENSMUST00000030025.10:chr4:+|5720:663:2628|extension|ACG	Nr4a3-extension1	3.992366168	1.4825E-234
ENSMUST00000030025.10:chr4:+|5720:543:2628|extension|ACG	Nr4a3-extension2	4.001052718	8.1304E-233
ENSMUST00000025025.7:chr17:-|1990:152:1301|extension|CTG	Dusp1-extension1	4.04608362	1.2823E-230
ENSMUST00000064922.7:chr8:-|1809:176:1325|extension|ACG	Junb-extension5	4.479403	1.647E-228
ENSMUST00000025025.7:chr17:-|1990:167:1301|extension|ACG	Dusp1-extension2	4.037237483	7.3101E-228
ENSMUST00000025025.7:chr17:-|1990:176:1301|extension|CTG	Dusp1-extension3	4.025653269	8.8135E-228
ENSMUST00000025025.7:chr17:-|1990:173:1301|extension|ACG	Dusp1-extension4	4.030718106	3.6472E-227
ENSMUST00000025025.7:chr17:-|1990:185:1301|extension|CTG	Dusp1-extension5	4.115432092	3.4296E-210
ENSMUST00000025025.7:chr17:-|1990:191:1301|extension|CTG	Dusp1-extension6	4.112998861	4.2245E-210
ENSMUST00000148314.3:chr2:-|1240:94:664|extension|ACG	Gm13889-extension1	3.776159769	4.451E-172
ENSMUST00000148314.3:chr2:-|1240:172:664|extension|TTG	Gm13889-extension2	3.750113354	3.7134E-168
ENSMUST00000031017.11:chr5:+|6537:799:1885|extension|GTG	Fosl2-extension1	3.746179384	8.7821E-146
ENSMUST00000031017.11:chr5:+|6537:835:1885|extension|CTG	Fosl2-extension2	3.721726083	1.0074E-143
ENSMUST00000031017.11:chr5:+|6537:811:1885|extension|GTG	Fosl2-extension3	3.719007159	4.0747E-143
ENSMUST00000031017.11:chr5:+|6537:874:1885|extension|CTG	Fosl2-extension4	3.721898537	2.6317E-136
ENSMUST00000035065.9:chr1:+|4453:137:2009|extension|CTG	Ptgs2-extension1	5.30886155	2.3293E-132
ENSMUST00000035065.9:chr1:+|4453:80:2009|extension|CTG	Ptgs2-extension2	5.318782325	2.1911E-130
ENSMUST00000236661.2:chr17:-|1587:326:899|extension|CTG	Dusp1-extension7	4.155984405	6.289E-113
ENSMUST00000236661.2:chr17:-|1587:335:899|extension|CTG	Dusp1-extension8	4.155820106	1.7525E-112
ENSMUST00000236661.2:chr17:-|1587:197:899|extension|CTG	Dusp1-extension9	4.062048179	1.1514E-111
ENSMUST00000236661.2:chr17:-|1587:341:899|extension|CTG	Dusp1-extension10	4.169981366	2.2375E-110
ENSMUST00000039568.11:chr14:-|4000:177:3405|extension|TTG	Pcdh8-extension1	3.003535197	8.8635E-109
ENSMUST00000236661.2:chr17:-|1587:221:899|extension|ACG	Dusp1-extension11	4.088522392	1.5773E-107
ENSMUST00000236661.2:chr17:-|1587:251:899|extension|GTG	Dusp1-extension12	4.151987769	5.865E-107
ENSMUST00000236661.2:chr17:-|1587:317:899|extension|GTG	Dusp1-extension13	4.121089731	1.6711E-104
ENSMUST00000236661.2:chr17:-|1587:239:899|extension|CTG	Dusp1-extension14	4.14412653	8.366E-104
ENSMUST00000005620.10:chr8:+|2996:134:1163|extension|GTG	Dnajb1-extension1	2.689113282	1.8681E-102
ENSMUST00000195355.2:chr14:-|3704:177:3114|extension|TTG	Pcdh8-extension2	3.013977739	3.7638E-99
ENSMUST00000024839.6:chr17:-|4521:134:2489|extension|GTG	Sik1-extension1	4.356551011	6.15732E-96
ENSMUST00000061639.10:chr7:-|5223:140:2327|extension|GTG	Spty2d1-extension1	2.998939479	4.57943E-82
ENSMUST00000061639.10:chr7:-|5223:146:2327|extension|GTG	Spty2d1-extension2	3.003294782	7.03376E-82
ENSMUST00000030811.2:chr4:+|3043:213:1659|extension|CTG	Errfi1-extension1	3.591211754	6.4659E-80
ENSMUST00000073600.9:chr4:+|3036:201:1647|extension|CTG	Errfi1-extension2	3.591211754	6.4659E-80
ENSMUST00000127206.8:chr1:-|3021:38:680|extension|CTG	Rgs2-extension1	3.10456642	1.97076E-79
ENSMUST00000015456.10:chr10:+|1284:181:727|extension|CTG	Gadd45b-extension1	3.226025937	1.60903E-74
ENSMUST00000015456.10:chr10:+|1284:187:727|extension|TTG	Gadd45b-extension2	3.194149932	1.299E-71
ENSMUST00000015456.10:chr10:+|1284:169:727|extension|TTG	Gadd45b-extension3	3.176984446	1.00841E-70
ENSMUST00000015456.10:chr10:+|1284:226:727|extension|GTG	Gadd45b-extension4	3.200951211	3.11428E-70
ENSMUST00000212300.2:chr8:+|2854:187:1021|extension|ACG	Dnajb1-extension2	2.590323027	3.6455E-70
ENSMUST00000212300.2:chr8:+|2854:211:1021|extension|CTG	Dnajb1-extension3	2.595892067	7.76656E-70
ENSMUST00000052168.6:chr2:+|2832:260:1676|extension|GTG	Otud1-extension1	3.398043474	9.11875E-70
ENSMUST00000052168.6:chr2:+|2832:143:1676|extension|CTG	Otud1-extension2	3.370161184	1.40964E-69
ENSMUST00000052168.6:chr2:+|2832:155:1676|extension|ACG	Otud1-extension3	3.368917868	1.80415E-69
ENSMUST00000015456.10:chr10:+|1284:34:727|extension|CTG	Gadd45b-extension5	3.229932225	2.30849E-69
ENSMUST00000015456.10:chr10:+|1284:16:727|extension|CTG	Gadd45b-extension6	3.210679146	3.65068E-69
ENSMUST00000021271.14:chr11:+|4671:165:4071|extension|CTG	Per1-extension1	2.582382537	6.20884E-68
ENSMUST00000166748.8:chr11:+|4636:142:4048|extension|CTG	Per1-extension2	2.582382537	6.20884E-68
ENSMUST00000015456.10:chr10:+|1284:22:727|extension|CTG	Gadd45b-extension7	3.231736108	1.73572E-67
ENSMUST00000021271.14:chr11:+|4671:180:4071|extension|CTG	Per1-extension3	2.576222565	2.70869E-67
ENSMUST00000166748.8:chr11:+|4636:157:4048|extension|CTG	Per1-extension4	2.576222565	2.70869E-67
ENSMUST00000015456.10:chr10:+|1284:148:727|extension|ACG	Gadd45b-extension8	3.179324443	4.09273E-67
ENSMUST00000101004.9:chr11:+|3507:191:2705|extension|CTG	Per1-extension5	2.686828279	2.11245E-66
ENSMUST00000101004.9:chr11:+|3507:206:2705|extension|CTG	Per1-extension6	2.678385954	1.84549E-65
ENSMUST00000102605.3:chr11:+|4537:91:3937|extension|CTG	Per1-extension7	2.571390288	2.4241E-65
ENSMUST00000021271.14:chr11:+|4671:147:4071|extension|GTG	Per1-extension8	2.573556711	4.51287E-65
ENSMUST00000166748.8:chr11:+|4636:124:4048|extension|GTG	Per1-extension9	2.573556711	4.51287E-65
ENSMUST00000021271.14:chr11:+|4671:144:4071|extension|GTG	Per1-extension10	2.575199327	7.82543E-65
ENSMUST00000166748.8:chr11:+|4636:121:4048|extension|GTG	Per1-extension11	2.575199327	7.82543E-65
ENSMUST00000102605.3:chr11:+|4537:106:3937|extension|CTG	Per1-extension12	2.565139382	8.92961E-65
ENSMUST00000101004.9:chr11:+|3507:173:2705|extension|GTG	Per1-extension13	2.669989143	1.60318E-63
ENSMUST00000101004.9:chr11:+|3507:170:2705|extension|GTG	Per1-extension14	2.672318139	3.65278E-63
ENSMUST00000042057.12:chr10:+|3727:367:2002|extension|CTG	Midn-extension1	2.102663301	8.79618E-63
ENSMUST00000102605.3:chr11:+|4537:73:3937|extension|GTG	Per1-extension15	2.562867927	1.13611E-62
ENSMUST00000102605.3:chr11:+|4537:70:3937|extension|GTG	Per1-extension16	2.564525773	1.94163E-62
ENSMUST00000042057.12:chr10:+|3727:430:2002|extension|TTG	Midn-extension2	2.094521189	1.99064E-62
ENSMUST00000042057.12:chr10:+|3727:361:2002|extension|CTG	Midn-extension3	2.101250728	3.9657E-62
ENSMUST00000031646.8:chr5:+|1126:54:876|extension|CTG	Rasl11a-extension1	3.438195619	5.61042E-62
ENSMUST00000099492.10:chr10:+|3597:367:1873|extension|CTG	Midn-extension4	2.088227372	1.71831E-61
ENSMUST00000031646.8:chr5:+|1126:126:876|extension|ACG	Rasl11a-extension2	3.40735402	1.9759E-61
ENSMUST00000042057.12:chr10:+|3727:373:2002|extension|CTG	Midn-extension5	2.094016853	2.61387E-61
ENSMUST00000099492.10:chr10:+|3597:361:1873|extension|CTG	Midn-extension6	2.086936615	5.80751E-61
ENSMUST00000099492.10:chr10:+|3597:430:1873|extension|TTG	Midn-extension7	2.079225321	9.59318E-61
ENSMUST00000099492.10:chr10:+|3597:373:1873|extension|CTG	Midn-extension8	2.079344621	8.05343E-60
ENSMUST00000027941.14:chr1:-|1984:205:799|extension|CTG	Atf3-extension1	3.710743143	3.9704E-56
ENSMUST00000027941.14:chr1:-|1984:223:799|extension|CTG	Atf3-extension2	3.728595087	1.18552E-52
ENSMUST00000027991.12:chr1:-|2941:48:738|extension|GTG	Rgs4-extension1	2.786109493	4.79852E-52
ENSMUST00000111357.2:chr1:-|2575:48:402|extension|GTG	Rgs4-extension2	2.899271659	9.54852E-52
ENSMUST00000142392.8:chr11:+|2972:104:1853|extension|CTG	Per1-extension17	2.785721047	6.83285E-48
ENSMUST00000142392.8:chr11:+|2972:119:1853|extension|CTG	Per1-extension18	2.774680098	4.49505E-47
ENSMUST00000142392.8:chr11:+|2972:86:1853|extension|GTG	Per1-extension19	2.754870123	1.05131E-45
ENSMUST00000039559.9:chr2:+|5848:85:3745|extension|CTG	Thbs1-extension1	3.605964163	1.21236E-45
ENSMUST00000142392.8:chr11:+|2972:83:1853|extension|GTG	Per1-extension20	2.757739134	1.6054E-45
ENSMUST00000029846.5:chr3:-|2019:151:1330|extension|GTG	Ccn1-extension1	1.769850053	2.00597E-44
ENSMUST00000027606.4:chr1:-|763:12:234|extension|CTG	Rgs2-extension2	3.200973895	5.2217E-44
ENSMUST00000021674.7:chr12:+|2108:85:1294|extension|CTG	Fos-extension1	4.566982497	1.13018E-43
ENSMUST00000039559.9:chr2:+|5848:181:3745|extension|CTG	Thbs1-extension2	3.611360285	2.19975E-43
ENSMUST00000029846.5:chr3:-|2019:178:1330|extension|CTG	Ccn1-extension2	1.76515068	7.53857E-43
ENSMUST00000021674.7:chr12:+|2108:115:1294|extension|CTG	Fos-extension2	4.557832527	2.54624E-42
ENSMUST00000220246.2:chr10:+|732:238:727|extension|CTG	Gadd45b-extension9	3.364818128	4.58749E-42
ENSMUST00000220246.2:chr10:+|732:253:727|extension|CTG	Gadd45b-extension10	3.364818128	4.58749E-42
ENSMUST00000021674.7:chr12:+|2108:124:1294|extension|TTG	Fos-extension3	4.544088092	5.33305E-41
ENSMUST00000054960.9:chr8:-|5080:191:2264|extension|CTG	Irf2bp2-extension1	1.789431455	6.52795E-39
ENSMUST00000054960.9:chr8:-|5080:68:2264|extension|GTG	Irf2bp2-extension2	1.782261429	9.70248E-39
ENSMUST00000054960.9:chr8:-|5080:71:2264|extension|CTG	Irf2bp2-extension3	1.782261429	9.70248E-39
ENSMUST00000054960.9:chr8:-|5080:218:2264|extension|CTG	Irf2bp2-extension4	1.787832829	1.05457E-38
ENSMUST00000054960.9:chr8:-|5080:215:2264|extension|CTG	Irf2bp2-extension5	1.786348384	1.60018E-38
ENSMUST00000054960.9:chr8:-|5080:143:2264|extension|CTG	Irf2bp2-extension6	1.786003534	1.97338E-38
ENSMUST00000021903.3:chr13:+|1071:91:583|extension|GTG	Gadd45g-extension1	2.21326812	2.21579E-38
ENSMUST00000021903.3:chr13:+|1071:46:583|extension|CTG	Gadd45g-extension2	2.21241618	5.08358E-37
ENSMUST00000021903.3:chr13:+|1071:73:583|extension|TTG	Gadd45g-extension3	2.207494718	4.14456E-36
ENSMUST00000021903.3:chr13:+|1071:85:583|extension|CTG	Gadd45g-extension4	2.198624646	4.59137E-36
ENSMUST00000021903.3:chr13:+|1071:82:583|extension|TTG	Gadd45g-extension5	2.193643175	1.19615E-35
ENSMUST00000054960.9:chr8:-|5080:491:2264|extension|ACG	Irf2bp2-extension7	1.804139721	1.36907E-35
ENSMUST00000054960.9:chr8:-|5080:323:2264|extension|CTG	Irf2bp2-extension8	1.800582329	2.06475E-35
ENSMUST00000054960.9:chr8:-|5080:422:2264|extension|CTG	Irf2bp2-extension9	1.806774921	1.86845E-34
ENSMUST00000054960.9:chr8:-|5080:452:2264|extension|ACG	Irf2bp2-extension10	1.798615184	6.58947E-34
ENSMUST00000054960.9:chr8:-|5080:359:2264|extension|GTG	Irf2bp2-extension11	1.787027385	7.32714E-34
ENSMUST00000054960.9:chr8:-|5080:401:2264|extension|CTG	Irf2bp2-extension12	1.795487106	2.21281E-33
ENSMUST00000020118.5:chr10:+|2796:408:1608|extension|CTG	Dusp6-extension1	2.460053374	2.04332E-32
ENSMUST00000214058.2:chr9:-|2241:262:2083|extension|CTG	Csrnp1-extension1	3.057854202	4.45307E-32
ENSMUST00000214058.2:chr9:-|2241:283:2083|extension|CTG	Csrnp1-extension2	3.057854202	4.45307E-32
ENSMUST00000215916.2:chr9:-|2956:40:1882|extension|ATG	Csrnp1-extension3	3.057854202	4.45307E-32	representative
ENSMUST00000020118.5:chr10:+|2796:393:1608|extension|GTG	Dusp6-extension2	2.455058096	1.05801E-31
ENSMUST00000228985.2:chr15:+|2553:199:2011|extension|GTG	Nr4a1-extension1	5.677226495	1.31885E-31
ENSMUST00000023779.8:chr15:+|2477:66:1935|extension|ACG	Nr4a1-extension2	5.676066626	5.73787E-31
ENSMUST00000023779.8:chr15:+|2477:93:1935|extension|CTG	Nr4a1-extension3	5.671160791	6.32622E-31
ENSMUST00000023779.8:chr15:+|2477:123:1935|extension|CTG	Nr4a1-extension4	5.669853687	7.55274E-31
ENSMUST00000043204.8:chr12:-|3688:127:1936|extension|ACG	Fbxo33-extension1	2.409341822	5.63575E-30
ENSMUST00000043204.8:chr12:-|3688:61:1936|extension|CTG	Fbxo33-extension2	2.407482388	6.28652E-30
ENSMUST00000002029.13:chrX:+|1595:248:1046|extension|GTG	Emd-extension1	1.958060808	1.22597E-29
ENSMUST00000002029.13:chrX:+|1595:257:1046|extension|TTG	Emd-extension2	1.958060808	1.22597E-29
ENSMUST00000163691.3:chr15:+|1902:101:686|extension|GTG	Maff-extension1	3.863113299	3.76322E-28
ENSMUST00000163691.3:chr15:+|1902:122:686|extension|CTG	Maff-extension2	3.863113299	3.76322E-28
ENSMUST00000163691.3:chr15:+|1902:131:686|extension|ATG	Maff-extension3	3.863113299	3.76322E-28	representative
ENSMUST00000163691.3:chr15:+|1902:14:686|extension|GTG	Maff-extension4	3.863113299	3.76322E-28
ENSMUST00000163691.3:chr15:+|1902:20:686|extension|ACG	Maff-extension5	3.863113299	3.76322E-28
ENSMUST00000163691.3:chr15:+|1902:23:686|extension|GTG	Maff-extension6	3.863113299	3.76322E-28
ENSMUST00000163691.3:chr15:+|1902:35:686|extension|GTG	Maff-extension7	3.863113299	3.76322E-28
ENSMUST00000163691.3:chr15:+|1902:47:686|extension|GTG	Maff-extension8	3.863113299	3.76322E-28
ENSMUST00000163691.3:chr15:+|1902:59:686|extension|ACG	Maff-extension9	3.863113299	3.76322E-28
ENSMUST00000163691.3:chr15:+|1902:68:686|extension|TTG	Maff-extension10	3.863113299	3.76322E-28
ENSMUST00000163691.3:chr15:+|1902:89:686|extension|GTG	Maff-extension11	3.863113299	3.76322E-28
ENSMUST00000096424.11:chrX:+|896:183:873|extension|GTG	Emd-extension3	1.983774222	9.92801E-28
ENSMUST00000096424.11:chrX:+|896:192:873|extension|TTG	Emd-extension4	1.983774222	9.92801E-28
ENSMUST00000107094.2:chr4:-|3189:805:1957|extension|CTG	Jun-extension1	1.747246201	2.42255E-27
ENSMUST00000107094.2:chr4:-|3189:778:1957|extension|CTG	Jun-extension2	1.756368332	2.60671E-27
ENSMUST00000018792.12:chr11:-|1571:285:996|extension|CTG	Dusp14-extension1	2.106643358	5.18582E-27
ENSMUST00000100705.11:chr11:-|1447:161:872|extension|CTG	Dusp14-extension2	2.106643358	5.18582E-27
ENSMUST00000108101.8:chr11:-|1082:169:880|extension|CTG	Dusp14-extension3	2.106643358	5.18582E-27
ENSMUST00000164891.8:chr11:-|1454:172:883|extension|CTG	Dusp14-extension4	2.106643358	5.18582E-27
ENSMUST00000107094.2:chr4:-|3189:889:1957|extension|TTG	Jun-extension3	1.74367347	1.51486E-26
ENSMUST00000107094.2:chr4:-|3189:886:1957|extension|CTG	Jun-extension4	1.743948953	1.59668E-26
ENSMUST00000107094.2:chr4:-|3189:940:1957|extension|ACG	Jun-extension5	1.731193746	1.72189E-26
ENSMUST00000107094.2:chr4:-|3189:937:1957|extension|GTG	Jun-extension6	1.732079711	2.04407E-26
ENSMUST00000043204.8:chr12:-|3688:190:1936|extension|GTG	Fbxo33-extension3	2.346995564	2.70126E-26
ENSMUST00000043204.8:chr12:-|3688:196:1936|extension|TTG	Fbxo33-extension4	2.346995564	2.70126E-26
ENSMUST00000107094.2:chr4:-|3189:838:1957|extension|TTG	Jun-extension7	1.745985228	3.55382E-26
ENSMUST00000220291.2:chr10:+|2359:408:1170|extension|CTG	Dusp6-extension3	2.422248689	5.06448E-26
ENSMUST00000018792.12:chr11:-|1571:300:996|extension|ACG	Dusp14-extension5	2.094648481	6.18183E-26
ENSMUST00000100705.11:chr11:-|1447:176:872|extension|ACG	Dusp14-extension6	2.094648481	6.18183E-26
ENSMUST00000108101.8:chr11:-|1082:184:880|extension|ACG	Dusp14-extension7	2.094648481	6.18183E-26
ENSMUST00000164891.8:chr11:-|1454:187:883|extension|ACG	Dusp14-extension8	2.094648481	6.18183E-26
ENSMUST00000043204.8:chr12:-|3688:238:1936|extension|TTG	Fbxo33-extension5	2.314787174	1.28968E-25
ENSMUST00000043204.8:chr12:-|3688:244:1936|extension|TTG	Fbxo33-extension6	2.318344241	1.90754E-25
ENSMUST00000018792.12:chr11:-|1571:327:996|extension|CTG	Dusp14-extension9	2.092892958	2.35659E-25
ENSMUST00000100705.11:chr11:-|1447:203:872|extension|CTG	Dusp14-extension10	2.092892958	2.35659E-25
ENSMUST00000108101.8:chr11:-|1082:211:880|extension|CTG	Dusp14-extension11	2.092892958	2.35659E-25
ENSMUST00000164891.8:chr11:-|1454:214:883|extension|CTG	Dusp14-extension12	2.092892958	2.35659E-25
ENSMUST00000220291.2:chr10:+|2359:393:1170|extension|GTG	Dusp6-extension4	2.41602054	2.46472E-25
ENSMUST00000001672.12:chr12:-|3378:231:1584|extension|ACG	Ifrd1-extension1	2.571592435	2.656E-25
ENSMUST00000018792.12:chr11:-|1571:330:996|extension|GTG	Dusp14-extension13	2.095265211	2.67012E-25
ENSMUST00000100705.11:chr11:-|1447:206:872|extension|GTG	Dusp14-extension14	2.095265211	2.67012E-25
ENSMUST00000108101.8:chr11:-|1082:214:880|extension|GTG	Dusp14-extension15	2.095265211	2.67012E-25
ENSMUST00000164891.8:chr11:-|1454:217:883|extension|GTG	Dusp14-extension16	2.095265211	2.67012E-25
ENSMUST00000043204.8:chr12:-|3688:214:1936|extension|ACG	Fbxo33-extension7	2.333029906	2.89803E-25
ENSMUST00000043204.8:chr12:-|3688:217:1936|extension|ACG	Fbxo33-extension8	2.333029906	2.89803E-25
ENSMUST00000018792.12:chr11:-|1571:318:996|extension|TTG	Dusp14-extension17	2.083089364	3.90612E-24
ENSMUST00000100705.11:chr11:-|1447:194:872|extension|TTG	Dusp14-extension18	2.083089364	3.90612E-24
ENSMUST00000108101.8:chr11:-|1082:202:880|extension|TTG	Dusp14-extension19	2.083089364	3.90612E-24
ENSMUST00000164891.8:chr11:-|1454:205:883|extension|TTG	Dusp14-extension20	2.083089364	3.90612E-24
ENSMUST00000018792.12:chr11:-|1571:381:996|extension|GTG	Dusp14-extension21	2.043422416	2.16424E-23
ENSMUST00000100705.11:chr11:-|1447:257:872|extension|GTG	Dusp14-extension22	2.043422416	2.16424E-23
ENSMUST00000108101.8:chr11:-|1082:265:880|extension|GTG	Dusp14-extension23	2.043422416	2.16424E-23
ENSMUST00000164891.8:chr11:-|1454:268:883|extension|GTG	Dusp14-extension24	2.043422416	2.16424E-23
ENSMUST00000095267.8:chr8:+|1667:40:1135|extension|ACG	Jund-extension1	1.847228963	5.68199E-23
ENSMUST00000033930.5:chr8:+|2740:415:1630|extension|CTG	Dusp4-extension1	3.289738237	6.26492E-23
ENSMUST00000022709.6:chr14:-|2087:281:1232|extension|CTG	Spry2-extension1	2.479975052	7.59845E-23
ENSMUST00000018792.12:chr11:-|1571:360:996|extension|TTG	Dusp14-extension25	2.051291562	1.72663E-22
ENSMUST00000100705.11:chr11:-|1447:236:872|extension|TTG	Dusp14-extension26	2.051291562	1.72663E-22
ENSMUST00000108101.8:chr11:-|1082:244:880|extension|TTG	Dusp14-extension27	2.051291562	1.72663E-22
ENSMUST00000164891.8:chr11:-|1454:247:883|extension|TTG	Dusp14-extension28	2.051291562	1.72663E-22
ENSMUST00000111045.9:chr2:+|3973:237:1119|extension|TTG	Bdnf-extension1	3.587730594	2.33159E-22
ENSMUST00000018792.12:chr11:-|1571:354:996|extension|CTG	Dusp14-extension29	2.059455849	2.47314E-22
ENSMUST00000100705.11:chr11:-|1447:230:872|extension|CTG	Dusp14-extension30	2.059455849	2.47314E-22
ENSMUST00000108101.8:chr11:-|1082:238:880|extension|CTG	Dusp14-extension31	2.059455849	2.47314E-22
ENSMUST00000164891.8:chr11:-|1454:241:883|extension|CTG	Dusp14-extension32	2.059455849	2.47314E-22
ENSMUST00000111050.10:chr2:+|3965:331:1111|extension|CTG	Bdnf-extension2	3.609280496	6.43482E-22
ENSMUST00000111045.9:chr2:+|3973:312:1119|extension|CTG	Bdnf-extension3	3.600414105	8.38438E-22
ENSMUST00000111045.9:chr2:+|3973:246:1119|extension|ACG	Bdnf-extension4	3.611867245	8.41785E-22
ENSMUST00000067543.8:chr15:+|4330:133:1933|extension|GTG	Trib1-extension1	2.164453992	8.66495E-22
ENSMUST00000067543.8:chr15:+|4330:151:1933|extension|ACG	Trib1-extension2	2.164453992	8.66495E-22
ENSMUST00000053317.12:chr2:+|4266:578:1412|extension|CTG	Bdnf-extension5	3.599010794	9.10423E-22
ENSMUST00000053317.12:chr2:+|4266:584:1412|extension|CTG	Bdnf-extension6	3.599010794	9.10423E-22
ENSMUST00000053317.12:chr2:+|4266:587:1412|extension|TTG	Bdnf-extension7	3.599010794	9.10423E-22
ENSMUST00000053317.12:chr2:+|4266:611:1412|extension|CTG	Bdnf-extension8	3.599010794	9.10423E-22
ENSMUST00000111042.3:chr2:+|3905:139:1051|extension|TTG	Bdnf-extension9	3.599010794	9.10423E-22
ENSMUST00000111044.3:chr2:+|3854:169:1000|extension|GTG	Bdnf-extension10	3.599010794	9.10423E-22
ENSMUST00000111044.3:chr2:+|3854:187:1000|extension|GTG	Bdnf-extension11	3.599010794	9.10423E-22
ENSMUST00000111044.3:chr2:+|3854:202:1000|extension|CTG	Bdnf-extension12	3.599010794	9.10423E-22
ENSMUST00000111045.9:chr2:+|3973:336:1119|extension|GTG	Bdnf-extension13	3.599010794	9.10423E-22
ENSMUST00000111045.9:chr2:+|3973:303:1119|extension|GTG	Bdnf-extension14	3.595512582	1.10633E-21
ENSMUST00000067543.8:chr15:+|4330:229:1933|extension|GTG	Trib1-extension3	2.153559527	1.12583E-21
ENSMUST00000067543.8:chr15:+|4330:244:1933|extension|GTG	Trib1-extension4	2.156392976	1.13364E-21
ENSMUST00000067543.8:chr15:+|4330:268:1933|extension|GTG	Trib1-extension5	2.156392976	1.13364E-21
ENSMUST00000111043.9:chr2:+|3839:223:985|extension|GTG	Bdnf-extension15	3.595487979	1.13364E-21
ENSMUST00000111044.3:chr2:+|3854:238:1000|extension|GTG	Bdnf-extension16	3.595487979	1.13364E-21
ENSMUST00000111045.9:chr2:+|3973:357:1119|extension|GTG	Bdnf-extension17	3.595487979	1.13364E-21
ENSMUST00000111046.9:chr2:+|3819:203:965|extension|GTG	Bdnf-extension18	3.595487979	1.13364E-21
ENSMUST00000111047.9:chr2:+|4042:426:1188|extension|GTG	Bdnf-extension19	3.595487979	1.13364E-21
ENSMUST00000111049.9:chr2:+|3830:214:976|extension|GTG	Bdnf-extension20	3.595487979	1.13364E-21
ENSMUST00000111050.10:chr2:+|3965:349:1111|extension|GTG	Bdnf-extension21	3.595487979	1.13364E-21
ENSMUST00000111051.10:chr2:+|4125:509:1271|extension|GTG	Bdnf-extension22	3.595487979	1.13364E-21
ENSMUST00000176893.8:chr2:+|3707:91:853|extension|GTG	Bdnf-extension23	3.595487979	1.13364E-21
ENSMUST00000111045.9:chr2:+|3973:258:1119|extension|ACG	Bdnf-extension24	3.605770064	1.24162E-21
ENSMUST00000111043.9:chr2:+|3839:232:985|extension|GTG	Bdnf-extension25	3.591232959	1.48269E-21
ENSMUST00000111044.3:chr2:+|3854:247:1000|extension|GTG	Bdnf-extension26	3.591232959	1.48269E-21
ENSMUST00000111045.9:chr2:+|3973:366:1119|extension|GTG	Bdnf-extension27	3.591232959	1.48269E-21
ENSMUST00000111046.9:chr2:+|3819:212:965|extension|GTG	Bdnf-extension28	3.591232959	1.48269E-21
ENSMUST00000111047.9:chr2:+|4042:435:1188|extension|GTG	Bdnf-extension29	3.591232959	1.48269E-21
ENSMUST00000111049.9:chr2:+|3830:223:976|extension|GTG	Bdnf-extension30	3.591232959	1.48269E-21
ENSMUST00000111050.10:chr2:+|3965:358:1111|extension|GTG	Bdnf-extension31	3.591232959	1.48269E-21
ENSMUST00000111051.10:chr2:+|4125:518:1271|extension|GTG	Bdnf-extension32	3.591232959	1.48269E-21
ENSMUST00000176893.8:chr2:+|3707:100:853|extension|GTG	Bdnf-extension33	3.591232959	1.48269E-21
ENSMUST00000067543.8:chr15:+|4330:349:1933|extension|CTG	Trib1-extension6	2.161254755	1.90068E-21
ENSMUST00000067543.8:chr15:+|4330:373:1933|extension|ACG	Trib1-extension7	2.161254755	1.90068E-21
ENSMUST00000095267.8:chr8:+|1667:103:1135|extension|GTG	Jund-extension2	1.786630536	2.96273E-21
ENSMUST00000095267.8:chr8:+|1667:13:1135|extension|CTG	Jund-extension3	1.77206067	5.31318E-21
ENSMUST00000021552.3:chr12:-|2990:40:1156|extension|GTG	Zfp36l1-extension1	1.469275062	1.54354E-20
ENSMUST00000021552.3:chr12:-|2990:49:1156|extension|CTG	Zfp36l1-extension2	1.469275062	1.54354E-20
ENSMUST00000165114.2:chr12:-|1934:25:1141|extension|GTG	Zfp36l1-extension3	1.469275062	1.54354E-20
ENSMUST00000165114.2:chr12:-|1934:34:1141|extension|CTG	Zfp36l1-extension4	1.469275062	1.54354E-20
ENSMUST00000075444.8:chr15:-|3745:68:2246|extension|ACG	Ddn-extension1	-1.411148016	2.06656E-20
ENSMUST00000075444.8:chr15:-|3745:77:2246|extension|GTG	Ddn-extension2	-1.411148016	2.06656E-20
ENSMUST00000075444.8:chr15:-|3745:98:2246|extension|GTG	Ddn-extension3	-1.410800256	2.20877E-20
ENSMUST00000075444.8:chr15:-|3745:5:2246|extension|TTG	Ddn-extension4	-1.385163183	3.45303E-20
ENSMUST00000075444.8:chr15:-|3745:29:2246|extension|CTG	Ddn-extension5	-1.381369496	5.22179E-20
ENSMUST00000184744.2:chr14:-|6057:168:1182|extension|TTG	Kctd12-extension1	1.217943443	2.94508E-19
ENSMUST00000067543.8:chr15:+|4330:619:1933|extension|CTG	Trib1-extension8	2.144369434	4.8555E-19
ENSMUST00000067543.8:chr15:+|4330:679:1933|extension|ACG	Trib1-extension9	2.094537024	6.11192E-19
ENSMUST00000036418.10:chr3:-|1398:109:1270|extension|CTG	Ciart-extension1	2.380931015	9.80238E-19
ENSMUST00000159739.8:chr3:-|1939:648:1809|extension|CTG	Ciart-extension2	2.380931015	9.80238E-19
ENSMUST00000075888.6:chr14:+|2440:143:1832|extension|ACG	Zic2-extension1	2.170246974	1.29849E-18
ENSMUST00000075888.6:chr14:+|2440:164:1832|extension|ACG	Zic2-extension2	2.170246974	1.29849E-18
ENSMUST00000184744.2:chr14:-|6057:192:1182|extension|TTG	Kctd12-extension2	1.205356735	1.55579E-18
ENSMUST00000067543.8:chr15:+|4330:451:1933|extension|TTG	Trib1-extension10	2.120419237	1.88171E-18
ENSMUST00000067543.8:chr15:+|4330:661:1933|extension|ACG	Trib1-extension11	2.093359565	2.04566E-18
ENSMUST00000064795.6:chr18:+|4484:1340:3269|extension|GTG	Egr1-extension1	4.042561116	2.16563E-18
ENSMUST00000064795.6:chr18:+|4484:1343:3269|extension|CTG	Egr1-extension2	4.042561116	2.16563E-18
ENSMUST00000064795.6:chr18:+|4484:1295:3269|extension|CTG	Egr1-extension3	4.042827379	2.23322E-18
ENSMUST00000064795.6:chr18:+|4484:1502:3269|extension|ACG	Egr1-extension4	4.027288512	2.51965E-18
ENSMUST00000067543.8:chr15:+|4330:646:1933|extension|TTG	Trib1-extension12	2.089141429	2.87327E-18
ENSMUST00000075888.6:chr14:+|2440:236:1832|extension|CTG	Zic2-extension3	2.15185771	3.03132E-18
ENSMUST00000037947.15:chr3:+|3418:19:1066|extension|CTG	Mcl1-extension1	1.266903636	3.53377E-18
ENSMUST00000067543.8:chr15:+|4330:496:1933|extension|CTG	Trib1-extension13	2.115837841	3.68048E-18
ENSMUST00000036418.10:chr3:-|1398:94:1270|extension|TTG	Ciart-extension3	2.347296193	3.91521E-18
ENSMUST00000159739.8:chr3:-|1939:633:1809|extension|TTG	Ciart-extension4	2.347296193	3.91521E-18
ENSMUST00000165033.2:chr18:+|3036:118:1849|extension|ACG	Egr1-extension5	4.013032149	5.70737E-18
ENSMUST00000064795.6:chr18:+|4484:1550:3269|extension|GTG	Egr1-extension6	4.012506378	6.2726E-18
ENSMUST00000165033.2:chr18:+|3036:130:1849|extension|GTG	Egr1-extension7	4.012506378	6.2726E-18
ENSMUST00000118228.2:chr15:+|3081:46:1168|extension|CTG	Trib1-extension14	2.365014114	8.08301E-18
ENSMUST00000118228.2:chr15:+|3081:70:1168|extension|ACG	Trib1-extension15	2.365014114	8.08301E-18
ENSMUST00000021552.3:chr12:-|2990:124:1156|extension|GTG	Zfp36l1-extension5	1.421625525	3.84278E-17
ENSMUST00000165114.2:chr12:-|1934:109:1141|extension|GTG	Zfp36l1-extension6	1.421625525	3.84278E-17
ENSMUST00000022639.8:chr14:+|3380:77:1733|extension|CTG	Nefl-extension1	0.906090745	4.78717E-17
ENSMUST00000021552.3:chr12:-|2990:130:1156|extension|ACG	Zfp36l1-extension7	1.424610231	6.2701E-17
ENSMUST00000165114.2:chr12:-|1934:115:1141|extension|ACG	Zfp36l1-extension8	1.424610231	6.2701E-17
ENSMUST00000037947.15:chr3:+|3418:55:1066|extension|CTG	Mcl1-extension2	1.253933353	8.41847E-17
ENSMUST00000021552.3:chr12:-|2990:136:1156|extension|ACG	Zfp36l1-extension9	1.422630589	8.98245E-17
ENSMUST00000165114.2:chr12:-|1934:121:1141|extension|ACG	Zfp36l1-extension10	1.422630589	8.98245E-17
ENSMUST00000064795.6:chr18:+|4484:1622:3269|extension|CTG	Egr1-extension8	4.016377293	1.46276E-16
ENSMUST00000165033.2:chr18:+|3036:202:1849|extension|CTG	Egr1-extension9	4.016377293	1.46276E-16
ENSMUST00000041096.4:chrX:+|2193:32:887|extension|CTG	Pcsk1n-extension1	-1.363598251	1.62418E-16
ENSMUST00000041096.4:chrX:+|2193:35:887|extension|CTG	Pcsk1n-extension2	-1.363598251	1.62418E-16
ENSMUST00000041096.4:chrX:+|2193:14:887|extension|GTG	Pcsk1n-extension3	-1.364067233	1.95202E-16
ENSMUST00000041096.4:chrX:+|2193:8:887|extension|CTG	Pcsk1n-extension4	-1.364067233	1.95202E-16
ENSMUST00000041096.4:chrX:+|2193:38:887|extension|CTG	Pcsk1n-extension5	-1.362368091	2.0114E-16
ENSMUST00000118228.2:chr15:+|3081:148:1168|extension|TTG	Trib1-extension16	2.305655705	6.30766E-16
ENSMUST00000118228.2:chr15:+|3081:193:1168|extension|CTG	Trib1-extension17	2.300970954	1.17613E-15
ENSMUST00000118228.2:chr15:+|3081:316:1168|extension|CTG	Trib1-extension18	2.407875165	1.46634E-15
ENSMUST00000041096.4:chrX:+|2193:65:887|extension|TTG	Pcsk1n-extension6	-1.374795035	1.55123E-15
ENSMUST00000105438.9:chr10:+|2864:291:1665|extension|ACG	Egr2-extension1	5.515717243	8.42982E-15
ENSMUST00000105438.9:chr10:+|2864:300:1665|extension|CTG	Egr2-extension2	5.512504626	8.56394E-15
ENSMUST00000105438.9:chr10:+|2864:312:1665|extension|CTG	Egr2-extension3	5.499044938	1.0701E-14
ENSMUST00000020145.12:chr10:+|2456:82:1381|extension|ACG	Sgk1-extension1	1.14635781	1.59981E-14
ENSMUST00000020145.12:chr10:+|2456:40:1381|extension|CTG	Sgk1-extension2	1.145361461	1.79246E-14
ENSMUST00000029416.14:chr3:-|2169:104:1721|extension|GTG	Ccnl1-extension1	2.438391884	2.00764E-14
ENSMUST00000029416.14:chr3:-|2169:89:1721|extension|CTG	Ccnl1-extension2	2.416138831	7.14764E-14
ENSMUST00000105438.9:chr10:+|2864:333:1665|extension|GTG	Egr2-extension4	5.499811161	1.27771E-13
ENSMUST00000032194.11:chr6:+|3113:192:1521|extension|TTG	Bhlhe40-extension1	1.265236494	2.72457E-13
ENSMUST00000032194.11:chr6:+|3113:264:1521|extension|GTG	Bhlhe40-extension2	1.269228178	2.747E-13
ENSMUST00000118228.2:chr15:+|3081:358:1168|extension|ACG	Trib1-extension19	2.330344863	4.53258E-13
ENSMUST00000118228.2:chr15:+|3081:343:1168|extension|TTG	Trib1-extension20	2.316882537	4.83832E-13
ENSMUST00000092673.11:chr10:+|2576:121:1513|extension|ACG	Sgk1-extension3	1.061677773	6.65903E-13
ENSMUST00000092673.11:chr10:+|2576:127:1513|extension|GTG	Sgk1-extension4	1.061677773	6.65903E-13
ENSMUST00000092673.11:chr10:+|2576:151:1513|extension|CTG	Sgk1-extension5	1.061677773	6.65903E-13
ENSMUST00000092673.11:chr10:+|2576:94:1513|extension|CTG	Sgk1-extension6	1.061677773	6.65903E-13
ENSMUST00000223611.2:chr13:-|1443:109:478|extension|CTG	Nrn1-extension1	1.499233257	8.23283E-13
ENSMUST00000048289.14:chr10:+|2965:338:1766|extension|TTG	Egr2-extension5	5.506614752	9.82197E-13
ENSMUST00000042818.11:chr15:+|2427:117:1464|extension|TTG	Pim3-extension1	1.988006547	1.09414E-12
ENSMUST00000042818.11:chr15:+|2427:120:1464|extension|GTG	Pim3-extension2	1.988006547	1.09414E-12
ENSMUST00000042818.11:chr15:+|2427:159:1464|extension|CTG	Pim3-extension3	1.988006547	1.09414E-12
ENSMUST00000096350.11:chr15:+|1958:210:738|extension|CTG	Maff-extension12	4.017120515	1.26059E-12
ENSMUST00000042818.11:chr15:+|2427:366:1464|extension|CTG	Pim3-extension4	1.994604555	1.31684E-12
ENSMUST00000096026.9:chr16:-|4067:529:2716|extension|ATG	Nfkbiz-extension1	2.505815395	1.3312E-12	representative
ENSMUST00000042818.11:chr15:+|2427:309:1464|extension|CTG	Pim3-extension5	1.992359988	1.40823E-12
ENSMUST00000042818.11:chr15:+|2427:318:1464|extension|ACG	Pim3-extension6	1.992359988	1.40823E-12
ENSMUST00000042818.11:chr15:+|2427:345:1464|extension|CTG	Pim3-extension7	1.992359988	1.40823E-12
ENSMUST00000042818.11:chr15:+|2427:297:1464|extension|CTG	Pim3-extension8	1.993066658	1.42119E-12
ENSMUST00000096026.9:chr16:-|4067:535:2716|extension|GTG	Nfkbiz-extension2	2.520809457	1.43428E-12
ENSMUST00000096026.9:chr16:-|4067:544:2716|extension|CTG	Nfkbiz-extension3	2.519361212	1.50846E-12
ENSMUST00000127820.2:chr10:+|2665:122:1466|extension|CTG	Egr2-extension6	5.478375041	1.70144E-12
ENSMUST00000127820.2:chr10:+|2665:173:1466|extension|GTG	Egr2-extension7	5.478375041	1.70144E-12
ENSMUST00000223611.2:chr13:-|1443:112:478|extension|GTG	Nrn1-extension2	1.486495906	1.78196E-12
ENSMUST00000105438.9:chr10:+|2864:357:1665|extension|GTG	Egr2-extension8	5.525894049	2.3913E-12
ENSMUST00000118228.2:chr15:+|3081:376:1168|extension|ACG	Trib1-extension21	2.345233501	3.28346E-12
ENSMUST00000105438.9:chr10:+|2864:381:1665|extension|CTG	Egr2-extension9	5.490344881	4.41426E-12
ENSMUST00000223611.2:chr13:-|1443:121:478|extension|GTG	Nrn1-extension3	1.469010586	6.03645E-12
ENSMUST00000042818.11:chr15:+|2427:438:1464|extension|TTG	Pim3-extension9	1.981040124	6.23473E-12
ENSMUST00000163617.2:chr6:+|476:19:439|extension|GTG	Bhlhe40-extension3	1.460887877	6.28275E-12
ENSMUST00000096026.9:chr16:-|4067:547:2716|extension|CTG	Nfkbiz-extension4	2.576782555	7.07836E-12
ENSMUST00000120509.8:chr10:+|3096:435:2031|extension|GTG	Sgk1-extension7	1.044928998	1.11768E-11
ENSMUST00000120509.8:chr10:+|3096:447:2031|extension|CTG	Sgk1-extension8	1.044928998	1.11768E-11
ENSMUST00000008528.8:chr7:+|1233:116:884|extension|CTG	Sertad1-extension1	2.429199807	1.39465E-11
ENSMUST00000096026.9:chr16:-|4067:577:2716|extension|CTG	Nfkbiz-extension5	2.618780813	1.74982E-11
ENSMUST00000096026.9:chr16:-|4067:574:2716|extension|CTG	Nfkbiz-extension6	2.62358279	1.83666E-11
ENSMUST00000223611.2:chr13:-|1443:172:478|extension|TTG	Nrn1-extension4	1.544333219	2.49831E-11
ENSMUST00000096026.9:chr16:-|4067:604:2716|extension|ATG	Nfkbiz-extension7	2.59685791	3.61151E-11
ENSMUST00000096026.9:chr16:-|4067:622:2716|extension|CTG	Nfkbiz-extension8	2.579287801	3.86884E-11
ENSMUST00000096232.6:chr16:+|3746:16:847|extension|ACG	Cebpd-extension1	1.064214237	4.11274E-11
ENSMUST00000062292.5:chr13:+|5844:240:2238|extension|TTG	Foxc1-extension1	2.389460705	4.65383E-11
ENSMUST00000152288.2:chrX:+|873:119:335|extension|GTG	Emd-extension5	2.1506994	5.37274E-11
ENSMUST00000152288.2:chrX:+|873:128:335|extension|TTG	Emd-extension6	2.1506994	5.37274E-11
ENSMUST00000062292.5:chr13:+|5844:261:2238|extension|CTG	Foxc1-extension2	2.389516153	5.37624E-11
ENSMUST00000062292.5:chr13:+|5844:267:2238|extension|CTG	Foxc1-extension3	2.389516153	5.37624E-11
ENSMUST00000062292.5:chr13:+|5844:252:2238|extension|TTG	Foxc1-extension4	2.382101827	5.78331E-11
ENSMUST00000062292.5:chr13:+|5844:330:2238|extension|GTG	Foxc1-extension5	2.417535874	6.31638E-11
ENSMUST00000037623.15:chr13:-|1619:173:617|extension|TTG	Nrn1-extension5	1.415431964	6.44229E-11
ENSMUST00000096026.9:chr16:-|4067:682:2716|extension|CTG	Nfkbiz-extension9	2.54105948	8.65425E-11
ENSMUST00000096026.9:chr16:-|4067:691:2716|extension|GTG	Nfkbiz-extension10	2.54105948	8.65425E-11
ENSMUST00000207716.2:chr7:-|3546:514:1408|extension|GTG	Fosb-extension1	6.556873373	1.03995E-10
ENSMUST00000207716.2:chr7:-|3546:604:1408|extension|GTG	Fosb-extension2	6.452135661	1.23829E-10
ENSMUST00000207716.2:chr7:-|3546:562:1408|extension|TTG	Fosb-extension3	6.520549016	1.30292E-10
ENSMUST00000223611.2:chr13:-|1443:181:478|extension|CTG	Nrn1-extension6	1.52648492	1.34654E-10
ENSMUST00000078084.7:chr4:+|1749:196:1126|extension|TTG	Rsrp1-extension1	1.228170341	1.46103E-10
ENSMUST00000096026.9:chr16:-|4067:769:2716|extension|GTG	Nfkbiz-extension11	2.523118968	1.56779E-10
ENSMUST00000078084.7:chr4:+|1749:190:1126|extension|TTG	Rsrp1-extension2	1.230846631	1.57429E-10
ENSMUST00000207716.2:chr7:-|3546:433:1408|extension|TTG	Fosb-extension4	6.567629054	1.92145E-10
ENSMUST00000078084.7:chr4:+|1749:184:1126|extension|ACG	Rsrp1-extension3	1.229537665	1.95833E-10
ENSMUST00000008528.8:chr7:+|1233:161:884|extension|GTG	Sertad1-extension2	2.385243623	2.2818E-10
ENSMUST00000096026.9:chr16:-|4067:751:2716|extension|GTG	Nfkbiz-extension12	2.510137583	2.70082E-10
ENSMUST00000088313.5:chrX:+|1338:105:600|extension|GTG	Emd-extension7	1.616835196	3.35061E-10
ENSMUST00000088313.5:chrX:+|1338:114:600|extension|TTG	Emd-extension8	1.616835196	3.35061E-10
ENSMUST00000062292.5:chr13:+|5844:447:2238|extension|ACG	Foxc1-extension6	2.388569683	3.4207E-10
ENSMUST00000037872.10:chr4:+|3291:203:1418|extension|CTG	Dnajb5-extension1	1.028510543	3.55909E-10
ENSMUST00000061875.8:chr15:+|2802:113:1616|extension|GTG	Zfp622-extension1	1.360454671	3.7978E-10
ENSMUST00000008528.8:chr7:+|1233:128:884|extension|GTG	Sertad1-extension3	2.367531344	3.85991E-10
ENSMUST00000061875.8:chr15:+|2802:155:1616|extension|CTG	Zfp622-extension2	1.373157935	4.16051E-10
ENSMUST00000207334.2:chr7:-|3664:514:1525|extension|GTG	Fosb-extension5	6.587639334	4.38079E-10
ENSMUST00000071065.8:chr13:-|2026:321:1758|extension|GTG	Nfil3-extension1	2.696592468	4.41435E-10
ENSMUST00000071065.8:chr13:-|2026:351:1758|extension|ACG	Nfil3-extension2	2.696592468	4.41435E-10
ENSMUST00000207334.2:chr7:-|3664:604:1525|extension|GTG	Fosb-extension6	6.495366125	4.86107E-10
ENSMUST00000061875.8:chr15:+|2802:59:1616|extension|CTG	Zfp622-extension3	1.354491439	5.01516E-10
ENSMUST00000061875.8:chr15:+|2802:62:1616|extension|GTG	Zfp622-extension4	1.354491439	5.01516E-10
ENSMUST00000207334.2:chr7:-|3664:562:1525|extension|TTG	Fosb-extension7	6.554960391	5.2447E-10
ENSMUST00000061875.8:chr15:+|2802:71:1616|extension|GTG	Zfp622-extension5	1.346577106	6.0737E-10
ENSMUST00000037872.10:chr4:+|3291:29:1418|extension|ATG	Dnajb5-extension2	1.012261507	6.38299E-10	representative
ENSMUST00000037872.10:chr4:+|3291:152:1418|extension|CTG	Dnajb5-extension3	1.013882496	6.56623E-10
ENSMUST00000207334.2:chr7:-|3664:433:1525|extension|TTG	Fosb-extension8	6.597898663	7.31769E-10
ENSMUST00000107973.3:chr4:+|2300:28:1129|extension|CTG	Dnajb5-extension4	1.01511031	9.96774E-10
ENSMUST00000107973.3:chr4:+|2300:34:1129|extension|CTG	Dnajb5-extension5	1.01511031	9.96774E-10
ENSMUST00000037872.10:chr4:+|3291:266:1418|extension|TTG	Dnajb5-extension6	1.009398368	1.0368E-09
ENSMUST00000084662.12:chr4:+|3302:379:1429|extension|GTG	Dnajb5-extension7	1.005206667	1.31993E-09
ENSMUST00000098112.9:chr4:+|3093:170:1220|extension|GTG	Dnajb5-extension8	1.005206667	1.31993E-09
ENSMUST00000107973.3:chr4:+|2300:79:1129|extension|GTG	Dnajb5-extension9	1.005206667	1.31993E-09
ENSMUST00000208326.2:chr7:-|3654:514:1516|extension|GTG	Fosb-extension9	6.540601697	1.75993E-09
ENSMUST00000084662.12:chr4:+|3302:373:1429|extension|GTG	Dnajb5-extension10	1.004826495	1.82621E-09
ENSMUST00000098112.9:chr4:+|3093:164:1220|extension|GTG	Dnajb5-extension11	1.004826495	1.82621E-09
ENSMUST00000107973.3:chr4:+|2300:73:1129|extension|GTG	Dnajb5-extension12	1.004826495	1.82621E-09
ENSMUST00000098112.9:chr4:+|3093:26:1220|extension|CTG	Dnajb5-extension13	1.006656019	1.91418E-09
ENSMUST00000098112.9:chr4:+|3093:50:1220|extension|CTG	Dnajb5-extension14	1.006656019	1.91418E-09
ENSMUST00000098112.9:chr4:+|3093:59:1220|extension|GTG	Dnajb5-extension15	1.006656019	1.91418E-09
ENSMUST00000208326.2:chr7:-|3654:562:1516|extension|TTG	Fosb-extension10	6.507150961	2.16815E-09
ENSMUST00000208326.2:chr7:-|3654:604:1516|extension|GTG	Fosb-extension11	6.441968376	2.40792E-09
ENSMUST00000097778.9:chr1:+|2270:73:1948|extension|CTG	Arid5a-extension1	2.058395144	2.4393E-09
ENSMUST00000208326.2:chr7:-|3654:433:1516|extension|TTG	Fosb-extension12	6.550153046	2.65488E-09
ENSMUST00000164773.2:chr10:+|1949:18:1338|extension|GTG	Phlda1-extension1	1.534049941	3.55538E-09
ENSMUST00000075312.5:chr18:+|1186:55:604|extension|TTG	Ttr-extension1	-2.277235322	3.83591E-09
ENSMUST00000070368.8:chr3:-|2511:553:1564|extension|ACG	Siah2-extension1	2.593116217	4.0895E-09
ENSMUST00000026120.8:chr3:+|3344:567:1683|extension|CTG	Bhlhe22-extension1	1.144060617	4.32793E-09
ENSMUST00000026120.8:chr3:+|3344:579:1683|extension|CTG	Bhlhe22-extension2	1.144765745	4.33007E-09
ENSMUST00000003640.4:chr7:-|3782:519:1638|extension|GTG	Fosb-extension13	6.571853371	4.44465E-09
ENSMUST00000026120.8:chr3:+|3344:612:1683|extension|ACG	Bhlhe22-extension3	1.114685723	4.83797E-09
ENSMUST00000026120.8:chr3:+|3344:603:1683|extension|CTG	Bhlhe22-extension4	1.116708001	5.18758E-09
ENSMUST00000003640.4:chr7:-|3782:567:1638|extension|TTG	Fosb-extension14	6.541535975	5.29003E-09
ENSMUST00000003640.4:chr7:-|3782:609:1638|extension|GTG	Fosb-extension15	6.484386517	5.58432E-09
ENSMUST00000003640.4:chr7:-|3782:438:1638|extension|TTG	Fosb-extension16	6.581306698	6.40991E-09
ENSMUST00000115031.8:chr1:+|3002:17:2135|extension|CTG	Arid5a-extension2	2.031441522	6.97035E-09
ENSMUST00000115032.8:chr1:+|4640:17:1853|extension|CTG	Arid5a-extension3	2.03638234	7.20327E-09
ENSMUST00000115031.8:chr1:+|3002:50:2135|extension|CTG	Arid5a-extension4	2.033163377	7.7987E-09
ENSMUST00000115032.8:chr1:+|4640:50:1853|extension|CTG	Arid5a-extension5	2.038015164	8.03327E-09	representative
ENSMUST00000071782.8:chr5:+|2536:16:1453|extension|TTG	Nptx2-extension1	3.877911293	8.78203E-09
ENSMUST00000136312.2:chr5:-|2618:319:2527|extension|ACG	Ubc-extension1	0.673933698	1.3797E-08
ENSMUST00000156249.2:chr5:-|2581:294:2502|extension|ACG	Ubc-extension2	0.673933698	1.3797E-08
ENSMUST00000136312.2:chr5:-|2618:316:2527|extension|CTG	Ubc-extension3	0.673926785	1.38381E-08
ENSMUST00000156249.2:chr5:-|2581:285:2502|extension|GTG	Ubc-extension4	0.673856933	1.40139E-08
ENSMUST00000136312.2:chr5:-|2618:301:2527|extension|CTG	Ubc-extension5	0.672751256	1.56188E-08
ENSMUST00000026120.8:chr3:+|3344:534:1683|extension|ACG	Bhlhe22-extension5	1.126112698	1.746E-08
ENSMUST00000071065.8:chr13:-|2026:366:1758|extension|CTG	Nfil3-extension3	2.634030001	1.783E-08
ENSMUST00000137906.2:chr1:+|5504:17:1679|extension|CTG	Arid5a-extension6	2.084046055	2.3911E-08
ENSMUST00000119197.8:chrX:+|768:125:656|extension|GTG	Emd-extension9	1.596484379	2.39864E-08
ENSMUST00000119197.8:chrX:+|768:134:656|extension|TTG	Emd-extension10	1.596484379	2.39864E-08
ENSMUST00000137906.2:chr1:+|5504:50:1679|extension|CTG	Arid5a-extension7	2.086224662	2.6432E-08
ENSMUST00000046266.13:chr12:-|6848:245:3623|extension|CTG	Mideas-extension1	1.408320406	3.77198E-08
ENSMUST00000046266.13:chr12:-|6848:254:3623|extension|CTG	Mideas-extension2	1.408320406	3.77198E-08
ENSMUST00000110294.2:chr12:-|7156:655:4033|extension|CTG	Mideas-extension3	1.408320406	3.77198E-08
ENSMUST00000110294.2:chr12:-|7156:664:4033|extension|CTG	Mideas-extension4	1.408320406	3.77198E-08
ENSMUST00000061829.8:chr18:-|1641:275:1409|extension|CTG	Cd14-extension1	1.621750993	4.15165E-08
ENSMUST00000107619.3:chr4:-|3029:527:2048|extension|TTG	Klf4-extension1	6.864360352	4.25311E-08
ENSMUST00000107619.3:chr4:-|3029:533:2048|extension|TTG	Klf4-extension2	6.85865753	4.67765E-08
ENSMUST00000046266.13:chr12:-|6848:212:3623|extension|CTG	Mideas-extension5	1.399372411	5.0276E-08
ENSMUST00000110294.2:chr12:-|7156:622:4033|extension|CTG	Mideas-extension6	1.399372411	5.0276E-08
ENSMUST00000046266.13:chr12:-|6848:266:3623|extension|CTG	Mideas-extension7	1.412435037	5.24817E-08
ENSMUST00000110294.2:chr12:-|7156:676:4033|extension|CTG	Mideas-extension8	1.412435037	5.24817E-08
ENSMUST00000046266.13:chr12:-|6848:329:3623|extension|CTG	Mideas-extension9	1.406093784	5.68365E-08
ENSMUST00000110294.2:chr12:-|7156:739:4033|extension|CTG	Mideas-extension10	1.406093784	5.68365E-08
ENSMUST00000115029.2:chr1:+|4329:168:1545|extension|CTG	Arid5a-extension8	2.25163382	6.05902E-08
ENSMUST00000046266.13:chr12:-|6848:314:3623|extension|CTG	Mideas-extension11	1.403367906	7.17288E-08
ENSMUST00000110294.2:chr12:-|7156:724:4033|extension|CTG	Mideas-extension12	1.403367906	7.17288E-08
ENSMUST00000060366.7:chr17:-|3530:80:1709|extension|CTG	Zfp36l2-extension1	1.378725956	7.20894E-08
ENSMUST00000027125.7:chr1:+|1733:19:835|extension|CTG	Coq10b-extension1	1.69673107	7.27074E-08
ENSMUST00000027125.7:chr1:+|1733:76:835|extension|GTG	Coq10b-extension2	1.69673107	7.27074E-08
ENSMUST00000027125.7:chr1:+|1733:85:835|extension|TTG	Coq10b-extension3	1.69673107	7.27074E-08
ENSMUST00000047906.10:chr3:+|4191:247:2239|extension|TTG	Tiparp-extension1	2.852060225	7.34237E-08
ENSMUST00000115029.2:chr1:+|4329:192:1545|extension|CTG	Arid5a-extension9	2.261458305	7.67128E-08
ENSMUST00000115029.2:chr1:+|4329:183:1545|extension|GTG	Arid5a-extension10	2.264231759	7.72954E-08
ENSMUST00000060366.7:chr17:-|3530:176:1709|extension|TTG	Zfp36l2-extension2	1.373714044	1.05299E-07
ENSMUST00000060366.7:chr17:-|3530:218:1709|extension|ACG	Zfp36l2-extension3	1.392435504	1.10559E-07
ENSMUST00000107849.10:chr4:+|1099:73:826|extension|TTG	Clta-extension1	0.67118314	1.30252E-07
ENSMUST00000107851.10:chr4:+|1135:73:862|extension|TTG	Clta-extension2	0.667648838	1.37613E-07
ENSMUST00000115029.2:chr1:+|4329:216:1545|extension|CTG	Arid5a-extension11	2.267855234	1.5887E-07
ENSMUST00000087617.11:chr1:+|834:19:685|extension|CTG	Coq10b-extension4	1.721816065	1.95711E-07
ENSMUST00000087617.11:chr1:+|834:76:685|extension|GTG	Coq10b-extension5	1.721816065	1.95711E-07
ENSMUST00000087617.11:chr1:+|834:85:685|extension|TTG	Coq10b-extension6	1.721816065	1.95711E-07
ENSMUST00000194558.6:chr3:-|3726:269:1859|extension|GTG	Kpna4-extension1	-0.947760698	2.08896E-07
ENSMUST00000194558.6:chr3:-|3726:236:1859|extension|GTG	Kpna4-extension2	-0.930486582	2.16789E-07
ENSMUST00000107849.10:chr4:+|1099:94:826|extension|CTG	Clta-extension3	0.670927622	2.24316E-07
ENSMUST00000107851.10:chr4:+|1135:94:862|extension|CTG	Clta-extension4	0.667327217	2.4482E-07
ENSMUST00000069870.11:chr2:+|6981:269:830|extension|CTG	Arl5b-extension1	2.27030449	2.82297E-07
ENSMUST00000239125.2:chr2:+|3608:186:747|extension|CTG	Arl5b-extension2	2.27030449	2.82297E-07
ENSMUST00000107849.10:chr4:+|1099:100:826|extension|TTG	Clta-extension5	0.66690528	3.64017E-07
ENSMUST00000107851.10:chr4:+|1135:100:862|extension|TTG	Clta-extension6	0.663418992	3.86345E-07
ENSMUST00000071782.8:chr5:+|2536:142:1453|extension|GTG	Nptx2-extension2	3.971409528	4.25282E-07
ENSMUST00000194558.6:chr3:-|3726:224:1859|extension|CTG	Kpna4-extension3	-0.912207275	5.0333E-07
ENSMUST00000069870.11:chr2:+|6981:287:830|extension|ATG	Arl5b-extension3	2.288684155	5.56308E-07	representative
ENSMUST00000129002.8:chr3:-|2229:17:572|extension|GTG	Ccnl1-extension3	2.576153313	6.04273E-07
ENSMUST00000154585.8:chr3:-|2364:24:579|extension|GTG	Ccnl1-extension4	2.576153313	6.04273E-07
ENSMUST00000115029.2:chr1:+|4329:69:1545|extension|GTG	Arid5a-extension12	2.04405348	6.10173E-07
ENSMUST00000071782.8:chr5:+|2536:58:1453|extension|ACG	Nptx2-extension3	4.030694849	6.7872E-07
ENSMUST00000115029.2:chr1:+|4329:96:1545|extension|GTG	Arid5a-extension13	2.050879116	6.7872E-07
ENSMUST00000045847.15:chr7:-|3505:96:1818|extension|ACG	Erf-extension1	1.479283725	8.02558E-07
ENSMUST00000071782.8:chr5:+|2536:73:1453|extension|GTG	Nptx2-extension4	4.020401597	8.53406E-07
ENSMUST00000051937.9:chr5:+|1812:101:911|extension|TTG	Rasl11b-extension1	0.947164478	1.08534E-06
ENSMUST00000194558.6:chr3:-|3726:110:1859|extension|GTG	Kpna4-extension4	-0.871137008	1.16361E-06
ENSMUST00000062405.8:chr11:-|1611:5:983|extension|CTG	Rasd1-extension1	1.979356135	1.18962E-06
ENSMUST00000062405.8:chr11:-|1611:8:983|extension|CTG	Rasd1-extension2	1.979356135	1.18962E-06
ENSMUST00000051937.9:chr5:+|1812:125:911|extension|CTG	Rasl11b-extension2	0.941530733	1.19659E-06
ENSMUST00000129002.8:chr3:-|2229:2:572|extension|CTG	Ccnl1-extension5	2.523724436	1.50999E-06
ENSMUST00000154585.8:chr3:-|2364:9:579|extension|CTG	Ccnl1-extension6	2.523724436	1.50999E-06
ENSMUST00000171031.8:chr17:+|2113:313:1207|extension|GTG	Ccnd3-extension1	1.390971485	1.70812E-06
ENSMUST00000182209.8:chr17:+|1977:171:1065|extension|GTG	Ccnd3-extension2	1.390971485	1.70812E-06
ENSMUST00000183044.8:chr17:+|2064:264:1158|extension|GTG	Ccnd3-extension3	1.390971485	1.70812E-06
ENSMUST00000183177.8:chr17:+|2060:254:1148|extension|GTG	Ccnd3-extension4	1.390971485	1.70812E-06
ENSMUST00000000291.9:chr11:+|4590:344:2186|extension|CTG	Mnt-extension1	1.289817204	1.71246E-06
ENSMUST00000062405.8:chr11:-|1611:80:983|extension|CTG	Rasd1-extension3	1.966433262	1.73775E-06
ENSMUST00000071782.8:chr5:+|2536:37:1453|extension|GTG	Nptx2-extension5	3.995974338	1.78599E-06
ENSMUST00000071782.8:chr5:+|2536:40:1453|extension|CTG	Nptx2-extension6	3.995974338	1.78599E-06
ENSMUST00000171031.8:chr17:+|2113:301:1207|extension|TTG	Ccnd3-extension5	1.401570249	1.81632E-06
ENSMUST00000182209.8:chr17:+|1977:159:1065|extension|TTG	Ccnd3-extension6	1.401570249	1.81632E-06
ENSMUST00000183044.8:chr17:+|2064:252:1158|extension|TTG	Ccnd3-extension7	1.401570249	1.81632E-06
ENSMUST00000183177.8:chr17:+|2060:242:1148|extension|TTG	Ccnd3-extension8	1.401570249	1.81632E-06
ENSMUST00000194558.6:chr3:-|3726:182:1859|extension|ACG	Kpna4-extension5	-0.86902234	1.90931E-06
ENSMUST00000107847.10:chr4:+|1121:113:848|extension|TTG	Clta-extension7	0.674418488	1.97691E-06
ENSMUST00000000291.9:chr11:+|4590:314:2186|extension|GTG	Mnt-extension2	1.290585757	2.45261E-06
ENSMUST00000107846.10:chr4:+|1710:738:1437|extension|TTG	Clta-extension8	0.678522525	2.78859E-06
ENSMUST00000170241.8:chr4:+|1079:108:807|extension|TTG	Clta-extension9	0.678522525	2.78859E-06
ENSMUST00000115029.2:chr1:+|4329:12:1545|extension|ACG	Arid5a-extension14	1.98514723	2.98286E-06
ENSMUST00000107847.10:chr4:+|1121:134:848|extension|CTG	Clta-extension10	0.674089065	3.14342E-06
ENSMUST00000115029.2:chr1:+|4329:45:1545|extension|ACG	Arid5a-extension15	1.987351621	3.2862E-06
ENSMUST00000115029.2:chr1:+|4329:18:1545|extension|GTG	Arid5a-extension16	1.972556033	3.82914E-06
ENSMUST00000097773.4:chr4:+|3986:108:1935|extension|CTG	Klhl21-extension1	1.385794226	3.94983E-06
ENSMUST00000097773.4:chr4:+|3986:66:1935|extension|CTG	Klhl21-extension2	1.385794226	3.94983E-06
ENSMUST00000097773.4:chr4:+|3986:72:1935|extension|CTG	Klhl21-extension3	1.385794226	3.94983E-06
ENSMUST00000097773.4:chr4:+|3986:96:1935|extension|GTG	Klhl21-extension4	1.385794226	3.94983E-06
ENSMUST00000107846.10:chr4:+|1710:759:1437|extension|CTG	Clta-extension11	0.67822447	4.21865E-06
ENSMUST00000170241.8:chr4:+|1079:129:807|extension|CTG	Clta-extension12	0.67822447	4.21865E-06
ENSMUST00000107847.10:chr4:+|1121:140:848|extension|TTG	Clta-extension13	0.669888826	4.98885E-06
ENSMUST00000029405.8:chr3:+|8105:62:2261|extension|CTG	Gmps-extension1	-0.939319753	5.75238E-06
ENSMUST00000029405.8:chr3:+|8105:71:2261|extension|CTG	Gmps-extension2	-0.938333193	5.92263E-06
ENSMUST00000029405.8:chr3:+|8105:86:2261|extension|CTG	Gmps-extension3	-0.935559591	6.41171E-06
ENSMUST00000107846.10:chr4:+|1710:570:1437|extension|TTG	Clta-extension14	0.66166514	6.41171E-06
ENSMUST00000107846.10:chr4:+|1710:588:1437|extension|CTG	Clta-extension15	0.66166514	6.41171E-06
ENSMUST00000107846.10:chr4:+|1710:765:1437|extension|TTG	Clta-extension16	0.673907575	6.89244E-06
ENSMUST00000170241.8:chr4:+|1079:135:807|extension|TTG	Clta-extension17	0.673907575	6.89244E-06
ENSMUST00000029405.8:chr3:+|8105:101:2261|extension|ACG	Gmps-extension4	-0.932772987	6.94632E-06
ENSMUST00000029405.8:chr3:+|8105:107:2261|extension|CTG	Gmps-extension5	-0.932772987	6.94632E-06
ENSMUST00000029405.8:chr3:+|8105:92:2261|extension|TTG	Gmps-extension6	-0.932772987	6.94632E-06
ENSMUST00000000291.9:chr11:+|4590:278:2186|extension|GTG	Mnt-extension3	1.272631843	7.29937E-06
ENSMUST00000029405.8:chr3:+|8105:155:2261|extension|CTG	Gmps-extension7	-0.940864388	8.43974E-06
ENSMUST00000029405.8:chr3:+|8105:119:2261|extension|GTG	Gmps-extension8	-0.925825867	8.64596E-06
ENSMUST00000029405.8:chr3:+|8105:122:2261|extension|TTG	Gmps-extension9	-0.925825867	8.64596E-06
ENSMUST00000032891.15:chr7:-|15557:333:11325|extension|GTG	Smg1-extension1	-1.317693722	9.30602E-06
ENSMUST00000082237.7:chr7:+|3355:52:2050|extension|ACG	Mex3b-extension1	1.865093187	9.74044E-06
ENSMUST00000062405.8:chr11:-|1611:110:983|extension|ACG	Rasd1-extension4	1.927737203	1.00055E-05
ENSMUST00000038377.9:chr10:+|5001:257:836|extension|GTG	Btg1-extension1	1.457534763	1.03725E-05
ENSMUST00000032891.15:chr7:-|15557:57:11325|extension|CTG	Smg1-extension2	-1.210121567	1.3073E-05
ENSMUST00000082237.7:chr7:+|3355:106:2050|extension|GTG	Mex3b-extension2	1.846161777	1.55965E-05
ENSMUST00000082237.7:chr7:+|3355:151:2050|extension|TTG	Mex3b-extension3	1.844646871	1.62997E-05
ENSMUST00000082237.7:chr7:+|3355:187:2050|extension|ACG	Mex3b-extension4	1.844646871	1.62997E-05
ENSMUST00000032891.15:chr7:-|15557:162:11325|extension|CTG	Smg1-extension3	-1.209031153	1.80388E-05
ENSMUST00000032891.15:chr7:-|15557:168:11325|extension|CTG	Smg1-extension4	-1.209031153	1.80388E-05
ENSMUST00000107845.4:chr4:+|1031:65:758|extension|TTG	Clta-extension18	0.657359856	2.112E-05
ENSMUST00000038558.9:chr10:-|2674:113:878|extension|TTG	Klf16-extension1	1.454237282	2.71164E-05
ENSMUST00000015749.7:chr17:-|2616:318:1863|extension|TTG	Srf-extension1	1.437873676	2.881E-05
ENSMUST00000107845.4:chr4:+|1031:86:758|extension|CTG	Clta-extension19	0.656828541	3.07876E-05
ENSMUST00000109553.10:chr15:+|4403:295:1222|extension|GTG	Tef-extension1	-0.594429083	3.18329E-05
ENSMUST00000109553.10:chr15:+|4403:313:1222|extension|CTG	Tef-extension2	-0.594429083	3.18329E-05
ENSMUST00000015749.7:chr17:-|2616:270:1863|extension|GTG	Srf-extension2	1.374072754	3.2325E-05
ENSMUST00000089948.6:chr3:+|4098:291:2463|extension|CTG	Slc44a5-extension1	-1.120887452	3.24391E-05
ENSMUST00000109553.10:chr15:+|4403:325:1222|extension|CTG	Tef-extension3	-0.593519925	3.37143E-05
ENSMUST00000029128.4:chr2:+|1112:260:677|extension|CTG	Map1lc3a-extension1	0.599584175	3.43538E-05
ENSMUST00000113310.9:chr2:-|3278:38:1631|extension|CTG	Slc25a25-extension1	1.403438337	3.62917E-05
ENSMUST00000113310.9:chr2:-|3278:53:1631|extension|GTG	Slc25a25-extension2	1.403438337	3.62917E-05
ENSMUST00000015749.7:chr17:-|2616:339:1863|extension|CTG	Srf-extension3	1.429647234	3.68873E-05
ENSMUST00000105436.9:chr10:+|3380:440:2015|extension|GTG	Fam13c-extension1	1.303563293	3.7711E-05
ENSMUST00000105436.9:chr10:+|3380:443:2015|extension|CTG	Fam13c-extension2	1.303563293	3.7711E-05
ENSMUST00000028160.15:chr2:-|3294:15:1644|extension|CTG	Slc25a25-extension3	1.379292773	4.02769E-05
ENSMUST00000028160.15:chr2:-|3294:30:1644|extension|GTG	Slc25a25-extension4	1.379292773	4.02769E-05
ENSMUST00000082237.7:chr7:+|3355:229:2050|extension|CTG	Mex3b-extension5	1.816272405	4.11769E-05
ENSMUST00000107845.4:chr4:+|1031:92:758|extension|TTG	Clta-extension20	0.652264772	4.72887E-05
ENSMUST00000135636.6:chr3:+|6836:45:2637|extension|CTG	Sort1-extension1	-0.501176001	4.73121E-05
ENSMUST00000217941.2:chr10:+|5573:194:4217|extension|GTG	Agap2-extension1	0.57517243	4.77907E-05
ENSMUST00000089948.6:chr3:+|4098:324:2463|extension|CTG	Slc44a5-extension2	-1.10718768	5.09729E-05
ENSMUST00000217941.2:chr10:+|5573:200:4217|extension|CTG	Agap2-extension2	0.57098388	5.29307E-05
ENSMUST00000105436.9:chr10:+|3380:425:2015|extension|CTG	Fam13c-extension3	1.289328969	5.61022E-05
ENSMUST00000015749.7:chr17:-|2616:297:1863|extension|CTG	Srf-extension4	1.40066766	5.70041E-05
ENSMUST00000105436.9:chr10:+|3380:431:2015|extension|GTG	Fam13c-extension4	1.29389675	5.74383E-05
ENSMUST00000102632.7:chr3:+|6796:36:2529|extension|CTG	Sort1-extension2	-0.499547338	5.82267E-05
ENSMUST00000062405.8:chr11:-|1611:122:983|extension|CTG	Rasd1-extension5	1.861641428	6.28532E-05
ENSMUST00000105436.9:chr10:+|3380:386:2015|extension|CTG	Fam13c-extension5	1.273095963	6.88721E-05
ENSMUST00000039259.7:chr10:+|5633:194:4277|extension|GTG	Agap2-extension3	0.566168473	7.01524E-05
ENSMUST00000082237.7:chr7:+|3355:292:2050|extension|CTG	Mex3b-extension6	1.784055618	7.2203E-05
ENSMUST00000039259.7:chr10:+|5633:200:4277|extension|CTG	Agap2-extension4	0.561920267	7.79407E-05
ENSMUST00000082237.7:chr7:+|3355:256:2050|extension|GTG	Mex3b-extension7	1.786327093	7.81872E-05
ENSMUST00000062883.7:chr10:+|3262:29:1895|extension|GTG	Fam13c-extension6	1.052389521	7.94469E-05
ENSMUST00000173042.9:chr10:+|3310:75:1938|extension|GTG	Fam13c-extension7	1.052389521	7.94469E-05
ENSMUST00000052670.11:chr1:+|4392:76:2473|extension|ACG	Amer3-extension1	-1.477465739	9.38481E-05
ENSMUST00000055518.13:chr13:-|7113:571:2797|extension|ACG	Pik3r1-extension1	-0.717164282	9.7019E-05
ENSMUST00000055518.13:chr13:-|7113:577:2797|extension|GTG	Pik3r1-extension2	-0.717164282	9.7019E-05
ENSMUST00000055518.13:chr13:-|7113:595:2797|extension|CTG	Pik3r1-extension3	-0.716788309	9.89144E-05
ENSMUST00000105436.9:chr10:+|3380:197:2015|extension|GTG	Fam13c-extension8	1.018466848	0.000106154
ENSMUST00000217941.2:chr10:+|5573:260:4217|extension|CTG	Agap2-extension5	0.562465829	0.000113951
ENSMUST00000193480.2:chr1:+|3734:14:869|extension|GTG	Zbtb18-extension1	-0.613591632	0.000133722
ENSMUST00000193480.2:chr1:+|3734:68:869|extension|TTG	Zbtb18-extension2	-0.609940829	0.000147427
ENSMUST00000193480.2:chr1:+|3734:74:869|extension|CTG	Zbtb18-extension3	-0.608507471	0.000158403
ENSMUST00000182539.8:chr17:+|931:188:614|extension|CTG	Ccnd3-extension9	1.639144523	0.000161704	representative
ENSMUST00000039259.7:chr10:+|5633:260:4277|extension|CTG	Agap2-extension6	0.55330896	0.000164136
ENSMUST00000233296.2:chr17:+|2080:159:747|extension|GTG	Cdkn1a-extension1	1.066315773	0.000176634
ENSMUST00000233296.2:chr17:+|2080:165:747|extension|GTG	Cdkn1a-extension2	1.066315773	0.000176634
ENSMUST00000233296.2:chr17:+|2080:171:747|extension|GTG	Cdkn1a-extension3	1.066315773	0.000176634
ENSMUST00000233296.2:chr17:+|2080:177:747|extension|GTG	Cdkn1a-extension4	1.066315773	0.000176634
ENSMUST00000233296.2:chr17:+|2080:183:747|extension|GTG	Cdkn1a-extension5	1.066315773	0.000176634
ENSMUST00000233296.2:chr17:+|2080:186:747|extension|GTG	Cdkn1a-extension6	1.066315773	0.000176634
ENSMUST00000233296.2:chr17:+|2080:189:747|extension|ATG	Cdkn1a-extension7	1.066315773	0.000176634	representative
ENSMUST00000233296.2:chr17:+|2080:204:747|extension|GTG	Cdkn1a-extension8	1.066315773	0.000176634
ENSMUST00000233296.2:chr17:+|2080:216:747|extension|GTG	Cdkn1a-extension9	1.066315773	0.000176634
ENSMUST00000233296.2:chr17:+|2080:222:747|extension|TTG	Cdkn1a-extension10	1.066315773	0.000176634
ENSMUST00000233296.2:chr17:+|2080:228:747|extension|GTG	Cdkn1a-extension11	1.066315773	0.000176634
ENSMUST00000233296.2:chr17:+|2080:249:747|extension|GTG	Cdkn1a-extension12	1.066315773	0.000176634
ENSMUST00000071585.10:chr2:+|2999:227:1352|extension|GTG	Oprl1-extension1	-1.366415472	0.000179084
ENSMUST00000071585.10:chr2:+|2999:233:1352|extension|TTG	Oprl1-extension2	-1.366415472	0.000179084
ENSMUST00000108767.2:chr2:+|1248:110:1235|extension|GTG	Oprl1-extension3	-1.366415472	0.000179084
ENSMUST00000108767.2:chr2:+|1248:116:1235|extension|TTG	Oprl1-extension4	-1.366415472	0.000179084
ENSMUST00000108768.8:chr2:+|2914:155:1280|extension|GTG	Oprl1-extension5	-1.366415472	0.000179084
ENSMUST00000108768.8:chr2:+|2914:161:1280|extension|TTG	Oprl1-extension6	-1.366415472	0.000179084
ENSMUST00000116515.9:chr6:-|2075:543:1956|extension|CTG	Gpr19-extension1	1.531664961	0.000179084
ENSMUST00000119901.9:chr17:+|922:93:615|extension|ACG	Cdkn1a-extension13	1.093708813	0.000182854
ENSMUST00000105436.9:chr10:+|3380:359:2015|extension|GTG	Fam13c-extension9	1.218949444	0.000185657
ENSMUST00000217941.2:chr10:+|5573:275:4217|extension|CTG	Agap2-extension7	0.561723787	0.000185703
ENSMUST00000105436.9:chr10:+|3380:191:2015|extension|CTG	Fam13c-extension10	0.986633997	0.000202917
ENSMUST00000218953.2:chr10:+|668:191:644|extension|GTG	Btg1-extension2	1.627048107	0.000217998
ENSMUST00000218953.2:chr10:+|668:212:644|extension|ACG	Btg1-extension3	1.627048107	0.000217998
ENSMUST00000218953.2:chr10:+|668:218:644|extension|GTG	Btg1-extension4	1.627048107	0.000217998
ENSMUST00000105436.9:chr10:+|3380:188:2015|extension|CTG	Fam13c-extension11	0.977927495	0.000223197
ENSMUST00000105436.9:chr10:+|3380:92:2015|extension|CTG	Fam13c-extension12	0.958405222	0.000234571
ENSMUST00000105436.9:chr10:+|3380:161:2015|extension|TTG	Fam13c-extension13	0.970663957	0.000238047
ENSMUST00000038287.7:chr19:+|2473:12:1365|extension|ACG	Dusp5-extension1	5.520033314	0.00026105
ENSMUST00000038287.7:chr19:+|2473:15:1365|extension|CTG	Dusp5-extension2	5.520033314	0.00026105
ENSMUST00000039259.7:chr10:+|5633:275:4277|extension|CTG	Agap2-extension8	0.552316675	0.00026744
ENSMUST00000038287.7:chr19:+|2473:195:1365|extension|CTG	Dusp5-extension3	5.479575605	0.000282329
ENSMUST00000041543.9:chr5:+|2553:83:2042|extension|ACG	Vgf-extension1	2.78754854	0.00028463
ENSMUST00000190827.7:chr5:+|2834:364:2323|extension|ACG	Vgf-extension2	2.78754854	0.00028463
ENSMUST00000038287.7:chr19:+|2473:147:1365|extension|GTG	Dusp5-extension4	5.515680975	0.000289517
ENSMUST00000186451.2:chr5:+|2277:115:2089|extension|CTG	Vgf-extension3	2.786253326	0.000310457
ENSMUST00000186451.2:chr5:+|2277:148:2089|extension|CTG	Vgf-extension4	2.786253326	0.000310457
ENSMUST00000186451.2:chr5:+|2277:160:2089|extension|ACG	Vgf-extension5	2.786253326	0.000310457
ENSMUST00000105436.9:chr10:+|3380:86:2015|extension|CTG	Fam13c-extension14	0.958292488	0.000317938
ENSMUST00000186451.2:chr5:+|2277:187:2089|extension|TTG	Vgf-extension6	2.785633648	0.000317938
ENSMUST00000217941.2:chr10:+|5573:266:4217|extension|CTG	Agap2-extension9	0.548013547	0.000323753
ENSMUST00000041543.9:chr5:+|2553:182:2042|extension|TTG	Vgf-extension7	2.786200131	0.000337727
ENSMUST00000186451.2:chr5:+|2277:229:2089|extension|TTG	Vgf-extension8	2.786200131	0.000337727
ENSMUST00000190827.7:chr5:+|2834:463:2323|extension|TTG	Vgf-extension9	2.786200131	0.000337727
ENSMUST00000206598.2:chr19:-|1393:133:1258|extension|GTG	Slc3a2-extension1	0.527923563	0.000338593
ENSMUST00000217941.2:chr10:+|5573:302:4217|extension|CTG	Agap2-extension10	0.553906229	0.000341787
ENSMUST00000112959.4:chr5:+|4553:96:2205|extension|GTG	Prdm8-extension1	1.023046115	0.000375513
ENSMUST00000210477.2:chr5:+|3316:396:2505|extension|GTG	Prdm8-extension2	1.023046115	0.000375513
ENSMUST00000182539.8:chr17:+|931:167:614|extension|CTG	Ccnd3-extension10	1.565465483	0.000402491
ENSMUST00000041543.9:chr5:+|2553:155:2042|extension|GTG	Vgf-extension10	2.775167907	0.000418585
ENSMUST00000190827.7:chr5:+|2834:436:2323|extension|GTG	Vgf-extension11	2.775167907	0.000418585
ENSMUST00000041543.9:chr5:+|2553:122:2042|extension|CTG	Vgf-extension12	2.770486433	0.000423247
ENSMUST00000190827.7:chr5:+|2834:403:2323|extension|CTG	Vgf-extension13	2.770486433	0.000423247
ENSMUST00000182539.8:chr17:+|931:158:614|extension|GTG	Ccnd3-extension11	1.562231631	0.000434222
ENSMUST00000182539.8:chr17:+|931:161:614|extension|CTG	Ccnd3-extension12	1.562231631	0.000434222
ENSMUST00000039259.7:chr10:+|5633:266:4277|extension|CTG	Agap2-extension11	0.538814072	0.000457285
ENSMUST00000217941.2:chr10:+|5573:29:4217|extension|ACG	Agap2-extension12	0.546575994	0.00045856
ENSMUST00000217941.2:chr10:+|5573:338:4217|extension|CTG	Agap2-extension13	0.553874437	0.00048272
ENSMUST00000039259.7:chr10:+|5633:302:4277|extension|CTG	Agap2-extension14	0.544445135	0.000485365
ENSMUST00000102752.10:chr13:+|5713:795:1365|extension|TTG	Homer1-extension1	1.472097258	0.000501045
ENSMUST00000217941.2:chr10:+|5573:119:4217|extension|GTG	Agap2-extension15	0.542728377	0.000509717
ENSMUST00000095347.13:chr17:-|2617:12:2406|extension|TTG	Brd2-extension1	0.702988389	0.000537348
ENSMUST00000095347.13:chr17:-|2617:6:2406|extension|ACG	Brd2-extension2	0.702988389	0.000537348
ENSMUST00000164766.8:chr14:+|1884:122:1199|extension|GTG	Rem2-extension1	1.962663617	0.000540073
ENSMUST00000164766.8:chr14:+|1884:146:1199|extension|CTG	Rem2-extension2	1.962663617	0.000540073
ENSMUST00000095347.13:chr17:-|2617:69:2406|extension|CTG	Brd2-extension3	0.705925182	0.000582246
ENSMUST00000041782.4:chr13:-|4456:11:845|extension|CTG	Abt1-extension1	1.358806469	0.00058416
ENSMUST00000105436.9:chr10:+|3380:50:2015|extension|CTG	Fam13c-extension15	0.934552825	0.000601892
ENSMUST00000165704.8:chr10:+|3169:23:1676|extension|TTG	Ptbp1-extension1	0.741612392	0.000609687
ENSMUST00000165704.8:chr10:+|3169:44:1676|extension|CTG	Ptbp1-extension2	0.742988141	0.0006106
ENSMUST00000172282.8:chr10:+|3110:225:1956|extension|TTG	Ptbp1-extension3	0.730394602	0.000613044
ENSMUST00000039259.7:chr10:+|5633:29:4277|extension|ACG	Agap2-extension16	0.538132772	0.000621002
ENSMUST00000238233.2:chr11:-|6624:244:3451|extension|CTG	Srcin1-extension1	0.614854017	0.000624421
ENSMUST00000238233.2:chr11:-|6624:247:3451|extension|GTG	Srcin1-extension2	0.614854017	0.000624421
ENSMUST00000238233.2:chr11:-|6624:268:3451|extension|CTG	Srcin1-extension3	0.614854017	0.000624421
ENSMUST00000172282.8:chr10:+|3110:246:1956|extension|CTG	Ptbp1-extension4	0.731715368	0.000626861
ENSMUST00000193480.2:chr1:+|3734:116:869|extension|CTG	Zbtb18-extension4	-0.598077596	0.000637023
ENSMUST00000060092.13:chr2:+|5174:92:3914|extension|CTG	Upf2-extension1	-1.263274517	0.000650913
ENSMUST00000039259.7:chr10:+|5633:338:4277|extension|CTG	Agap2-extension17	0.544305259	0.000676058
ENSMUST00000164766.8:chr14:+|1884:167:1199|extension|ACG	Rem2-extension3	2.029890361	0.00068938
ENSMUST00000039259.7:chr10:+|5633:119:4277|extension|GTG	Agap2-extension18	0.534213793	0.000689519
ENSMUST00000112959.4:chr5:+|4553:30:2205|extension|TTG	Prdm8-extension3	0.985383686	0.000692664
ENSMUST00000210477.2:chr5:+|3316:330:2505|extension|TTG	Prdm8-extension4	0.985383686	0.000692664
ENSMUST00000095347.13:chr17:-|2617:63:2406|extension|CTG	Brd2-extension4	0.701182212	0.00069676
ENSMUST00000165704.8:chr10:+|3169:35:1676|extension|CTG	Ptbp1-extension5	0.735494314	0.000753889
ENSMUST00000052119.14:chr2:-|3529:358:1879|extension|TTG	Slc25a25-extension5	1.349872846	0.00075584
ENSMUST00000052119.14:chr2:-|3529:334:1879|extension|GTG	Slc25a25-extension6	1.349529773	0.000757715
ENSMUST00000172282.8:chr10:+|3110:237:1956|extension|CTG	Ptbp1-extension6	0.724376201	0.000764381
ENSMUST00000224023.2:chr14:+|1917:532:1684|extension|CTG	Fezf2-extension1	1.460973323	0.000783329
ENSMUST00000224023.2:chr14:+|1917:496:1684|extension|GTG	Fezf2-extension2	1.45672916	0.000819268
ENSMUST00000066107.10:chr6:-|1647:56:1592|extension|CTG	Gpr19-extension2	1.323740908	0.000821478
ENSMUST00000182539.8:chr17:+|931:197:614|extension|GTG	Ccnd3-extension13	1.620274403	0.000856934
ENSMUST00000095347.13:chr17:-|2617:120:2406|extension|CTG	Brd2-extension5	0.693311487	0.000900646
ENSMUST00000095347.13:chr17:-|2617:117:2406|extension|CTG	Brd2-extension6	0.691923546	0.000907419
ENSMUST00000239250.2:chr3:+|3853:54:2238|extension|CTG	Slc44a5-extension3	-1.084006966	0.000913002
ENSMUST00000028278.14:chr2:+|1541:301:1246|extension|CTG	Psmd14-extension1	-0.669388812	0.00092086
ENSMUST00000224023.2:chr14:+|1917:418:1684|extension|ACG	Fezf2-extension3	1.406788272	0.000930767
ENSMUST00000224023.2:chr14:+|1917:436:1684|extension|TTG	Fezf2-extension4	1.406788272	0.000930767
ENSMUST00000224023.2:chr14:+|1917:490:1684|extension|TTG	Fezf2-extension5	1.444183655	0.000937536
ENSMUST00000023741.16:chr15:-|19823:172:16996|extension|CTG	Kmt2d-extension1	0.66360925	0.000951701
ENSMUST00000023741.16:chr15:-|19823:184:16996|extension|GTG	Kmt2d-extension2	0.66360925	0.000951701
ENSMUST00000178486.9:chr15:-|19805:151:16975|extension|CTG	Kmt2d-extension3	0.66360925	0.000951701
ENSMUST00000178486.9:chr15:-|19805:163:16975|extension|GTG	Kmt2d-extension4	0.66360925	0.000951701
ENSMUST00000224714.2:chr14:+|2429:561:2028|extension|GTG	Fezf2-extension6	1.197478941	0.000966993
ENSMUST00000224714.2:chr14:+|2429:573:2028|extension|TTG	Fezf2-extension7	1.197478941	0.000966993
ENSMUST00000022262.6:chr14:+|2188:397:1795|extension|CTG	Fezf2-extension8	1.20044551	0.000977963
ENSMUST00000224714.2:chr14:+|2429:630:2028|extension|CTG	Fezf2-extension9	1.20044551	0.000977963
ENSMUST00000022262.6:chr14:+|2188:361:1795|extension|GTG	Fezf2-extension10	1.197674407	0.000995422
ENSMUST00000206598.2:chr19:-|1393:130:1258|extension|CTG	Slc3a2-extension2	0.507420883	0.001000638
ENSMUST00000109494.8:chr13:+|2468:1533:2124|extension|TTG	Homer1-extension2	1.474609234	0.001052342
ENSMUST00000022262.6:chr14:+|2188:355:1795|extension|TTG	Fezf2-extension11	1.189429019	0.001056318
ENSMUST00000163779.8:chr6:-|1188:155:635|extension|CTG	Snca-extension1	-0.558764534	0.001087683
ENSMUST00000026469.9:chr10:-|2582:163:1831|extension|GTG	Nab2-extension1	1.264580542	0.001110539
ENSMUST00000224023.2:chr14:+|1917:463:1684|extension|ACG	Fezf2-extension12	1.401297924	0.001138401
ENSMUST00000224023.2:chr14:+|1917:466:1684|extension|CTG	Fezf2-extension13	1.401297924	0.001138401
ENSMUST00000206598.2:chr19:-|1393:121:1258|extension|GTG	Slc3a2-extension3	0.506017235	0.00115849
ENSMUST00000087155.5:chr19:+|2614:154:1024|extension|CTG	Frat1-extension1	1.705181838	0.001268455
ENSMUST00000087155.5:chr19:+|2614:163:1024|extension|ACG	Frat1-extension2	1.705181838	0.001268455
ENSMUST00000116515.9:chr6:-|2075:489:1956|extension|ATG	Gpr19-extension3	1.332023019	0.001323001	representative
ENSMUST00000042724.8:chr8:-|4707:394:3622|extension|TTG	Usp38-extension1	1.129620402	0.001328905
ENSMUST00000217941.2:chr10:+|5573:620:4217|extension|CTG	Agap2-extension19	0.586628381	0.001342773
ENSMUST00000026469.9:chr10:-|2582:31:1831|extension|CTG	Nab2-extension2	1.168243384	0.001456213
ENSMUST00000026469.9:chr10:-|2582:40:1831|extension|CTG	Nab2-extension3	1.168243384	0.001456213
ENSMUST00000114268.5:chr6:-|1280:281:731|extension|GTG	Snca-extension2	-0.550363755	0.00146393
ENSMUST00000163779.8:chr6:-|1188:185:635|extension|GTG	Snca-extension3	-0.550363755	0.00146393
ENSMUST00000022262.6:chr14:+|2188:283:1795|extension|ACG	Fezf2-extension14	1.168985126	0.001482864
ENSMUST00000022262.6:chr14:+|2188:301:1795|extension|TTG	Fezf2-extension15	1.168985126	0.001482864
ENSMUST00000038107.9:chr10:+|1979:17:1061|extension|TTG	Cited2-extension1	1.159290669	0.001509661
ENSMUST00000038107.9:chr10:+|1979:20:1061|extension|TTG	Cited2-extension2	1.159290669	0.001509661
ENSMUST00000238597.2:chr11:-|5726:130:3856|extension|CTG	Srcin1-extension4	0.617588992	0.001523482
ENSMUST00000116515.9:chr6:-|2075:459:1956|extension|CTG	Gpr19-extension4	1.281444814	0.001561265
ENSMUST00000224023.2:chr14:+|1917:394:1684|extension|CTG	Fezf2-extension16	1.357985272	0.001569415
ENSMUST00000109493.9:chr13:+|2580:1188:1899|extension|TTG	Homer1-extension3	1.486492107	0.001675682
ENSMUST00000116515.9:chr6:-|2075:495:1956|extension|GTG	Gpr19-extension5	1.428335634	0.001677279
ENSMUST00000109492.9:chr13:+|1533:106:727|extension|TTG	Homer1-extension4	1.482086987	0.001709692
ENSMUST00000045174.7:chr17:+|3120:334:730|extension|ACG	Ypel5-extension1	-0.883308504	0.001737101
ENSMUST00000225380.2:chr14:-|1988:328:1444|extension|TTG	Ppp2r2a-extension1	-0.803121148	0.001777071
ENSMUST00000206598.2:chr19:-|1393:115:1258|extension|CTG	Slc3a2-extension4	0.498279722	0.001789858
ENSMUST00000022262.6:chr14:+|2188:328:1795|extension|ACG	Fezf2-extension17	1.163849603	0.001790641
ENSMUST00000022262.6:chr14:+|2188:331:1795|extension|CTG	Fezf2-extension18	1.163849603	0.001790641
ENSMUST00000026469.9:chr10:-|2582:85:1831|extension|GTG	Nab2-extension4	1.20151084	0.001794413
ENSMUST00000040914.3:chr13:+|1560:9:681|extension|CTG	H1f2-extension1	0.506557014	0.001799745
ENSMUST00000107593.8:chr11:-|3733:93:3660|extension|GTG	Srcin1-extension5	0.616790555	0.001820409
ENSMUST00000107593.8:chr11:-|3733:84:3660|extension|CTG	Srcin1-extension6	0.614473618	0.001911648
ENSMUST00000215088.2:chr6:-|1484:9:1434|extension|CTG	Gpr19-extension6	1.294940162	0.001922295
ENSMUST00000163246.8:chr10:-|1395:8:353|extension|TTG	Slc25a3-extension1	0.732113461	0.001937908
ENSMUST00000238342.2:chr11:-|4493:130:4312|extension|CTG	Srcin1-extension7	0.609643428	0.001941056
ENSMUST00000051241.7:chr7:-|2790:916:2017|extension|ACG	Zfp36-extension1	1.362597967	0.001943181
ENSMUST00000051241.7:chr7:-|2790:946:2017|extension|GTG	Zfp36-extension2	1.362597967	0.001943181
ENSMUST00000051241.7:chr7:-|2790:952:2017|extension|ACG	Zfp36-extension3	1.362597967	0.001943181
ENSMUST00000206598.2:chr19:-|1393:106:1258|extension|TTG	Slc3a2-extension5	0.494425474	0.00194374
ENSMUST00000112959.4:chr5:+|4553:135:2205|extension|GTG	Prdm8-extension5	0.974374117	0.001959219
ENSMUST00000210477.2:chr5:+|3316:435:2505|extension|GTG	Prdm8-extension6	0.974374117	0.001959219
ENSMUST00000033621.8:chrX:-|3172:171:1455|extension|CTG	Gla-extension1	1.257915034	0.001964916
ENSMUST00000239113.2:chrX:-|3015:51:1335|extension|CTG	Gla-extension2	1.257915034	0.001964916
ENSMUST00000039259.7:chr10:+|5633:620:4277|extension|CTG	Agap2-extension20	0.573030075	0.001975257
ENSMUST00000206598.2:chr19:-|1393:97:1258|extension|CTG	Slc3a2-extension6	0.494634135	0.002016718
ENSMUST00000022262.6:chr14:+|2188:259:1795|extension|CTG	Fezf2-extension19	1.137899734	0.00204951
ENSMUST00000233210.2:chr17:+|2419:358:787|extension|ACG	Ypel5-extension2	-0.881815243	0.002065319
ENSMUST00000061187.4:chr4:+|2922:167:1889|extension|GTG	Dmrta2-extension1	1.777100535	0.002084955
ENSMUST00000061187.4:chr4:+|2922:170:1889|extension|ACG	Dmrta2-extension2	1.777100535	0.002084955
ENSMUST00000233210.2:chr17:+|2419:364:787|extension|CTG	Ypel5-extension3	-0.879193157	0.002132803
ENSMUST00000062216.4:chr19:+|2916:569:1607|extension|CTG	Emx2-extension1	1.464327575	0.002147241
ENSMUST00000225380.2:chr14:-|1988:274:1444|extension|GTG	Ppp2r2a-extension2	-0.788127161	0.002181935
ENSMUST00000048615.13:chr14:+|2942:264:1152|extension|GTG	Pnp-extension1	-1.255849957	0.002192149
ENSMUST00000178092.2:chr14:+|1306:60:948|extension|GTG	Pnp-extension2	-1.255849957	0.002192149
ENSMUST00000087155.5:chr19:+|2614:61:1024|extension|GTG	Frat1-extension3	1.641922965	0.002301479
ENSMUST00000087155.5:chr19:+|2614:67:1024|extension|CTG	Frat1-extension4	1.641922965	0.002301479
ENSMUST00000062216.4:chr19:+|2916:737:1607|extension|ACG	Emx2-extension2	1.589702275	0.002329197
ENSMUST00000141722.8:chr10:-|4702:385:3748|extension|TTG	Stxbp5-extension1	-0.763934444	0.002341175
ENSMUST00000206598.2:chr19:-|1393:184:1258|extension|CTG	Slc3a2-extension7	0.506961518	0.00235713
ENSMUST00000206598.2:chr19:-|1393:85:1258|extension|CTG	Slc3a2-extension8	0.48839468	0.002390205
ENSMUST00000081111.14:chr9:+|1858:159:1794|extension|TTG	Impdh2-extension1	0.80422325	0.002412312
ENSMUST00000081111.14:chr9:+|1858:186:1794|extension|CTG	Impdh2-extension2	0.80422325	0.002412312
ENSMUST00000233210.2:chr17:+|2419:340:787|extension|CTG	Ypel5-extension4	-0.820716553	0.00241905
ENSMUST00000081111.14:chr9:+|1858:225:1794|extension|ACG	Impdh2-extension3	0.802081219	0.002449967
ENSMUST00000233210.2:chr17:+|2419:343:787|extension|CTG	Ypel5-extension5	-0.81880502	0.00250338
ENSMUST00000233210.2:chr17:+|2419:352:787|extension|GTG	Ypel5-extension6	-0.81880502	0.00250338
ENSMUST00000233210.2:chr17:+|2419:391:787|extension|GTG	Ypel5-extension7	-0.871116267	0.002525644
ENSMUST00000062216.4:chr19:+|2916:500:1607|extension|CTG	Emx2-extension3	1.45130053	0.002558581
ENSMUST00000062216.4:chr19:+|2916:530:1607|extension|ACG	Emx2-extension4	1.45130053	0.002558581
ENSMUST00000233210.2:chr17:+|2419:235:787|extension|TTG	Ypel5-extension8	-0.815821354	0.002566253
ENSMUST00000238314.2:chr11:-|7089:130:3916|extension|CTG	Srcin1-extension8	0.596043114	0.002578788
ENSMUST00000233210.2:chr17:+|2419:253:787|extension|GTG	Ypel5-extension9	-0.814783021	0.002622064
ENSMUST00000081111.14:chr9:+|1858:243:1794|extension|GTG	Impdh2-extension4	0.80535442	0.002623492
ENSMUST00000081111.14:chr9:+|1858:231:1794|extension|CTG	Impdh2-extension5	0.801820081	0.002650004
ENSMUST00000141722.8:chr10:-|4702:268:3748|extension|CTG	Stxbp5-extension2	-0.754859818	0.002748559
ENSMUST00000141722.8:chr10:-|4702:361:3748|extension|CTG	Stxbp5-extension3	-0.759315522	0.002749181
ENSMUST00000023612.17:chr16:+|3890:481:1978|extension|ACG	Ets2-extension1	0.688117175	0.002899658
ENSMUST00000023612.17:chr16:+|3890:502:1978|extension|TTG	Ets2-extension2	0.688117175	0.002899658
ENSMUST00000169546.9:chr10:-|2980:8:2144|extension|ATG	Cbarp-extension1	0.829183779	0.002904565	representative
ENSMUST00000233210.2:chr17:+|2419:88:787|extension|CTG	Ypel5-extension10	-0.807868964	0.003023867
ENSMUST00000117661.9:chr5:+|4934:188:2627|extension|ATG	Stim2-extension1	-0.84793786	0.00313398	representative
ENSMUST00000201469.4:chr5:+|4892:122:2585|extension|ATG	Stim2-extension2	-0.84793786	0.00313398	representative
ENSMUST00000023612.17:chr16:+|3890:415:1978|extension|GTG	Ets2-extension3	0.67848803	0.003143272
ENSMUST00000048615.13:chr14:+|2942:237:1152|extension|GTG	Pnp-extension3	-1.160353356	0.003161734
ENSMUST00000178092.2:chr14:+|1306:33:948|extension|GTG	Pnp-extension4	-1.160353356	0.003161734
ENSMUST00000233210.2:chr17:+|2419:154:787|extension|CTG	Ypel5-extension11	-0.806495028	0.003191602
ENSMUST00000022511.10:chr14:+|6974:2:4181|extension|CTG	Zmym2-extension1	-0.907755983	0.003282297
ENSMUST00000022511.10:chr14:+|6974:5:4181|extension|GTG	Zmym2-extension2	-0.907755983	0.003282297
ENSMUST00000220307.2:chr10:-|496:8:185|extension|CTG	Myl6-extension1	-0.718625478	0.00330902
ENSMUST00000212960.2:chr8:-|4562:542:4481|extension|CTG	Psd3-extension1	-0.510038145	0.003328571
ENSMUST00000212960.2:chr8:-|4562:563:4481|extension|CTG	Psd3-extension2	-0.510038145	0.003328571
ENSMUST00000212960.2:chr8:-|4562:578:4481|extension|CTG	Psd3-extension3	-0.510038145	0.003328571
ENSMUST00000212960.2:chr8:-|4562:602:4481|extension|TTG	Psd3-extension4	-0.510038145	0.003328571
ENSMUST00000023024.8:chr15:+|4079:67:1063|extension|GTG	Tef-extension4	-0.495345742	0.003483197
ENSMUST00000023024.8:chr15:+|4079:58:1063|extension|GTG	Tef-extension5	-0.495074705	0.003524991
ENSMUST00000023024.8:chr15:+|4079:61:1063|extension|CTG	Tef-extension6	-0.495074705	0.003524991
ENSMUST00000062216.4:chr19:+|2916:581:1607|extension|CTG	Emx2-extension5	1.43812952	0.003568612
ENSMUST00000022511.10:chr14:+|6974:23:4181|extension|GTG	Zmym2-extension3	-0.915291579	0.003586898
ENSMUST00000107596.9:chr11:-|7054:119:3881|extension|CTG	Srcin1-extension9	0.595194886	0.003586898
ENSMUST00000023024.8:chr15:+|4079:154:1063|extension|ACG	Tef-extension7	-0.493816825	0.003677566
ENSMUST00000022511.10:chr14:+|6974:38:4181|extension|TTG	Zmym2-extension4	-0.913003106	0.003783526
ENSMUST00000027961.12:chr2:-|1795:80:1655|extension|CTG	Hspa14-extension1	1.064934266	0.003786483
ENSMUST00000087321.4:chr19:-|2725:43:1042|extension|TTG	Ppp1r3c-extension1	0.98877456	0.003792892
ENSMUST00000023024.8:chr15:+|4079:136:1063|extension|ACG	Tef-extension8	-0.493146607	0.003854937
ENSMUST00000023024.8:chr15:+|4079:112:1063|extension|GTG	Tef-extension9	-0.494288007	0.003865332
ENSMUST00000025295.8:chr18:-|4755:210:1197|extension|ACG	Spry4-extension1	1.824466021	0.003890278
ENSMUST00000048393.8:chr15:+|1270:302:998|extension|CTG	Atg101-extension1	0.999177548	0.004163345
ENSMUST00000182539.8:chr17:+|931:227:614|extension|CTG	Ccnd3-extension14	1.524601474	0.004222567
ENSMUST00000005185.8:chr10:+|603:7:421|extension|GTG	Cstb-extension1	0.741277656	0.00433573
ENSMUST00000062216.4:chr19:+|2916:452:1607|extension|TTG	Emx2-extension6	1.404883346	0.004492367
ENSMUST00000091636.5:chr18:-|5673:417:1977|extension|GTG	Lrrtm2-extension1	1.014732269	0.004571609
ENSMUST00000061187.4:chr4:+|2922:245:1889|extension|GTG	Dmrta2-extension3	1.737382216	0.004608521
ENSMUST00000061187.4:chr4:+|2922:248:1889|extension|CTG	Dmrta2-extension4	1.737382216	0.004608521
ENSMUST00000027961.12:chr2:-|1795:83:1655|extension|CTG	Hspa14-extension2	1.057074549	0.004683605
ENSMUST00000169546.9:chr10:-|2980:17:2144|extension|ACG	Cbarp-extension2	0.842325635	0.00474107
ENSMUST00000117661.9:chr5:+|4934:317:2627|extension|GTG	Stim2-extension3	-0.85746163	0.004753616
ENSMUST00000201469.4:chr5:+|4892:251:2585|extension|GTG	Stim2-extension4	-0.85746163	0.004753616
ENSMUST00000031866.9:chr6:-|3960:246:636|extension|CTG	Mtpn-extension1	-0.475470773	0.004768143
ENSMUST00000117661.9:chr5:+|4934:287:2627|extension|CTG	Stim2-extension5	-0.848663063	0.004817486
ENSMUST00000201469.4:chr5:+|4892:221:2585|extension|CTG	Stim2-extension6	-0.848663063	0.004817486
ENSMUST00000119109.8:chr3:+|5309:240:1806|extension|ACG	Etv3-extension1	1.314443897	0.004851681
ENSMUST00000170036.8:chr3:+|5127:69:1638|extension|ACG	Etv3-extension2	1.314443897	0.004851681
ENSMUST00000027961.12:chr2:-|1795:74:1655|extension|CTG	Hspa14-extension3	1.047081245	0.004977362
ENSMUST00000027193.9:chr1:+|763:260:605|extension|GTG	Ndufb3-extension1	-0.77124848	0.005097122
ENSMUST00000062216.4:chr19:+|2916:620:1607|extension|TTG	Emx2-extension7	1.472192536	0.005135205
ENSMUST00000062216.4:chr19:+|2916:623:1607|extension|GTG	Emx2-extension8	1.472192536	0.005135205
ENSMUST00000117661.9:chr5:+|4934:293:2627|extension|GTG	Stim2-extension7	-0.846900609	0.005137425
ENSMUST00000201469.4:chr5:+|4892:227:2585|extension|GTG	Stim2-extension8	-0.846900609	0.005137425
ENSMUST00000062216.4:chr19:+|2916:425:1607|extension|TTG	Emx2-extension9	1.314055322	0.005375298
ENSMUST00000116515.9:chr6:-|2075:585:1956|extension|CTG	Gpr19-extension7	1.670677054	0.005391293
ENSMUST00000117661.9:chr5:+|4934:335:2627|extension|GTG	Stim2-extension9	-0.867158	0.005422415
ENSMUST00000201469.4:chr5:+|4892:269:2585|extension|GTG	Stim2-extension10	-0.867158	0.005422415
ENSMUST00000027193.9:chr1:+|763:278:605|extension|TTG	Ndufb3-extension2	-0.769095996	0.005431979
ENSMUST00000182539.8:chr17:+|931:236:614|extension|CTG	Ccnd3-extension15	1.533105599	0.005673854
ENSMUST00000225380.2:chr14:-|1988:154:1444|extension|ACG	Ppp2r2a-extension3	-0.73028915	0.005749068
ENSMUST00000163246.8:chr10:-|1395:23:353|extension|TTG	Slc25a3-extension2	0.691331502	0.005794243
ENSMUST00000110894.9:chr14:+|1169:280:856|extension|CTG	Tpt1-extension1	0.555379845	0.005804925
ENSMUST00000049357.10:chr4:-|1648:96:1008|extension|CTG	Pnrc1-extension1	0.859680766	0.005818162
ENSMUST00000182539.8:chr17:+|931:242:614|extension|CTG	Ccnd3-extension16	1.520323944	0.005818162
ENSMUST00000027193.9:chr1:+|763:281:605|extension|CTG	Ndufb3-extension3	-0.764543957	0.00595292
ENSMUST00000087321.4:chr19:-|2725:31:1042|extension|CTG	Ppp1r3c-extension2	0.988683279	0.00609004
ENSMUST00000182539.8:chr17:+|931:221:614|extension|TTG	Ccnd3-extension17	1.498669093	0.006169621
ENSMUST00000027961.12:chr2:-|1795:98:1655|extension|TTG	Hspa14-extension4	1.049370744	0.006196106
ENSMUST00000045174.7:chr17:+|3120:295:730|extension|CTG	Ypel5-extension12	-0.763843068	0.006196106
ENSMUST00000209061.2:chr7:-|2465:685:1699|extension|GTG	Zfp36-extension4	1.527344414	0.006253085
ENSMUST00000046255.14:chr6:-|1610:252:1506|extension|GTG	Gpr19-extension8	1.777375516	0.006282215
ENSMUST00000182539.8:chr17:+|931:215:614|extension|CTG	Ccnd3-extension18	1.490906441	0.006336286
ENSMUST00000045174.7:chr17:+|3120:310:730|extension|CTG	Ypel5-extension13	-0.7621792	0.006427828
ENSMUST00000045174.7:chr17:+|3120:313:730|extension|CTG	Ypel5-extension14	-0.76162393	0.006511919	representative
ENSMUST00000036561.8:chr9:+|3845:18:2064|extension|GTG	Wdr48-extension1	-1.014321276	0.006513253
ENSMUST00000182539.8:chr17:+|931:290:614|extension|TTG	Ccnd3-extension19	1.786798705	0.00655357
ENSMUST00000109495.8:chr13:+|813:12:597|extension|TTG	Homer1-extension5	1.291280575	0.006752088
ENSMUST00000206598.2:chr19:-|1393:205:1258|extension|TTG	Slc3a2-extension9	0.489209123	0.006960786
ENSMUST00000105369.8:chr10:-|3121:276:2385|extension|CTG	Cbarp-extension3	0.795809704	0.007040022
ENSMUST00000200082.5:chr10:-|3439:259:1660|extension|CTG	Mknk2-extension1	0.965048353	0.007232804
ENSMUST00000200082.5:chr10:-|3439:262:1660|extension|GTG	Mknk2-extension2	0.965048353	0.007232804
ENSMUST00000091636.5:chr18:-|5673:399:1977|extension|CTG	Lrrtm2-extension2	0.977451773	0.007238164
ENSMUST00000114512.8:chr1:-|2042:338:1826|extension|TTG	Gls-extension1	-0.711157389	0.007261717
ENSMUST00000049357.10:chr4:-|1648:81:1008|extension|CTG	Pnrc1-extension2	0.854951324	0.007455154
ENSMUST00000042603.14:chr13:+|6390:567:1899|extension|GTG	Inhba-extension1	8.191709307	0.007590258
ENSMUST00000042603.14:chr13:+|6390:606:1899|extension|ACG	Inhba-extension2	8.191709307	0.007590258
ENSMUST00000164993.2:chr13:+|1529:116:1448|extension|GTG	Inhba-extension3	8.191709307	0.007590258
ENSMUST00000164993.2:chr13:+|1529:155:1448|extension|ACG	Inhba-extension4	8.191709307	0.007590258
ENSMUST00000062216.4:chr19:+|2916:419:1607|extension|TTG	Emx2-extension10	1.273301409	0.007704015
ENSMUST00000048655.8:chr1:+|2792:207:1680|extension|TTG	Dusp10-extension1	1.80463676	0.007886227
ENSMUST00000151708.3:chr1:-|491:3:432|extension|GTG	Dbi-extension1	-0.400810722	0.008000283
ENSMUST00000025295.8:chr18:-|4755:267:1197|extension|TTG	Spry4-extension2	1.820121467	0.008017461
ENSMUST00000025295.8:chr18:-|4755:270:1197|extension|GTG	Spry4-extension3	1.820121467	0.008017461
ENSMUST00000163070.8:chr12:+|787:49:772|extension|ACG	Psma6-extension1	-0.547154665	0.008525173
ENSMUST00000163070.8:chr12:+|787:79:772|extension|TTG	Psma6-extension2	-0.547154665	0.008525173
ENSMUST00000163070.8:chr12:+|787:82:772|extension|GTG	Psma6-extension3	-0.547154665	0.008525173
ENSMUST00000182539.8:chr17:+|931:263:614|extension|TTG	Ccnd3-extension20	1.640827579	0.008570503
ENSMUST00000021333.5:chr12:+|2941:428:2012|extension|CTG	Foxg1-extension1	0.704792167	0.009363821
ENSMUST00000179669.3:chr12:+|3973:1466:3050|extension|CTG	Foxg1-extension2	0.704792167	0.009363821
ENSMUST00000021333.5:chr12:+|2941:431:2012|extension|CTG	Foxg1-extension3	0.703910554	0.00971249
ENSMUST00000179669.3:chr12:+|3973:1469:3050|extension|CTG	Foxg1-extension4	0.703910554	0.00971249
ENSMUST00000045153.11:chr11:+|2573:502:1330|extension|CTG	Pik3ip1-extension1	-0.968753774	0.009780907
ENSMUST00000116515.9:chr6:-|2075:612:1956|extension|GTG	Gpr19-extension9	1.719611012	0.01003844
ENSMUST00000116515.9:chr6:-|2075:621:1956|extension|ATG	Gpr19-extension10	1.719611012	0.01003844
ENSMUST00000116515.9:chr6:-|2075:639:1956|extension|GTG	Gpr19-extension11	1.719611012	0.01003844
ENSMUST00000033621.8:chrX:-|3172:189:1455|extension|ATG	Gla-extension3	1.195041292	0.010077509	representative
ENSMUST00000112648.8:chr1:-|504:154:382|extension|GTG	Dbi-extension2	-0.411138523	0.010096617
ENSMUST00000163949.9:chr6:+|2561:231:1269|extension|CTG	Mest-extension1	0.954258862	0.010153935
ENSMUST00000105369.8:chr10:-|3121:15:2385|extension|ACG	Cbarp-extension4	0.80535792	0.010251033
ENSMUST00000034879.5:chr9:+|3778:268:1369|extension|CTG	Hmg20a-extension1	-0.914635232	0.010703702
ENSMUST00000034879.5:chr9:+|3778:301:1369|extension|CTG	Hmg20a-extension2	-0.914635232	0.010703702
ENSMUST00000215269.2:chr9:+|1700:233:1334|extension|CTG	Hmg20a-extension3	-0.914635232	0.010703702
ENSMUST00000215269.2:chr9:+|1700:266:1334|extension|CTG	Hmg20a-extension4	-0.914635232	0.010703702
ENSMUST00000116515.9:chr6:-|2075:579:1956|extension|CTG	Gpr19-extension12	1.612945839	0.011894192
ENSMUST00000146840.3:chr11:-|1828:135:1575|extension|GTG	Dnajc7-extension1	-0.54126479	0.01193467
ENSMUST00000095457.11:chr10:+|2598:5:1517|extension|CTG	Ptbp1-extension7	0.650027906	0.012029973
ENSMUST00000022176.15:chr13:-|4425:27:2814|extension|CTG	Hmgcr-extension1	0.652261285	0.012192906
ENSMUST00000022176.15:chr13:-|4425:42:2814|extension|GTG	Hmgcr-extension2	0.652261285	0.012192906
ENSMUST00000022176.15:chr13:-|4425:81:2814|extension|CTG	Hmgcr-extension3	0.652261285	0.012192906
ENSMUST00000022176.15:chr13:-|4425:87:2814|extension|ACG	Hmgcr-extension4	0.652261285	0.012192906
ENSMUST00000114512.8:chr1:-|2042:317:1826|extension|TTG	Gls-extension2	-0.695529799	0.012319845
ENSMUST00000105369.8:chr10:-|3121:156:2385|extension|CTG	Cbarp-extension5	0.795482518	0.012396924
ENSMUST00000200082.5:chr10:-|3439:274:1660|extension|CTG	Mknk2-extension3	0.93696124	0.012422684
ENSMUST00000021333.5:chr12:+|2941:446:2012|extension|GTG	Foxg1-extension5	0.693406812	0.012551948
ENSMUST00000179669.3:chr12:+|3973:1484:3050|extension|GTG	Foxg1-extension6	0.693406812	0.012551948
ENSMUST00000059231.4:chr19:-|2161:177:918|extension|CTG	Frat2-extension1	1.789876174	0.013236323
ENSMUST00000059231.4:chr19:-|2161:186:918|extension|ACG	Frat2-extension2	1.789876174	0.013236323
ENSMUST00000147684.8:chr11:+|642:110:296|extension|TTG	Skp1-extension1	-0.66936566	0.013268349	representative
ENSMUST00000021333.5:chr12:+|2941:524:2012|extension|GTG	Foxg1-extension7	0.685221762	0.013569349
ENSMUST00000179669.3:chr12:+|3973:1562:3050|extension|GTG	Foxg1-extension8	0.685221762	0.013569349
ENSMUST00000059231.4:chr19:-|2161:108:918|extension|CTG	Frat2-extension3	1.701656783	0.013707669	representative
ENSMUST00000208505.2:chr7:-|3523:514:1222|extension|GTG	Fosb-extension17	7.150376084	0.013833398
ENSMUST00000105369.8:chr10:-|3121:117:2385|extension|GTG	Cbarp-extension6	0.78830337	0.013918618
ENSMUST00000022176.15:chr13:-|4425:114:2814|extension|TTG	Hmgcr-extension5	0.639138119	0.013938025
ENSMUST00000040270.6:chr19:-|2757:5:1202|extension|GTG	Actr1a-extension1	-0.448468742	0.013965861
ENSMUST00000021333.5:chr12:+|2941:563:2012|extension|GTG	Foxg1-extension9	0.680117283	0.014119935
ENSMUST00000179669.3:chr12:+|3973:1601:3050|extension|GTG	Foxg1-extension10	0.680117283	0.014119935
ENSMUST00000179669.3:chr12:+|3973:1409:3050|extension|GTG	Foxg1-extension11	0.678040199	0.014164947
ENSMUST00000020171.12:chr10:+|2398:135:1332|extension|ACG	Ccn2-extension1	-0.895457267	0.014473647
ENSMUST00000040270.6:chr19:-|2757:11:1202|extension|GTG	Actr1a-extension2	-0.445850493	0.014632947
ENSMUST00000208505.2:chr7:-|3523:562:1222|extension|TTG	Fosb-extension18	7.10585041	0.014745738
ENSMUST00000208505.2:chr7:-|3523:433:1222|extension|TTG	Fosb-extension19	7.15565908	0.014774791	representative
ENSMUST00000021333.5:chr12:+|2941:278:2012|extension|GTG	Foxg1-extension12	0.682790228	0.014844556
ENSMUST00000029633.5:chr3:-|3364:230:1427|extension|ACG	Npy2r-extension1	-1.359181277	0.014994693	representative
ENSMUST00000098997.5:chr3:-|3325:188:1391|extension|CTG	Npy2r-extension2	-1.359181277	0.014994693	representative
ENSMUST00000182831.2:chr3:-|1689:106:1318|extension|ACG	Npy2r-extension3	-1.359181277	0.014994693	representative
ENSMUST00000021333.5:chr12:+|2941:119:2012|extension|GTG	Foxg1-extension13	0.67768848	0.015060098
ENSMUST00000208505.2:chr7:-|3523:604:1222|extension|GTG	Fosb-extension20	7.043942548	0.015189695
ENSMUST00000111159.2:chr1:-|4906:78:1659|extension|GTG	Akt3-extension1	-0.916636015	0.015283562
ENSMUST00000079063.7:chr12:-|8311:83:1355|extension|TTG	Sox11-extension1	0.666262965	0.015341049
ENSMUST00000021333.5:chr12:+|2941:233:2012|extension|TTG	Foxg1-extension14	0.681263236	0.015414991
ENSMUST00000021333.5:chr12:+|2941:239:2012|extension|CTG	Foxg1-extension15	0.681263236	0.015414991
ENSMUST00000045153.11:chr11:+|2573:505:1330|extension|TTG	Pik3ip1-extension2	-0.964004554	0.015562888
ENSMUST00000111159.2:chr1:-|4906:171:1659|extension|CTG	Akt3-extension2	-0.922335897	0.015879688
ENSMUST00000045153.11:chr11:+|2573:514:1330|extension|CTG	Pik3ip1-extension3	-0.948841586	0.016515223
ENSMUST00000045153.11:chr11:+|2573:445:1330|extension|CTG	Pik3ip1-extension4	-0.885292994	0.016517151
ENSMUST00000021333.5:chr12:+|2941:206:2012|extension|GTG	Foxg1-extension16	0.677385394	0.016558907
ENSMUST00000021333.5:chr12:+|2941:458:2012|extension|CTG	Foxg1-extension17	0.687114421	0.016576769
ENSMUST00000179669.3:chr12:+|3973:1496:3050|extension|CTG	Foxg1-extension18	0.687114421	0.016576769
ENSMUST00000120680.2:chr16:+|1860:72:1626|extension|CTG	Tfrc-extension1	-0.442695195	0.016815111
ENSMUST00000211956.2:chr8:+|470:20:257|extension|ACG	Cx3cl1-extension1	0.457827954	0.016846899
ENSMUST00000021333.5:chr12:+|2941:179:2012|extension|GTG	Foxg1-extension19	0.674428426	0.016869895
ENSMUST00000027634.13:chr1:-|569:75:390|extension|CTG	Dbi-extension3	-0.367391815	0.016991463
ENSMUST00000027634.13:chr1:-|569:69:390|extension|TTG	Dbi-extension4	-0.368679289	0.017004629
ENSMUST00000027634.13:chr1:-|569:81:390|extension|CTG	Dbi-extension5	-0.369693867	0.017171047
ENSMUST00000059231.4:chr19:-|2161:63:918|extension|CTG	Frat2-extension4	1.664801436	0.017171047
ENSMUST00000087321.4:chr19:-|2725:73:1042|extension|CTG	Ppp1r3c-extension3	0.94340408	0.017292472
ENSMUST00000209617.2:chr7:+|5051:140:4556|extension|GTG	Lmtk3-extension1	0.546540255	0.017448731
ENSMUST00000209617.2:chr7:+|5051:143:4556|extension|CTG	Lmtk3-extension2	0.546540255	0.017448731
ENSMUST00000027634.13:chr1:-|569:87:390|extension|TTG	Dbi-extension6	-0.361426868	0.017524664
ENSMUST00000021333.5:chr12:+|2941:140:2012|extension|CTG	Foxg1-extension20	0.673233006	0.017561289
ENSMUST00000021333.5:chr12:+|2941:161:2012|extension|GTG	Foxg1-extension21	0.673233006	0.017561289
ENSMUST00000021333.5:chr12:+|2941:173:2012|extension|CTG	Foxg1-extension22	0.673233006	0.017561289
ENSMUST00000027634.13:chr1:-|569:72:390|extension|CTG	Dbi-extension7	-0.367755773	0.017817831
ENSMUST00000052529.4:chr1:+|5594:566:2699|extension|CTG	Ppp1r15b-extension1	1.201285927	0.018404724
ENSMUST00000052529.4:chr1:+|5594:581:2699|extension|CTG	Ppp1r15b-extension2	1.201285927	0.018404724
ENSMUST00000133224.2:chr14:+|786:165:459|extension|GTG	Tsc22d1-extension1	0.674535677	0.018963816
ENSMUST00000140251.9:chr14:+|670:121:415|extension|GTG	Tsc22d1-extension2	0.674535677	0.018963816
ENSMUST00000142683.8:chr14:+|797:180:474|extension|GTG	Tsc22d1-extension3	0.674535677	0.018963816
ENSMUST00000177207.2:chr14:+|1476:94:388|extension|GTG	Tsc22d1-extension4	0.674535677	0.018963816
ENSMUST00000045153.11:chr11:+|2573:529:1330|extension|ACG	Pik3ip1-extension5	-0.950061421	0.019026562
ENSMUST00000239389.2:chr11:-|1399:71:1400|extension|ACG	Dnajc7-extension2	-0.526080189	0.019362891
ENSMUST00000102880.5:chr11:+|2859:83:791|extension|CTG	Ppp3r1-extension1	-0.434005202	0.019718091
ENSMUST00000209617.2:chr7:+|5051:179:4556|extension|ACG	Lmtk3-extension3	0.543709355	0.019726072
ENSMUST00000037843.7:chr16:-|1851:529:1111|extension|ACG	Ubald1-extension1	0.717310617	0.01984476
ENSMUST00000165594.4:chr9:+|2516:168:1503|extension|CTG	Septin7-extension1	-0.423689022	0.019946251
ENSMUST00000087321.4:chr19:-|2725:58:1042|extension|TTG	Ppp1r3c-extension4	0.936148169	0.020250612
ENSMUST00000087321.4:chr19:-|2725:52:1042|extension|GTG	Ppp1r3c-extension5	0.939356991	0.020256358
ENSMUST00000075641.10:chr11:-|1633:6:1107|extension|ACG	Npm1-extension1	-0.578021429	0.020680028
ENSMUST00000022212.9:chr13:+|2800:111:2181|extension|GTG	Plk2-extension1	1.11809532	0.020830579
ENSMUST00000115272.9:chr9:+|2533:180:1515|extension|CTG	Septin7-extension2	-0.422882367	0.020906801
ENSMUST00000208446.2:chr7:-|1090:68:884|extension|GTG	Fosb-extension21	7.06944093	0.020949781
ENSMUST00000075641.10:chr11:-|1633:138:1107|extension|GTG	Npm1-extension2	-0.577496668	0.020983663
ENSMUST00000075641.10:chr11:-|1633:24:1107|extension|GTG	Npm1-extension3	-0.577496668	0.020983663
ENSMUST00000075641.10:chr11:-|1633:33:1107|extension|GTG	Npm1-extension4	-0.577496668	0.020983663
ENSMUST00000075641.10:chr11:-|1633:93:1107|extension|CTG	Npm1-extension5	-0.577496668	0.020983663
ENSMUST00000109354.10:chr11:-|1157:9:873|extension|GTG	Npm1-extension6	-0.579329885	0.020989634
ENSMUST00000165594.4:chr9:+|2516:54:1503|extension|GTG	Septin7-extension3	-0.422433735	0.021012168
ENSMUST00000165594.4:chr9:+|2516:78:1503|extension|GTG	Septin7-extension4	-0.422433735	0.021012168
ENSMUST00000022212.9:chr13:+|2800:129:2181|extension|ACG	Plk2-extension2	1.118248136	0.021127622
ENSMUST00000239389.2:chr11:-|1399:65:1400|extension|ACG	Dnajc7-extension3	-0.520718646	0.021355494
ENSMUST00000034881.8:chr9:-|659:198:474|extension|TTG	Cox7a2-extension1	-0.525763121	0.021547173
ENSMUST00000034881.8:chr9:-|659:201:474|extension|GTG	Cox7a2-extension2	-0.524929506	0.021553264
ENSMUST00000206598.2:chr19:-|1393:271:1258|extension|TTG	Slc3a2-extension10	0.471488219	0.021899848
ENSMUST00000210369.2:chr8:-|1828:419:1409|extension|CTG	Ssbp4-extension1	0.848135142	0.02191755
ENSMUST00000115272.9:chr9:+|2533:66:1515|extension|GTG	Septin7-extension5	-0.421611381	0.021975579
ENSMUST00000115272.9:chr9:+|2533:90:1515|extension|GTG	Septin7-extension6	-0.421611381	0.021975579
ENSMUST00000208446.2:chr7:-|1090:116:884|extension|TTG	Fosb-extension22	7.028821026	0.022235586
ENSMUST00000239119.2:chr8:-|3930:152:2552|extension|ATG	Lonrf1-extension1	1.429507596	0.022293812
ENSMUST00000239119.2:chr8:-|3930:173:2552|extension|CTG	Lonrf1-extension2	1.429507596	0.022293812
ENSMUST00000239119.2:chr8:-|3930:188:2552|extension|GTG	Lonrf1-extension3	1.429507596	0.022293812
ENSMUST00000239119.2:chr8:-|3930:38:2552|extension|ATG	Lonrf1-extension4	1.429507596	0.022293812
ENSMUST00000101375.5:chr11:-|966:8:956|extension|GTG	Npm1-extension7	-0.576438495	0.022385522
ENSMUST00000043237.14:chr2:+|3979:250:922|extension|CTG	Trp53inp2-extension1	0.591621769	0.022812616
ENSMUST00000239119.2:chr8:-|3930:254:2552|extension|GTG	Lonrf1-extension5	1.427300133	0.022812616
ENSMUST00000210369.2:chr8:-|1828:398:1409|extension|TTG	Ssbp4-extension2	0.819604596	0.023025275
ENSMUST00000159879.2:chr1:-|8738:131:1787|extension|CTG	Ro60-extension1	-0.664104267	0.023428273
ENSMUST00000208446.2:chr7:-|1090:158:884|extension|GTG	Fosb-extension23	6.963750709	0.02357739
ENSMUST00000101618.9:chr14:+|1043:191:548|extension|CTG	Tsc22d1-extension5	0.601441749	0.024165032
ENSMUST00000101618.9:chr14:+|1043:203:548|extension|GTG	Tsc22d1-extension6	0.601441749	0.024165032
ENSMUST00000140251.9:chr14:+|670:79:415|extension|CTG	Tsc22d1-extension7	0.601441749	0.024165032
ENSMUST00000064395.13:chr7:+|11317:525:8052|extension|CTG	Nav2-extension1	0.569587998	0.024173357
ENSMUST00000064395.13:chr7:+|11317:534:8052|extension|GTG	Nav2-extension2	0.569587998	0.024173357
ENSMUST00000057343.16:chr10:+|1765:21:1125|extension|CTG	Ptbp1-extension8	0.72643256	0.024456563
ENSMUST00000172298.8:chr9:-|2336:73:787|extension|ACG	Rab11a-extension1	-0.488014261	0.024489024
ENSMUST00000021166.6:chr11:-|2331:50:968|extension|GTG	Cygb-extension1	-0.783753095	0.024886636
ENSMUST00000029633.5:chr3:-|3364:269:1427|extension|CTG	Npy2r-extension4	-1.331406973	0.025056948
ENSMUST00000029633.5:chr3:-|3364:275:1427|extension|CTG	Npy2r-extension5	-1.331406973	0.025056948
ENSMUST00000098997.5:chr3:-|3325:233:1391|extension|CTG	Npy2r-extension6	-1.331406973	0.025056948
ENSMUST00000098997.5:chr3:-|3325:239:1391|extension|CTG	Npy2r-extension7	-1.331406973	0.025056948
ENSMUST00000182831.2:chr3:-|1689:160:1318|extension|CTG	Npy2r-extension8	-1.331406973	0.025056948
ENSMUST00000182831.2:chr3:-|1689:166:1318|extension|CTG	Npy2r-extension9	-1.331406973	0.025056948
ENSMUST00000064395.13:chr7:+|11317:498:8052|extension|CTG	Nav2-extension3	0.568407365	0.025488667
ENSMUST00000064395.13:chr7:+|11317:522:8052|extension|CTG	Nav2-extension4	0.567554954	0.025884503
ENSMUST00000038424.14:chr16:-|3095:10:2989|extension|GTG	Txndc11-extension1	1.471445342	0.02591022
ENSMUST00000038424.14:chr16:-|3095:16:2989|extension|CTG	Txndc11-extension2	1.471445342	0.02591022
ENSMUST00000038424.14:chr16:-|3095:19:2989|extension|ACG	Txndc11-extension3	1.471445342	0.02591022
ENSMUST00000093201.13:chr11:-|1192:4:889|extension|GTG	Npm1-extension8	-0.597617593	0.025922194
ENSMUST00000064395.13:chr7:+|11317:723:8052|extension|GTG	Nav2-extension5	0.571823676	0.026142156
ENSMUST00000064395.13:chr7:+|11317:726:8052|extension|CTG	Nav2-extension6	0.571823676	0.026142156
ENSMUST00000184945.8:chr7:+|10665:68:7397|extension|GTG	Nav2-extension7	0.571823676	0.026142156
ENSMUST00000184945.8:chr7:+|10665:71:7397|extension|CTG	Nav2-extension8	0.571823676	0.026142156
ENSMUST00000043237.14:chr2:+|3979:232:922|extension|TTG	Trp53inp2-extension2	0.581711927	0.02676188
ENSMUST00000043237.14:chr2:+|3979:238:922|extension|TTG	Trp53inp2-extension3	0.581711927	0.02676188
ENSMUST00000064395.13:chr7:+|11317:675:8052|extension|CTG	Nav2-extension9	0.571291801	0.026801348
ENSMUST00000064395.13:chr7:+|11317:684:8052|extension|CTG	Nav2-extension10	0.571291801	0.026801348
ENSMUST00000184945.8:chr7:+|10665:20:7397|extension|CTG	Nav2-extension11	0.571291801	0.026801348
ENSMUST00000184945.8:chr7:+|10665:29:7397|extension|CTG	Nav2-extension12	0.571291801	0.026801348
ENSMUST00000059539.5:chr6:-|1844:20:581|extension|CTG	Nap1l5-extension1	0.494131104	0.027062711
ENSMUST00000115655.8:chrX:-|1148:100:1021|extension|CTG	Pqbp1-extension1	0.718618622	0.027245381
ENSMUST00000199164.2:chr3:+|4659:856:3208|extension|GTG	Tsc22d2-extension1	1.005077484	0.027272855
ENSMUST00000001063.15:chr11:-|4243:251:2075|extension|TTG	Epn2-extension1	-0.588596982	0.027373066
ENSMUST00000178202.8:chr11:-|4317:326:2150|extension|TTG	Epn2-extension2	-0.588596982	0.027373066
ENSMUST00000170662.2:chr14:-|3799:1120:2227|extension|GTG	Sox21-extension1	1.010077301	0.02744627
ENSMUST00000042724.8:chr8:-|4707:484:3622|extension|GTG	Usp38-extension2	1.007567146	0.02779964
ENSMUST00000093399.11:chr11:+|1098:95:770|extension|CTG	Pik3ip1-extension6	-0.924632946	0.02811536
ENSMUST00000075641.10:chr11:-|1633:162:1107|extension|CTG	Npm1-extension9	-0.560881013	0.028191164
ENSMUST00000122041.8:chr13:+|2554:139:2425|extension|TTG	Pde4d-extension1	1.046960887	0.02848476
ENSMUST00000147684.8:chr11:+|642:83:296|extension|CTG	Skp1-extension2	-0.549579707	0.028750968
ENSMUST00000115655.8:chrX:-|1148:19:1021|extension|GTG	Pqbp1-extension2	0.719187272	0.028752875
ENSMUST00000115655.8:chrX:-|1148:34:1021|extension|TTG	Pqbp1-extension3	0.719187272	0.028752875
ENSMUST00000115655.8:chrX:-|1148:4:1021|extension|CTG	Pqbp1-extension4	0.719187272	0.028752875
ENSMUST00000109354.10:chr11:-|1157:33:873|extension|CTG	Npm1-extension10	-0.562188324	0.029238846
ENSMUST00000075641.10:chr11:-|1633:180:1107|extension|TTG	Npm1-extension11	-0.559293373	0.029259797
ENSMUST00000057343.16:chr10:+|1765:12:1125|extension|CTG	Ptbp1-extension9	0.715896071	0.029259956
ENSMUST00000099090.7:chr3:+|9799:861:3285|extension|GTG	Tsc22d2-extension2	1.001696292	0.02936018
ENSMUST00000023486.15:chr16:+|4890:135:2433|extension|CTG	Tfrc-extension2	-0.343043313	0.029654449
ENSMUST00000042724.8:chr8:-|4707:490:3622|extension|ACG	Usp38-extension3	1.002815261	0.029762844
ENSMUST00000108713.8:chr11:-|4207:251:2039|extension|TTG	Epn2-extension3	-0.591237745	0.030004589
ENSMUST00000217518.2:chr9:+|2468:53:1253|extension|CTG	Hmg20a-extension5	-0.968167795	0.030004589
ENSMUST00000217518.2:chr9:+|2468:86:1253|extension|CTG	Hmg20a-extension6	-0.968167795	0.030004589
ENSMUST00000000137.8:chr11:-|3631:11:1247|extension|GTG	Actr2-extension1	-0.451870062	0.030060792
ENSMUST00000109354.10:chr11:-|1157:51:873|extension|TTG	Npm1-extension12	-0.560523717	0.030389317
ENSMUST00000174805.2:chr17:-|6741:116:6362|extension|CTG	Prrc2a-extension1	0.475926628	0.030900087
ENSMUST00000091064.8:chr4:+|1618:249:1194|extension|GTG	Rraga-extension1	-0.506895625	0.031186898
ENSMUST00000101375.5:chr11:-|966:32:956|extension|CTG	Npm1-extension13	-0.559247485	0.031293892
ENSMUST00000170662.2:chr14:-|3799:1279:2227|extension|ACG	Sox21-extension2	1.016791023	0.032047608
ENSMUST00000210369.2:chr8:-|1828:365:1409|extension|CTG	Ssbp4-extension3	0.783248216	0.032472923
ENSMUST00000101375.5:chr11:-|966:50:956|extension|TTG	Npm1-extension14	-0.557583706	0.032499211
ENSMUST00000109366.8:chr11:+|3821:6:1758|extension|CTG	Fbxw11-extension1	-0.514983432	0.033012504
ENSMUST00000239389.2:chr11:-|1399:50:1400|extension|CTG	Dnajc7-extension4	-0.499852717	0.033709374
ENSMUST00000072580.12:chr7:+|4807:63:4347|extension|CTG	Lmtk3-extension4	0.52827365	0.03383336
ENSMUST00000120005.10:chr7:+|4997:218:4502|extension|CTG	Lmtk3-extension5	0.52827365	0.03383336
ENSMUST00000059539.5:chr6:-|1844:47:581|extension|TTG	Nap1l5-extension2	0.498951899	0.034060494
ENSMUST00000109366.8:chr11:+|3821:21:1758|extension|GTG	Fbxw11-extension2	-0.512586297	0.034967682
ENSMUST00000109366.8:chr11:+|3821:33:1758|extension|CTG	Fbxw11-extension3	-0.512586297	0.034967682
ENSMUST00000093201.13:chr11:-|1192:28:889|extension|CTG	Npm1-extension15	-0.579208159	0.035037052
ENSMUST00000045743.13:chr3:+|5006:160:1000|extension|TTG	Prkab2-extension1	-1.266227207	0.035287061
ENSMUST00000170662.2:chr14:-|3799:925:2227|extension|TTG	Sox21-extension3	0.970655001	0.035574386
ENSMUST00000170662.2:chr14:-|3799:940:2227|extension|ACG	Sox21-extension4	0.970655001	0.035574386
ENSMUST00000170662.2:chr14:-|3799:1309:2227|extension|CTG	Sox21-extension5	1.008692781	0.035576176
ENSMUST00000063694.10:chr7:-|6396:196:1240|extension|ACG	Klf13-extension1	0.72774696	0.035679148
ENSMUST00000199164.2:chr3:+|4659:904:3208|extension|GTG	Tsc22d2-extension3	0.982923902	0.035986453
ENSMUST00000199164.2:chr3:+|4659:928:3208|extension|GTG	Tsc22d2-extension4	0.982923902	0.035986453
ENSMUST00000210369.2:chr8:-|1828:449:1409|extension|CTG	Ssbp4-extension4	0.833439385	0.036238789
ENSMUST00000109366.8:chr11:+|3821:69:1758|extension|GTG	Fbxw11-extension4	-0.509473353	0.036296726
ENSMUST00000109366.8:chr11:+|3821:78:1758|extension|CTG	Fbxw11-extension5	-0.509473353	0.036296726
ENSMUST00000099157.4:chr10:-|2311:85:1561|extension|GTG	Nab2-extension5	1.099979613	0.036578392
ENSMUST00000093201.13:chr11:-|1192:46:889|extension|TTG	Npm1-extension16	-0.577463678	0.036676309
ENSMUST00000021166.6:chr11:-|2331:233:968|extension|CTG	Cygb-extension2	-0.752513756	0.037402884
ENSMUST00000022169.10:chr13:-|1905:70:1708|extension|CTG	Hexb-extension1	-0.35951034	0.037560074
ENSMUST00000170662.2:chr14:-|3799:1294:2227|extension|CTG	Sox21-extension6	1.002189865	0.038412496
ENSMUST00000099090.7:chr3:+|9799:909:3285|extension|GTG	Tsc22d2-extension5	0.97964758	0.038469467
ENSMUST00000099090.7:chr3:+|9799:933:3285|extension|GTG	Tsc22d2-extension6	0.97964758	0.038469467
ENSMUST00000152796.8:chr4:-|4129:225:2118|extension|GTG	Ythdf2-extension1	-0.762215102	0.038633085
ENSMUST00000152796.8:chr4:-|4129:231:2118|extension|CTG	Ythdf2-extension2	-0.762215102	0.038633085
ENSMUST00000152796.8:chr4:-|4129:234:2118|extension|CTG	Ythdf2-extension3	-0.762215102	0.038633085
ENSMUST00000093399.11:chr11:+|1098:98:770|extension|TTG	Pik3ip1-extension7	-0.914664442	0.038824489
ENSMUST00000093399.11:chr11:+|1098:38:770|extension|CTG	Pik3ip1-extension8	-0.831645009	0.038930695
ENSMUST00000174078.2:chr4:+|5716:97:1768|extension|CTG	Iffo2-extension1	1.755378844	0.039895058
ENSMUST00000180353.2:chr8:+|4832:977:2243|extension|CTG	Sox1-extension1	1.327071755	0.040274977
ENSMUST00000180353.2:chr8:+|4832:863:2243|extension|GTG	Sox1-extension2	1.24822698	0.040793182
ENSMUST00000180353.2:chr8:+|4832:869:2243|extension|GTG	Sox1-extension3	1.237635585	0.041278864
ENSMUST00000180353.2:chr8:+|4832:875:2243|extension|TTG	Sox1-extension4	1.237635585	0.041278864
ENSMUST00000170662.2:chr14:-|3799:967:2227|extension|TTG	Sox21-extension7	0.952449113	0.041441184
ENSMUST00000170662.2:chr14:-|3799:970:2227|extension|GTG	Sox21-extension8	0.952449113	0.041441184
ENSMUST00000170662.2:chr14:-|3799:1018:2227|extension|CTG	Sox21-extension9	0.964122032	0.041909125
ENSMUST00000116444.10:chr4:-|1847:231:990|extension|TTG	Hpca-extension1	0.285586645	0.042190587
ENSMUST00000029414.12:chr3:-|2957:27:645|extension|ACG	Ssr3-extension1	-0.44852225	0.042376433
ENSMUST00000029414.12:chr3:-|2957:48:645|extension|CTG	Ssr3-extension2	-0.44852225	0.042376433
ENSMUST00000133356.8:chr2:+|791:239:347|extension|GTG	Gnas-extension1	-0.66406771	0.042506597	representative
ENSMUST00000179163.3:chr17:-|3340:60:1059|extension|GTG	Mlst8-extension1	-1.185404988	0.042596623
ENSMUST00000023849.15:chr3:+|3059:499:1948|extension|CTG	Noct-extension1	0.544486785	0.042912915
ENSMUST00000023849.15:chr3:+|3059:502:1948|extension|CTG	Noct-extension2	0.544486785	0.042912915
ENSMUST00000167780.2:chr3:+|2992:476:1925|extension|CTG	Noct-extension3	0.544486785	0.042912915
ENSMUST00000167780.2:chr3:+|2992:479:1925|extension|CTG	Noct-extension4	0.544486785	0.042912915
ENSMUST00000116444.10:chr4:-|1847:219:990|extension|CTG	Hpca-extension2	0.285492292	0.042921212
ENSMUST00000089230.7:chr14:-|4010:283:1693|extension|GTG	Ppp2r2a-extension4	-0.547342433	0.043025574
ENSMUST00000089230.7:chr14:-|4010:337:1693|extension|TTG	Ppp2r2a-extension5	-0.554762725	0.043255507
ENSMUST00000234335.2:chr17:-|1574:27:1044|extension|GTG	Mlst8-extension2	-1.182084911	0.043673673
ENSMUST00000234686.2:chr17:-|3855:482:1577|extension|GTG	Mlst8-extension3	-1.182084911	0.043673673
ENSMUST00000234686.2:chr17:-|3855:491:1577|extension|TTG	Mlst8-extension4	-1.182084911	0.043673673
ENSMUST00000234686.2:chr17:-|3855:524:1577|extension|TTG	Mlst8-extension5	-1.182084911	0.043673673
ENSMUST00000234686.2:chr17:-|3855:560:1577|extension|GTG	Mlst8-extension6	-1.182084911	0.043673673
ENSMUST00000059539.5:chr6:-|1844:92:581|extension|CTG	Nap1l5-extension3	0.511949951	0.043732765
ENSMUST00000108711.8:chr11:-|4287:349:2119|extension|TTG	Epn2-extension4	-0.580699094	0.043878054
ENSMUST00000116444.10:chr4:-|1847:174:990|extension|TTG	Hpca-extension3	0.285503321	0.044104659
ENSMUST00000116444.10:chr4:-|1847:189:990|extension|CTG	Hpca-extension4	0.285503321	0.044104659
ENSMUST00000120005.10:chr7:+|4997:155:4502|extension|CTG	Lmtk3-extension6	0.519738335	0.044169534
ENSMUST00000116444.10:chr4:-|1847:291:990|extension|CTG	Hpca-extension5	0.282913569	0.044457275
ENSMUST00000143971.2:chr4:-|2549:105:360|extension|GTG	Micos10-extension1	-0.59579492	0.044479435
ENSMUST00000143971.2:chr4:-|2549:108:360|extension|CTG	Micos10-extension2	-0.59579492	0.044479435
ENSMUST00000106602.10:chr11:+|371:16:331|extension|CTG	Rpl38-extension1	-0.445273607	0.044637554
ENSMUST00000106602.10:chr11:+|371:19:331|extension|TTG	Rpl38-extension2	-0.445273607	0.044637554
ENSMUST00000022169.10:chr13:-|1905:22:1708|extension|ACG	Hexb-extension2	-0.354901617	0.044647336
ENSMUST00000170662.2:chr14:-|3799:1003:2227|extension|TTG	Sox21-extension10	0.958282062	0.044769146
ENSMUST00000077915.10:chr11:+|364:63:324|extension|GTG	Rpl38-extension3	-0.444414797	0.04518399
ENSMUST00000062117.14:chr14:+|4191:62:836|extension|TTG	Rap2a-extension1	0.954242344	0.045266405
ENSMUST00000093399.11:chr11:+|1098:107:770|extension|CTG	Pik3ip1-extension9	-0.897664731	0.045545626
ENSMUST00000021166.6:chr11:-|2331:377:968|extension|CTG	Cygb-extension3	-0.779340032	0.045593849
ENSMUST00000077915.10:chr11:+|364:69:324|extension|GTG	Rpl38-extension4	-0.444085001	0.045607105
ENSMUST00000077915.10:chr11:+|364:72:324|extension|CTG	Rpl38-extension5	-0.444085001	0.045607105
ENSMUST00000030572.10:chr4:-|1525:71:674|extension|GTG	Hpca-extension6	0.2838466	0.045959792
ENSMUST00000095807.10:chr4:-|1666:164:809|extension|TTG	Hpca-extension7	0.2838466	0.045959792
ENSMUST00000095807.10:chr4:-|1666:188:809|extension|TTG	Hpca-extension8	0.2838466	0.045959792
ENSMUST00000095807.10:chr4:-|1666:206:809|extension|GTG	Hpca-extension9	0.2838466	0.045959792
ENSMUST00000116442.9:chr4:-|1568:798:1401|extension|GTG	Hpca-extension10	0.2838466	0.045959792
ENSMUST00000116444.10:chr4:-|1847:387:990|extension|GTG	Hpca-extension11	0.2838466	0.045959792
ENSMUST00000139450.8:chr4:-|812:56:659|extension|GTG	Hpca-extension12	0.2838466	0.045959792
ENSMUST00000164649.8:chr4:-|1626:172:775|extension|GTG	Hpca-extension13	0.2838466	0.045959792
ENSMUST00000030572.10:chr4:-|1525:53:674|extension|GTG	Hpca-extension14	0.281707629	0.046040787
ENSMUST00000116444.10:chr4:-|1847:369:990|extension|GTG	Hpca-extension15	0.281707629	0.046040787
ENSMUST00000053459.15:chr13:-|2684:959:1748|extension|CTG	Pxdc1-extension1	1.602897528	0.046123572
ENSMUST00000030455.15:chr4:-|1420:310:1327|extension|TTG	Akr1a1-extension1	-0.427345771	0.046272717
ENSMUST00000082092.5:chr11:+|345:2:305|extension|GTG	Rpl38-extension6	-0.443396998	0.046430966
ENSMUST00000106602.10:chr11:+|371:85:331|extension|CTG	Rpl38-extension7	-0.443396998	0.046430966
ENSMUST00000033473.12:chrX:-|2499:350:1112|extension|GTG	Fgf13-extension1	-0.745452832	0.046541426
ENSMUST00000033473.12:chrX:-|2499:353:1112|extension|GTG	Fgf13-extension2	-0.745452832	0.046541426
ENSMUST00000033473.12:chrX:-|2499:356:1112|extension|GTG	Fgf13-extension3	-0.745452832	0.046541426
ENSMUST00000164649.8:chr4:-|1626:124:775|extension|GTG	Hpca-extension16	0.285652672	0.046972
ENSMUST00000019843.15:chr1:-|1511:37:1498|extension|CTG	Akt3-extension3	-0.851996719	0.047577841
ENSMUST00000022169.10:chr13:-|1905:58:1708|extension|TTG	Hexb-extension3	-0.35545134	0.047623065
ENSMUST00000116442.9:chr4:-|1568:711:1401|extension|CTG	Hpca-extension17	0.281718599	0.047777149
ENSMUST00000174805.2:chr17:-|6741:59:6362|extension|ACG	Prrc2a-extension2	0.447498855	0.047933573
ENSMUST00000116442.9:chr4:-|1568:768:1401|extension|CTG	Hpca-extension18	0.28170533	0.048384735
ENSMUST00000174805.2:chr17:-|6741:50:6362|extension|CTG	Prrc2a-extension3	0.442089811	0.048513272
ENSMUST00000237742.2:chr19:-|2683:2:1061|extension|GTG	Actr1a-extension3	-0.418936543	0.048520704
ENSMUST00000062117.14:chr14:+|4191:59:836|extension|CTG	Rap2a-extension2	0.94247915	0.048523548
ENSMUST00000026704.14:chr16:-|2394:68:1733|extension|GTG	Cct8-extension1	-0.394253146	0.048550282
ENSMUST00000053459.15:chr13:-|2684:926:1748|extension|TTG	Pxdc1-extension2	1.577354521	0.048774947
ENSMUST00000210369.2:chr8:-|1828:329:1409|extension|CTG	Ssbp4-extension5	0.750454284	0.049005005
ENSMUST00000210369.2:chr8:-|1828:335:1409|extension|GTG	Ssbp4-extension6	0.750454284	0.049005005
ENSMUST00000023849.15:chr3:+|3059:517:1948|extension|CTG	Noct-extension5	0.537542793	0.049119651
ENSMUST00000167780.2:chr3:+|2992:494:1925|extension|CTG	Noct-extension6	0.537542793	0.049119651
ENSMUST00000180353.2:chr8:+|4832:1046:2243|extension|GTG	Sox1-extension5	1.338552046	0.049484793
ENSMUST00000120005.10:chr7:+|4997:137:4502|extension|TTG	Lmtk3-extension7	0.506202356	0.049585208
ENSMUST00000014339.15:chr11:-|2330:529:2050|extension|CTG	Dnajc7-extension5	-0.484445401	0.049977941
ENSMUST00000174078.2:chr4:+|5716:37:1768|extension|ACG	Iffo2-extension2	1.70800468	0.050291593
ENSMUST00000233503.2:chr7:+|4830:218:4568|extension|CTG	Lmtk3-extension8	0.513278689	0.050408246
ENSMUST00000036884.3:chr19:+|4486:188:1265|extension|CTG	Klf9-extension1	0.56560091	0.050456148
ENSMUST00000170662.2:chr14:-|3799:1072:2227|extension|TTG	Sox21-extension11	0.951284328	0.050589676
ENSMUST00000038949.6:chr19:+|2952:108:1575|extension|CTG	Adrb1-extension1	1.560623537	0.050760093
ENSMUST00000217472.2:chr9:+|2997:1:1747|extension|GTG	Wdr48-extension2	-0.941579371	0.051751258
ENSMUST00000033473.12:chrX:-|2499:359:1112|extension|GTG	Fgf13-extension4	-0.736556643	0.05179115
ENSMUST00000093399.11:chr11:+|1098:122:770|extension|ACG	Pik3ip1-extension10	-0.894746798	0.052069543
ENSMUST00000067230.6:chr13:-|4795:669:2016|extension|GTG	Sox4-extension1	0.730520128	0.052266983
ENSMUST00000091064.8:chr4:+|1618:156:1194|extension|CTG	Rraga-extension2	-0.481340332	0.052282992
ENSMUST00000099157.4:chr10:-|2311:7:1561|extension|GTG	Nab2-extension6	1.033310403	0.053203792
ENSMUST00000062117.14:chr14:+|4191:65:836|extension|CTG	Rap2a-extension3	0.944684901	0.053731713
ENSMUST00000113453.9:chr5:-|1113:69:363|extension|CTG	Hopx-extension1	0.414893415	0.054110142
ENSMUST00000052932.10:chr14:-|7725:143:2159|extension|CTG	Pde12-extension1	0.928552117	0.054156728
ENSMUST00000063694.10:chr7:-|6396:310:1240|extension|GTG	Klf13-extension2	0.716429541	0.054776995
ENSMUST00000031556.14:chr6:+|6002:175:1060|extension|TTG	Tmem106b-extension1	-0.565910985	0.054840916
ENSMUST00000109072.2:chr11:+|1754:419:917|extension|ATG	Skp1-extension3	-0.400165662	0.054907402
ENSMUST00000019938.11:chr10:-|3285:625:1885|extension|CTG	Nr2e1-extension1	1.16972833	0.054988422
ENSMUST00000030578.14:chr4:+|3646:849:1491|extension|GTG	Ptp4a2-extension1	-2.441603565	0.055675298
ENSMUST00000165853.2:chr4:+|3382:560:1202|extension|GTG	Ptp4a2-extension2	-2.441603565	0.055675298
ENSMUST00000029266.14:chr3:-|1731:336:1311|extension|CTG	Anxa5-extension1	-0.383456563	0.055752513
ENSMUST00000037324.12:chr11:+|1440:96:603|extension|TTG	Skp1-extension4	-0.389763703	0.056191374
ENSMUST00000113453.9:chr5:-|1113:48:363|extension|TTG	Hopx-extension2	0.413389357	0.056198376
ENSMUST00000168301.2:chr9:+|599:329:512|extension|TTG	Arpp19-extension1	0.730149245	0.056301171
ENSMUST00000113453.9:chr5:-|1113:3:363|extension|GTG	Hopx-extension3	0.412251203	0.056309286
ENSMUST00000099070.10:chr8:-|1728:69:1647|extension|ACG	Nfix-extension1	0.453268399	0.056674
ENSMUST00000019938.11:chr10:-|3285:664:1885|extension|GTG	Nr2e1-extension2	1.16423891	0.057099481
ENSMUST00000026243.5:chr19:-|5057:95:3173|extension|CTG	Oga-extension1	-0.460073464	0.057266941
ENSMUST00000091064.8:chr4:+|1618:99:1194|extension|CTG	Rraga-extension3	-0.448760615	0.057479819
ENSMUST00000076859.12:chr4:-|2378:82:2047|extension|CTG	Plk3-extension1	1.528909267	0.058004664
ENSMUST00000010211.7:chr9:+|1727:164:1010|extension|ACG	Rassf1-extension1	1.269648818	0.058098898
ENSMUST00000128682.9:chr2:+|1035:240:363|extension|ATG	Arl5b-extension4	3.014289621	0.058213123	representative
ENSMUST00000174078.2:chr4:+|5716:124:1768|extension|CTG	Iffo2-extension3	1.715667973	0.058484309
ENSMUST00000152796.8:chr4:-|4129:291:2118|extension|CTG	Ythdf2-extension4	-0.73935815	0.058891362
ENSMUST00000019938.11:chr10:-|3285:706:1885|extension|CTG	Nr2e1-extension3	1.16292974	0.05971021
ENSMUST00000210369.2:chr8:-|1828:230:1409|extension|ACG	Ssbp4-extension7	0.735045371	0.060192393
ENSMUST00000210369.2:chr8:-|1828:308:1409|extension|CTG	Ssbp4-extension8	0.735045371	0.060192393
ENSMUST00000217641.2:chr9:-|3462:13:2149|extension|CTG	Aplp2-extension1	-0.279812827	0.06072992
ENSMUST00000063694.10:chr7:-|6396:136:1240|extension|ACG	Klf13-extension3	0.710589039	0.061038346
ENSMUST00000062117.14:chr14:+|4191:83:836|extension|CTG	Rap2a-extension4	0.938031277	0.061176967
ENSMUST00000120827.9:chr5:-|1217:176:467|extension|ACG	Hopx-extension4	0.42461652	0.061383034
ENSMUST00000179936.8:chr11:-|4452:326:2285|extension|TTG	Epn2-extension5	-0.547119796	0.061431672
ENSMUST00000163516.9:chr18:+|7787:11:2846|extension|GTG	Nedd4l-extension1	-0.463213845	0.062189976
ENSMUST00000218127.2:chr10:-|691:11:503|extension|CTG	Myl6-extension2	-0.351677511	0.062410093
ENSMUST00000081593.13:chrX:+|1825:92:1406|extension|CTG	Pgk1-extension1	-0.304096832	0.062412105
ENSMUST00000143971.2:chr4:-|2549:114:360|extension|TTG	Micos10-extension3	-0.579698962	0.062912432
ENSMUST00000094276.5:chr1:+|4204:372:2112|extension|GTG	Zbtb18-extension5	-0.507210376	0.063073071
ENSMUST00000233503.2:chr7:+|4830:155:4568|extension|CTG	Lmtk3-extension9	0.504803295	0.063257584
ENSMUST00000014339.15:chr11:-|2330:328:2050|extension|ACG	Dnajc7-extension6	-0.465671781	0.063303231
ENSMUST00000014339.15:chr11:-|2330:337:2050|extension|GTG	Dnajc7-extension7	-0.465671781	0.063303231
ENSMUST00000014339.15:chr11:-|2330:349:2050|extension|ACG	Dnajc7-extension8	-0.465671781	0.063303231
ENSMUST00000089230.7:chr14:-|4010:163:1693|extension|ACG	Ppp2r2a-extension6	-0.520431797	0.064085943
ENSMUST00000062117.14:chr14:+|4191:176:836|extension|GTG	Rap2a-extension5	0.906954591	0.06414685
ENSMUST00000036884.3:chr19:+|4486:167:1265|extension|CTG	Klf9-extension2	0.557053847	0.064680607
ENSMUST00000036884.3:chr19:+|4486:161:1265|extension|GTG	Klf9-extension3	0.557503575	0.06472825
ENSMUST00000080418.7:chr18:+|3671:464:3251|extension|TTG	Nedd4l-extension2	-0.46329882	0.065063626
ENSMUST00000163516.9:chr18:+|7787:119:2846|extension|TTG	Nedd4l-extension3	-0.46329882	0.065063626
ENSMUST00000224347.3:chr18:+|3295:206:2993|extension|TTG	Nedd4l-extension4	-0.46329882	0.065063626
ENSMUST00000237384.2:chr18:+|3592:375:3162|extension|TTG	Nedd4l-extension5	-0.46329882	0.065063626
ENSMUST00000237854.2:chr18:+|4845:330:3057|extension|TTG	Nedd4l-extension6	-0.46329882	0.065063626
ENSMUST00000094761.11:chr4:+|3492:178:1492|extension|CTG	Stk40-extension1	1.50838471	0.065300405
ENSMUST00000116286.9:chr4:+|3860:502:1861|extension|CTG	Stk40-extension2	1.50838471	0.065300405
ENSMUST00000094276.5:chr1:+|4204:426:2112|extension|TTG	Zbtb18-extension6	-0.504215304	0.065416818
ENSMUST00000161441.2:chr13:+|1908:169:1015|extension|GTG	Arrdc3-extension1	1.043062587	0.065859203
ENSMUST00000033473.12:chrX:-|2499:368:1112|extension|GTG	Fgf13-extension5	-0.722705326	0.066221197
ENSMUST00000079758.9:chr9:-|3504:19:2191|extension|CTG	Aplp2-extension2	-0.278553219	0.066505692
ENSMUST00000094276.5:chr1:+|4204:432:2112|extension|CTG	Zbtb18-extension7	-0.503203165	0.066788774
ENSMUST00000143971.2:chr4:-|2549:120:360|extension|GTG	Micos10-extension4	-0.595356471	0.067203961
ENSMUST00000115654.8:chrX:-|1374:532:1375|extension|CTG	Pqbp1-extension5	0.682948926	0.067216097
ENSMUST00000115654.8:chrX:-|1374:550:1375|extension|TTG	Pqbp1-extension6	0.682948926	0.067216097
ENSMUST00000128682.9:chr2:+|1035:222:363|extension|CTG	Arl5b-extension5	2.914997288	0.067493827
ENSMUST00000161441.2:chr13:+|1908:277:1015|extension|CTG	Arrdc3-extension2	1.055980375	0.067734695
ENSMUST00000036884.3:chr19:+|4486:221:1265|extension|TTG	Klf9-extension4	0.584642663	0.067922297
ENSMUST00000026243.5:chr19:-|5057:122:3173|extension|ACG	Oga-extension2	-0.452316096	0.068357474
ENSMUST00000224347.3:chr18:+|3295:5:2993|extension|GTG	Nedd4l-extension7	-0.455559193	0.069098613
ENSMUST00000049908.11:chr8:-|1475:126:1227|extension|GTG	Ssbp4-extension9	0.716961235	0.070018585
ENSMUST00000099070.10:chr8:-|1728:153:1647|extension|GTG	Nfix-extension2	0.442554395	0.070341717
ENSMUST00000104955.4:chr11:-|3702:212:2015|extension|CTG	Sowaha-extension1	-0.797888194	0.070453298
ENSMUST00000037324.12:chr11:+|1440:69:603|extension|CTG	Skp1-extension5	-0.365726054	0.070648807
ENSMUST00000063694.10:chr7:-|6396:331:1240|extension|ACG	Klf13-extension4	0.706888916	0.071299003
ENSMUST00000030455.15:chr4:-|1420:328:1327|extension|GTG	Akr1a1-extension2	-0.431881711	0.071305526
ENSMUST00000235343.2:chr18:+|3792:68:3275|extension|TTG	Nedd4l-extension8	-0.46105689	0.071467051
ENSMUST00000233503.2:chr7:+|4830:137:4568|extension|TTG	Lmtk3-extension10	0.491711614	0.071570606
ENSMUST00000080418.7:chr18:+|3671:428:3251|extension|CTG	Nedd4l-extension9	-0.454895753	0.072159716
ENSMUST00000237854.2:chr18:+|4845:294:3057|extension|CTG	Nedd4l-extension10	-0.454895753	0.072159716
ENSMUST00000174078.2:chr4:+|5716:142:1768|extension|CTG	Iffo2-extension4	1.66485108	0.072371109
ENSMUST00000019938.11:chr10:-|3285:673:1885|extension|GTG	Nr2e1-extension4	1.139755627	0.07267163
ENSMUST00000183693.8:chr2:+|3102:201:510|extension|GTG	Oprl1-extension7	-2.546075266	0.072800165
ENSMUST00000183693.8:chr2:+|3102:207:510|extension|TTG	Oprl1-extension8	-2.546075266	0.072800165
ENSMUST00000224347.3:chr18:+|3295:152:2993|extension|TTG	Nedd4l-extension11	-0.453909421	0.072925256
ENSMUST00000224347.3:chr18:+|3295:161:2993|extension|TTG	Nedd4l-extension12	-0.452922496	0.073714744
ENSMUST00000035199.13:chr9:-|3064:150:2598|extension|ACG	Rbm5-extension1	-0.613900922	0.073928215
ENSMUST00000026265.8:chr9:-|2518:13:1639|extension|CTG	Bbs4-extension1	-0.982655992	0.07413628
ENSMUST00000026265.8:chr9:-|2518:61:1639|extension|GTG	Bbs4-extension2	-0.982655992	0.07413628
ENSMUST00000063694.10:chr7:-|6396:328:1240|extension|CTG	Klf13-extension5	0.705301445	0.074154085
ENSMUST00000028683.14:chr2:+|2770:118:1783|extension|CTG	Pdia3-extension1	-0.320485918	0.074931833
ENSMUST00000080418.7:chr18:+|3671:452:3251|extension|GTG	Nedd4l-extension13	-0.457780033	0.074931833
ENSMUST00000080418.7:chr18:+|3671:458:3251|extension|CTG	Nedd4l-extension14	-0.457780033	0.074931833
ENSMUST00000163516.9:chr18:+|7787:107:2846|extension|GTG	Nedd4l-extension15	-0.457780033	0.074931833
ENSMUST00000163516.9:chr18:+|7787:113:2846|extension|CTG	Nedd4l-extension16	-0.457780033	0.074931833
ENSMUST00000224347.3:chr18:+|3295:194:2993|extension|GTG	Nedd4l-extension17	-0.457780033	0.074931833
ENSMUST00000224347.3:chr18:+|3295:200:2993|extension|CTG	Nedd4l-extension18	-0.457780033	0.074931833
ENSMUST00000237384.2:chr18:+|3592:363:3162|extension|GTG	Nedd4l-extension19	-0.457780033	0.074931833
ENSMUST00000237384.2:chr18:+|3592:369:3162|extension|CTG	Nedd4l-extension20	-0.457780033	0.074931833
ENSMUST00000237854.2:chr18:+|4845:318:3057|extension|GTG	Nedd4l-extension21	-0.457780033	0.074931833
ENSMUST00000237854.2:chr18:+|4845:324:3057|extension|CTG	Nedd4l-extension22	-0.457780033	0.074931833
ENSMUST00000028683.14:chr2:+|2770:145:1783|extension|TTG	Pdia3-extension2	-0.320095938	0.076220215
ENSMUST00000025110.5:chr18:-|3892:195:1518|extension|CTG	Syt4-extension1	0.535027439	0.077066917
ENSMUST00000161441.2:chr13:+|1908:193:1015|extension|TTG	Arrdc3-extension3	1.03952637	0.077189833
ENSMUST00000028683.14:chr2:+|2770:178:1783|extension|ACG	Pdia3-extension3	-0.320803092	0.07719166
ENSMUST00000201414.5:chr5:+|2588:346:2038|extension|GTG	Cct6a-extension1	-0.348499589	0.077636276
ENSMUST00000218828.2:chr10:+|3934:603:1860|extension|ATG	Nap1l1-extension1	-0.620424839	0.077848978	representative
ENSMUST00000218828.2:chr10:+|3934:633:1860|extension|TTG	Nap1l1-extension2	-0.620424839	0.077848978
ENSMUST00000218828.2:chr10:+|3934:645:1860|extension|CTG	Nap1l1-extension3	-0.620424839	0.077848978
ENSMUST00000028386.12:chr2:-|4469:87:3687|extension|GTG	Nckap1-extension1	-0.276109412	0.07799249
ENSMUST00000081964.7:chr5:-|1261:241:511|extension|CTG	Hopx-extension5	0.41812305	0.078258076
ENSMUST00000201414.5:chr5:+|2588:352:2038|extension|ACG	Cct6a-extension2	-0.347865133	0.078941931
ENSMUST00000201414.5:chr5:+|2588:370:2038|extension|GTG	Cct6a-extension3	-0.347865133	0.078941931
ENSMUST00000201414.5:chr5:+|2588:406:2038|extension|ACG	Cct6a-extension4	-0.347865133	0.078941931
ENSMUST00000182659.8:chr9:-|3205:159:2610|extension|ACG	Rbm5-extension2	-0.6107343	0.078967685
ENSMUST00000028386.12:chr2:-|4469:180:3687|extension|ACG	Nckap1-extension2	-0.278688493	0.078983903
ENSMUST00000111760.3:chr2:-|4597:203:3821|extension|GTG	Nckap1-extension3	-0.27536724	0.079145644
ENSMUST00000033497.9:chrX:-|1104:70:913|extension|TTG	Pqbp1-extension7	0.671198167	0.079254501
ENSMUST00000025110.5:chr18:-|3892:189:1518|extension|GTG	Syt4-extension2	0.531691062	0.079354685
ENSMUST00000111760.3:chr2:-|4597:296:3821|extension|ACG	Nckap1-extension4	-0.277925954	0.07993003
ENSMUST00000001583.8:chr13:+|4382:802:2815|extension|CTG	Ell2-extension1	1.169163695	0.079979342
ENSMUST00000199240.5:chr3:+|3457:541:2587|extension|TTG	Csde1-extension1	-0.363958416	0.080380511
ENSMUST00000199240.5:chr3:+|3457:544:2587|extension|GTG	Csde1-extension2	-0.363958416	0.080380511
ENSMUST00000123170.8:chr2:-|1689:67:532|extension|ATG	Cdk9-extension1	1.635980332	0.081088951	representative
ENSMUST00000102536.11:chr4:-|833:29:578|extension|CTG	Rpl11-extension1	-0.612210192	0.081641918
ENSMUST00000108712.8:chr11:-|4458:349:2290|extension|TTG	Epn2-extension6	-0.53670818	0.081778401
ENSMUST00000091064.8:chr4:+|1618:48:1194|extension|CTG	Rraga-extension4	-0.434029831	0.081911063
ENSMUST00000016771.13:chr15:-|7433:104:6122|extension|CTG	Myh9-extension1	0.495232138	0.082620269
ENSMUST00000028386.12:chr2:-|4469:156:3687|extension|CTG	Nckap1-extension5	-0.275499369	0.0827049
ENSMUST00000201414.5:chr5:+|2588:409:2038|extension|TTG	Cct6a-extension5	-0.34617203	0.08276753
ENSMUST00000118362.8:chr16:-|4248:13:2023|extension|CTG	Txndc11-extension4	1.491485277	0.083005844
ENSMUST00000118362.8:chr16:-|4248:28:2023|extension|GTG	Txndc11-extension5	1.494755691	0.083080884
ENSMUST00000118362.8:chr16:-|4248:31:2023|extension|ACG	Txndc11-extension6	1.494755691	0.083080884
ENSMUST00000052932.10:chr14:-|7725:239:2159|extension|CTG	Pde12-extension2	0.8921085	0.083186064
ENSMUST00000066208.13:chr18:-|1914:68:1706|extension|TTG	Aldh7a1-extension1	-0.431085282	0.083213055
ENSMUST00000028386.12:chr2:-|4469:153:3687|extension|CTG	Nckap1-extension6	-0.275131906	0.083258018
ENSMUST00000049149.15:chr10:-|14888:393:14100|extension|TTG	Lrp1-extension1	0.288068766	0.083372529
ENSMUST00000026243.5:chr19:-|5057:242:3173|extension|GTG	Oga-extension3	-0.448829679	0.083551929
ENSMUST00000016771.13:chr15:-|7433:41:6122|extension|CTG	Myh9-extension2	0.494537048	0.083671929
ENSMUST00000016771.13:chr15:-|7433:50:6122|extension|GTG	Myh9-extension3	0.494537048	0.083671929
ENSMUST00000111760.3:chr2:-|4597:272:3821|extension|CTG	Nckap1-extension7	-0.274746927	0.083734361
ENSMUST00000091064.8:chr4:+|1618:9:1194|extension|GTG	Rraga-extension5	-0.432858213	0.083877234
ENSMUST00000090938.11:chr3:-|4760:503:1736|extension|GTG	Dap3-extension1	-0.483848	0.084063814
ENSMUST00000111760.3:chr2:-|4597:269:3821|extension|CTG	Nckap1-extension8	-0.274380269	0.084298891
ENSMUST00000217733.2:chr10:-|1668:8:503|extension|CTG	Myl6-extension3	-0.340345966	0.084823017
ENSMUST00000071103.10:chr12:-|4842:44:2318|extension|GTG	Ddx1-extension1	-0.462931905	0.085457775
ENSMUST00000033497.9:chrX:-|1104:67:913|extension|CTG	Pqbp1-extension8	0.667162895	0.086010211
ENSMUST00000021166.6:chr11:-|2331:389:968|extension|CTG	Cygb-extension4	-0.72077858	0.086976459
ENSMUST00000099931.11:chr10:+|3809:1058:2744|extension|ACG	Sesn1-extension1	-0.942564835	0.08702615
ENSMUST00000099931.11:chr10:+|3809:1061:2744|extension|CTG	Sesn1-extension2	-0.942564835	0.08702615
ENSMUST00000099931.11:chr10:+|3809:1079:2744|extension|TTG	Sesn1-extension3	-0.942564835	0.08702615
ENSMUST00000054883.4:chr1:+|7409:1355:2873|extension|GTG	Pou3f3-extension1	0.840526193	0.08732848
ENSMUST00000239323.2:chr1:+|7330:1276:2794|extension|GTG	Pou3f3-extension2	0.840526193	0.08732848
ENSMUST00000164181.2:chr10:-|665:29:521|extension|CTG	Myl6-extension4	-0.339120776	0.087660728
ENSMUST00000049149.15:chr10:-|14888:438:14100|extension|CTG	Lrp1-extension2	0.287082545	0.087915685
ENSMUST00000049149.15:chr10:-|14888:441:14100|extension|CTG	Lrp1-extension3	0.287082545	0.087915685
ENSMUST00000036884.3:chr19:+|4486:236:1265|extension|GTG	Klf9-extension5	0.579012561	0.088432849
ENSMUST00000161441.2:chr13:+|1908:181:1015|extension|GTG	Arrdc3-extension4	1.022933617	0.088432849
ENSMUST00000080418.7:chr18:+|3671:524:3251|extension|ACG	Nedd4l-extension23	-0.446399859	0.088487332
ENSMUST00000163516.9:chr18:+|7787:179:2846|extension|ACG	Nedd4l-extension24	-0.446399859	0.088487332
ENSMUST00000224347.3:chr18:+|3295:266:2993|extension|ACG	Nedd4l-extension25	-0.446399859	0.088487332
ENSMUST00000237384.2:chr18:+|3592:435:3162|extension|ACG	Nedd4l-extension26	-0.446399859	0.088487332
ENSMUST00000237854.2:chr18:+|4845:390:3057|extension|ACG	Nedd4l-extension27	-0.446399859	0.088487332
ENSMUST00000031637.8:chr6:-|468:148:307|extension|CTG	Ndufa4-extension1	-0.381253334	0.088946891
ENSMUST00000204084.3:chr6:-|409:88:247|extension|CTG	Ndufa4-extension2	-0.381253334	0.088946891
ENSMUST00000026243.5:chr19:-|5057:404:3173|extension|GTG	Oga-extension4	-0.453062265	0.089841452
ENSMUST00000080418.7:chr18:+|3671:527:3251|extension|CTG	Nedd4l-extension28	-0.444371822	0.090135241	representative
ENSMUST00000163516.9:chr18:+|7787:182:2846|extension|CTG	Nedd4l-extension29	-0.444371822	0.090135241	representative
ENSMUST00000224347.3:chr18:+|3295:269:2993|extension|CTG	Nedd4l-extension30	-0.444371822	0.090135241	representative
ENSMUST00000237384.2:chr18:+|3592:438:3162|extension|CTG	Nedd4l-extension31	-0.444371822	0.090135241	representative
ENSMUST00000237854.2:chr18:+|4845:393:3057|extension|CTG	Nedd4l-extension32	-0.444371822	0.090135241	representative
ENSMUST00000037843.7:chr16:-|1851:565:1111|extension|CTG	Ubald1-extension2	0.653614932	0.090311775
ENSMUST00000038424.14:chr16:-|3095:52:2989|extension|CTG	Txndc11-extension7	1.431484015	0.090666157
ENSMUST00000038424.14:chr16:-|3095:67:2989|extension|GTG	Txndc11-extension8	1.434384333	0.090942697
ENSMUST00000038424.14:chr16:-|3095:70:2989|extension|ACG	Txndc11-extension9	1.434384333	0.090942697
ENSMUST00000207493.2:chr7:+|2731:106:2416|extension|CTG	Kcnc3-extension1	0.514562946	0.091053545
ENSMUST00000207493.2:chr7:+|2731:91:2416|extension|GTG	Kcnc3-extension2	0.514562946	0.091053545
ENSMUST00000208651.2:chr7:+|2728:106:2413|extension|CTG	Kcnc3-extension3	0.514562946	0.091053545
ENSMUST00000208651.2:chr7:+|2728:91:2413|extension|GTG	Kcnc3-extension4	0.514562946	0.091053545
ENSMUST00000007980.7:chr13:-|2678:193:1162|extension|ACG	Hnrnpa0-extension1	0.548511826	0.091592513
ENSMUST00000207493.2:chr7:+|2731:145:2416|extension|CTG	Kcnc3-extension5	0.513589322	0.091964077
ENSMUST00000208651.2:chr7:+|2728:145:2413|extension|CTG	Kcnc3-extension6	0.513589322	0.091964077
ENSMUST00000054002.4:chr11:-|2552:383:1079|extension|ACG	Socs3-extension1	1.582355672	0.09277979
ENSMUST00000054002.4:chr11:-|2552:386:1079|extension|CTG	Socs3-extension2	1.582355672	0.09277979
ENSMUST00000172734.8:chr18:-|1880:87:1533|extension|TTG	Aldh7a1-extension2	-0.45076668	0.093015091
ENSMUST00000054883.4:chr1:+|7409:1343:2873|extension|GTG	Pou3f3-extension3	0.834399409	0.093216209
ENSMUST00000054883.4:chr1:+|7409:1346:2873|extension|GTG	Pou3f3-extension4	0.834399409	0.093216209
ENSMUST00000239323.2:chr1:+|7330:1264:2794|extension|GTG	Pou3f3-extension5	0.834399409	0.093216209
ENSMUST00000239323.2:chr1:+|7330:1267:2794|extension|GTG	Pou3f3-extension6	0.834399409	0.093216209
ENSMUST00000041282.13:chr11:+|5632:353:3284|extension|ACG	Trim37-extension1	-0.646149839	0.093318612
ENSMUST00000069483.12:chr5:-|4720:199:3433|extension|GTG	Fbrsl1-extension1	0.714793961	0.093423119
ENSMUST00000144826.2:chr3:+|9797:7566:8706|extension|CTG	Noct-extension7	0.545626092	0.093476967
ENSMUST00000144826.2:chr3:+|9797:7599:8706|extension|GTG	Noct-extension8	0.545626092	0.093476967
ENSMUST00000174518.8:chr18:-|4131:308:1901|extension|GTG	Aldh7a1-extension3	-0.42550562	0.094059469
ENSMUST00000121623.8:chr8:-|884:96:825|extension|GTG	Kxd1-extension1	-0.810730002	0.094487292
ENSMUST00000115655.8:chrX:-|1148:193:1021|extension|CTG	Pqbp1-extension9	0.650136511	0.095269195
ENSMUST00000115655.8:chrX:-|1148:196:1021|extension|TTG	Pqbp1-extension10	0.650136511	0.095269195
ENSMUST00000007980.7:chr13:-|2678:199:1162|extension|ACG	Hnrnpa0-extension2	0.542776215	0.095584328
ENSMUST00000033497.9:chrX:-|1104:28:913|extension|ATG	Pqbp1-extension11	0.657420422	0.095768228	representative
ENSMUST00000072634.15:chr9:-|3634:17:2321|extension|CTG	Aplp2-extension3	-0.271417495	0.096028691
ENSMUST00000084731.5:chr7:+|4763:134:3269|extension|CTG	Ipo7-extension1	-0.477314218	0.096155971
ENSMUST00000182181.8:chr3:-|1331:96:960|extension|CTG	Npy2r-extension10	-2.329177887	0.096329482
ENSMUST00000157040.8:chr6:+|2383:104:1091|extension|CTG	Mest-extension2	0.864248911	0.09655387
ENSMUST00000157040.8:chr6:+|2383:47:1091|extension|TTG	Mest-extension3	0.864248911	0.09655387
ENSMUST00000157040.8:chr6:+|2383:74:1091|extension|TTG	Mest-extension4	0.864248911	0.09655387
ENSMUST00000026243.5:chr19:-|5057:380:3173|extension|ACG	Oga-extension5	-0.445074535	0.097362771
ENSMUST00000174518.8:chr18:-|4131:164:1901|extension|GTG	Aldh7a1-extension4	-0.419034698	0.097483657
ENSMUST00000080418.7:chr18:+|3671:497:3251|extension|CTG	Nedd4l-extension33	-0.443530784	0.097777178
ENSMUST00000163516.9:chr18:+|7787:152:2846|extension|CTG	Nedd4l-extension34	-0.443530784	0.097777178
ENSMUST00000224347.3:chr18:+|3295:239:2993|extension|CTG	Nedd4l-extension35	-0.443530784	0.097777178
ENSMUST00000237384.2:chr18:+|3592:408:3162|extension|CTG	Nedd4l-extension36	-0.443530784	0.097777178
ENSMUST00000237854.2:chr18:+|4845:363:3057|extension|CTG	Nedd4l-extension37	-0.443530784	0.097777178
ENSMUST00000174518.8:chr18:-|4131:179:1901|extension|GTG	Aldh7a1-extension5	-0.418352093	0.098430561
ENSMUST00000174518.8:chr18:-|4131:317:1901|extension|GTG	Aldh7a1-extension6	-0.423193681	0.098702183
ENSMUST00000030872.12:chr5:-|2103:101:1421|extension|GTG	Orc5-extension1	-2.109245003	0.098727148
ENSMUST00000030872.12:chr5:-|2103:47:1421|extension|ACG	Orc5-extension2	-2.109245003	0.098727148
ENSMUST00000030872.12:chr5:-|2103:86:1421|extension|CTG	Orc5-extension3	-2.109245003	0.098727148
ENSMUST00000030872.12:chr5:-|2103:98:1421|extension|GTG	Orc5-extension4	-2.109245003	0.098727148
ENSMUST00000066208.13:chr18:-|1914:47:1706|extension|CTG	Aldh7a1-extension7	-0.423032541	0.098764608
ENSMUST00000029266.14:chr3:-|1731:249:1311|extension|GTG	Anxa5-extension2	-0.337356023	0.099007885
ENSMUST00000164181.2:chr10:-|665:5:521|extension|TTG	Myl6-extension5	-0.331320364	0.099497009
ENSMUST00000199240.5:chr3:+|3457:475:2587|extension|CTG	Csde1-extension3	-0.361455046	0.099826953
ENSMUST00000027602.15:chr1:-|2175:92:1649|extension|ACG	Dars-extension1	-0.458113827	0.100110221
ENSMUST00000020706.5:chr11:+|12259:97:3469|extension|CTG	Adcy1-extension1	-0.823170452	0.100414742
ENSMUST00000223728.2:chr19:+|3523:43:2164|extension|ACG	Nolc1-extension1	0.537259593	0.100581391
ENSMUST00000225780.2:chr19:+|2978:72:2196|extension|ACG	Nolc1-extension2	0.537259593	0.100581391
ENSMUST00000089027.3:chr2:+|3896:63:2187|extension|ACG	Tm9sf4-extension1	-0.459363761	0.101054958
ENSMUST00000165017.2:chr19:+|3634:150:2277|extension|ACG	Nolc1-extension3	0.536448445	0.101470058
ENSMUST00000235620.2:chr19:+|2441:24:2151|extension|ACG	Nolc1-extension4	0.536448445	0.101470058
ENSMUST00000080418.7:chr18:+|3671:614:3251|extension|TTG	Nedd4l-extension38	-0.435585542	0.10166658
ENSMUST00000163516.9:chr18:+|7787:269:2846|extension|TTG	Nedd4l-extension39	-0.435585542	0.10166658
ENSMUST00000224347.3:chr18:+|3295:356:2993|extension|TTG	Nedd4l-extension40	-0.435585542	0.10166658
ENSMUST00000237384.2:chr18:+|3592:525:3162|extension|TTG	Nedd4l-extension41	-0.435585542	0.10166658
ENSMUST00000237854.2:chr18:+|4845:480:3057|extension|TTG	Nedd4l-extension42	-0.435585542	0.10166658
ENSMUST00000054883.4:chr1:+|7409:1148:2873|extension|TTG	Pou3f3-extension7	0.842422344	0.102334067
ENSMUST00000054883.4:chr1:+|7409:1154:2873|extension|CTG	Pou3f3-extension8	0.842422344	0.102334067
ENSMUST00000239323.2:chr1:+|7330:1069:2794|extension|TTG	Pou3f3-extension9	0.842422344	0.102334067
ENSMUST00000239323.2:chr1:+|7330:1075:2794|extension|CTG	Pou3f3-extension10	0.842422344	0.102334067
ENSMUST00000209177.2:chr7:+|2960:106:2530|extension|CTG	Kcnc3-extension7	0.506292358	0.102903461
ENSMUST00000209177.2:chr7:+|2960:91:2530|extension|GTG	Kcnc3-extension8	0.506292358	0.102903461
ENSMUST00000107748.2:chr11:+|3095:112:1555|extension|CTG	Ppp1r9b-extension1	-0.716706982	0.103142696
ENSMUST00000107748.2:chr11:+|3095:118:1555|extension|CTG	Ppp1r9b-extension2	-0.716706982	0.103142696
ENSMUST00000107748.2:chr11:+|3095:175:1555|extension|CTG	Ppp1r9b-extension3	-0.716706982	0.103142696
ENSMUST00000107748.2:chr11:+|3095:181:1555|extension|TTG	Ppp1r9b-extension4	-0.716706982	0.103142696
ENSMUST00000107748.2:chr11:+|3095:223:1555|extension|CTG	Ppp1r9b-extension5	-0.716706982	0.103142696
ENSMUST00000107748.2:chr11:+|3095:247:1555|extension|GTG	Ppp1r9b-extension6	-0.716706982	0.103142696
ENSMUST00000107748.2:chr11:+|3095:37:1555|extension|CTG	Ppp1r9b-extension7	-0.716706982	0.103142696
ENSMUST00000107748.2:chr11:+|3095:85:1555|extension|CTG	Ppp1r9b-extension8	-0.716706982	0.103142696
ENSMUST00000223728.2:chr19:+|3523:34:2164|extension|ACG	Nolc1-extension5	0.533651677	0.103459367
ENSMUST00000223728.2:chr19:+|3523:40:2164|extension|GTG	Nolc1-extension6	0.533651677	0.103459367
ENSMUST00000225780.2:chr19:+|2978:63:2196|extension|ACG	Nolc1-extension7	0.533651677	0.103459367
ENSMUST00000225780.2:chr19:+|2978:69:2196|extension|GTG	Nolc1-extension8	0.533651677	0.103459367
ENSMUST00000209177.2:chr7:+|2960:145:2530|extension|CTG	Kcnc3-extension9	0.505327295	0.103699281
ENSMUST00000223728.2:chr19:+|3523:4:2164|extension|TTG	Nolc1-extension9	0.532653852	0.104297828
ENSMUST00000223728.2:chr19:+|3523:7:2164|extension|GTG	Nolc1-extension10	0.532653852	0.104297828
ENSMUST00000225780.2:chr19:+|2978:33:2196|extension|TTG	Nolc1-extension11	0.532653852	0.104297828
ENSMUST00000225780.2:chr19:+|2978:36:2196|extension|GTG	Nolc1-extension12	0.532653852	0.104297828
ENSMUST00000197206.5:chrX:-|2227:289:1810|extension|CTG	Arhgef9-extension1	-0.645762015	0.104355588
ENSMUST00000197206.5:chrX:-|2227:310:1810|extension|GTG	Arhgef9-extension2	-0.645762015	0.104355588
ENSMUST00000165017.2:chr19:+|3634:141:2277|extension|ACG	Nolc1-extension13	0.532842436	0.104455772
ENSMUST00000165017.2:chr19:+|3634:147:2277|extension|GTG	Nolc1-extension14	0.532842436	0.104455772
ENSMUST00000235620.2:chr19:+|2441:15:2151|extension|ACG	Nolc1-extension15	0.532842436	0.104455772
ENSMUST00000235620.2:chr19:+|2441:21:2151|extension|GTG	Nolc1-extension16	0.532842436	0.104455772
ENSMUST00000197206.5:chrX:-|2227:409:1810|extension|GTG	Arhgef9-extension3	-0.642890925	0.104706899
ENSMUST00000029266.14:chr3:-|1731:264:1311|extension|TTG	Anxa5-extension3	-0.33364529	0.104810895
ENSMUST00000054002.4:chr11:-|2552:359:1079|extension|CTG	Socs3-extension3	1.539705134	0.104810895
ENSMUST00000173135.8:chr3:-|1409:195:1410|extension|GTG	Dap3-extension2	-0.479164819	0.104900464
ENSMUST00000173135.8:chr3:-|1409:216:1410|extension|GTG	Dap3-extension3	-0.479164819	0.104900464
ENSMUST00000089027.3:chr2:+|3896:234:2187|extension|ACG	Tm9sf4-extension2	-0.457316999	0.104913102
ENSMUST00000099356.10:chr13:+|4101:190:1486|extension|TTG	Arrdc3-extension5	0.916390768	0.104927449
ENSMUST00000099356.10:chr13:+|4101:202:1486|extension|TTG	Arrdc3-extension6	0.916390768	0.104927449
ENSMUST00000174518.8:chr18:-|4131:155:1901|extension|CTG	Aldh7a1-extension8	-0.414050801	0.105152225
ENSMUST00000165017.2:chr19:+|3634:111:2277|extension|TTG	Nolc1-extension17	0.531844695	0.105257833
ENSMUST00000165017.2:chr19:+|3634:114:2277|extension|GTG	Nolc1-extension18	0.531844695	0.105257833
ENSMUST00000068333.14:chr1:-|1951:26:1826|extension|GTG	Farsb-extension1	-0.571967404	0.105505684
ENSMUST00000001583.8:chr13:+|4382:850:2815|extension|CTG	Ell2-extension2	1.221485609	0.106940074
ENSMUST00000113873.9:chrX:-|2117:796:2071|extension|CTG	Arhgef9-extension4	-0.680800644	0.106951144
ENSMUST00000197206.5:chrX:-|2227:400:1810|extension|CTG	Arhgef9-extension5	-0.641170123	0.10712967
ENSMUST00000121623.8:chr8:-|884:105:825|extension|TTG	Kxd1-extension2	-0.794658717	0.107141077
ENSMUST00000107748.2:chr11:+|3095:349:1555|extension|CTG	Ppp1r9b-extension9	-0.714729312	0.107327907
ENSMUST00000107748.2:chr11:+|3095:361:1555|extension|ACG	Ppp1r9b-extension10	-0.714729312	0.107327907
ENSMUST00000132846.2:chr11:+|1170:421:964|extension|GTG	Ppia-extension1	-0.396301955	0.107615211
ENSMUST00000029266.14:chr3:-|1731:306:1311|extension|CTG	Anxa5-extension4	-0.331885613	0.107906648
ENSMUST00000080418.7:chr18:+|3671:647:3251|extension|GTG	Nedd4l-extension43	-0.433273397	0.108870227
ENSMUST00000163516.9:chr18:+|7787:302:2846|extension|GTG	Nedd4l-extension44	-0.433273397	0.108870227
ENSMUST00000224347.3:chr18:+|3295:389:2993|extension|GTG	Nedd4l-extension45	-0.433273397	0.108870227
ENSMUST00000237384.2:chr18:+|3592:558:3162|extension|GTG	Nedd4l-extension46	-0.433273397	0.108870227
ENSMUST00000237854.2:chr18:+|4845:513:3057|extension|GTG	Nedd4l-extension47	-0.433273397	0.108870227
ENSMUST00000029266.14:chr3:-|1731:237:1311|extension|TTG	Anxa5-extension5	-0.331040207	0.10929833
ENSMUST00000181767.8:chr13:-|2656:66:1719|extension|CTG	Zfp87-extension1	-2.28897571	0.110388321
ENSMUST00000033139.15:chr7:-|4735:78:1671|extension|CTG	Ate1-extension1	-0.714696171	0.110481388
ENSMUST00000182181.8:chr3:-|1331:141:960|extension|CTG	Npy2r-extension11	-2.299543405	0.110682242
ENSMUST00000182181.8:chr3:-|1331:147:960|extension|CTG	Npy2r-extension12	-2.299543405	0.110682242
ENSMUST00000170662.2:chr14:-|3799:1372:2227|extension|CTG	Sox21-extension12	0.912845765	0.110969057
ENSMUST00000172734.8:chr18:-|1880:18:1533|extension|CTG	Aldh7a1-extension9	-0.441409444	0.111414811
ENSMUST00000172734.8:chr18:-|1880:66:1533|extension|CTG	Aldh7a1-extension10	-0.441409444	0.111414811
ENSMUST00000029266.14:chr3:-|1731:219:1311|extension|CTG	Anxa5-extension6	-0.329600065	0.111818792
ENSMUST00000042105.11:chr7:-|2333:257:2258|extension|GTG	Ppp1r15a-extension1	4.275613869	0.111902384
ENSMUST00000080418.7:chr18:+|3671:641:3251|extension|GTG	Nedd4l-extension48	-0.430635568	0.11209717
ENSMUST00000163516.9:chr18:+|7787:296:2846|extension|GTG	Nedd4l-extension49	-0.430635568	0.11209717
ENSMUST00000224347.3:chr18:+|3295:383:2993|extension|GTG	Nedd4l-extension50	-0.430635568	0.11209717
ENSMUST00000237384.2:chr18:+|3592:552:3162|extension|GTG	Nedd4l-extension51	-0.430635568	0.11209717
ENSMUST00000237854.2:chr18:+|4845:507:3057|extension|GTG	Nedd4l-extension52	-0.430635568	0.11209717
ENSMUST00000021479.6:chr12:+|4022:15:1353|extension|GTG	Actr10-extension1	-0.459637206	0.112246122
ENSMUST00000080418.7:chr18:+|3671:632:3251|extension|CTG	Nedd4l-extension53	-0.430757275	0.11235592
ENSMUST00000163516.9:chr18:+|7787:287:2846|extension|CTG	Nedd4l-extension54	-0.430757275	0.11235592
ENSMUST00000224347.3:chr18:+|3295:374:2993|extension|CTG	Nedd4l-extension55	-0.430757275	0.11235592
ENSMUST00000237384.2:chr18:+|3592:543:3162|extension|CTG	Nedd4l-extension56	-0.430757275	0.11235592
ENSMUST00000237854.2:chr18:+|4845:498:3057|extension|CTG	Nedd4l-extension57	-0.430757275	0.11235592
ENSMUST00000198768.3:chr5:-|3934:298:3463|extension|GTG	Fbrsl1-extension2	0.701368734	0.112430886
ENSMUST00000094276.5:chr1:+|4204:474:2112|extension|CTG	Zbtb18-extension8	-0.488888547	0.114306985
ENSMUST00000029266.14:chr3:-|1731:276:1311|extension|GTG	Anxa5-extension7	-0.328606557	0.114450644
ENSMUST00000167290.8:chr8:-|2892:18:288|extension|ACG	Smim7-extension1	-0.801273194	0.114607145
ENSMUST00000167290.8:chr8:-|2892:36:288|extension|TTG	Smim7-extension2	-0.801273194	0.114607145
ENSMUST00000167290.8:chr8:-|2892:39:288|extension|ACG	Smim7-extension3	-0.801273194	0.114607145
ENSMUST00000167290.8:chr8:-|2892:48:288|extension|TTG	Smim7-extension4	-0.801273194	0.114607145
ENSMUST00000023599.13:chr16:+|2208:334:1573|extension|GTG	Eif4a2-extension1	-0.385373989	0.115276524
ENSMUST00000236103.2:chr18:+|3182:277:2752|extension|TTG	Nedd4l-extension58	-0.448849739	0.115464081
ENSMUST00000111346.6:chr5:-|4264:543:3843|extension|GTG	Rimbp2-extension1	0.490112769	0.11637549
ENSMUST00000111346.6:chr5:-|4264:573:3843|extension|CTG	Rimbp2-extension2	0.490112769	0.11637549
ENSMUST00000200470.5:chr5:-|4083:667:3943|extension|GTG	Rimbp2-extension3	0.490112769	0.11637549
ENSMUST00000200470.5:chr5:-|4083:697:3943|extension|CTG	Rimbp2-extension4	0.490112769	0.11637549
ENSMUST00000135884.8:chr11:-|3181:294:765|extension|CTG	Nme1-extension1	-0.4753836	0.117472327
ENSMUST00000027602.15:chr1:-|2175:140:1649|extension|CTG	Dars-extension2	-0.48041323	0.117546846
ENSMUST00000027123.15:chr1:-|2423:222:1971|extension|GTG	Hspd1-extension1	-0.431433254	0.118970667
ENSMUST00000135573.8:chr4:+|2294:102:729|extension|CTG	Prdx1-extension1	-0.364049509	0.119528019
ENSMUST00000070210.6:chr19:-|2666:108:1245|extension|GTG	Atad1-extension1	-0.432922467	0.12015007
ENSMUST00000070210.6:chr19:-|2666:87:1245|extension|CTG	Atad1-extension2	-0.432922467	0.12015007
ENSMUST00000236011.2:chr19:-|2943:319:1522|extension|TTG	Atad1-extension3	-0.432922467	0.12015007
ENSMUST00000236011.2:chr19:-|2943:340:1522|extension|ATG	Atad1-extension4	-0.432922467	0.12015007	representative
ENSMUST00000236011.2:chr19:-|2943:355:1522|extension|CTG	Atad1-extension5	-0.432922467	0.12015007
ENSMUST00000236011.2:chr19:-|2943:382:1522|extension|CTG	Atad1-extension6	-0.432922467	0.12015007
ENSMUST00000236011.2:chr19:-|2943:388:1522|extension|CTG	Atad1-extension7	-0.432922467	0.12015007
ENSMUST00000236985.2:chr19:-|2722:119:1301|extension|ATG	Atad1-extension8	-0.432922467	0.12015007	representative
ENSMUST00000236985.2:chr19:-|2722:134:1301|extension|CTG	Atad1-extension9	-0.432922467	0.12015007
ENSMUST00000236985.2:chr19:-|2722:161:1301|extension|CTG	Atad1-extension10	-0.432922467	0.12015007
ENSMUST00000236985.2:chr19:-|2722:167:1301|extension|CTG	Atad1-extension11	-0.432922467	0.12015007
ENSMUST00000236985.2:chr19:-|2722:59:1301|extension|GTG	Atad1-extension12	-0.432922467	0.12015007
ENSMUST00000106470.8:chr4:+|877:241:862|extension|ACG	Prdx1-extension2	-0.363887439	0.120228518
ENSMUST00000106470.8:chr4:+|877:244:862|extension|TTG	Prdx1-extension3	-0.363887439	0.120228518
ENSMUST00000114748.2:chr18:+|2674:544:2191|extension|TTG	Atp5a1-extension1	-0.293643787	0.120417446
ENSMUST00000170811.8:chr18:+|2886:530:1652|extension|CTG	Rnf14-extension1	-0.363464741	0.120865576
ENSMUST00000236103.2:chr18:+|3182:76:2752|extension|GTG	Nedd4l-extension59	-0.440459145	0.121858901
ENSMUST00000114748.2:chr18:+|2674:430:2191|extension|GTG	Atp5a1-extension2	-0.293535641	0.121903709
ENSMUST00000114748.2:chr18:+|2674:448:2191|extension|CTG	Atp5a1-extension3	-0.293535641	0.121903709
ENSMUST00000114748.2:chr18:+|2674:460:2191|extension|TTG	Atp5a1-extension4	-0.293535641	0.121903709
ENSMUST00000114748.2:chr18:+|2674:478:2191|extension|CTG	Atp5a1-extension5	-0.293285221	0.122233961
ENSMUST00000114748.2:chr18:+|2674:481:2191|extension|CTG	Atp5a1-extension6	-0.293285221	0.122233961
ENSMUST00000114748.2:chr18:+|2674:511:2191|extension|GTG	Atp5a1-extension7	-0.293285221	0.122233961
ENSMUST00000114748.2:chr18:+|2674:538:2191|extension|CTG	Atp5a1-extension8	-0.293285221	0.122233961
ENSMUST00000001583.8:chr13:+|4382:814:2815|extension|CTG	Ell2-extension3	1.131389478	0.123144999
ENSMUST00000168301.2:chr9:+|599:287:512|extension|TTG	Arpp19-extension2	0.641887038	0.123771816
ENSMUST00000110857.5:chr12:-|2544:46:1645|extension|TTG	Dld-extension1	-0.472858306	0.123840911
ENSMUST00000174078.2:chr4:+|5716:187:1768|extension|CTG	Iffo2-extension5	1.589757521	0.123922152
ENSMUST00000102889.10:chr4:-|7045:169:5776|extension|ACG	Ecpas-extension1	-0.545744551	0.124334362
ENSMUST00000239472.2:chr9:+|988:26:830|extension|GTG	Gm2296-extension1	0.581512327	0.125028174
ENSMUST00000055322.6:chr1:-|3276:129:1134|extension|CTG	Ier5-extension1	0.821664241	0.125213186
ENSMUST00000040202.15:chr7:-|3853:147:3396|extension|CTG	Atxn2l-extension1	0.361726165	0.125318209
ENSMUST00000217969.2:chr10:-|608:11:467|extension|CTG	Myl6-extension6	-0.326725758	0.127305741
ENSMUST00000236103.2:chr18:+|3182:223:2752|extension|TTG	Nedd4l-extension60	-0.438701167	0.127391019
ENSMUST00000110857.5:chr12:-|2544:91:1645|extension|TTG	Dld-extension2	-0.471649246	0.127811501
ENSMUST00000031637.8:chr6:-|468:154:307|extension|GTG	Ndufa4-extension3	-0.369195555	0.128016774
ENSMUST00000204084.3:chr6:-|409:94:247|extension|GTG	Ndufa4-extension4	-0.369195555	0.128016774
ENSMUST00000037141.9:chr3:-|7411:302:1424|extension|CTG	Setd7-extension1	0.469936991	0.128222738
ENSMUST00000236103.2:chr18:+|3182:232:2752|extension|TTG	Nedd4l-extension61	-0.437612618	0.128543195
ENSMUST00000099070.10:chr8:-|1728:273:1647|extension|CTG	Nfix-extension3	0.421190559	0.128982886
ENSMUST00000045312.6:chrX:+|4691:12:3807|extension|CTG	Smc1a-extension1	-0.727933347	0.129062824
ENSMUST00000045312.6:chrX:+|4691:30:3807|extension|CTG	Smc1a-extension2	-0.727933347	0.129062824
ENSMUST00000236103.2:chr18:+|3182:265:2752|extension|GTG	Nedd4l-extension62	-0.442998066	0.12945632
ENSMUST00000236103.2:chr18:+|3182:271:2752|extension|CTG	Nedd4l-extension63	-0.442998066	0.12945632
ENSMUST00000107907.10:chr7:+|5281:106:2533|extension|CTG	Kcnc3-extension10	0.489013627	0.130029272
ENSMUST00000107907.10:chr7:+|5281:91:2533|extension|GTG	Kcnc3-extension11	0.489013627	0.130029272
ENSMUST00000040202.15:chr7:-|3853:135:3396|extension|ACG	Atxn2l-extension2	0.359169658	0.130081449
ENSMUST00000099070.10:chr8:-|1728:264:1647|extension|CTG	Nfix-extension4	0.418710005	0.130081449
ENSMUST00000090938.11:chr3:-|4760:347:1736|extension|TTG	Dap3-extension4	-0.4431628	0.130148882
ENSMUST00000090938.11:chr3:-|4760:350:1736|extension|CTG	Dap3-extension5	-0.4431628	0.130148882
ENSMUST00000206577.2:chr7:-|3894:65:3455|extension|CTG	Atxn2l-extension3	0.362158141	0.130478769
ENSMUST00000036570.5:chr14:-|7642:722:2903|extension|ACG	Appl1-extension1	-0.623526376	0.130650284
ENSMUST00000036570.5:chr14:-|7642:734:2903|extension|GTG	Appl1-extension2	-0.623526376	0.130650284
ENSMUST00000236008.2:chr19:-|2221:71:1910|extension|CTG	Xpnpep1-extension1	-0.506551666	0.130917778
ENSMUST00000107907.10:chr7:+|5281:145:2533|extension|CTG	Kcnc3-extension12	0.488042954	0.131008741
ENSMUST00000163694.4:chr9:+|2041:31:1687|extension|CTG	Pkm-extension1	-0.27961702	0.13132236
ENSMUST00000090938.11:chr3:-|4760:446:1736|extension|ACG	Dap3-extension6	-0.44260038	0.131522077
ENSMUST00000024894.2:chr17:-|5128:252:1989|extension|CTG	Cyp1b1-extension1	0.735443603	0.131544391
ENSMUST00000052939.4:chr16:-|1291:85:334|extension|GTG	Camk2n2-extension1	0.985130152	0.131801718
ENSMUST00000090938.11:chr3:-|4760:383:1736|extension|GTG	Dap3-extension7	-0.442158916	0.132233452
ENSMUST00000004786.10:chr10:-|1148:46:790|extension|TTG	Polr2e-extension1	-0.622758958	0.132234168
ENSMUST00000004786.10:chr10:-|1148:82:790|extension|TTG	Polr2e-extension2	-0.622758958	0.132234168
ENSMUST00000026495.15:chr18:+|2471:266:1985|extension|TTG	Atp5a1-extension9	-0.277058656	0.132350535
ENSMUST00000026495.15:chr18:+|2471:251:1985|extension|TTG	Atp5a1-extension10	-0.276938108	0.132582423
ENSMUST00000113873.9:chrX:-|2117:733:2071|extension|GTG	Arhgef9-extension6	-0.638732968	0.1328877
ENSMUST00000114748.2:chr18:+|2674:604:2191|extension|TTG	Atp5a1-extension11	-0.290377205	0.133502206
ENSMUST00000163694.4:chr9:+|2041:34:1687|extension|ACG	Pkm-extension2	-0.278870348	0.13408273
ENSMUST00000069483.12:chr5:-|4720:202:3433|extension|CTG	Fbrsl1-extension3	0.690705761	0.134632352
ENSMUST00000090938.11:chr3:-|4760:401:1736|extension|GTG	Dap3-extension8	-0.440800615	0.134874768
ENSMUST00000220302.2:chr7:+|8372:25:1672|extension|GTG	Nova2-extension1	0.517132876	0.134879724
ENSMUST00000027602.15:chr1:-|2175:44:1649|extension|CTG	Dars-extension3	-0.43775321	0.135042943
ENSMUST00000220302.2:chr7:+|8372:40:1672|extension|ACG	Nova2-extension2	0.513476521	0.135053531
ENSMUST00000206577.2:chr7:-|3894:53:3455|extension|ACG	Atxn2l-extension4	0.359641984	0.135451648
ENSMUST00000052932.10:chr14:-|7725:308:2159|extension|CTG	Pde12-extension3	0.905131421	0.135607065
ENSMUST00000036570.5:chr14:-|7642:749:2903|extension|GTG	Appl1-extension3	-0.620105436	0.135738642
ENSMUST00000174078.2:chr4:+|5716:175:1768|extension|CTG	Iffo2-extension6	1.582429476	0.135986795
ENSMUST00000024747.14:chr17:-|2765:181:901|extension|CTG	Vegfa-extension1	0.979075444	0.136898165
ENSMUST00000135884.8:chr11:-|3181:183:765|extension|CTG	Nme1-extension2	-0.468697623	0.136926737
ENSMUST00000236008.2:chr19:-|2221:14:1910|extension|CTG	Xpnpep1-extension2	-0.506641448	0.137054307
ENSMUST00000236008.2:chr19:-|2221:8:1910|extension|CTG	Xpnpep1-extension3	-0.506641448	0.137054307
ENSMUST00000170303.2:chr11:-|991:66:882|extension|CTG	Gm20390-extension1	-0.500753998	0.13848691
ENSMUST00000112142.8:chr2:+|2585:6:2049|extension|TTG	Dync1i2-extension1	-0.352818116	0.138693195
ENSMUST00000110857.5:chr12:-|2544:112:1645|extension|ACG	Dld-extension3	-0.468515496	0.138886925
ENSMUST00000052932.10:chr14:-|7725:278:2159|extension|GTG	Pde12-extension4	0.892901358	0.139042175
ENSMUST00000052932.10:chr14:-|7725:284:2159|extension|TTG	Pde12-extension5	0.892901358	0.139042175
ENSMUST00000027123.15:chr1:-|2423:210:1971|extension|CTG	Hspd1-extension2	-0.415538071	0.139326397
ENSMUST00000037141.9:chr3:-|7411:95:1424|extension|ACG	Setd7-extension2	0.467331443	0.140514689
ENSMUST00000114251.8:chr2:-|830:33:669|extension|GTG	Ptgds-extension1	0.513075683	0.142291601
ENSMUST00000111346.6:chr5:-|4264:582:3843|extension|TTG	Rimbp2-extension5	0.478079835	0.14241499
ENSMUST00000200470.5:chr5:-|4083:706:3943|extension|TTG	Rimbp2-extension6	0.478079835	0.14241499
ENSMUST00000170811.8:chr18:+|2886:554:1652|extension|GTG	Rnf14-extension2	-0.357983959	0.143085432
ENSMUST00000210369.2:chr8:-|1828:545:1409|extension|GTG	Ssbp4-extension10	0.745777762	0.144664343
ENSMUST00000015234.13:chr2:-|901:101:740|extension|CTG	Ptgds-extension2	0.511675332	0.144666126
ENSMUST00000015234.13:chr2:-|901:92:740|extension|CTG	Ptgds-extension3	0.511675332	0.144666126
ENSMUST00000114259.3:chr2:-|775:8:647|extension|CTG	Ptgds-extension4	0.511675332	0.144666126
ENSMUST00000170811.8:chr18:+|2886:557:1652|extension|GTG	Rnf14-extension3	-0.357192209	0.144717086
ENSMUST00000020024.12:chr10:+|804:111:528|extension|CTG	Fabp7-extension1	-0.455649872	0.144792942
ENSMUST00000024816.13:chr17:+|6380:75:2697|extension|ACG	Cmtr1-extension1	-0.693632325	0.146235052
ENSMUST00000024816.13:chr17:+|6380:81:2697|extension|GTG	Cmtr1-extension2	-0.693632325	0.146235052
ENSMUST00000004786.10:chr10:-|1148:118:790|extension|ACG	Polr2e-extension3	-0.617513137	0.146675715
ENSMUST00000036570.5:chr14:-|7642:776:2903|extension|ACG	Appl1-extension4	-0.61552741	0.146718259
ENSMUST00000024747.14:chr17:-|2765:394:901|extension|CTG	Vegfa-extension2	0.987969622	0.146725079
ENSMUST00000170811.8:chr18:+|2886:560:1652|extension|CTG	Rnf14-extension4	-0.357900008	0.146754976
ENSMUST00000088001.6:chr2:-|4932:470:3872|extension|GTG	Adnp-extension1	-0.573844971	0.147028088
ENSMUST00000112142.8:chr2:+|2585:102:2049|extension|GTG	Dync1i2-extension2	-0.349880557	0.147380841
ENSMUST00000112142.8:chr2:+|2585:108:2049|extension|CTG	Dync1i2-extension3	-0.349880557	0.147380841
ENSMUST00000112142.8:chr2:+|2585:51:2049|extension|GTG	Dync1i2-extension4	-0.349880557	0.147380841
ENSMUST00000112142.8:chr2:+|2585:57:2049|extension|TTG	Dync1i2-extension5	-0.349880557	0.147380841
ENSMUST00000198941.5:chr5:-|6446:164:3419|extension|CTG	Rimbp2-extension7	0.474859475	0.147901232
ENSMUST00000199537.5:chr5:-|6966:211:3436|extension|CTG	Rimbp2-extension8	0.474816014	0.148490652
ENSMUST00000103114.8:chr11:-|6042:47:2342|extension|CTG	Stat3-extension1	0.342023455	0.148584326
ENSMUST00000055241.13:chr2:-|9085:144:5820|extension|CTG	Zfp106-extension1	-0.766799523	0.149318189
ENSMUST00000024816.13:chr17:+|6380:123:2697|extension|GTG	Cmtr1-extension3	-0.692039198	0.149476792
ENSMUST00000116468.2:chr14:+|2939:102:2682|extension|GTG	Mphosph8-extension1	-0.871941578	0.149489018
ENSMUST00000040320.10:chr15:+|6712:264:2934|extension|ACG	Micall1-extension1	0.887960774	0.149860863
ENSMUST00000027123.15:chr1:-|2423:183:1971|extension|CTG	Hspd1-extension3	-0.405039553	0.149927177
ENSMUST00000027123.15:chr1:-|2423:39:1971|extension|ACG	Hspd1-extension4	-0.405039553	0.149927177
ENSMUST00000027123.15:chr1:-|2423:72:1971|extension|TTG	Hspd1-extension5	-0.405039553	0.149927177
ENSMUST00000027123.15:chr1:-|2423:87:1971|extension|GTG	Hspd1-extension6	-0.405039553	0.149927177
ENSMUST00000236058.2:chr19:-|3442:558:2505|extension|CTG	Xpnpep1-extension4	-0.469469356	0.150476267
ENSMUST00000237294.2:chr19:-|2956:72:2019|extension|CTG	Xpnpep1-extension5	-0.469469356	0.150476267
ENSMUST00000004786.10:chr10:-|1148:136:790|extension|TTG	Polr2e-extension4	-0.614266167	0.150683818
ENSMUST00000067384.6:chr12:-|2349:357:969|extension|CTG	Rhob-extension1	-0.32187584	0.150964261
ENSMUST00000113873.9:chrX:-|2117:754:2071|extension|GTG	Arhgef9-extension7	-0.628281722	0.151011405
ENSMUST00000184297.8:chr17:-|2742:56:1232|extension|CTG	Hnrnpll-extension1	0.811048001	0.151642716
ENSMUST00000236103.2:chr18:+|3182:337:2752|extension|ACG	Nedd4l-extension64	-0.430153064	0.15303844
ENSMUST00000067384.6:chr12:-|2349:354:969|extension|CTG	Rhob-extension2	-0.321402625	0.153879443
ENSMUST00000099356.10:chr13:+|4101:157:1486|extension|GTG	Arrdc3-extension7	0.8780671	0.154268313
ENSMUST00000236058.2:chr19:-|3442:405:2505|extension|CTG	Xpnpep1-extension6	-0.469879819	0.155227655
ENSMUST00000236058.2:chr19:-|3442:471:2505|extension|CTG	Xpnpep1-extension7	-0.469879819	0.155227655
ENSMUST00000236058.2:chr19:-|3442:492:2505|extension|GTG	Xpnpep1-extension8	-0.469879819	0.155227655
ENSMUST00000236058.2:chr19:-|3442:519:2505|extension|CTG	Xpnpep1-extension9	-0.469879819	0.155227655
ENSMUST00000236058.2:chr19:-|3442:528:2505|extension|TTG	Xpnpep1-extension10	-0.469879819	0.155227655
ENSMUST00000237294.2:chr19:-|2956:15:2019|extension|CTG	Xpnpep1-extension11	-0.469879819	0.155227655
ENSMUST00000237294.2:chr19:-|2956:9:2019|extension|CTG	Xpnpep1-extension12	-0.469879819	0.155227655
ENSMUST00000061656.8:chr15:+|9312:6:5148|extension|CTG	Rictor-extension1	-0.719643932	0.155341495
ENSMUST00000111346.6:chr5:-|4264:594:3843|extension|CTG	Rimbp2-extension9	0.470815911	0.155523999
ENSMUST00000200470.5:chr5:-|4083:718:3943|extension|CTG	Rimbp2-extension10	0.470815911	0.155523999
ENSMUST00000040320.10:chr15:+|6712:243:2934|extension|CTG	Micall1-extension2	0.881389382	0.155745874
ENSMUST00000236103.2:chr18:+|3182:340:2752|extension|CTG	Nedd4l-extension65	-0.427909673	0.155748765
ENSMUST00000040202.15:chr7:-|3853:105:3396|extension|CTG	Atxn2l-extension5	0.351201969	0.155916911
ENSMUST00000090938.11:chr3:-|4760:479:1736|extension|GTG	Dap3-extension9	-0.431052553	0.155967151
ENSMUST00000236008.2:chr19:-|2221:128:1910|extension|GTG	Xpnpep1-extension13	-0.498228134	0.156120943
ENSMUST00000113873.9:chrX:-|2117:715:2071|extension|GTG	Arhgef9-extension8	-0.63072209	0.156127052
ENSMUST00000055241.13:chr2:-|9085:120:5820|extension|GTG	Zfp106-extension2	-0.734988971	0.156785917
ENSMUST00000055241.13:chr2:-|9085:123:5820|extension|TTG	Zfp106-extension3	-0.734988971	0.156785917
ENSMUST00000055241.13:chr2:-|9085:129:5820|extension|TTG	Zfp106-extension4	-0.734988971	0.156785917
ENSMUST00000198768.3:chr5:-|3934:301:3463|extension|CTG	Fbrsl1-extension4	0.677212199	0.157365162
ENSMUST00000063839.6:chr4:+|3327:206:2732|extension|TTG	Rbm12b2-extension1	-2.002687106	0.158616544
ENSMUST00000095143.9:chr4:+|3147:347:2873|extension|TTG	Rbm12b2-extension2	-2.002687106	0.158616544
ENSMUST00000034230.7:chr8:+|3315:194:1445|extension|GTG	Cx3cl1-extension2	0.341777036	0.158781809
ENSMUST00000034230.7:chr8:+|3315:53:1445|extension|TTG	Cx3cl1-extension3	0.341777036	0.158781809
ENSMUST00000034230.7:chr8:+|3315:59:1445|extension|CTG	Cx3cl1-extension4	0.341777036	0.158781809
ENSMUST00000034230.7:chr8:+|3315:215:1445|extension|ACG	Cx3cl1-extension5	0.342464873	0.158813047
ENSMUST00000033598.9:chrX:+|2882:172:574|extension|CTG	Sh3bgrl-extension1	-0.448961729	0.159144225
ENSMUST00000196085.5:chr5:-|3732:236:3311|extension|GTG	Rimbp2-extension11	0.486377937	0.159204014
ENSMUST00000196085.5:chr5:-|3732:266:3311|extension|CTG	Rimbp2-extension12	0.486377937	0.159204014
ENSMUST00000198941.5:chr5:-|6446:131:3419|extension|GTG	Rimbp2-extension13	0.468805908	0.159355127
ENSMUST00000198941.5:chr5:-|6446:134:3419|extension|GTG	Rimbp2-extension14	0.468805908	0.159355127
ENSMUST00000198941.5:chr5:-|6446:137:3419|extension|GTG	Rimbp2-extension15	0.468805908	0.159355127
ENSMUST00000103114.8:chr11:-|6042:20:2342|extension|CTG	Stat3-extension2	0.336626383	0.159472446
ENSMUST00000199537.5:chr5:-|6966:178:3436|extension|GTG	Rimbp2-extension16	0.468759632	0.159916013
ENSMUST00000199537.5:chr5:-|6966:181:3436|extension|GTG	Rimbp2-extension17	0.468759632	0.159916013
ENSMUST00000199537.5:chr5:-|6966:184:3436|extension|GTG	Rimbp2-extension18	0.468759632	0.159916013
ENSMUST00000112140.8:chr2:+|2573:16:2032|extension|GTG	Dync1i2-extension6	-0.346931286	0.160574699
ENSMUST00000112140.8:chr2:+|2573:22:2032|extension|TTG	Dync1i2-extension7	-0.346931286	0.160574699
ENSMUST00000112140.8:chr2:+|2573:67:2032|extension|GTG	Dync1i2-extension8	-0.346931286	0.160574699
ENSMUST00000112140.8:chr2:+|2573:73:2032|extension|CTG	Dync1i2-extension9	-0.346931286	0.160574699
ENSMUST00000063839.6:chr4:+|3327:209:2732|extension|CTG	Rbm12b2-extension3	-2.000182905	0.160845812
ENSMUST00000095143.9:chr4:+|3147:350:2873|extension|CTG	Rbm12b2-extension4	-2.000182905	0.160845812
ENSMUST00000206577.2:chr7:-|3894:23:3455|extension|CTG	Atxn2l-extension6	0.35173734	0.161497607
ENSMUST00000079125.8:chr2:-|803:283:730|extension|ACG	Scand1-extension1	0.578650581	0.162008613
ENSMUST00000230062.2:chr15:+|651:148:364|extension|GTG	Rbx1-extension1	-0.911516197	0.162034776
ENSMUST00000067912.8:chr8:+|1847:13:1111|extension|GTG	Klf2-extension1	1.783341298	0.162108606
ENSMUST00000107491.11:chr3:-|1375:40:1183|extension|GTG	Dap3-extension10	-0.461314824	0.162398524
ENSMUST00000198941.5:chr5:-|6446:119:3419|extension|CTG	Rimbp2-extension19	0.466749318	0.163174154
ENSMUST00000135446.8:chr8:-|520:76:517|extension|TTG	Uba52-extension1	-0.755269009	0.16364432
ENSMUST00000135446.8:chr8:-|520:82:517|extension|TTG	Uba52-extension2	-0.755269009	0.16364432
ENSMUST00000033598.9:chrX:+|2882:163:574|extension|TTG	Sh3bgrl-extension2	-0.448444826	0.163690663
ENSMUST00000033598.9:chrX:+|2882:166:574|extension|CTG	Sh3bgrl-extension3	-0.448444826	0.163690663
ENSMUST00000199537.5:chr5:-|6966:166:3436|extension|CTG	Rimbp2-extension20	0.466693407	0.163718135
ENSMUST00000084731.5:chr7:+|4763:83:3269|extension|GTG	Ipo7-extension2	-0.466301293	0.163879708
ENSMUST00000029387.15:chr3:+|2299:215:1985|extension|GTG	Eif2a-extension1	-0.571408688	0.1644432
ENSMUST00000236008.2:chr19:-|2221:104:1910|extension|GTG	Xpnpep1-extension14	-0.488829637	0.164722579
ENSMUST00000236103.2:chr18:+|3182:310:2752|extension|CTG	Nedd4l-extension66	-0.42730206	0.164889147
ENSMUST00000071325.9:chr11:+|11917:56:8702|extension|CTG	Nf1-extension1	-0.507741074	0.164912734
ENSMUST00000238334.2:chr5:-|4101:147:4083|extension|GTG	Rimbp2-extension21	0.467462641	0.167429713
ENSMUST00000238334.2:chr5:-|4101:177:4083|extension|CTG	Rimbp2-extension22	0.467462641	0.167429713
ENSMUST00000042105.11:chr7:-|2333:260:2258|extension|ACG	Ppp1r15a-extension2	4.057424805	0.167586918
ENSMUST00000029002.9:chr3:+|2073:238:793|extension|GTG	Stmn2-extension1	-0.273038739	0.168322342
ENSMUST00000081940.11:chr8:-|541:2:476|extension|GTG	Uba52-extension3	-0.729976012	0.168628822
ENSMUST00000125184.8:chr8:-|711:166:643|extension|GTG	Uba52-extension4	-0.729976012	0.168628822
ENSMUST00000020490.13:chr9:+|3747:262:1234|extension|CTG	Wdr82-extension1	-0.458702163	0.168755068
ENSMUST00000079125.8:chr2:-|803:175:730|extension|CTG	Scand1-extension2	0.549215962	0.168785098
ENSMUST00000079125.8:chr2:-|803:247:730|extension|ACG	Scand1-extension3	0.549215962	0.168785098
ENSMUST00000108251.9:chr11:+|9217:89:8672|extension|CTG	Nf1-extension2	-0.506587821	0.168986701
ENSMUST00000198941.5:chr5:-|6446:56:3419|extension|GTG	Rimbp2-extension23	0.463676871	0.168990564
ENSMUST00000199537.5:chr5:-|6966:103:3436|extension|GTG	Rimbp2-extension24	0.463606409	0.1693304
ENSMUST00000184297.8:chr17:-|2742:14:1232|extension|CTG	Hnrnpll-extension2	0.798428819	0.170448602
ENSMUST00000184297.8:chr17:-|2742:29:1232|extension|CTG	Hnrnpll-extension3	0.798428819	0.170448602
ENSMUST00000090938.11:chr3:-|4760:497:1736|extension|CTG	Dap3-extension11	-0.425552258	0.171440602
ENSMUST00000057793.11:chr2:-|4917:452:3857|extension|CTG	Adnp-extension2	-0.544972203	0.171520642
ENSMUST00000057793.11:chr2:-|4917:473:3857|extension|CTG	Adnp-extension3	-0.544972203	0.171520642
ENSMUST00000057793.11:chr2:-|4917:509:3857|extension|TTG	Adnp-extension4	-0.544972203	0.171520642
ENSMUST00000088001.6:chr2:-|4932:347:3872|extension|CTG	Adnp-extension5	-0.554492468	0.172546597
ENSMUST00000042105.11:chr7:-|2333:224:2258|extension|TTG	Ppp1r15a-extension3	4.288677443	0.172769066
ENSMUST00000075845.11:chr7:-|9147:693:5214|extension|TTG	Arhgap35-extension1	-0.524189801	0.174216486
ENSMUST00000171937.2:chr7:-|6251:330:4851|extension|TTG	Arhgap35-extension2	-0.524189801	0.174216486
ENSMUST00000024620.8:chr17:+|3220:108:1941|extension|CTG	Riok2-extension1	-0.838930764	0.174507962
ENSMUST00000024620.8:chr17:+|3220:159:1941|extension|TTG	Riok2-extension2	-0.838930764	0.174507962
ENSMUST00000024620.8:chr17:+|3220:165:1941|extension|ACG	Riok2-extension3	-0.838930764	0.174507962
ENSMUST00000024620.8:chr17:+|3220:207:1941|extension|GTG	Riok2-extension4	-0.838930764	0.174507962
ENSMUST00000024620.8:chr17:+|3220:234:1941|extension|CTG	Riok2-extension5	-0.838930764	0.174507962
ENSMUST00000024620.8:chr17:+|3220:255:1941|extension|TTG	Riok2-extension6	-0.838930764	0.174507962
ENSMUST00000024620.8:chr17:+|3220:90:1941|extension|CTG	Riok2-extension7	-0.838930764	0.174507962
ENSMUST00000236103.2:chr18:+|3182:427:2752|extension|TTG	Nedd4l-extension67	-0.417511004	0.175378161
ENSMUST00000113873.9:chrX:-|2117:769:2071|extension|CTG	Arhgef9-extension9	-0.610044962	0.17545666
ENSMUST00000143310.2:chrX:-|1296:146:1130|extension|TTG	Rbmx-extension1	0.752795662	0.176151967
ENSMUST00000026665.8:chr11:-|5179:115:1861|extension|ACG	Cbx4-extension1	0.923331497	0.176401775
ENSMUST00000236058.2:chr19:-|3442:615:2505|extension|GTG	Xpnpep1-extension15	-0.460743243	0.176874837
ENSMUST00000237294.2:chr19:-|2956:129:2019|extension|GTG	Xpnpep1-extension16	-0.460743243	0.176874837
ENSMUST00000202155.2:chr5:+|3707:141:2847|extension|CTG	Uso1-extension1	-0.495543605	0.176975312
ENSMUST00000026665.8:chr11:-|5179:154:1861|extension|GTG	Cbx4-extension2	0.929645475	0.177755544
ENSMUST00000026665.8:chr11:-|5179:79:1861|extension|GTG	Cbx4-extension3	0.932136091	0.178103527
ENSMUST00000239120.2:chr10:+|4076:140:2720|extension|CTG	Agap2-extension21	0.464534572	0.178662213
ENSMUST00000033008.10:chr7:-|1201:77:908|extension|GTG	Psma1-extension1	-0.557453857	0.179486143
ENSMUST00000004389.6:chr6:-|863:368:785|extension|CTG	Grcc10-extension1	0.345875993	0.180745977
ENSMUST00000239472.2:chr9:+|988:14:830|extension|ACG	Gm2296-extension2	0.551611978	0.181513109
ENSMUST00000163153.9:chr9:+|4131:1:1876|extension|CTG	Rdx-extension1	-0.4362015	0.181734365
ENSMUST00000113596.8:chr6:-|1657:230:1028|extension|CTG	Rab7-extension1	-0.566170798	0.182124895
ENSMUST00000113596.8:chr6:-|1657:233:1028|extension|CTG	Rab7-extension2	-0.566170798	0.182124895
ENSMUST00000113597.8:chr6:-|1859:205:868|extension|CTG	Rab7-extension3	-0.566170798	0.182124895
ENSMUST00000113597.8:chr6:-|1859:208:868|extension|CTG	Rab7-extension4	-0.566170798	0.182124895
ENSMUST00000070375.8:chr4:-|1449:245:1142|extension|ACG	Penk-extension1	1.398327381	0.182242735
ENSMUST00000095048.6:chr6:-|1275:106:781|extension|TTG	Rab7-extension5	-0.566082643	0.182369818
ENSMUST00000095048.6:chr6:-|1275:136:781|extension|TTG	Rab7-extension6	-0.566082643	0.182369818
ENSMUST00000113596.8:chr6:-|1657:272:1028|extension|CTG	Rab7-extension7	-0.566082643	0.182369818
ENSMUST00000113596.8:chr6:-|1657:356:1028|extension|GTG	Rab7-extension8	-0.566082643	0.182369818
ENSMUST00000113596.8:chr6:-|1657:359:1028|extension|CTG	Rab7-extension9	-0.566082643	0.182369818
ENSMUST00000113596.8:chr6:-|1657:383:1028|extension|ACG	Rab7-extension10	-0.566082643	0.182369818
ENSMUST00000038107.9:chr10:+|1979:188:1061|extension|CTG	Cited2-extension3	1.144760221	0.182728532
ENSMUST00000171530.8:chr12:-|1108:4:454|extension|ACG	Ifrd1-extension2	3.925433575	0.182952148
ENSMUST00000048371.15:chr14:+|4818:410:3731|extension|CTG	Tsc22d1-extension8	0.355934781	0.183512989
ENSMUST00000026665.8:chr11:-|5179:103:1861|extension|GTG	Cbx4-extension4	0.924549297	0.184217389
ENSMUST00000088001.6:chr2:-|4932:371:3872|extension|CTG	Adnp-extension6	-0.559846201	0.185773093
ENSMUST00000088001.6:chr2:-|4932:374:3872|extension|CTG	Adnp-extension7	-0.559846201	0.185773093
ENSMUST00000236103.2:chr18:+|3182:460:2752|extension|GTG	Nedd4l-extension68	-0.414839639	0.18600079
ENSMUST00000143927.8:chr3:+|1878:179:743|extension|TTG	Prkab2-extension2	-1.924284397	0.186304853
ENSMUST00000033598.9:chrX:+|2882:58:574|extension|TTG	Sh3bgrl-extension4	-0.441140147	0.186484986
ENSMUST00000024747.14:chr17:-|2765:277:901|extension|ACG	Vegfa-extension3	0.957180913	0.18652924
ENSMUST00000112139.8:chr2:+|2483:16:1951|extension|GTG	Dync1i2-extension10	-0.347245601	0.187134435
ENSMUST00000112139.8:chr2:+|2483:22:1951|extension|TTG	Dync1i2-extension11	-0.347245601	0.187134435
ENSMUST00000112139.8:chr2:+|2483:67:1951|extension|GTG	Dync1i2-extension12	-0.347245601	0.187134435
ENSMUST00000112139.8:chr2:+|2483:73:1951|extension|CTG	Dync1i2-extension13	-0.347245601	0.187134435
ENSMUST00000071648.12:chr17:-|3451:453:1587|extension|TTG	Vegfa-extension4	0.815020023	0.18726005
ENSMUST00000236058.2:chr19:-|3442:591:2505|extension|GTG	Xpnpep1-extension17	-0.452682561	0.187440949
ENSMUST00000237294.2:chr19:-|2956:105:2019|extension|GTG	Xpnpep1-extension18	-0.452682561	0.187440949
ENSMUST00000166549.2:chr9:+|1747:126:477|extension|GTG	Arpp19-extension3	0.556835773	0.187917042
ENSMUST00000142351.9:chr17:-|1973:453:1659|extension|TTG	Vegfa-extension5	0.811737159	0.188340362
ENSMUST00000108766.2:chr2:+|1241:1:664|extension|GTG	Oprl1-extension9	-1.032839719	0.188876953
ENSMUST00000108766.2:chr2:+|1241:7:664|extension|TTG	Oprl1-extension10	-1.032839719	0.188876953
ENSMUST00000071648.12:chr17:-|3451:279:1587|extension|TTG	Vegfa-extension6	0.746030515	0.188919568
ENSMUST00000142351.9:chr17:-|1973:279:1659|extension|TTG	Vegfa-extension7	0.7430797	0.189805864
ENSMUST00000220302.2:chr7:+|8372:10:1672|extension|ATG	Nova2-extension3	0.498062238	0.189990396
ENSMUST00000220302.2:chr7:+|8372:7:1672|extension|ATG	Nova2-extension4	0.498062238	0.189990396
ENSMUST00000088001.6:chr2:-|4932:338:3872|extension|TTG	Adnp-extension8	-0.548179252	0.1902662
ENSMUST00000024894.2:chr17:-|5128:267:1989|extension|TTG	Cyp1b1-extension2	0.697444742	0.190420702
ENSMUST00000024894.2:chr17:-|5128:285:1989|extension|CTG	Cyp1b1-extension3	0.697444742	0.190420702
ENSMUST00000155358.3:chr7:+|4500:32:3716|extension|TTG	Grm5-extension1	-0.378305676	0.190646484
ENSMUST00000155358.3:chr7:+|4500:53:3716|extension|CTG	Grm5-extension2	-0.378305676	0.190646484
ENSMUST00000236103.2:chr18:+|3182:454:2752|extension|GTG	Nedd4l-extension69	-0.411912435	0.190646484
ENSMUST00000236103.2:chr18:+|3182:445:2752|extension|CTG	Nedd4l-extension70	-0.412045331	0.190895558
ENSMUST00000006559.14:chr9:+|3603:171:1824|extension|GTG	Tpbg-extension1	0.828741433	0.190930529
ENSMUST00000076265.13:chrX:-|2344:86:1511|extension|GTG	Upf3b-extension1	-1.869827815	0.19174909
ENSMUST00000027626.13:chr1:+|1889:37:1009|extension|TTG	Nifk-extension1	-0.773251059	0.191909764
ENSMUST00000001507.5:chr5:-|3931:431:1952|extension|ACG	Cyp51-extension1	0.391604837	0.191912652
ENSMUST00000026565.7:chr7:-|678:105:540|extension|GTG	Ifitm3-extension1	-0.46464014	0.191963096
ENSMUST00000198965.5:chr5:+|3536:86:2120|extension|CTG	Rufy3-extension1	-0.440245749	0.192004022
ENSMUST00000234361.2:chr17:-|3398:272:1841|extension|CTG	Cyp1b1-extension4	0.716961836	0.192491789
ENSMUST00000196085.5:chr5:-|3732:275:3311|extension|TTG	Rimbp2-extension25	0.473249418	0.193850255
ENSMUST00000104955.4:chr11:-|3702:152:2015|extension|CTG	Sowaha-extension2	-0.672742463	0.194390826
ENSMUST00000026565.7:chr7:-|678:108:540|extension|CTG	Ifitm3-extension2	-0.463398249	0.19465288
ENSMUST00000132118.2:chr1:-|604:8:299|extension|TTG	Dbi-extension8	-0.314368928	0.194867142
ENSMUST00000004389.6:chr6:-|863:320:785|extension|CTG	Grcc10-extension2	0.337402915	0.195424049
ENSMUST00000038107.9:chr10:+|1979:197:1061|extension|ACG	Cited2-extension4	1.142507695	0.195471909
ENSMUST00000198965.5:chr5:+|3536:74:2120|extension|CTG	Rufy3-extension2	-0.438368786	0.195860761
ENSMUST00000132118.2:chr1:-|604:20:299|extension|CTG	Dbi-extension9	-0.315752699	0.19653436
ENSMUST00000127638.8:chr11:-|4516:183:2622|extension|CTG	Stat3-extension3	0.306422278	0.197039105
ENSMUST00000004389.6:chr6:-|863:341:785|extension|CTG	Grcc10-extension3	0.33906495	0.198426607
ENSMUST00000116468.2:chr14:+|2939:12:2682|extension|CTG	Mphosph8-extension2	-0.845510593	0.198426607
ENSMUST00000116468.2:chr14:+|2939:57:2682|extension|CTG	Mphosph8-extension3	-0.845510593	0.198426607
ENSMUST00000116468.2:chr14:+|2939:6:2682|extension|ACG	Mphosph8-extension4	-0.845510593	0.198426607
ENSMUST00000184297.8:chr17:-|2742:113:1232|extension|CTG	Hnrnpll-extension4	0.788870349	0.198426607
ENSMUST00000238334.2:chr5:-|4101:186:4083|extension|TTG	Rimbp2-extension26	0.45512415	0.198426607
ENSMUST00000022256.5:chr14:+|1387:27:1272|extension|GTG	Psmd6-extension1	-0.448567668	0.198667086
ENSMUST00000022256.5:chr14:+|1387:30:1272|extension|ACG	Psmd6-extension2	-0.448567668	0.198667086
ENSMUST00000022256.5:chr14:+|1387:63:1272|extension|CTG	Psmd6-extension3	-0.448567668	0.198667086
ENSMUST00000022256.5:chr14:+|1387:69:1272|extension|TTG	Psmd6-extension4	-0.448567668	0.198667086
ENSMUST00000022256.5:chr14:+|1387:75:1272|extension|CTG	Psmd6-extension5	-0.448567668	0.198667086
ENSMUST00000033598.9:chrX:+|2882:88:574|extension|CTG	Sh3bgrl-extension5	-0.433980358	0.198979154
ENSMUST00000071648.12:chr17:-|3451:414:1587|extension|TTG	Vegfa-extension8	0.789847015	0.199008975
ENSMUST00000071648.12:chr17:-|3451:420:1587|extension|GTG	Vegfa-extension9	0.789847015	0.199008975
ENSMUST00000098273.3:chr3:+|1868:6:927|extension|GTG	Inka2-extension1	-0.738260436	0.199087296
ENSMUST00000110888.8:chr14:+|4999:837:3912|extension|CTG	Tsc22d1-extension9	0.374299072	0.199297941
ENSMUST00000132118.2:chr1:-|604:14:299|extension|CTG	Dbi-extension10	-0.312180867	0.199760459
ENSMUST00000034834.16:chr9:+|2432:236:1892|extension|CTG	Pkm-extension3	-0.248173408	0.199896857
ENSMUST00000098273.3:chr3:+|1868:57:927|extension|GTG	Inka2-extension2	-0.749406648	0.200397547
ENSMUST00000142351.9:chr17:-|1973:414:1659|extension|TTG	Vegfa-extension10	0.786773854	0.200397547
ENSMUST00000142351.9:chr17:-|1973:420:1659|extension|GTG	Vegfa-extension11	0.786773854	0.200397547
ENSMUST00000048409.14:chr9:-|2605:3:1344|extension|ACG	Elmod1-extension1	-0.382365201	0.200728766
ENSMUST00000077605.12:chr16:+|2708:19:1123|extension|GTG	Eif4a2-extension2	-0.345626207	0.200866624
ENSMUST00000123413.8:chr16:+|1965:1:1105|extension|GTG	Eif4a2-extension3	-0.345626207	0.200866624
ENSMUST00000187168.7:chr16:+|1238:20:1124|extension|GTG	Eif4a2-extension4	-0.345626207	0.200866624
ENSMUST00000225246.2:chr13:-|1825:60:972|extension|CTG	Ssr1-extension1	-0.491960495	0.201098643
ENSMUST00000236052.2:chr18:+|1723:38:695|extension|CTG	Ndfip1-extension1	-0.256896829	0.201720637
ENSMUST00000109601.8:chr11:+|1200:69:582|extension|TTG	Rab1a-extension1	-0.4832856	0.202426178
ENSMUST00000005548.8:chr8:+|1569:127:1000|extension|GTG	Hmox1-extension1	-0.459838362	0.202660675
ENSMUST00000112138.8:chr2:+|2466:5:1937|extension|TTG	Dync1i2-extension14	-0.337471779	0.20333637
ENSMUST00000112138.8:chr2:+|2466:50:1937|extension|GTG	Dync1i2-extension15	-0.337471779	0.20333637
ENSMUST00000112138.8:chr2:+|2466:56:1937|extension|CTG	Dync1i2-extension16	-0.337471779	0.20333637
ENSMUST00000132118.2:chr1:-|604:11:299|extension|CTG	Dbi-extension11	-0.312709483	0.203572174
ENSMUST00000034834.16:chr9:+|2432:239:1892|extension|ACG	Pkm-extension4	-0.247329383	0.203880117
ENSMUST00000238168.2:chr18:+|2012:193:898|extension|GTG	Eif1a-extension1	-1.714683989	0.204499676
ENSMUST00000006559.14:chr9:+|3603:432:1824|extension|ACG	Tpbg-extension2	0.887123718	0.20477087
ENSMUST00000098500.5:chr9:+|3481:310:1702|extension|ACG	Tpbg-extension3	0.887123718	0.20477087
ENSMUST00000166549.2:chr9:+|1747:168:477|extension|TTG	Arpp19-extension4	0.549268276	0.206070937
ENSMUST00000168301.2:chr9:+|599:221:512|extension|ATG	Arpp19-extension5	0.549268276	0.206070937	representative
ENSMUST00000092671.12:chr11:-|2927:23:2459|extension|CTG	Stat3-extension4	0.304038989	0.206538239
ENSMUST00000127638.8:chr11:-|4516:156:2622|extension|CTG	Stat3-extension5	0.301524211	0.206963966
ENSMUST00000196085.5:chr5:-|3732:287:3311|extension|CTG	Rimbp2-extension27	0.465676069	0.207942405
ENSMUST00000138438.2:chr11:-|2506:122:2483|extension|CTG	Stat3-extension6	0.310320994	0.208004662
ENSMUST00000004389.6:chr6:-|863:287:785|extension|GTG	Grcc10-extension4	0.334084233	0.208069689
ENSMUST00000020024.12:chr10:+|804:66:528|extension|GTG	Fabp7-extension2	-0.434250277	0.208830353
ENSMUST00000000109.11:chr15:+|5646:190:3283|extension|TTG	Cntn1-extension1	-0.232397336	0.209173776
ENSMUST00000068378.6:chr15:+|3964:347:3440|extension|TTG	Cntn1-extension2	-0.232397336	0.209173776
ENSMUST00000169825.8:chr15:+|5671:201:3294|extension|TTG	Cntn1-extension3	-0.232397336	0.209173776
ENSMUST00000196894.5:chr5:+|3703:86:1670|extension|CTG	Rufy3-extension3	-0.468915384	0.210325406
ENSMUST00000120381.9:chr9:-|5867:113:2288|extension|CTG	Stt3a-extension1	-0.509430511	0.210939939
ENSMUST00000077290.9:chr6:-|2399:115:2053|extension|CTG	Pdia4-extension1	-0.345236058	0.211166014
ENSMUST00000028635.6:chr2:-|2073:109:1483|extension|CTG	Cops2-extension1	-0.483194276	0.211487181
ENSMUST00000071648.12:chr17:-|3451:399:1587|extension|GTG	Vegfa-extension12	0.780909704	0.212174884
ENSMUST00000071648.12:chr17:-|3451:408:1587|extension|CTG	Vegfa-extension13	0.780909704	0.212174884
ENSMUST00000159690.8:chr13:+|4132:190:1339|extension|TTG	Arrdc3-extension8	0.877388584	0.212592784
ENSMUST00000159690.8:chr13:+|4132:202:1339|extension|TTG	Arrdc3-extension9	0.877388584	0.212592784
ENSMUST00000132118.2:chr1:-|604:26:299|extension|TTG	Dbi-extension12	-0.300096618	0.213218421
ENSMUST00000034131.10:chr8:-|3474:319:2737|extension|CTG	Vps35-extension1	-0.407052405	0.213651391
ENSMUST00000034131.10:chr8:-|3474:322:2737|extension|CTG	Vps35-extension2	-0.407052405	0.213651391
ENSMUST00000038107.9:chr10:+|1979:212:1061|extension|GTG	Cited2-extension5	1.132253827	0.213724284
ENSMUST00000038388.7:chr10:+|5858:27:3624|extension|GTG	Washc4-extension1	-0.639272545	0.213772253
ENSMUST00000038388.7:chr10:+|5858:42:3624|extension|GTG	Washc4-extension2	-0.639272545	0.213772253
ENSMUST00000142351.9:chr17:-|1973:399:1659|extension|GTG	Vegfa-extension14	0.778035117	0.213772253
ENSMUST00000142351.9:chr17:-|1973:408:1659|extension|CTG	Vegfa-extension15	0.778035117	0.213772253
ENSMUST00000196894.5:chr5:+|3703:74:1670|extension|CTG	Rufy3-extension4	-0.467222724	0.213772253
ENSMUST00000225246.2:chr13:-|1825:57:972|extension|ACG	Ssr1-extension2	-0.490009555	0.21387952
ENSMUST00000028102.14:chr2:+|6856:350:3236|extension|CTG	Kif5c-extension1	-0.327850126	0.214036065
ENSMUST00000028102.14:chr2:+|6856:353:3236|extension|CTG	Kif5c-extension2	-0.327850126	0.214036065
ENSMUST00000110463.8:chr2:-|3392:109:1504|extension|CTG	Cops2-extension2	-0.484153552	0.214120434
ENSMUST00000003115.9:chr6:+|2393:493:1114|extension|GTG	Cdkn1b-extension1	0.413100582	0.214253194
ENSMUST00000067327.11:chr6:+|4552:493:1114|extension|GTG	Cdkn1b-extension2	0.413100582	0.214253194
ENSMUST00000204807.2:chr6:+|1757:50:671|extension|GTG	Cdkn1b-extension3	0.413100582	0.214253194
ENSMUST00000034131.10:chr8:-|3474:328:2737|extension|GTG	Vps35-extension3	-0.406646906	0.214461708
ENSMUST00000167791.9:chr17:-|4383:113:1871|extension|GTG	Tbc1d24-extension1	-0.554999426	0.214663921
ENSMUST00000201805.4:chr17:-|3806:130:1888|extension|GTG	Tbc1d24-extension2	-0.554999426	0.214663921
ENSMUST00000020024.12:chr10:+|804:69:528|extension|GTG	Fabp7-extension3	-0.43366416	0.214674828
ENSMUST00000034739.12:chr9:-|4880:338:3320|extension|CTG	Rnf111-extension1	-0.701143638	0.214915233
ENSMUST00000113595.2:chr9:-|4735:194:3176|extension|CTG	Rnf111-extension2	-0.701143638	0.214915233
ENSMUST00000238334.2:chr5:-|4101:198:4083|extension|CTG	Rimbp2-extension28	0.447664163	0.214927505
ENSMUST00000069443.14:chr14:+|2863:74:1868|extension|CTG	Slain1-extension1	0.63928533	0.215304917
ENSMUST00000069443.14:chr14:+|2863:83:1868|extension|CTG	Slain1-extension2	0.63928533	0.215304917
ENSMUST00000098273.3:chr3:+|1868:72:927|extension|GTG	Inka2-extension3	-0.739448211	0.215498255
ENSMUST00000098273.3:chr3:+|1868:75:927|extension|CTG	Inka2-extension4	-0.739448211	0.215498255
ENSMUST00000128694.8:chr19:+|2683:253:799|extension|GTG	Chka-extension1	0.651857859	0.216214797
ENSMUST00000006559.14:chr9:+|3603:258:1824|extension|TTG	Tpbg-extension4	0.848762178	0.216278008
ENSMUST00000098500.5:chr9:+|3481:136:1702|extension|TTG	Tpbg-extension5	0.848762178	0.216278008
ENSMUST00000105816.8:chr4:-|1465:223:919|extension|CTG	Pink1-extension1	0.474598533	0.216338566
ENSMUST00000105816.8:chr4:-|1465:244:919|extension|CTG	Pink1-extension2	0.474598533	0.216338566
ENSMUST00000077290.9:chr6:-|2399:97:2053|extension|GTG	Pdia4-extension2	-0.343365395	0.216446722
ENSMUST00000020024.12:chr10:+|804:63:528|extension|ACG	Fabp7-extension4	-0.431823587	0.216667909
ENSMUST00000105816.8:chr4:-|1465:337:919|extension|CTG	Pink1-extension3	0.477403571	0.216735016
ENSMUST00000138438.2:chr11:-|2506:95:2483|extension|CTG	Stat3-extension7	0.305235424	0.216776144
ENSMUST00000038107.9:chr10:+|1979:236:1061|extension|ACG	Cited2-extension6	1.122512725	0.21687444
ENSMUST00000028102.14:chr2:+|6856:338:3236|extension|CTG	Kif5c-extension3	-0.325940744	0.216979812
ENSMUST00000038388.7:chr10:+|5858:60:3624|extension|CTG	Washc4-extension3	-0.637315974	0.218007895
ENSMUST00000019517.10:chr11:-|1646:28:1387|extension|GTG	Cops3-extension1	-0.505848432	0.218107555
ENSMUST00000019517.10:chr11:-|1646:85:1387|extension|CTG	Cops3-extension2	-0.505848432	0.218107555
ENSMUST00000019517.10:chr11:-|1646:88:1387|extension|TTG	Cops3-extension3	-0.505848432	0.218107555
ENSMUST00000097376.10:chr17:-|7265:301:2005|extension|GTG	Tbc1d24-extension3	-0.559822258	0.219479371
ENSMUST00000097376.10:chr17:-|7265:310:2005|extension|CTG	Tbc1d24-extension4	-0.559822258	0.219479371
ENSMUST00000167791.9:chr17:-|4383:167:1871|extension|GTG	Tbc1d24-extension5	-0.559822258	0.219479371
ENSMUST00000167791.9:chr17:-|4383:176:1871|extension|CTG	Tbc1d24-extension6	-0.559822258	0.219479371
ENSMUST00000201301.4:chr17:-|4261:152:1856|extension|GTG	Tbc1d24-extension7	-0.559822258	0.219479371
ENSMUST00000201301.4:chr17:-|4261:161:1856|extension|CTG	Tbc1d24-extension8	-0.559822258	0.219479371
ENSMUST00000201805.4:chr17:-|3806:184:1888|extension|GTG	Tbc1d24-extension9	-0.559822258	0.219479371
ENSMUST00000201805.4:chr17:-|3806:193:1888|extension|CTG	Tbc1d24-extension10	-0.559822258	0.219479371
ENSMUST00000117360.8:chr16:-|763:144:645|extension|TTG	Litaf-extension1	0.823256612	0.219767547
ENSMUST00000117360.8:chr16:-|763:72:645|extension|GTG	Litaf-extension2	0.823256612	0.219767547
ENSMUST00000117360.8:chr16:-|763:81:645|extension|GTG	Litaf-extension3	0.823256612	0.219767547
ENSMUST00000117360.8:chr16:-|763:87:645|extension|TTG	Litaf-extension4	0.823256612	0.219767547
ENSMUST00000117360.8:chr16:-|763:96:645|extension|GTG	Litaf-extension5	0.823256612	0.219767547
ENSMUST00000029002.9:chr3:+|2073:157:793|extension|GTG	Stmn2-extension2	-0.242925728	0.219915857
ENSMUST00000007803.12:chr2:-|2417:200:941|extension|TTG	Bcl2l1-extension1	-0.734207672	0.219938585
ENSMUST00000109820.5:chr2:-|2568:355:1096|extension|TTG	Bcl2l1-extension2	-0.734207672	0.219938585
ENSMUST00000021864.8:chr13:-|9333:120:996|extension|CTG	Ssr1-extension3	-0.482159442	0.219957952
ENSMUST00000024747.14:chr17:-|2765:124:901|extension|GTG	Vegfa-extension16	0.896163873	0.220998025
ENSMUST00000008016.3:chr4:+|1278:320:743|extension|GTG	Id3-extension1	-0.402425235	0.222002424
ENSMUST00000008016.3:chr4:+|1278:329:743|extension|CTG	Id3-extension2	-0.402425235	0.222002424
ENSMUST00000128694.8:chr19:+|2683:247:799|extension|CTG	Chka-extension2	0.652892224	0.222762386
ENSMUST00000000579.3:chr11:+|4135:287:1886|extension|CTG	Sox9-extension1	0.300449202	0.223153035
ENSMUST00000056919.9:chr8:-|3773:123:1434|extension|ACG	Csnk2a2-extension1	-0.657145848	0.223207908
ENSMUST00000167791.9:chr17:-|4383:119:1871|extension|TTG	Tbc1d24-extension11	-0.553968188	0.223207908
ENSMUST00000167791.9:chr17:-|4383:122:1871|extension|TTG	Tbc1d24-extension12	-0.553968188	0.223207908
ENSMUST00000201805.4:chr17:-|3806:136:1888|extension|TTG	Tbc1d24-extension13	-0.553968188	0.223207908
ENSMUST00000201805.4:chr17:-|3806:139:1888|extension|TTG	Tbc1d24-extension14	-0.553968188	0.223207908
ENSMUST00000212214.2:chr8:-|6779:76:1387|extension|ACG	Csnk2a2-extension2	-0.657145848	0.223207908
ENSMUST00000015234.13:chr2:-|901:152:740|extension|CTG	Ptgds-extension5	0.49026576	0.223286106
ENSMUST00000114251.8:chr2:-|830:81:669|extension|CTG	Ptgds-extension6	0.49026576	0.223286106
ENSMUST00000114259.3:chr2:-|775:59:647|extension|CTG	Ptgds-extension7	0.49026576	0.223286106
ENSMUST00000077290.9:chr6:-|2399:85:2053|extension|CTG	Pdia4-extension3	-0.341279745	0.223612718
ENSMUST00000056919.9:chr8:-|3773:309:1434|extension|CTG	Csnk2a2-extension3	-0.665878544	0.225747834
ENSMUST00000212214.2:chr8:-|6779:262:1387|extension|CTG	Csnk2a2-extension4	-0.665878544	0.225747834
ENSMUST00000127638.8:chr11:-|4516:120:2622|extension|ACG	Stat3-extension8	0.29534562	0.226259872
ENSMUST00000024894.2:chr17:-|5128:342:1989|extension|ACG	Cyp1b1-extension5	0.689088719	0.226541414
ENSMUST00000042556.11:chr10:-|3872:26:2822|extension|GTG	Pwp2-extension1	-0.889995637	0.226609294
ENSMUST00000102497.10:chr2:-|1962:186:984|extension|CTG	Lrrc57-extension1	-0.808404277	0.226830107
ENSMUST00000029002.9:chr3:+|2073:112:793|extension|CTG	Stmn2-extension3	-0.241009032	0.226841103
ENSMUST00000031249.8:chr5:-|2759:192:2322|extension|GTG	Sparcl1-extension1	-0.23578161	0.227171686
ENSMUST00000001507.5:chr5:-|3931:296:1952|extension|GTG	Cyp51-extension2	0.378532718	0.227348965
ENSMUST00000004634.7:chr11:-|3872:435:1812|extension|CTG	Slc1a4-extension1	-0.438897585	0.227591955
ENSMUST00000031249.8:chr5:-|2759:198:2322|extension|GTG	Sparcl1-extension2	-0.23584758	0.227757685
ENSMUST00000037942.11:chr3:+|7394:383:3137|extension|TTG	Ttll7-extension1	-0.412196187	0.227757685
ENSMUST00000170055.8:chr3:+|6075:383:3077|extension|TTG	Ttll7-extension2	-0.412196187	0.227757685
ENSMUST00000046754.15:chr17:+|920:90:426|extension|ACG	Mpc1-extension1	0.621934338	0.228165637
ENSMUST00000056919.9:chr8:-|3773:273:1434|extension|TTG	Csnk2a2-extension5	-0.65713308	0.228336244
ENSMUST00000212214.2:chr8:-|6779:226:1387|extension|TTG	Csnk2a2-extension6	-0.65713308	0.228336244
ENSMUST00000167791.9:chr17:-|4383:77:1871|extension|GTG	Tbc1d24-extension15	-0.545914328	0.228430001
ENSMUST00000201805.4:chr17:-|3806:94:1888|extension|GTG	Tbc1d24-extension16	-0.545914328	0.228430001
ENSMUST00000024747.14:chr17:-|2765:97:901|extension|CTG	Vegfa-extension17	0.886375364	0.228460505
ENSMUST00000021847.15:chr13:-|2027:154:922|extension|CTG	Pxdc1-extension3	1.429261505	0.229479357
ENSMUST00000006559.14:chr9:+|3603:354:1824|extension|GTG	Tpbg-extension6	0.860810944	0.229652851
ENSMUST00000098500.5:chr9:+|3481:232:1702|extension|GTG	Tpbg-extension7	0.860810944	0.229652851
ENSMUST00000211930.2:chr8:+|477:49:298|extension|CTG	Mt3-extension1	-0.372065543	0.229768292
ENSMUST00000002825.6:chr5:+|6492:315:4827|extension|CTG	Baz1b-extension1	-0.47074292	0.229977773
ENSMUST00000034396.14:chr9:+|3788:843:2844|extension|GTG	Mtmr2-extension1	-0.743549137	0.230198747
ENSMUST00000180252.3:chr17:-|4839:231:1965|extension|CTG	Tmem151b-extension1	-1.974748631	0.230198747
ENSMUST00000038388.7:chr10:+|5858:66:3624|extension|CTG	Washc4-extension4	-0.632401466	0.231043344
ENSMUST00000052183.7:chr4:+|2345:13:1234|extension|CTG	Snip1-extension1	-1.822308117	0.231201743
ENSMUST00000052183.7:chr4:+|2345:46:1234|extension|ACG	Snip1-extension2	-1.822308117	0.231201743
ENSMUST00000143310.2:chrX:-|1296:110:1130|extension|CTG	Rbmx-extension2	0.709687384	0.231254503
ENSMUST00000029002.9:chr3:+|2073:91:793|extension|GTG	Stmn2-extension4	-0.240907536	0.231439607
ENSMUST00000031249.8:chr5:-|2759:291:2322|extension|GTG	Sparcl1-extension3	-0.236334315	0.231522045
ENSMUST00000214331.2:chr9:+|787:1:607|extension|CTG	Ppan-extension1	1.262748988	0.231962247
ENSMUST00000172818.8:chr17:-|4740:200:2333|extension|CTG	Pja2-extension1	-0.271955693	0.232017534
ENSMUST00000094993.3:chr4:-|4174:422:2318|extension|ACG	Klhl9-extension1	-0.339932818	0.232241068
ENSMUST00000001507.5:chr5:-|3931:365:1952|extension|CTG	Cyp51-extension3	0.374302889	0.232912512
ENSMUST00000066610.8:chr3:+|4701:144:1074|extension|GTG	Inka2-extension5	-0.662042734	0.234008649
ENSMUST00000021864.8:chr13:-|9333:117:996|extension|ACG	Ssr1-extension4	-0.480170961	0.234217015
ENSMUST00000029002.9:chr3:+|2073:79:793|extension|TTG	Stmn2-extension5	-0.240125526	0.234578411
ENSMUST00000026565.7:chr7:-|678:114:540|extension|TTG	Ifitm3-extension3	-0.457500272	0.234659459
ENSMUST00000098500.5:chr9:+|3481:52:1702|extension|GTG	Tpbg-extension8	0.80942052	0.234672239
ENSMUST00000042556.11:chr10:-|3872:47:2822|extension|ACG	Pwp2-extension2	-0.883313419	0.234889758
ENSMUST00000034883.7:chr9:+|1984:86:1304|extension|GTG	Stoml1-extension1	-0.54494589	0.235400441
ENSMUST00000020397.11:chr10:+|3036:573:978|extension|TTG	Snrpd3-extension1	-0.486738452	0.235401198
ENSMUST00000168410.9:chr17:-|7683:134:1874|extension|GTG	Tbc1d24-extension17	-0.545073186	0.235554937
ENSMUST00000021847.15:chr13:-|2027:121:922|extension|TTG	Pxdc1-extension4	1.398014397	0.23621695
ENSMUST00000024747.14:chr17:-|2765:292:901|extension|GTG	Vegfa-extension18	0.927452373	0.236375088
ENSMUST00000155672.8:chr7:+|1938:287:1373|extension|TTG	Ppp2r2d-extension1	-1.702456648	0.236575592
ENSMUST00000020358.12:chr11:+|2827:76:817|extension|TTG	Rab1a-extension2	-0.397676497	0.236661896
ENSMUST00000031249.8:chr5:-|2759:225:2322|extension|ACG	Sparcl1-extension4	-0.23530595	0.236820271
ENSMUST00000118455.2:chr10:-|2097:167:1094|extension|TTG	Lrp1-extension4	0.458131105	0.236820271
ENSMUST00000014499.10:chr2:-|8942:255:6099|extension|TTG	Anapc1-extension1	-0.404562307	0.237179527
ENSMUST00000069443.14:chr14:+|2863:17:1868|extension|CTG	Slain1-extension3	0.631801312	0.237598288
ENSMUST00000138438.2:chr11:-|2506:59:2483|extension|ACG	Stat3-extension9	0.298849779	0.237957426
ENSMUST00000031249.8:chr5:-|2759:222:2322|extension|CTG	Sparcl1-extension5	-0.233078828	0.238247609
ENSMUST00000032992.7:chr7:-|3383:36:2841|extension|CTG	Eif3c-extension1	-0.290506119	0.238471019
ENSMUST00000032992.7:chr7:-|3383:27:2841|extension|CTG	Eif3c-extension2	-0.290478778	0.238515367
ENSMUST00000056919.9:chr8:-|3773:33:1434|extension|CTG	Csnk2a2-extension7	-0.655192629	0.239956286
ENSMUST00000056919.9:chr8:-|3773:39:1434|extension|CTG	Csnk2a2-extension8	-0.655192629	0.239956286
ENSMUST00000040474.11:chr17:-|6269:254:1940|extension|GTG	Tbc1d24-extension18	-0.54969092	0.240957656
ENSMUST00000040474.11:chr17:-|6269:263:1940|extension|CTG	Tbc1d24-extension19	-0.54969092	0.240957656
ENSMUST00000168378.8:chr17:-|4350:279:1965|extension|GTG	Tbc1d24-extension20	-0.54969092	0.240957656
ENSMUST00000168378.8:chr17:-|4350:288:1965|extension|CTG	Tbc1d24-extension21	-0.54969092	0.240957656
ENSMUST00000168410.9:chr17:-|7683:188:1874|extension|GTG	Tbc1d24-extension22	-0.54969092	0.240957656
ENSMUST00000168410.9:chr17:-|7683:197:1874|extension|CTG	Tbc1d24-extension23	-0.54969092	0.240957656
ENSMUST00000171189.8:chr17:-|4592:451:2137|extension|GTG	Tbc1d24-extension24	-0.54969092	0.240957656
ENSMUST00000171189.8:chr17:-|4592:460:2137|extension|CTG	Tbc1d24-extension25	-0.54969092	0.240957656
ENSMUST00000201089.4:chr17:-|4081:258:1944|extension|GTG	Tbc1d24-extension26	-0.54969092	0.240957656
ENSMUST00000201089.4:chr17:-|4081:267:1944|extension|CTG	Tbc1d24-extension27	-0.54969092	0.240957656
ENSMUST00000201960.4:chr17:-|4305:233:1919|extension|GTG	Tbc1d24-extension28	-0.54969092	0.240957656
ENSMUST00000201960.4:chr17:-|4305:242:1919|extension|CTG	Tbc1d24-extension29	-0.54969092	0.240957656
ENSMUST00000202925.4:chr17:-|4216:125:1811|extension|GTG	Tbc1d24-extension30	-0.54969092	0.240957656
ENSMUST00000202925.4:chr17:-|4216:134:1811|extension|CTG	Tbc1d24-extension31	-0.54969092	0.240957656
ENSMUST00000211915.2:chr8:+|440:49:187|extension|CTG	Mt3-extension2	-0.369168307	0.241034046
ENSMUST00000125009.9:chr7:+|8047:422:4010|extension|TTG	Grm5-extension3	-0.369110364	0.241525214
ENSMUST00000125009.9:chr7:+|8047:443:4010|extension|CTG	Grm5-extension4	-0.369110364	0.241525214
ENSMUST00000165013.2:chr10:+|880:69:654|extension|CTG	Fabp7-extension5	-0.426523425	0.241677833
ENSMUST00000225246.2:chr13:-|1825:9:972|extension|ACG	Ssr1-extension5	-0.45852966	0.241865128
ENSMUST00000107734.10:chr11:-|3560:183:2034|extension|CTG	Kat7-extension1	-0.535110409	0.241944402
ENSMUST00000006559.14:chr9:+|3603:234:1824|extension|CTG	Tpbg-extension9	0.801843161	0.242063879
ENSMUST00000098500.5:chr9:+|3481:112:1702|extension|CTG	Tpbg-extension10	0.801843161	0.242063879
ENSMUST00000001507.5:chr5:-|3931:389:1952|extension|GTG	Cyp51-extension4	0.372393763	0.242231303
ENSMUST00000172818.8:chr17:-|4740:197:2333|extension|ACG	Pja2-extension2	-0.269222403	0.242721039
ENSMUST00000155364.8:chr17:+|958:124:460|extension|ACG	Mpc1-extension2	0.615618794	0.243029283
ENSMUST00000097376.10:chr17:-|7265:268:2005|extension|TTG	Tbc1d24-extension32	-0.55181081	0.243259621
ENSMUST00000201301.4:chr17:-|4261:119:1856|extension|TTG	Tbc1d24-extension33	-0.55181081	0.243259621
ENSMUST00000120381.9:chr9:-|5867:149:2288|extension|TTG	Stt3a-extension2	-0.509708441	0.243731585
ENSMUST00000069443.14:chr14:+|2863:47:1868|extension|CTG	Slain1-extension4	0.625533105	0.244346852
ENSMUST00000168410.9:chr17:-|7683:140:1874|extension|TTG	Tbc1d24-extension34	-0.544054338	0.244458136
ENSMUST00000168410.9:chr17:-|7683:143:1874|extension|TTG	Tbc1d24-extension35	-0.544054338	0.244458136
ENSMUST00000038107.9:chr10:+|1979:245:1061|extension|CTG	Cited2-extension7	1.145947702	0.244591835
ENSMUST00000219558.2:chr10:+|2411:612:1524|extension|GTG	Cited2-extension8	1.145947702	0.244591835
ENSMUST00000219558.2:chr10:+|2411:624:1524|extension|ACG	Cited2-extension9	1.145947702	0.244591835
ENSMUST00000219558.2:chr10:+|2411:645:1524|extension|GTG	Cited2-extension10	1.145947702	0.244591835
ENSMUST00000219558.2:chr10:+|2411:666:1524|extension|GTG	Cited2-extension11	1.145947702	0.244591835
ENSMUST00000219558.2:chr10:+|2411:687:1524|extension|CTG	Cited2-extension12	1.145947702	0.244591835
ENSMUST00000219558.2:chr10:+|2411:708:1524|extension|CTG	Cited2-extension13	1.145947702	0.244591835
ENSMUST00000121759.8:chr16:-|7090:104:4943|extension|CTG	Synj1-extension1	-0.251973992	0.244626455
ENSMUST00000031637.8:chr6:-|468:73:307|extension|CTG	Ndufa4-extension5	-0.266078484	0.244916406
ENSMUST00000167791.9:chr17:-|4383:98:1871|extension|CTG	Tbc1d24-extension36	-0.539938047	0.245074051
ENSMUST00000201805.4:chr17:-|3806:115:1888|extension|CTG	Tbc1d24-extension37	-0.539938047	0.245074051
[truncated: 57,372 more rows]
