# Supplementary material for: Activity-dependent ribosome profiling reveals the landscape of canonical and non-canonical translation in brain tissue
Source: Nat Commun. 2026 Jul 23;17:6179. doi: 10.1038/s41467-026-74968-z (PMC13396407; doi:10.1038/s41467-026-74968-z)
Supplement: Supplementary file 7 — Supplementary Data 5 [file 41467_2026_74968_MOESM7_ESM.csv › Supplementary Table 5.csv]

ORF	Gene symbol	log2FC	padj	Label
ENSMUST00000021674.7:chr12:+|2108:1209:1401|external|CTG	Fos-external1	4.98748188	1.588E-157
ENSMUST00000064922.7:chr8:-|1809:1231:1363|external|ACG	Junb-external1	4.267994366	3.13354E-72
ENSMUST00000027606.4:chr1:-|763:53:764|external|CTG	Rgs2-external1	3.021743803	6.00562E-61
ENSMUST00000027606.4:chr1:-|763:137:764|external|TTG	Rgs2-external2	2.998583662	9.96053E-54
ENSMUST00000099689.5:chr2:-|1386:590:824|external|ACG	Gm13889-external1	3.723730079	7.56552E-53
ENSMUST00000148314.3:chr2:-|1240:438:672|external|ACG	Gm13889-external2	3.723730079	7.56552E-53
ENSMUST00000208446.2:chr7:-|1090:796:1021|external|ACG	Fosb-external1	6.106493538	2.96136E-23
ENSMUST00000208505.2:chr7:-|3523:1134:1359|external|ACG	Fosb-external2	6.106493538	2.96136E-23
ENSMUST00000042057.12:chr10:+|3727:1607:2078|external|CTG	Midn-external1	2.247726656	2.77601E-22
ENSMUST00000099492.10:chr10:+|3597:1478:1949|external|CTG	Midn-external2	2.247726656	2.77601E-22
ENSMUST00000002029.13:chrX:+|1595:741:1089|external|GTG	Emd-external1	2.345879671	6.70465E-22
ENSMUST00000208446.2:chr7:-|1090:832:1021|external|CTG	Fosb-external3	6.098018029	2.74172E-21
ENSMUST00000208505.2:chr7:-|3523:1170:1359|external|CTG	Fosb-external4	6.098018029	2.74172E-21
ENSMUST00000208446.2:chr7:-|1090:807:1047|external|TTG	Fosb-external5	6.126152538	6.84428E-21	representative
ENSMUST00000208505.2:chr7:-|3523:1145:1385|external|TTG	Fosb-external6	6.126152538	6.84428E-21	representative
ENSMUST00000002029.13:chrX:+|1595:729:1089|external|ATG	Emd-external2	2.334923243	1.04378E-20
ENSMUST00000042057.12:chr10:+|3727:1592:2078|external|ATG	Midn-external3	2.223149433	6.28906E-20
ENSMUST00000099492.10:chr10:+|3597:1463:1949|external|ATG	Midn-external4	2.223149433	6.28906E-20
ENSMUST00000042057.12:chr10:+|3727:1622:2078|external|CTG	Midn-external5	2.196717127	1.98976E-19
ENSMUST00000099492.10:chr10:+|3597:1493:1949|external|CTG	Midn-external6	2.196717127	1.98976E-19
ENSMUST00000095267.8:chr8:+|1667:698:1238|external|CTG	Jund-external1	1.981485457	2.26425E-19
ENSMUST00000095267.8:chr8:+|1667:683:1238|external|GTG	Jund-external2	1.95392343	5.17529E-19
ENSMUST00000002029.13:chrX:+|1595:780:1089|external|ATG	Emd-external3	2.289487732	9.47921E-19
ENSMUST00000042057.12:chr10:+|3727:1649:2078|external|GTG	Midn-external7	2.205878804	1.39533E-18
ENSMUST00000099492.10:chr10:+|3597:1520:1949|external|GTG	Midn-external8	2.205878804	1.39533E-18
ENSMUST00000042057.12:chr10:+|3727:1751:2078|external|GTG	Midn-external9	2.323867808	5.60341E-16
ENSMUST00000099492.10:chr10:+|3597:1622:1949|external|GTG	Midn-external10	2.323867808	5.60341E-16
ENSMUST00000042057.12:chr10:+|3727:1721:2078|external|CTG	Midn-external11	2.243783152	8.46921E-16
ENSMUST00000099492.10:chr10:+|3597:1592:1949|external|CTG	Midn-external12	2.243783152	8.46921E-16
ENSMUST00000208446.2:chr7:-|1090:738:1047|external|TTG	Fosb-external7	6.093056993	9.88935E-16
ENSMUST00000208505.2:chr7:-|3523:1076:1385|external|TTG	Fosb-external8	6.093056993	9.88935E-16
ENSMUST00000208505.2:chr7:-|3523:1016:1385|external|CTG	Fosb-external9	6.245884295	6.65474E-15
ENSMUST00000095267.8:chr8:+|1667:812:1238|external|ACG	Jund-external3	1.829740898	1.20758E-14
ENSMUST00000208505.2:chr7:-|3523:1004:1385|external|GTG	Fosb-external10	6.207561719	1.77026E-14
ENSMUST00000208446.2:chr7:-|1090:729:1047|external|CTG	Fosb-external11	6.080837042	3.03199E-14
ENSMUST00000208505.2:chr7:-|3523:1067:1385|external|CTG	Fosb-external12	6.080837042	3.03199E-14
ENSMUST00000208505.2:chr7:-|3523:1010:1385|external|CTG	Fosb-external13	6.16999582	7.61881E-14
ENSMUST00000208505.2:chr7:-|3523:944:1385|external|GTG	Fosb-external14	6.259139778	8.31213E-14
ENSMUST00000095267.8:chr8:+|1667:833:1238|external|ACG	Jund-external4	1.812518668	9.9479E-14
ENSMUST00000208505.2:chr7:-|3523:977:1385|external|GTG	Fosb-external15	6.201766626	1.29001E-13
ENSMUST00000208505.2:chr7:-|3523:956:1385|external|CTG	Fosb-external16	6.238360082	1.50139E-13
ENSMUST00000208505.2:chr7:-|3523:974:1385|external|GTG	Fosb-external17	6.208059927	1.58545E-13
ENSMUST00000021903.3:chr13:+|1071:359:608|external|GTG	Gadd45g-external1	2.212203771	2.55039E-13
ENSMUST00000002029.13:chrX:+|1595:834:1089|external|CTG	Emd-external4	2.359310002	8.04894E-13
ENSMUST00000070642.4:chr2:+|1504:203:1223|external|CTG	Cebpb-external1	1.963386325	1.14535E-12
ENSMUST00000111357.2:chr1:-|2575:331:571|external|GTG	Rgs4-external1	2.764672793	1.8088E-12
ENSMUST00000111357.2:chr1:-|2575:325:571|external|ATG	Rgs4-external2	2.750550654	3.30207E-12	representative
ENSMUST00000042057.12:chr10:+|3727:1826:2078|external|ACG	Midn-external13	2.47705034	3.89953E-12
ENSMUST00000099492.10:chr10:+|3597:1697:1949|external|ACG	Midn-external14	2.47705034	3.89953E-12
ENSMUST00000111357.2:chr1:-|2575:337:571|external|CTG	Rgs4-external3	2.751700576	6.76517E-12
ENSMUST00000021903.3:chr13:+|1071:365:608|external|ACG	Gadd45g-external2	2.16208375	9.37654E-12
ENSMUST00000095267.8:chr8:+|1667:891:1464|external|ACG	Jund-external5	1.880634478	3.79866E-11
ENSMUST00000021903.3:chr13:+|1071:371:608|external|TTG	Gadd45g-external3	2.133008187	4.31304E-11
ENSMUST00000002029.13:chrX:+|1595:879:1089|external|GTG	Emd-external5	2.359078017	4.7424E-11
ENSMUST00000142392.8:chr11:+|2972:1816:2332|external|CTG	Per1-external1	2.273127491	5.31703E-11
ENSMUST00000039568.11:chr14:-|4000:3265:3448|external|ATG	Pcdh8-external1	2.714654327	6.45704E-11
ENSMUST00000195355.2:chr14:-|3704:2974:3157|external|ATG	Pcdh8-external2	2.714654327	6.45704E-11
ENSMUST00000095267.8:chr8:+|1667:942:1464|external|ATG	Jund-external6	1.926423168	8.13188E-11
ENSMUST00000035101.9:chr9:-|2906:1498:1837|external|CTG	Csrnp1-external1	3.417491169	9.69984E-11
ENSMUST00000214058.2:chr9:-|2241:1751:2090|external|CTG	Csrnp1-external2	3.417491169	9.69984E-11
ENSMUST00000215916.2:chr9:-|2956:1550:1889|external|CTG	Csrnp1-external3	3.417491169	9.69984E-11
ENSMUST00000035101.9:chr9:-|2906:1507:1837|external|CTG	Csrnp1-external4	3.413383639	1.05277E-10
ENSMUST00000214058.2:chr9:-|2241:1760:2090|external|CTG	Csrnp1-external5	3.413383639	1.05277E-10
ENSMUST00000215916.2:chr9:-|2956:1559:1889|external|CTG	Csrnp1-external6	3.413383639	1.05277E-10
ENSMUST00000035101.9:chr9:-|2906:1516:1837|external|CTG	Csrnp1-external7	3.411149582	1.12861E-10
ENSMUST00000214058.2:chr9:-|2241:1769:2090|external|CTG	Csrnp1-external8	3.411149582	1.12861E-10
ENSMUST00000215916.2:chr9:-|2956:1568:1889|external|CTG	Csrnp1-external9	3.411149582	1.12861E-10
ENSMUST00000111357.2:chr1:-|2575:373:571|external|ATG	Rgs4-external4	2.803806949	2.47238E-10
ENSMUST00000142392.8:chr11:+|2972:1822:2332|external|GTG	Per1-external2	2.243675015	3.89378E-10
ENSMUST00000021903.3:chr13:+|1071:392:608|external|ACG	Gadd45g-external4	2.062929269	4.22066E-10
ENSMUST00000064922.7:chr8:-|1809:1285:1363|external|CTG	Junb-external2	5.86128209	6.56707E-10
ENSMUST00000070642.4:chr2:+|1504:473:1223|external|CTG	Cebpb-external2	1.921878595	1.89889E-09
ENSMUST00000071782.8:chr5:+|2536:1022:1568|external|TTG	Nptx2-external1	4.547051912	2.49582E-09
ENSMUST00000031646.8:chr5:+|1126:722:890|external|CTG	Rasl11a-external1	4.490111225	1.46114E-08
ENSMUST00000002029.13:chrX:+|1595:912:1089|external|CTG	Emd-external6	2.295638045	1.99843E-08
ENSMUST00000039568.11:chr14:-|4000:3241:3448|external|ATG	Pcdh8-external3	2.391165652	2.35037E-08
ENSMUST00000195355.2:chr14:-|3704:2950:3157|external|ATG	Pcdh8-external4	2.391165652	2.35037E-08
ENSMUST00000183542.8:chr2:-|3123:1486:1798|external|ATG	Nr4a2-external1	6.172412365	2.46565E-08	representative
ENSMUST00000042057.12:chr10:+|3727:1865:2078|external|CTG	Midn-external15	2.648943687	3.73486E-08
ENSMUST00000099492.10:chr10:+|3597:1736:1949|external|CTG	Midn-external16	2.648943687	3.73486E-08
ENSMUST00000003640.4:chr7:-|3782:1541:1694|external|CTG	Fosb-external18	11.38265585	5.56975E-08
ENSMUST00000207334.2:chr7:-|3664:1428:1581|external|CTG	Fosb-external19	11.38265585	5.56975E-08
ENSMUST00000207716.2:chr7:-|3546:1311:1464|external|CTG	Fosb-external20	11.38265585	5.56975E-08
ENSMUST00000208326.2:chr7:-|3654:1419:1572|external|CTG	Fosb-external21	11.38265585	5.56975E-08
ENSMUST00000029846.5:chr3:-|2019:1271:1349|external|ACG	Ccn1-external1	1.919656161	6.29391E-08
ENSMUST00000016703.8:chr11:-|1993:396:657|external|GTG	H3f3b-external1	0.898318133	9.4004E-08
ENSMUST00000106454.8:chr11:-|2514:868:1129|external|GTG	H3f3b-external2	0.898318133	9.4004E-08
ENSMUST00000031646.8:chr5:+|1126:761:890|external|ACG	Rasl11a-external2	4.449776364	1.20878E-07
ENSMUST00000016703.8:chr11:-|1993:408:657|external|GTG	H3f3b-external3	0.886316453	1.29041E-07
ENSMUST00000106454.8:chr11:-|2514:880:1129|external|GTG	H3f3b-external4	0.886316453	1.29041E-07
ENSMUST00000070642.4:chr2:+|1504:533:1223|external|CTG	Cebpb-external3	1.865607634	1.41012E-07
ENSMUST00000042057.12:chr10:+|3727:1889:2078|external|GTG	Midn-external17	2.651076736	1.41527E-07
ENSMUST00000099492.10:chr10:+|3597:1760:1949|external|GTG	Midn-external18	2.651076736	1.41527E-07
ENSMUST00000002029.13:chrX:+|1595:906:1089|external|CTG	Emd-external7	2.223261	1.51613E-07
ENSMUST00000021674.7:chr12:+|2108:1290:1401|external|GTG	Fos-external2	10.1632542	1.63336E-07
ENSMUST00000002029.13:chrX:+|1595:909:1089|external|CTG	Emd-external8	2.248443148	1.70813E-07
ENSMUST00000048289.14:chr10:+|2965:1536:1869|external|TTG	Egr2-external1	11.25073376	3.01051E-07	representative
ENSMUST00000105438.9:chr10:+|2864:1435:1768|external|TTG	Egr2-external2	11.25073376	3.01051E-07	representative
ENSMUST00000127820.2:chr10:+|2665:1236:1569|external|TTG	Egr2-external3	11.25073376	3.01051E-07	representative
ENSMUST00000166075.8:chr14:+|1582:377:764|external|GTG	Arf4-external1	0.932182491	3.04267E-07
ENSMUST00000048289.14:chr10:+|2965:1542:1869|external|GTG	Egr2-external4	11.23921633	3.1171E-07
ENSMUST00000105438.9:chr10:+|2864:1441:1768|external|GTG	Egr2-external5	11.23921633	3.1171E-07
ENSMUST00000127820.2:chr10:+|2665:1242:1569|external|GTG	Egr2-external6	11.23921633	3.1171E-07
ENSMUST00000048289.14:chr10:+|2965:1551:1869|external|GTG	Egr2-external7	11.21389798	3.38017E-07
ENSMUST00000105438.9:chr10:+|2864:1450:1768|external|GTG	Egr2-external8	11.21389798	3.38017E-07
ENSMUST00000127820.2:chr10:+|2665:1251:1569|external|GTG	Egr2-external9	11.21389798	3.38017E-07
ENSMUST00000048289.14:chr10:+|2965:1563:1869|external|TTG	Egr2-external10	11.14827812	4.16897E-07
ENSMUST00000105438.9:chr10:+|2864:1462:1768|external|TTG	Egr2-external11	11.14827812	4.16897E-07
ENSMUST00000127820.2:chr10:+|2665:1263:1569|external|TTG	Egr2-external12	11.14827812	4.16897E-07
ENSMUST00000048289.14:chr10:+|2965:1572:1869|external|GTG	Egr2-external13	11.09071429	5.00535E-07
ENSMUST00000105438.9:chr10:+|2864:1471:1768|external|GTG	Egr2-external14	11.09071429	5.00535E-07
ENSMUST00000127820.2:chr10:+|2665:1272:1569|external|GTG	Egr2-external15	11.09071429	5.00535E-07
ENSMUST00000027991.12:chr1:-|2941:665:845|external|CTG	Rgs4-external5	4.441936185	5.12388E-07
ENSMUST00000048289.14:chr10:+|2965:1575:1869|external|ACG	Egr2-external16	11.06048178	5.49859E-07
ENSMUST00000105438.9:chr10:+|2864:1474:1768|external|ACG	Egr2-external17	11.06048178	5.49859E-07
ENSMUST00000127820.2:chr10:+|2665:1275:1569|external|ACG	Egr2-external18	11.06048178	5.49859E-07
ENSMUST00000116629.9:chr1:+|2056:256:1732|external|GTG	Arid5a-external1	2.04405348	6.10173E-07
ENSMUST00000042057.12:chr10:+|3727:1895:2078|external|GTG	Midn-external19	2.637951816	6.2468E-07
ENSMUST00000099492.10:chr10:+|3597:1766:1949|external|GTG	Midn-external20	2.637951816	6.2468E-07
ENSMUST00000042057.12:chr10:+|3727:1901:2078|external|GTG	Midn-external21	2.828203683	6.64691E-07
ENSMUST00000099492.10:chr10:+|3597:1772:1949|external|GTG	Midn-external22	2.828203683	6.64691E-07
ENSMUST00000116629.9:chr1:+|2056:253:1732|external|CTG	Arid5a-external2	1.973028601	8.53406E-07
ENSMUST00000116629.9:chr1:+|2056:208:1732|external|CTG	Arid5a-external3	1.968505287	1.08534E-06
ENSMUST00000116629.9:chr1:+|2056:229:1732|external|GTG	Arid5a-external4	1.960703559	1.30772E-06
ENSMUST00000116629.9:chr1:+|2056:238:1732|external|CTG	Arid5a-external5	1.950342011	1.63969E-06
ENSMUST00000071782.8:chr5:+|2536:1115:1568|external|ACG	Nptx2-external2	6.710070094	2.61645E-06
ENSMUST00000041096.4:chrX:+|2193:741:993|external|CTG	Pcsk1n-external1	-1.302061933	2.72778E-06
ENSMUST00000136312.2:chr5:-|2618:2420:2561|external|ACG	Ubc-external1	0.819321206	2.79457E-06
ENSMUST00000156249.2:chr5:-|2581:2395:2536|external|ACG	Ubc-external2	0.819321206	2.79457E-06
ENSMUST00000174372.3:chr4:+|2241:437:1358|external|CTG	Slc2a1-external1	0.893938143	2.88938E-06
ENSMUST00000021903.3:chr13:+|1071:525:891|external|CTG	Gadd45g-external5	2.292561665	2.97966E-06
ENSMUST00000071782.8:chr5:+|2536:1139:1568|external|ATG	Nptx2-external3	6.709807655	3.08345E-06
ENSMUST00000071782.8:chr5:+|2536:1157:1568|external|CTG	Nptx2-external4	6.709807655	3.08345E-06
ENSMUST00000035101.9:chr9:-|2906:1525:1837|external|ACG	Csrnp1-external10	4.209127628	3.83771E-06
ENSMUST00000214058.2:chr9:-|2241:1778:2090|external|ACG	Csrnp1-external11	4.209127628	3.83771E-06
ENSMUST00000215916.2:chr9:-|2956:1577:1889|external|ACG	Csrnp1-external12	4.209127628	3.83771E-06
ENSMUST00000174372.3:chr4:+|2241:497:1358|external|ACG	Slc2a1-external2	0.870049176	5.69253E-06
ENSMUST00000096232.6:chr16:+|3746:411:867|external|CTG	Cebpd-external1	1.048338487	6.90455E-06
ENSMUST00000020692.7:chr1:-|2743:475:637|external|CTG	Btg2-external1	10.56896149	7.06661E-06
ENSMUST00000021903.3:chr13:+|1071:425:608|external|ACG	Gadd45g-external6	1.920814142	8.14063E-06
ENSMUST00000056129.9:chr19:-|3622:2530:2914|external|CTG	Npas4-external1	10.88017043	8.82093E-06
ENSMUST00000174372.3:chr4:+|2241:560:1358|external|CTG	Slc2a1-external3	0.837393594	1.02977E-05
ENSMUST00000174372.3:chr4:+|2241:557:1358|external|GTG	Slc2a1-external4	0.835932041	1.14055E-05
ENSMUST00000035101.9:chr9:-|2906:1567:1837|external|GTG	Csrnp1-external13	4.201032578	1.274E-05
ENSMUST00000214058.2:chr9:-|2241:1820:2090|external|GTG	Csrnp1-external14	4.201032578	1.274E-05
ENSMUST00000215916.2:chr9:-|2956:1619:1889|external|GTG	Csrnp1-external15	4.201032578	1.274E-05
ENSMUST00000056129.9:chr19:-|3622:2539:2914|external|CTG	Npas4-external2	10.72672074	1.32184E-05
ENSMUST00000021903.3:chr13:+|1071:552:891|external|CTG	Gadd45g-external7	3.294641127	1.47125E-05
ENSMUST00000099689.5:chr2:-|1386:764:824|external|CTG	Gm13889-external3	3.543064117	1.94615E-05
ENSMUST00000148314.3:chr2:-|1240:612:672|external|CTG	Gm13889-external4	3.543064117	1.94615E-05
ENSMUST00000048289.14:chr10:+|2965:1638:1869|external|CTG	Egr2-external19	10.53312568	2.19517E-05
ENSMUST00000105438.9:chr10:+|2864:1537:1768|external|CTG	Egr2-external20	10.53312568	2.19517E-05
ENSMUST00000127820.2:chr10:+|2665:1338:1569|external|CTG	Egr2-external21	10.53312568	2.19517E-05
ENSMUST00000003640.4:chr7:-|3782:1574:1694|external|ACG	Fosb-external22	10.71195583	2.3188E-05
ENSMUST00000207334.2:chr7:-|3664:1461:1581|external|ACG	Fosb-external23	10.71195583	2.3188E-05
ENSMUST00000207716.2:chr7:-|3546:1344:1464|external|ACG	Fosb-external24	10.71195583	2.3188E-05
ENSMUST00000208326.2:chr7:-|3654:1452:1572|external|ACG	Fosb-external25	10.71195583	2.3188E-05
ENSMUST00000030572.10:chr4:-|1525:645:822|external|GTG	Hpca-external1	1.089455193	2.39735E-05
ENSMUST00000095807.10:chr4:-|1666:780:957|external|GTG	Hpca-external2	1.089455193	2.39735E-05
ENSMUST00000116442.9:chr4:-|1568:1372:1549|external|GTG	Hpca-external3	1.089455193	2.39735E-05
ENSMUST00000116444.10:chr4:-|1847:961:1138|external|GTG	Hpca-external4	1.089455193	2.39735E-05
ENSMUST00000139450.8:chr4:-|812:630:807|external|GTG	Hpca-external5	1.089455193	2.39735E-05
ENSMUST00000164649.8:chr4:-|1626:746:923|external|GTG	Hpca-external6	1.089455193	2.39735E-05
ENSMUST00000021903.3:chr13:+|1071:548:608|external|ACG	Gadd45g-external8	3.269379552	2.61948E-05	representative
ENSMUST00000041096.4:chrX:+|2193:735:993|external|CTG	Pcsk1n-external2	-1.232405646	2.64139E-05
ENSMUST00000041543.9:chr5:+|2553:1425:2244|external|ACG	Vgf-external1	2.949575775	2.82784E-05
ENSMUST00000190827.7:chr5:+|2834:1706:2525|external|ACG	Vgf-external2	2.949575775	2.82784E-05
ENSMUST00000023268.14:chr15:-|3055:1365:1515|external|GTG	Arc-external1	10.02231026	3.12082E-05
ENSMUST00000110009.4:chr15:-|3054:1367:1517|external|GTG	Arc-external2	10.02231026	3.12082E-05
ENSMUST00000048289.14:chr10:+|2965:1650:1869|external|CTG	Egr2-external22	10.34801523	3.504E-05
ENSMUST00000105438.9:chr10:+|2864:1549:1768|external|CTG	Egr2-external23	10.34801523	3.504E-05
ENSMUST00000127820.2:chr10:+|2665:1350:1569|external|CTG	Egr2-external24	10.34801523	3.504E-05
ENSMUST00000208446.2:chr7:-|1090:880:1021|external|GTG	Fosb-external26	9.508125004	4.33694E-05
ENSMUST00000208505.2:chr7:-|3523:1218:1359|external|GTG	Fosb-external27	9.508125004	4.33694E-05
ENSMUST00000048289.14:chr10:+|2965:1668:1869|external|CTG	Egr2-external25	10.22660769	4.71865E-05
ENSMUST00000105438.9:chr10:+|2864:1567:1768|external|CTG	Egr2-external26	10.22660769	4.71865E-05
ENSMUST00000127820.2:chr10:+|2665:1368:1569|external|CTG	Egr2-external27	10.22660769	4.71865E-05
ENSMUST00000037947.15:chr3:+|3418:792:1074|external|CTG	Mcl1-external1	1.127646504	4.82336E-05
ENSMUST00000048289.14:chr10:+|2965:1629:1869|external|GTG	Egr2-external28	10.6115417	4.84335E-05
ENSMUST00000105438.9:chr10:+|2864:1528:1768|external|GTG	Egr2-external29	10.6115417	4.84335E-05
ENSMUST00000127820.2:chr10:+|2665:1329:1569|external|GTG	Egr2-external30	10.6115417	4.84335E-05
ENSMUST00000136312.2:chr5:-|2618:2432:2561|external|GTG	Ubc-external3	0.764539288	5.05244E-05
ENSMUST00000156249.2:chr5:-|2581:2407:2536|external|GTG	Ubc-external4	0.764539288	5.05244E-05
ENSMUST00000075888.6:chr14:+|2440:1482:1929|external|ATG	Zic2-external1	2.301322147	5.82099E-05
ENSMUST00000041096.4:chrX:+|2193:765:993|external|CTG	Pcsk1n-external3	-1.190385321	5.92576E-05
ENSMUST00000041543.9:chr5:+|2553:1566:2244|external|TTG	Vgf-external3	2.851917296	6.93098E-05
ENSMUST00000190827.7:chr5:+|2834:1847:2525|external|TTG	Vgf-external4	2.851917296	6.93098E-05
ENSMUST00000041543.9:chr5:+|2553:1599:2244|external|ACG	Vgf-external5	2.843260641	7.60749E-05
ENSMUST00000190827.7:chr5:+|2834:1880:2525|external|ACG	Vgf-external6	2.843260641	7.60749E-05
ENSMUST00000056129.9:chr19:-|3622:2668:2914|external|ATG	Npas4-external3	10.21056205	7.87614E-05
ENSMUST00000041543.9:chr5:+|2553:1602:2244|external|ATG	Vgf-external7	2.850349056	7.90629E-05
ENSMUST00000190827.7:chr5:+|2834:1883:2525|external|ATG	Vgf-external8	2.850349056	7.90629E-05
ENSMUST00000035101.9:chr9:-|2906:1576:1837|external|TTG	Csrnp1-external16	4.074026965	8.53711E-05
ENSMUST00000214058.2:chr9:-|2241:1829:2090|external|TTG	Csrnp1-external17	4.074026965	8.53711E-05
ENSMUST00000215916.2:chr9:-|2956:1628:1889|external|TTG	Csrnp1-external18	4.074026965	8.53711E-05
ENSMUST00000041543.9:chr5:+|2553:1398:2244|external|ACG	Vgf-external9	2.90279933	0.00010224
ENSMUST00000190827.7:chr5:+|2834:1679:2525|external|ACG	Vgf-external10	2.90279933	0.00010224
ENSMUST00000041543.9:chr5:+|2553:1521:2244|external|ATG	Vgf-external11	2.80633992	0.000136972
ENSMUST00000041543.9:chr5:+|2553:1524:2244|external|ACG	Vgf-external12	2.80633992	0.000136972
ENSMUST00000041543.9:chr5:+|2553:1527:2244|external|ACG	Vgf-external13	2.80633992	0.000136972
ENSMUST00000190827.7:chr5:+|2834:1802:2525|external|ATG	Vgf-external14	2.80633992	0.000136972
ENSMUST00000190827.7:chr5:+|2834:1805:2525|external|ACG	Vgf-external15	2.80633992	0.000136972
ENSMUST00000190827.7:chr5:+|2834:1808:2525|external|ACG	Vgf-external16	2.80633992	0.000136972
ENSMUST00000041543.9:chr5:+|2553:1530:2244|external|ACG	Vgf-external17	2.798766393	0.000140112
ENSMUST00000190827.7:chr5:+|2834:1811:2525|external|ACG	Vgf-external18	2.798766393	0.000140112
ENSMUST00000056129.9:chr19:-|3622:2593:2914|external|TTG	Npas4-external4	10.33343076	0.000147552
ENSMUST00000056129.9:chr19:-|3622:2599:2914|external|CTG	Npas4-external5	10.32632365	0.000149944
ENSMUST00000075888.6:chr14:+|2440:1518:1929|external|CTG	Zic2-external2	2.605330677	0.000153651
ENSMUST00000041543.9:chr5:+|2553:1653:2244|external|ACG	Vgf-external19	2.843317017	0.000170974
ENSMUST00000190827.7:chr5:+|2834:1934:2525|external|ACG	Vgf-external20	2.843317017	0.000170974
ENSMUST00000021903.3:chr13:+|1071:500:608|external|CTG	Gadd45g-external9	1.904462898	0.000175555
ENSMUST00000129509.3:chr2:+|778:31:478|external|ACG	Arl5b-external1	2.185569739	0.000180921
ENSMUST00000096232.6:chr16:+|3746:462:867|external|GTG	Cebpd-external2	0.999025852	0.000185087
ENSMUST00000021903.3:chr13:+|1071:489:891|external|ATG	Gadd45g-external10	1.851335482	0.00020223
ENSMUST00000041543.9:chr5:+|2553:1275:2244|external|ACG	Vgf-external21	2.929771529	0.00020724
ENSMUST00000190827.7:chr5:+|2834:1556:2525|external|ACG	Vgf-external22	2.929771529	0.00020724
ENSMUST00000041543.9:chr5:+|2553:1311:2244|external|GTG	Vgf-external23	2.929591917	0.000208916
ENSMUST00000190827.7:chr5:+|2834:1592:2525|external|GTG	Vgf-external24	2.929591917	0.000208916
ENSMUST00000041543.9:chr5:+|2553:1341:2244|external|ATG	Vgf-external25	2.929298182	0.00021291
ENSMUST00000190827.7:chr5:+|2834:1622:2525|external|ATG	Vgf-external26	2.929298182	0.00021291
ENSMUST00000041543.9:chr5:+|2553:1491:2244|external|CTG	Vgf-external27	2.808632375	0.00021786
ENSMUST00000190827.7:chr5:+|2834:1772:2525|external|CTG	Vgf-external28	2.808632375	0.00021786
ENSMUST00000041543.9:chr5:+|2553:1488:2244|external|ATG	Vgf-external29	2.811171834	0.000219928
ENSMUST00000190827.7:chr5:+|2834:1769:2525|external|ATG	Vgf-external30	2.811171834	0.000219928
ENSMUST00000041543.9:chr5:+|2553:1764:2244|external|ACG	Vgf-external31	2.899849625	0.0002284
ENSMUST00000190827.7:chr5:+|2834:2045:2525|external|ACG	Vgf-external32	2.899849625	0.0002284
ENSMUST00000041543.9:chr5:+|2553:1314:2244|external|GTG	Vgf-external33	2.929750248	0.000238687
ENSMUST00000190827.7:chr5:+|2834:1595:2525|external|GTG	Vgf-external34	2.929750248	0.000238687
ENSMUST00000048289.14:chr10:+|2965:1674:1869|external|CTG	Egr2-external31	10.05988939	0.000265859
ENSMUST00000105438.9:chr10:+|2864:1573:1768|external|CTG	Egr2-external32	10.05988939	0.000265859
ENSMUST00000127820.2:chr10:+|2665:1374:1569|external|CTG	Egr2-external33	10.05988939	0.000265859
ENSMUST00000041543.9:chr5:+|2553:1323:2244|external|ACG	Vgf-external35	2.923900418	0.0002729
ENSMUST00000041543.9:chr5:+|2553:1326:2244|external|ATG	Vgf-external36	2.923900418	0.0002729
ENSMUST00000190827.7:chr5:+|2834:1604:2525|external|ACG	Vgf-external37	2.923900418	0.0002729
ENSMUST00000190827.7:chr5:+|2834:1607:2525|external|ATG	Vgf-external38	2.923900418	0.0002729
ENSMUST00000041543.9:chr5:+|2553:1686:2244|external|CTG	Vgf-external39	2.780464576	0.000276547
ENSMUST00000190827.7:chr5:+|2834:1967:2525|external|CTG	Vgf-external40	2.780464576	0.000276547
ENSMUST00000041543.9:chr5:+|2553:1746:2244|external|ATG	Vgf-external41	2.878418591	0.000386972
ENSMUST00000190827.7:chr5:+|2834:2027:2525|external|ATG	Vgf-external42	2.878418591	0.000386972
ENSMUST00000041543.9:chr5:+|2553:1704:2244|external|ATG	Vgf-external43	2.78931296	0.000387643
ENSMUST00000190827.7:chr5:+|2834:1985:2525|external|ATG	Vgf-external44	2.78931296	0.000387643
ENSMUST00000021903.3:chr13:+|1071:479:608|external|ATG	Gadd45g-external11	1.847507382	0.000436181
ENSMUST00000075888.6:chr14:+|2440:1533:1929|external|ACG	Zic2-external3	2.560556684	0.000464065
ENSMUST00000075888.6:chr14:+|2440:1527:1929|external|CTG	Zic2-external4	2.541245985	0.000536668
ENSMUST00000022587.10:chr14:+|1762:583:721|external|CTG	Tsc22d1-external1	1.147695746	0.000598726
ENSMUST00000048371.15:chr14:+|4818:3642:3780|external|CTG	Tsc22d1-external2	1.147695746	0.000598726
ENSMUST00000101618.9:chr14:+|1043:459:597|external|CTG	Tsc22d1-external3	1.147695746	0.000598726
ENSMUST00000110888.8:chr14:+|4999:3823:3961|external|CTG	Tsc22d1-external4	1.147695746	0.000598726
ENSMUST00000133224.2:chr14:+|786:370:508|external|CTG	Tsc22d1-external5	1.147695746	0.000598726
ENSMUST00000140251.9:chr14:+|670:326:464|external|CTG	Tsc22d1-external6	1.147695746	0.000598726
ENSMUST00000142683.8:chr14:+|797:385:523|external|CTG	Tsc22d1-external7	1.147695746	0.000598726
ENSMUST00000177207.2:chr14:+|1476:299:437|external|CTG	Tsc22d1-external8	1.147695746	0.000598726
ENSMUST00000164773.2:chr10:+|1949:896:1484|external|GTG	Phlda1-external1	1.492857876	0.000612983
ENSMUST00000023779.8:chr15:+|2477:1859:2051|external|TTG	Nr4a1-external1	9.08818203	0.00072348
ENSMUST00000228985.2:chr15:+|2553:1935:2127|external|TTG	Nr4a1-external2	9.08818203	0.00072348
ENSMUST00000027634.13:chr1:-|569:290:461|external|GTG	Dbi-external1	-0.62178918	0.000802604
ENSMUST00000112648.8:chr1:-|504:282:453|external|GTG	Dbi-external2	-0.62178918	0.000802604
ENSMUST00000070642.4:chr2:+|1504:707:1223|external|CTG	Cebpb-external4	1.821964206	0.000857409
ENSMUST00000164773.2:chr10:+|1949:824:1484|external|CTG	Phlda1-external2	1.46748105	0.000904045
ENSMUST00000016703.8:chr11:-|1993:466:553|external|GTG	H3f3b-external5	0.71267645	0.000913002
ENSMUST00000106454.8:chr11:-|2514:938:1025|external|GTG	H3f3b-external6	0.71267645	0.000913002
ENSMUST00000129509.3:chr2:+|778:16:478|external|TTG	Arl5b-external2	2.076584292	0.000928938
ENSMUST00000016703.8:chr11:-|1993:450:657|external|TTG	H3f3b-external7	0.707503208	0.001004972
ENSMUST00000106454.8:chr11:-|2514:922:1129|external|TTG	H3f3b-external8	0.707503208	0.001004972
ENSMUST00000064922.7:chr8:-|1809:1314:1548|external|ACG	Junb-external3	8.093601498	0.001012384
ENSMUST00000174372.3:chr4:+|2241:550:1018|external|TTG	Slc2a1-external5	0.8370056	0.001473858
ENSMUST00000184795.2:chr2:+|2938:257:1304|external|ATG	Oprl1-external1	-1.423458574	0.001615217	representative
ENSMUST00000095267.8:chr8:+|1667:1082:1238|external|ACG	Jund-external7	2.312738198	0.001635906
ENSMUST00000099689.5:chr2:-|1386:710:824|external|GTG	Gm13889-external5	4.790899081	0.001721377
ENSMUST00000148314.3:chr2:-|1240:558:672|external|GTG	Gm13889-external6	4.790899081	0.001721377
ENSMUST00000016703.8:chr11:-|1993:468:657|external|GTG	H3f3b-external9	0.713166304	0.001746929
ENSMUST00000106454.8:chr11:-|2514:940:1129|external|GTG	H3f3b-external10	0.713166304	0.001746929
ENSMUST00000027634.13:chr1:-|569:299:461|external|GTG	Dbi-external3	-0.679390402	0.001806244
ENSMUST00000112648.8:chr1:-|504:291:453|external|GTG	Dbi-external4	-0.679390402	0.001806244
ENSMUST00000237881.2:chr19:-|2453:780:2388|external|ACG	Npas4-external6	10.85494932	0.001881616
ENSMUST00000237881.2:chr19:-|2453:786:2388|external|CTG	Npas4-external7	10.79838284	0.001888502
ENSMUST00000237881.2:chr19:-|2453:792:2388|external|GTG	Npas4-external8	10.7984015	0.001889272
ENSMUST00000208446.2:chr7:-|1090:846:1047|external|ACG	Fosb-external28	7.205474055	0.001973067
ENSMUST00000208505.2:chr7:-|3523:1184:1385|external|ACG	Fosb-external29	7.205474055	0.001973067
ENSMUST00000119672.8:chr13:+|2051:359:2009|external|GTG	Pde4d-external1	1.349166566	0.002076057
ENSMUST00000174372.3:chr4:+|2241:538:1018|external|TTG	Slc2a1-external6	0.817454596	0.002161488
ENSMUST00000030398.10:chr4:+|3260:1413:1791|external|TTG	Slc2a1-external7	1.014259694	0.002332246
ENSMUST00000016703.8:chr11:-|1993:477:657|external|ACG	H3f3b-external11	0.702406128	0.002477103
ENSMUST00000106454.8:chr11:-|2514:949:1129|external|ACG	H3f3b-external12	0.702406128	0.002477103
ENSMUST00000023779.8:chr15:+|2477:1897:1996|external|TTG	Nr4a1-external3	7.508235028	0.002734631
ENSMUST00000228985.2:chr15:+|2553:1973:2072|external|TTG	Nr4a1-external4	7.508235028	0.002734631
ENSMUST00000039568.11:chr14:-|4000:3328:3448|external|TTG	Pcdh8-external5	2.584631177	0.003078414
ENSMUST00000195355.2:chr14:-|3704:3037:3157|external|TTG	Pcdh8-external6	2.584631177	0.003078414
ENSMUST00000041096.4:chrX:+|2193:798:993|external|CTG	Pcsk1n-external4	-1.146826465	0.0033557
ENSMUST00000164773.2:chr10:+|1949:914:1484|external|CTG	Phlda1-external3	1.385778662	0.003357261
ENSMUST00000119672.8:chr13:+|2051:443:2009|external|CTG	Pde4d-external2	1.286385643	0.003529795
ENSMUST00000184744.2:chr14:-|6057:1142:1415|external|CTG	Kctd12-external1	1.894464952	0.003559448
ENSMUST00000119672.8:chr13:+|2051:407:2009|external|CTG	Pde4d-external3	1.281665879	0.003616944
ENSMUST00000184795.2:chr2:+|2938:287:1304|external|ATG	Oprl1-external2	-1.451080077	0.00367222
ENSMUST00000119672.8:chr13:+|2051:422:2009|external|CTG	Pde4d-external4	1.278546073	0.003797869
ENSMUST00000119672.8:chr13:+|2051:431:2009|external|CTG	Pde4d-external5	1.277763986	0.003846353
ENSMUST00000096350.11:chr15:+|1958:598:838|external|GTG	Maff-external1	4.648771962	0.00405863
ENSMUST00000163691.3:chr15:+|1902:546:786|external|GTG	Maff-external2	4.648771962	0.00405863
ENSMUST00000229130.2:chr15:+|1873:517:757|external|GTG	Maff-external3	4.648771962	0.00405863
ENSMUST00000030398.10:chr4:+|3260:1392:1791|external|CTG	Slc2a1-external8	0.91584228	0.004163345
ENSMUST00000184744.2:chr14:-|6057:1169:1415|external|CTG	Kctd12-external2	2.179647358	0.004573148
ENSMUST00000184795.2:chr2:+|2938:314:1304|external|TTG	Oprl1-external3	-1.469994378	0.004588187
ENSMUST00000095267.8:chr8:+|1667:1095:1464|external|CTG	Jund-external8	2.397714906	0.004663169
ENSMUST00000119672.8:chr13:+|2051:461:2009|external|CTG	Pde4d-external6	1.263951485	0.005075428
ENSMUST00000184744.2:chr14:-|6057:1178:1415|external|GTG	Kctd12-external3	2.317708578	0.005776496	representative
ENSMUST00000184795.2:chr2:+|2938:299:1304|external|GTG	Oprl1-external4	-1.42211103	0.005910954
ENSMUST00000037623.15:chr13:-|1619:517:820|external|CTG	Nrn1-external1	1.742097694	0.006632271
ENSMUST00000223611.2:chr13:-|1443:378:681|external|CTG	Nrn1-external2	1.742097694	0.006632271
ENSMUST00000224323.2:chr13:-|1779:413:716|external|CTG	Nrn1-external3	1.742097694	0.006632271
ENSMUST00000039259.7:chr10:+|5633:3750:4488|external|GTG	Agap2-external1	1.017355674	0.006674632
ENSMUST00000217941.2:chr10:+|5573:3690:4428|external|GTG	Agap2-external2	1.017355674	0.006674632
ENSMUST00000239120.2:chr10:+|4076:2193:2931|external|GTG	Agap2-external3	1.017355674	0.006674632
ENSMUST00000022639.8:chr14:+|3380:1695:1827|external|GTG	Nefl-external1	1.495808634	0.006765846
ENSMUST00000211956.2:chr8:+|470:82:286|external|GTG	Cx3cl1-external1	0.580964103	0.007402887
ENSMUST00000007800.8:chr9:+|4046:432:543|external|CTG	Arpp19-external1	0.941064352	0.007844981
ENSMUST00000164467.8:chr9:+|1047:284:395|external|CTG	Arpp19-external2	0.941064352	0.007844981
ENSMUST00000166549.2:chr9:+|1747:370:481|external|CTG	Arpp19-external3	0.941064352	0.007844981
ENSMUST00000167885.8:chr9:+|540:417:528|external|CTG	Arpp19-external4	0.941064352	0.007844981
ENSMUST00000168166.8:chr9:+|3944:349:460|external|CTG	Arpp19-external5	0.941064352	0.007844981
ENSMUST00000168301.2:chr9:+|599:405:516|external|CTG	Arpp19-external6	0.941064352	0.007844981
ENSMUST00000169492.8:chr9:+|3963:349:460|external|CTG	Arpp19-external7	0.941064352	0.007844981
ENSMUST00000170308.8:chr9:+|429:290:401|external|CTG	Arpp19-external8	0.941064352	0.007844981
ENSMUST00000170310.2:chr9:+|899:215:326|external|CTG	Arpp19-external9	0.941064352	0.007844981
ENSMUST00000049357.10:chr4:-|1648:920:1217|external|CTG	Pnrc1-external1	1.347598322	0.008725379
ENSMUST00000096350.11:chr15:+|1958:580:838|external|ACG	Maff-external4	4.688261058	0.009970516
ENSMUST00000163691.3:chr15:+|1902:528:786|external|ACG	Maff-external5	4.688261058	0.009970516
ENSMUST00000229130.2:chr15:+|1873:499:757|external|ACG	Maff-external6	4.688261058	0.009970516
ENSMUST00000022639.8:chr14:+|3380:1698:1827|external|CTG	Nefl-external2	1.496756624	0.010125947
ENSMUST00000130606.8:chr6:+|1046:432:894|external|CTG	Capza2-external1	-0.56178698	0.010291656
ENSMUST00000095759.5:chr6:-|2148:1530:1908|external|ACG	Egr4-external1	6.480196008	0.010339937
ENSMUST00000164773.2:chr10:+|1949:919:1453|external|ACG	Phlda1-external4	1.330518098	0.010789575
ENSMUST00000025253.12:chr17:-|6888:6432:6828|external|TTG	Prrc2a-external1	1.445515444	0.01085345
ENSMUST00000033933.8:chr8:+|1860:796:1174|external|GTG	Saraf-external1	0.58432786	0.01121708
ENSMUST00000239436.2:chr8:+|1897:809:1187|external|GTG	Saraf-external2	0.58432786	0.01121708
ENSMUST00000033915.9:chr8:+|3215:1224:1395|external|ACG	Gpm6a-external1	0.642627433	0.011504598
ENSMUST00000130606.8:chr6:+|1046:480:894|external|ATG	Capza2-external2	-0.589917767	0.012075006	representative
ENSMUST00000039259.7:chr10:+|5633:3786:4488|external|GTG	Agap2-external4	0.975786096	0.012478044
ENSMUST00000217941.2:chr10:+|5573:3726:4428|external|GTG	Agap2-external5	0.975786096	0.012478044
ENSMUST00000239120.2:chr10:+|4076:2229:2931|external|GTG	Agap2-external6	0.975786096	0.012478044
ENSMUST00000007800.8:chr9:+|4046:435:543|external|CTG	Arpp19-external10	0.920526164	0.013806208
ENSMUST00000164467.8:chr9:+|1047:287:395|external|CTG	Arpp19-external11	0.920526164	0.013806208
ENSMUST00000166549.2:chr9:+|1747:373:481|external|CTG	Arpp19-external12	0.920526164	0.013806208
ENSMUST00000167885.8:chr9:+|540:420:528|external|CTG	Arpp19-external13	0.920526164	0.013806208
ENSMUST00000168166.8:chr9:+|3944:352:460|external|CTG	Arpp19-external14	0.920526164	0.013806208
ENSMUST00000168301.2:chr9:+|599:408:516|external|CTG	Arpp19-external15	0.920526164	0.013806208
ENSMUST00000169492.8:chr9:+|3963:352:460|external|CTG	Arpp19-external16	0.920526164	0.013806208
ENSMUST00000170308.8:chr9:+|429:293:401|external|CTG	Arpp19-external17	0.920526164	0.013806208
ENSMUST00000170310.2:chr9:+|899:218:326|external|CTG	Arpp19-external18	0.920526164	0.013806208
ENSMUST00000039259.7:chr10:+|5633:3708:4488|external|ACG	Agap2-external7	0.936694976	0.014212402
ENSMUST00000217941.2:chr10:+|5573:3648:4428|external|ACG	Agap2-external8	0.936694976	0.014212402
ENSMUST00000239120.2:chr10:+|4076:2151:2931|external|ACG	Agap2-external9	0.936694976	0.014212402
ENSMUST00000150307.2:chr8:+|780:144:354|external|CTG	Cx3cl1-external2	0.639843301	0.01542131
ENSMUST00000096232.6:chr16:+|3746:650:875|external|CTG	Cebpd-external3	1.037463837	0.015802448
ENSMUST00000135949.2:chrX:+|1764:853:964|external|CTG	Pgk1-external1	-1.402336525	0.016842936
ENSMUST00000022587.10:chr14:+|1762:631:721|external|CTG	Tsc22d1-external9	1.257891291	0.017018383
ENSMUST00000048371.15:chr14:+|4818:3690:3780|external|CTG	Tsc22d1-external10	1.257891291	0.017018383
ENSMUST00000101618.9:chr14:+|1043:507:597|external|CTG	Tsc22d1-external11	1.257891291	0.017018383
ENSMUST00000110888.8:chr14:+|4999:3871:3961|external|CTG	Tsc22d1-external12	1.257891291	0.017018383
ENSMUST00000133224.2:chr14:+|786:418:508|external|CTG	Tsc22d1-external13	1.257891291	0.017018383
ENSMUST00000140251.9:chr14:+|670:374:464|external|CTG	Tsc22d1-external14	1.257891291	0.017018383
ENSMUST00000142683.8:chr14:+|797:433:523|external|CTG	Tsc22d1-external15	1.257891291	0.017018383
ENSMUST00000177207.2:chr14:+|1476:347:437|external|CTG	Tsc22d1-external16	1.257891291	0.017018383
ENSMUST00000184744.2:chr14:-|6057:1108:1252|external|TTG	Kctd12-external4	1.463031147	0.017032572
ENSMUST00000114840.2:chr9:+|1735:604:829|external|GTG	Thy1-external1	1.529009548	0.017059869
ENSMUST00000184795.2:chr2:+|2938:350:1304|external|CTG	Oprl1-external5	-1.328734558	0.017518843
ENSMUST00000030398.10:chr4:+|3260:1446:1791|external|CTG	Slc2a1-external9	0.940490977	0.017787725
ENSMUST00000039259.7:chr10:+|5633:3702:4488|external|TTG	Agap2-external10	0.914464605	0.018020703
ENSMUST00000217941.2:chr10:+|5573:3642:4428|external|TTG	Agap2-external11	0.914464605	0.018020703
ENSMUST00000239120.2:chr10:+|4076:2145:2931|external|TTG	Agap2-external12	0.914464605	0.018020703
ENSMUST00000039259.7:chr10:+|5633:3810:4488|external|ATG	Agap2-external13	0.976288491	0.020414138
ENSMUST00000217941.2:chr10:+|5573:3750:4428|external|ATG	Agap2-external14	0.976288491	0.020414138
ENSMUST00000239120.2:chr10:+|4076:2253:2931|external|ATG	Agap2-external15	0.976288491	0.020414138
ENSMUST00000020630.8:chr11:-|4618:2696:2843|external|CTG	Hspa4-external1	0.889945053	0.021366746
ENSMUST00000030398.10:chr4:+|3260:1449:1791|external|CTG	Slc2a1-external10	0.94606192	0.02186638
ENSMUST00000032194.11:chr6:+|3113:1307:1565|external|ATG	Bhlhe40-external1	1.444317767	0.021975579
ENSMUST00000023779.8:chr15:+|2477:1816:1996|external|CTG	Nr4a1-external5	9.648199626	0.022447944
ENSMUST00000228985.2:chr15:+|2553:1892:2072|external|CTG	Nr4a1-external6	9.648199626	0.022447944
ENSMUST00000032194.11:chr6:+|3113:1247:1565|external|TTG	Bhlhe40-external2	1.163883489	0.022659732
ENSMUST00000030811.2:chr4:+|3043:1618:1789|external|ACG	Errfi1-external1	7.774955494	0.022730014
ENSMUST00000073600.9:chr4:+|3036:1606:1777|external|ACG	Errfi1-external2	7.774955494	0.022730014
ENSMUST00000020630.8:chr11:-|4618:2693:2843|external|ATG	Hspa4-external2	0.869639395	0.023461708
ENSMUST00000030398.10:chr4:+|3260:1464:1791|external|CTG	Slc2a1-external11	0.950023561	0.02367356
ENSMUST00000033933.8:chr8:+|1860:790:1174|external|TTG	Saraf-external3	0.555373847	0.023928199
ENSMUST00000239436.2:chr8:+|1897:803:1187|external|TTG	Saraf-external4	0.555373847	0.023928199
ENSMUST00000027941.14:chr1:-|1984:708:900|external|CTG	Atf3-external1	8.057045476	0.02420611
ENSMUST00000195117.2:chr1:-|1906:630:822|external|CTG	Atf3-external2	8.057045476	0.02420611
ENSMUST00000022639.8:chr14:+|3380:1638:1827|external|GTG	Nefl-external3	1.339992126	0.024218087
ENSMUST00000030398.10:chr4:+|3260:1455:1791|external|TTG	Slc2a1-external12	0.943326083	0.024647891
ENSMUST00000030398.10:chr4:+|3260:1458:1791|external|CTG	Slc2a1-external13	0.943326083	0.024647891
ENSMUST00000022639.8:chr14:+|3380:1608:1827|external|CTG	Nefl-external4	1.307672181	0.024732511
ENSMUST00000022639.8:chr14:+|3380:1668:1827|external|CTG	Nefl-external5	1.374432947	0.024936514
ENSMUST00000184744.2:chr14:-|6057:1162:1252|external|ACG	Kctd12-external5	1.84998885	0.024948935
ENSMUST00000041096.4:chrX:+|2193:804:993|external|ACG	Pcsk1n-external5	-1.124098932	0.025339869
ENSMUST00000096350.11:chr15:+|1958:556:838|external|ACG	Maff-external7	4.873834361	0.025658656	representative
ENSMUST00000163691.3:chr15:+|1902:504:786|external|ACG	Maff-external8	4.873834361	0.025658656	representative
ENSMUST00000229130.2:chr15:+|1873:475:757|external|ACG	Maff-external9	4.873834361	0.025658656	representative
ENSMUST00000022639.8:chr14:+|3380:1644:1827|external|GTG	Nefl-external6	1.311847034	0.02571932
ENSMUST00000025253.12:chr17:-|6888:6441:6828|external|CTG	Prrc2a-external2	1.384055485	0.026083998
ENSMUST00000023779.8:chr15:+|2477:1832:2051|external|GTG	Nr4a1-external7	9.564607829	0.026105057
ENSMUST00000228985.2:chr15:+|2553:1908:2127|external|GTG	Nr4a1-external8	9.564607829	0.026105057
ENSMUST00000239499.2:chr11:-|1771:342:1491|external|ATG	Dnajc7-external1	-0.567495256	0.026863453	representative
ENSMUST00000032194.11:chr6:+|3113:1310:1565|external|CTG	Bhlhe40-external3	1.425189476	0.027494012
ENSMUST00000090749.13:chr11:+|746:79:193|external|ATG	Ppia-external1	-0.852752967	0.028088673
ENSMUST00000090749.13:chr11:+|746:82:193|external|ACG	Ppia-external2	-0.852752967	0.028088673
ENSMUST00000135678.2:chr18:+|774:289:502|external|TTG	Atp5a1-external1	-0.487549516	0.028321654	representative
ENSMUST00000135678.2:chr18:+|774:292:502|external|GTG	Atp5a1-external2	-0.484699363	0.02848476
ENSMUST00000033915.9:chr8:+|3215:1260:1395|external|ATG	Gpm6a-external2	1.044604962	0.029268991
ENSMUST00000130606.8:chr6:+|1046:369:894|external|CTG	Capza2-external3	-0.524465977	0.02940115
ENSMUST00000020630.8:chr11:-|4618:2705:2843|external|ATG	Hspa4-external3	0.854161703	0.031296662
ENSMUST00000041096.4:chrX:+|2193:823:940|external|ACG	Pcsk1n-external6	-1.137184375	0.032841733
ENSMUST00000037947.15:chr3:+|3418:924:1074|external|CTG	Mcl1-external2	1.126111166	0.032881261
ENSMUST00000066401.7:chr7:-|1922:1165:1375|external|GTG	Ctsd-external1	-0.46376628	0.035071822
ENSMUST00000151120.9:chr7:-|2127:1364:1574|external|GTG	Ctsd-external2	-0.46376628	0.035071822
ENSMUST00000066401.7:chr7:-|1922:1219:1375|external|TTG	Ctsd-external3	-0.648100731	0.035188911
ENSMUST00000151120.9:chr7:-|2127:1418:1574|external|TTG	Ctsd-external4	-0.648100731	0.035188911
ENSMUST00000066401.7:chr7:-|1922:1213:1375|external|CTG	Ctsd-external5	-0.622620685	0.035652152
ENSMUST00000151120.9:chr7:-|2127:1412:1574|external|CTG	Ctsd-external6	-0.622620685	0.035652152
ENSMUST00000206987.2:chr7:+|582:100:514|external|CTG	Ttyh1-external1	0.549519232	0.03627519
ENSMUST00000230192.2:chr15:+|2665:963:1929|external|ACG	Gga1-external1	0.854478405	0.036905589
ENSMUST00000230192.2:chr15:+|2665:1026:1929|external|ACG	Gga1-external2	0.881483956	0.037931504
ENSMUST00000039259.7:chr10:+|5633:3871:4729|external|GTG	Agap2-external16	0.973056607	0.038169585
ENSMUST00000217941.2:chr10:+|5573:3811:4669|external|GTG	Agap2-external17	0.973056607	0.038169585
ENSMUST00000239120.2:chr10:+|4076:2314:3172|external|GTG	Agap2-external18	0.973056607	0.038169585
ENSMUST00000130761.8:chr2:+|702:78:258|external|ATG	Gnas-external1	-0.547264032	0.041238745
ENSMUST00000180362.8:chr2:+|1645:1021:1201|external|ATG	Gnas-external2	-0.547264032	0.041238745
ENSMUST00000180362.8:chr2:+|1645:934:1201|external|CTG	Gnas-external3	-0.547264032	0.041238745
ENSMUST00000048289.14:chr10:+|2965:1488:1869|external|GTG	Egr2-external34	6.166047586	0.041931586
ENSMUST00000105438.9:chr10:+|2864:1387:1768|external|GTG	Egr2-external35	6.166047586	0.041931586
ENSMUST00000127820.2:chr10:+|2665:1188:1569|external|GTG	Egr2-external36	6.166047586	0.041931586
ENSMUST00000105107.2:chr13:-|836:334:463|external|GTG	H3c6-external1	1.345214736	0.043135238
ENSMUST00000105107.2:chr13:-|836:345:444|external|ACG	H3c6-external2	1.345214736	0.043135238
ENSMUST00000105107.2:chr13:-|836:354:444|external|GTG	H3c6-external3	1.345214736	0.043135238
ENSMUST00000025253.12:chr17:-|6888:6480:6828|external|CTG	Prrc2a-external3	1.470527081	0.04398772
ENSMUST00000071782.8:chr5:+|2536:1037:1568|external|ACG	Nptx2-external5	7.756420535	0.044371529
ENSMUST00000025253.12:chr17:-|6888:6465:6828|external|CTG	Prrc2a-external4	1.42302811	0.045135573
ENSMUST00000029846.5:chr3:-|2019:1304:1349|external|ATG	Ccn1-external2	1.64287283	0.047285333
ENSMUST00000024639.12:chr1:+|5195:1464:1767|external|CTG	Map2-external1	0.719520612	0.047933573
ENSMUST00000077355.12:chr1:+|5125:1392:1695|external|CTG	Map2-external2	0.719520612	0.047933573
ENSMUST00000114012.8:chr1:+|5119:1386:1689|external|CTG	Map2-external3	0.719520612	0.047933573
ENSMUST00000114013.8:chr1:+|6258:5920:6223|external|CTG	Map2-external4	0.719520612	0.047933573
ENSMUST00000114015.8:chr1:+|5440:1707:2010|external|CTG	Map2-external5	0.719520612	0.047933573
ENSMUST00000114017.8:chr1:+|4981:1803:2106|external|CTG	Map2-external6	0.719520612	0.047933573
ENSMUST00000114018.10:chr1:+|5303:1572:1875|external|CTG	Map2-external7	0.719520612	0.047933573
ENSMUST00000239213.2:chr1:+|6259:5921:6224|external|CTG	Map2-external8	0.719520612	0.047933573
ENSMUST00000066401.7:chr7:-|1922:1189:1375|external|ATG	Ctsd-external7	-0.589919809	0.050170312
ENSMUST00000151120.9:chr7:-|2127:1388:1574|external|ATG	Ctsd-external8	-0.589919809	0.050170312
ENSMUST00000022639.8:chr14:+|3380:1635:1827|external|GTG	Nefl-external7	1.287935327	0.050677124
ENSMUST00000071782.8:chr5:+|2536:1064:1568|external|TTG	Nptx2-external6	7.601515582	0.050683894
ENSMUST00000037947.15:chr3:+|3418:918:1074|external|ACG	Mcl1-external3	1.075905654	0.05109021
ENSMUST00000022639.8:chr14:+|3380:1440:1827|external|ACG	Nefl-external8	0.900509429	0.051284489
ENSMUST00000071782.8:chr5:+|2536:1070:1568|external|GTG	Nptx2-external7	7.596577073	0.053462304
ENSMUST00000123766.8:chr13:+|3532:410:1649|external|CTG	Lpcat1-external1	-1.103302656	0.053595256
ENSMUST00000035608.10:chr16:+|2530:818:1433|external|GTG	Olig2-external1	1.119184432	0.054405932
ENSMUST00000130606.8:chr6:+|1046:516:894|external|TTG	Capza2-external4	-0.5563615	0.054901181
ENSMUST00000033915.9:chr8:+|3215:1188:1395|external|ACG	Gpm6a-external3	0.509392248	0.055363032
ENSMUST00000022429.9:chr14:+|2165:807:894|external|ATG	Arf4-external2	0.871791288	0.055410284
ENSMUST00000112318.10:chr14:+|1367:453:540|external|ATG	Arf4-external3	0.871791288	0.055410284
ENSMUST00000048967.9:chr8:-|2117:1500:1554|external|GTG	Cpe-external1	-0.591450746	0.055792757
ENSMUST00000239499.2:chr11:-|1771:255:1491|external|ACG	Dnajc7-external2	-0.509916472	0.058576898
ENSMUST00000071782.8:chr5:+|2536:1073:1568|external|ATG	Nptx2-external8	7.593719228	0.058686392
ENSMUST00000025253.12:chr17:-|6888:6522:6828|external|GTG	Prrc2a-external5	1.640196754	0.060224707
ENSMUST00000024639.12:chr1:+|5195:1458:1767|external|ACG	Map2-external9	0.697602243	0.06057305
ENSMUST00000077355.12:chr1:+|5125:1386:1695|external|ACG	Map2-external10	0.697602243	0.06057305
ENSMUST00000114012.8:chr1:+|5119:1380:1689|external|ACG	Map2-external11	0.697602243	0.06057305
ENSMUST00000114013.8:chr1:+|6258:5914:6223|external|ACG	Map2-external12	0.697602243	0.06057305
ENSMUST00000114015.8:chr1:+|5440:1701:2010|external|ACG	Map2-external13	0.697602243	0.06057305
ENSMUST00000114017.8:chr1:+|4981:1797:2106|external|ACG	Map2-external14	0.697602243	0.06057305
ENSMUST00000114018.10:chr1:+|5303:1566:1875|external|ACG	Map2-external15	0.697602243	0.06057305
ENSMUST00000239213.2:chr1:+|6259:5915:6224|external|ACG	Map2-external16	0.697602243	0.06057305
ENSMUST00000002029.13:chrX:+|1595:972:1089|external|TTG	Emd-external9	3.00151263	0.062200183
ENSMUST00000130778.2:chr3:+|1355:256:775|external|TTG	Sec22b-external1	-0.691694888	0.062337128
ENSMUST00000230192.2:chr15:+|2665:972:1929|external|CTG	Gga1-external3	0.811906926	0.062735409
ENSMUST00000230192.2:chr15:+|2665:975:1929|external|CTG	Gga1-external4	0.811906926	0.062735409
ENSMUST00000130606.8:chr6:+|1046:519:894|external|CTG	Capza2-external5	-0.553278404	0.062855314
ENSMUST00000130606.8:chr6:+|1046:522:894|external|CTG	Capza2-external6	-0.553278404	0.062855314
ENSMUST00000115345.8:chrX:-|3261:2053:2299|external|CTG	Syn1-external1	0.513746015	0.064545421
ENSMUST00000021497.16:chr12:-|1544:752:890|external|ACG	Rtn1-external1	1.422565631	0.06605061
ENSMUST00000078505.14:chr12:-|3629:2836:2974|external|ACG	Rtn1-external2	1.422565631	0.06605061
ENSMUST00000066401.7:chr7:-|1922:1198:1375|external|TTG	Ctsd-external9	-0.612339589	0.067477901
ENSMUST00000151120.9:chr7:-|2127:1397:1574|external|TTG	Ctsd-external10	-0.612339589	0.067477901
ENSMUST00000230192.2:chr15:+|2665:990:1929|external|CTG	Gga1-external5	0.818229626	0.067599867
ENSMUST00000020630.8:chr11:-|4618:2717:2843|external|ATG	Hspa4-external4	0.879452743	0.068010894
ENSMUST00000004316.15:chr10:+|2654:1626:1824|external|CTG	Psap-external1	-0.434594708	0.068399693
ENSMUST00000103075.11:chr11:-|3766:2303:2522|external|TTG	Nsf-external1	1.055745282	0.068399693
ENSMUST00000105465.8:chr10:+|2646:1621:1819|external|CTG	Psap-external2	-0.434594708	0.068399693
ENSMUST00000165878.2:chr10:+|2564:1536:1734|external|CTG	Psap-external3	-0.434594708	0.068399693
ENSMUST00000177779.8:chr10:+|2657:1629:1827|external|CTG	Psap-external4	-0.434594708	0.068399693
ENSMUST00000179238.8:chr10:+|2657:1629:1827|external|CTG	Psap-external5	-0.434594708	0.068399693
ENSMUST00000039259.7:chr10:+|5633:3894:4488|external|ACG	Agap2-external19	1.006594818	0.068465945
ENSMUST00000217941.2:chr10:+|5573:3834:4428|external|ACG	Agap2-external20	1.006594818	0.068465945
ENSMUST00000239120.2:chr10:+|4076:2337:2931|external|ACG	Agap2-external21	1.006594818	0.068465945
ENSMUST00000131871.8:chr16:+|1737:163:1102|external|ATG	Eif4a2-external1	-0.490484893	0.070949205	representative
ENSMUST00000147117.8:chr16:+|1947:184:1123|external|ATG	Eif4a2-external2	-0.490484893	0.070949205	representative
ENSMUST00000156198.8:chr9:+|1641:174:924|external|CTG	Rassf1-external1	1.470699488	0.071479325
ENSMUST00000156198.8:chr9:+|1641:210:924|external|GTG	Rassf1-external2	1.470699488	0.071479325
ENSMUST00000115731.10:chr16:+|1747:1025:1163|external|TTG	Mapk1-external1	-0.879436564	0.073459622
ENSMUST00000144061.2:chr14:+|1613:251:1553|external|CTG	Samd8-external1	-0.635198413	0.074692067
ENSMUST00000144061.2:chr14:+|1613:254:1553|external|ATG	Samd8-external2	-0.635198413	0.074692067	representative
ENSMUST00000039259.7:chr10:+|5633:3924:4488|external|ACG	Agap2-external22	0.993951701	0.074794108
ENSMUST00000217941.2:chr10:+|5573:3864:4428|external|ACG	Agap2-external23	0.993951701	0.074794108
ENSMUST00000239120.2:chr10:+|4076:2367:2931|external|ACG	Agap2-external24	0.993951701	0.074794108
ENSMUST00000002029.13:chrX:+|1595:975:1089|external|CTG	Emd-external10	2.983730768	0.076099838
ENSMUST00000007800.8:chr9:+|4046:462:543|external|CTG	Arpp19-external19	1.046301391	0.076285913
ENSMUST00000164467.8:chr9:+|1047:314:395|external|CTG	Arpp19-external20	1.046301391	0.076285913
ENSMUST00000166549.2:chr9:+|1747:400:481|external|CTG	Arpp19-external21	1.046301391	0.076285913
ENSMUST00000167885.8:chr9:+|540:447:528|external|CTG	Arpp19-external22	1.046301391	0.076285913
ENSMUST00000168166.8:chr9:+|3944:379:460|external|CTG	Arpp19-external23	1.046301391	0.076285913
ENSMUST00000168301.2:chr9:+|599:435:516|external|CTG	Arpp19-external24	1.046301391	0.076285913
ENSMUST00000169492.8:chr9:+|3963:379:460|external|CTG	Arpp19-external25	1.046301391	0.076285913
ENSMUST00000170308.8:chr9:+|429:320:401|external|CTG	Arpp19-external26	1.046301391	0.076285913
ENSMUST00000170310.2:chr9:+|899:245:326|external|CTG	Arpp19-external27	1.046301391	0.076285913
ENSMUST00000154256.3:chr8:+|3152:1455:1935|external|ACG	Zfp703-external1	1.057392379	0.076311229
ENSMUST00000039259.7:chr10:+|5633:3879:4488|external|CTG	Agap2-external25	0.971800084	0.077761642
ENSMUST00000217941.2:chr10:+|5573:3819:4428|external|CTG	Agap2-external26	0.971800084	0.077761642
ENSMUST00000239120.2:chr10:+|4076:2322:2931|external|CTG	Agap2-external27	0.971800084	0.077761642
ENSMUST00000037843.7:chr16:-|1851:851:1478|external|ACG	Ubald1-external1	0.940361295	0.078220664
ENSMUST00000025253.12:chr17:-|6888:6546:6828|external|TTG	Prrc2a-external6	1.725738403	0.078452399
ENSMUST00000035608.10:chr16:+|2530:816:1344|external|CTG	Olig2-external2	1.066920712	0.079374476
ENSMUST00000131871.8:chr16:+|1737:175:1102|external|TTG	Eif4a2-external3	-0.482404809	0.079582087
ENSMUST00000147117.8:chr16:+|1947:196:1123|external|TTG	Eif4a2-external4	-0.482404809	0.079582087
ENSMUST00000115731.10:chr16:+|1747:1004:1163|external|ATG	Mapk1-external2	-0.7059411	0.080115847
ENSMUST00000184795.2:chr2:+|2938:401:1304|external|TTG	Oprl1-external6	-1.142728974	0.080254398
ENSMUST00000037843.7:chr16:-|1851:857:1478|external|GTG	Ubald1-external2	0.965716677	0.080949185
ENSMUST00000147566.8:chr13:+|1973:290:1400|external|CTG	Lpcat1-external2	-1.125544982	0.082389622
ENSMUST00000131871.8:chr16:+|1737:169:1102|external|ATG	Eif4a2-external5	-0.48374091	0.082538898
ENSMUST00000147117.8:chr16:+|1947:190:1123|external|ATG	Eif4a2-external6	-0.48374091	0.082538898
ENSMUST00000037843.7:chr16:-|1851:839:1478|external|CTG	Ubald1-external3	0.907329085	0.08390377
ENSMUST00000156198.8:chr9:+|1641:30:924|external|TTG	Rassf1-external3	1.446427072	0.083993994
ENSMUST00000156198.8:chr9:+|1641:144:924|external|ACG	Rassf1-external4	1.445130098	0.084823017
ENSMUST00000156198.8:chr9:+|1641:156:924|external|GTG	Rassf1-external5	1.445130098	0.084823017
ENSMUST00000156198.8:chr9:+|1641:90:924|external|GTG	Rassf1-external6	1.445130098	0.084823017
ENSMUST00000156198.8:chr9:+|1641:96:924|external|ACG	Rassf1-external7	1.445130098	0.084823017
ENSMUST00000021497.16:chr12:-|1544:755:890|external|CTG	Rtn1-external3	1.561187813	0.085853269
ENSMUST00000078505.14:chr12:-|3629:2839:2974|external|CTG	Rtn1-external4	1.561187813	0.085853269
ENSMUST00000154356.8:chr9:+|3548:2011:2560|external|GTG	Ctnnb1-external1	-0.409575322	0.086278326
ENSMUST00000123766.8:chr13:+|3532:392:1649|external|GTG	Lpcat1-external3	-0.983095562	0.087915685
ENSMUST00000115345.8:chrX:-|3261:2005:2299|external|CTG	Syn1-external2	0.447897247	0.088710643
ENSMUST00000037947.15:chr3:+|3418:945:1074|external|CTG	Mcl1-external4	1.131201997	0.090320037
ENSMUST00000007980.7:chr13:-|2678:348:1527|external|CTG	Hnrnpa0-external1	0.591395643	0.090666157
ENSMUST00000131871.8:chr16:+|1737:241:1102|external|TTG	Eif4a2-external7	-0.521051925	0.092085846
ENSMUST00000147117.8:chr16:+|1947:262:1123|external|TTG	Eif4a2-external8	-0.521051925	0.092085846
ENSMUST00000020630.8:chr11:-|4618:2747:2843|external|CTG	Hspa4-external5	1.02194981	0.092451125
ENSMUST00000032571.10:chr7:+|8372:816:1842|external|CTG	Nova2-external1	0.721489981	0.092932446
ENSMUST00000220302.2:chr7:+|8372:816:1842|external|CTG	Nova2-external2	0.721489981	0.092932446
ENSMUST00000131871.8:chr16:+|1737:259:1102|external|ATG	Eif4a2-external9	-0.519886305	0.093150153
ENSMUST00000147117.8:chr16:+|1947:280:1123|external|ATG	Eif4a2-external10	-0.519886305	0.093150153
ENSMUST00000035608.10:chr16:+|2530:794:1433|external|ACG	Olig2-external3	1.026155412	0.093538025
ENSMUST00000154256.3:chr8:+|3152:1557:1935|external|TTG	Zfp703-external2	1.163461783	0.094547794
ENSMUST00000230192.2:chr15:+|2665:1101:1929|external|ATG	Gga1-external6	0.888275776	0.095085223	representative
ENSMUST00000028177.11:chr2:+|2757:1304:1823|external|ATG	Olfm1-external1	-0.392591629	0.096028691
ENSMUST00000028177.11:chr2:+|2757:1307:1823|external|CTG	Olfm1-external2	-0.392591629	0.096028691
ENSMUST00000100244.10:chr2:+|2686:1233:1752|external|ATG	Olfm1-external3	-0.392591629	0.096028691
ENSMUST00000100244.10:chr2:+|2686:1236:1752|external|CTG	Olfm1-external4	-0.392591629	0.096028691
ENSMUST00000113920.8:chr2:+|2513:1334:1853|external|ATG	Olfm1-external5	-0.392591629	0.096028691
ENSMUST00000113920.8:chr2:+|2513:1337:1853|external|CTG	Olfm1-external6	-0.392591629	0.096028691
ENSMUST00000038558.9:chr10:-|2674:732:900|external|ACG	Klf16-external1	1.672783405	0.096591021
ENSMUST00000154356.8:chr9:+|3548:2017:2560|external|TTG	Ctnnb1-external2	-0.401497455	0.09818294
ENSMUST00000184127.2:chr2:+|1257:353:1223|external|ATG	Oprl1-external7	-1.114052631	0.098245142	representative
ENSMUST00000184795.2:chr2:+|2938:434:1304|external|ATG	Oprl1-external8	-1.114052631	0.098245142
ENSMUST00000115345.8:chrX:-|3261:2008:2299|external|CTG	Syn1-external3	0.444401649	0.099371665
ENSMUST00000230192.2:chr15:+|2665:1083:1929|external|CTG	Gga1-external7	0.849748109	0.100680818
ENSMUST00000154356.8:chr9:+|3548:2005:2560|external|TTG	Ctnnb1-external3	-0.393348153	0.100697009
ENSMUST00000115731.10:chr16:+|1747:959:1163|external|TTG	Mapk1-external3	-0.557865218	0.101159232
ENSMUST00000077915.10:chr11:+|364:221:350|external|CTG	Rpl38-external1	-0.490336057	0.101241454
ENSMUST00000082092.5:chr11:+|345:202:331|external|CTG	Rpl38-external2	-0.490336057	0.101241454
ENSMUST00000106599.8:chr11:+|457:314:443|external|CTG	Rpl38-external3	-0.490336057	0.101241454
ENSMUST00000106602.10:chr11:+|371:228:357|external|CTG	Rpl38-external4	-0.490336057	0.101241454
ENSMUST00000022639.8:chr14:+|3380:1602:1827|external|ATG	Nefl-external9	1.141438206	0.102661957
ENSMUST00000115731.10:chr16:+|1747:1028:1163|external|CTG	Mapk1-external4	-0.857227187	0.103062643
ENSMUST00000230192.2:chr15:+|2665:1077:1929|external|GTG	Gga1-external8	0.812961078	0.103140103
ENSMUST00000230192.2:chr15:+|2665:1107:1929|external|CTG	Gga1-external9	0.918826811	0.104931348
ENSMUST00000030398.10:chr4:+|3260:1494:1791|external|TTG	Slc2a1-external14	0.917607485	0.106191622
ENSMUST00000053252.9:chr8:-|1212:254:596|external|GTG	Ctxn1-external1	0.574399383	0.110555187
ENSMUST00000022639.8:chr14:+|3380:1476:1827|external|TTG	Nefl-external10	0.877765232	0.111559647
ENSMUST00000090749.13:chr11:+|746:116:542|external|CTG	Ppia-external3	-0.393347395	0.11304374	representative
ENSMUST00000022639.8:chr14:+|3380:1491:1827|external|CTG	Nefl-external11	0.88999551	0.1147379
ENSMUST00000234432.2:chr17:+|1991:261:1140|external|CTG	Yipf4-external1	-0.912672441	0.11549869
ENSMUST00000234432.2:chr17:+|1991:270:1140|external|ATG	Yipf4-external2	-0.912672441	0.11549869
ENSMUST00000022057.9:chr13:+|5090:724:766|external|ATG	Tppp-external1	1.095728291	0.120259977
ENSMUST00000236649.2:chr18:+|2822:471:1593|external|CTG	Rnf14-external1	-0.363464741	0.120865576
ENSMUST00000069107.14:chr16:+|5099:1210:1597|external|TTG	Mapk1-external5	-0.815276828	0.122250244
ENSMUST00000231821.2:chr16:+|659:214:601|external|TTG	Mapk1-external6	-0.815276828	0.122250244
ENSMUST00000039259.7:chr10:+|5633:3933:4488|external|ATG	Agap2-external28	0.969745672	0.125390264
ENSMUST00000217941.2:chr10:+|5573:3873:4428|external|ATG	Agap2-external29	0.969745672	0.125390264
ENSMUST00000239120.2:chr10:+|4076:2376:2931|external|ATG	Agap2-external30	0.969745672	0.125390264
ENSMUST00000033933.8:chr8:+|1860:727:1174|external|ATG	Saraf-external5	0.443791345	0.126760167
ENSMUST00000239436.2:chr8:+|1897:740:1187|external|ATG	Saraf-external6	0.443791345	0.126760167
ENSMUST00000135678.2:chr18:+|774:305:473|external|ATG	Atp5a1-external3	-0.456785768	0.128149539
ENSMUST00000069107.14:chr16:+|5099:1189:1597|external|ATG	Mapk1-external7	-0.663035625	0.129033315
ENSMUST00000231821.2:chr16:+|659:193:601|external|ATG	Mapk1-external8	-0.663035625	0.129033315
ENSMUST00000030637.14:chr4:-|3681:2535:2733|external|GTG	Ncdn-external1	0.580030507	0.129076794
ENSMUST00000102476.5:chr2:+|860:336:426|external|CTG	B2m-external1	-0.586337669	0.129131515
ENSMUST00000007980.7:chr13:-|2678:387:1527|external|CTG	Hnrnpa0-external2	0.573023086	0.129514872
ENSMUST00000035608.10:chr16:+|2530:603:1344|external|ACG	Olig2-external4	0.715652376	0.131276179
ENSMUST00000115731.10:chr16:+|1747:965:1163|external|TTG	Mapk1-external9	-0.551376925	0.133112762
ENSMUST00000030051.6:chr4:-|1051:338:686|external|GTG	Txn1-external1	-0.815145904	0.133447276
ENSMUST00000020630.8:chr11:-|4618:2750:2843|external|CTG	Hspa4-external6	1.015271502	0.134478463
ENSMUST00000135678.2:chr18:+|774:296:473|external|CTG	Atp5a1-external4	-0.435276147	0.138574805
ENSMUST00000022639.8:chr14:+|3380:1407:1827|external|CTG	Nefl-external12	0.795297314	0.139319213
ENSMUST00000037843.7:chr16:-|1851:806:1478|external|ATG	Ubald1-external4	0.819114949	0.139493715
ENSMUST00000079125.8:chr2:-|803:458:773|external|ACG	Scand1-external1	0.94120014	0.141542288
ENSMUST00000007800.8:chr9:+|4046:465:543|external|GTG	Arpp19-external28	1.075418035	0.14276415
ENSMUST00000164467.8:chr9:+|1047:317:395|external|GTG	Arpp19-external29	1.075418035	0.14276415
ENSMUST00000166549.2:chr9:+|1747:403:481|external|GTG	Arpp19-external30	1.075418035	0.14276415
ENSMUST00000167885.8:chr9:+|540:450:528|external|GTG	Arpp19-external31	1.075418035	0.14276415
ENSMUST00000168166.8:chr9:+|3944:382:460|external|GTG	Arpp19-external32	1.075418035	0.14276415
ENSMUST00000168301.2:chr9:+|599:438:516|external|GTG	Arpp19-external33	1.075418035	0.14276415
ENSMUST00000169492.8:chr9:+|3963:382:460|external|GTG	Arpp19-external34	1.075418035	0.14276415
ENSMUST00000170308.8:chr9:+|429:323:401|external|GTG	Arpp19-external35	1.075418035	0.14276415
ENSMUST00000170310.2:chr9:+|899:248:326|external|GTG	Arpp19-external36	1.075418035	0.14276415
ENSMUST00000079125.8:chr2:-|803:464:773|external|ACG	Scand1-external2	0.987021159	0.142778307
ENSMUST00000236649.2:chr18:+|2822:495:1593|external|GTG	Rnf14-external2	-0.357983959	0.143085432
ENSMUST00000162711.2:chr12:+|914:231:768|external|TTG	Psma6-external1	-0.473492697	0.144682034
ENSMUST00000035608.10:chr16:+|2530:782:1433|external|ACG	Olig2-external5	0.961602787	0.144705769
ENSMUST00000236649.2:chr18:+|2822:498:1593|external|GTG	Rnf14-external3	-0.357192209	0.144717086
ENSMUST00000004316.15:chr10:+|2654:1632:1824|external|TTG	Psap-external6	-0.386367919	0.145457723
ENSMUST00000105465.8:chr10:+|2646:1627:1819|external|TTG	Psap-external7	-0.386367919	0.145457723
ENSMUST00000165878.2:chr10:+|2564:1542:1734|external|TTG	Psap-external8	-0.386367919	0.145457723
ENSMUST00000177779.8:chr10:+|2657:1635:1827|external|TTG	Psap-external9	-0.386367919	0.145457723
ENSMUST00000179238.8:chr10:+|2657:1635:1827|external|TTG	Psap-external10	-0.386367919	0.145457723
ENSMUST00000048967.9:chr8:-|2117:1503:1554|external|GTG	Cpe-external2	-0.571635613	0.146174783
ENSMUST00000236649.2:chr18:+|2822:501:1593|external|CTG	Rnf14-external4	-0.357900008	0.146754976
ENSMUST00000115731.10:chr16:+|1747:1013:1163|external|GTG	Mapk1-external10	-0.678870927	0.147161614
ENSMUST00000232611.2:chr16:+|2390:1210:1426|external|TTG	Mapk1-external11	-0.792790595	0.148058334
ENSMUST00000037843.7:chr16:-|1851:803:1478|external|CTG	Ubald1-external5	0.800677255	0.148576667
ENSMUST00000162711.2:chr12:+|914:207:768|external|CTG	Psma6-external2	-0.446976188	0.150964261
ENSMUST00000069107.14:chr16:+|5099:1144:1597|external|TTG	Mapk1-external12	-0.526120858	0.151063497
ENSMUST00000231821.2:chr16:+|659:148:601|external|TTG	Mapk1-external13	-0.526120858	0.151063497
ENSMUST00000030398.10:chr4:+|3260:1515:1791|external|ATG	Slc2a1-external15	0.946285971	0.151204092
ENSMUST00000102476.5:chr2:+|860:315:426|external|CTG	B2m-external2	-0.540826438	0.152682732
ENSMUST00000211956.2:chr8:+|470:115:286|external|GTG	Cx3cl1-external3	0.479251124	0.154028667
ENSMUST00000232611.2:chr16:+|2390:1189:1426|external|ATG	Mapk1-external14	-0.645116555	0.154420691
ENSMUST00000030051.6:chr4:-|1051:353:686|external|ATG	Txn1-external2	-0.889047703	0.155272526
ENSMUST00000162711.2:chr12:+|914:222:768|external|GTG	Psma6-external3	-0.461568445	0.155391864
ENSMUST00000182500.8:chr19:-|3307:137:2102|external|ATG	Xpnpep1-external1	-0.498364019	0.155532518	representative
ENSMUST00000236456.2:chr19:-|2216:137:1901|external|ATG	Xpnpep1-external2	-0.498364019	0.155532518	representative
ENSMUST00000118765.8:chr5:+|713:243:366|external|ATG	Vps29-external1	-2.078289854	0.156888035	representative
ENSMUST00000154356.8:chr9:+|3548:1909:2560|external|ATG	Ctnnb1-external4	-0.359010021	0.156998578	representative
ENSMUST00000176010.8:chr10:-|582:243:351|external|GTG	Rpl41-external1	0.458433115	0.157181762
ENSMUST00000176683.8:chr10:-|437:98:206|external|GTG	Rpl41-external2	0.458433115	0.157181762
ENSMUST00000177163.8:chr10:-|544:205:313|external|GTG	Rpl41-external3	0.458433115	0.157181762
ENSMUST00000102476.5:chr2:+|860:330:426|external|CTG	B2m-external3	-0.553970444	0.157373789
ENSMUST00000236649.2:chr18:+|2822:513:1593|external|ATG	Rnf14-external5	-0.352363488	0.157410173	representative
ENSMUST00000030637.14:chr4:-|3681:2565:2733|external|CTG	Ncdn-external2	0.65435392	0.157774909
ENSMUST00000154356.8:chr9:+|3548:1903:2560|external|GTG	Ctnnb1-external5	-0.358564817	0.158098273
ENSMUST00000028177.11:chr2:+|2757:1442:1823|external|CTG	Olfm1-external7	-0.411599325	0.158785261
ENSMUST00000100244.10:chr2:+|2686:1371:1752|external|CTG	Olfm1-external8	-0.411599325	0.158785261
ENSMUST00000113920.8:chr2:+|2513:1472:1853|external|CTG	Olfm1-external9	-0.411599325	0.158785261
ENSMUST00000028177.11:chr2:+|2757:1331:1823|external|ATG	Olfm1-external10	-0.382173746	0.160483508
ENSMUST00000100244.10:chr2:+|2686:1260:1752|external|ATG	Olfm1-external11	-0.382173746	0.160483508
ENSMUST00000113920.8:chr2:+|2513:1361:1853|external|ATG	Olfm1-external12	-0.382173746	0.160483508
ENSMUST00000022639.8:chr14:+|3380:1593:1827|external|CTG	Nefl-external13	1.064609684	0.161116051
ENSMUST00000022639.8:chr14:+|3380:1506:1827|external|ATG	Nefl-external14	0.880780935	0.163873081
ENSMUST00000069107.14:chr16:+|5099:1213:1597|external|CTG	Mapk1-external15	-0.792985146	0.163879708
ENSMUST00000231821.2:chr16:+|659:217:601|external|CTG	Mapk1-external16	-0.792985146	0.163879708
ENSMUST00000037843.7:chr16:-|1851:782:1478|external|CTG	Ubald1-external6	0.77796068	0.164608214
ENSMUST00000115345.8:chrX:-|3261:1924:2299|external|CTG	Syn1-external4	0.450421433	0.164960028
ENSMUST00000182371.8:chr9:-|2986:561:2520|external|TTG	Rbm5-external1	-0.581427922	0.165303199
ENSMUST00000182371.8:chr9:-|2986:564:2520|external|GTG	Rbm5-external2	-0.581427922	0.165303199
ENSMUST00000115345.8:chrX:-|3261:1834:2299|external|CTG	Syn1-external5	0.447797161	0.166743478
ENSMUST00000079125.8:chr2:-|803:461:773|external|CTG	Scand1-external3	0.923409867	0.168578832
ENSMUST00000115345.8:chrX:-|3261:2098:2299|external|CTG	Syn1-external6	0.470047679	0.170489707
ENSMUST00000162711.2:chr12:+|914:243:768|external|ACG	Psma6-external4	-0.464458137	0.171709565
ENSMUST00000072580.12:chr7:+|4807:1898:4580|external|CTG	Lmtk3-external1	0.580640363	0.174500107
ENSMUST00000120005.10:chr7:+|4997:2053:4735|external|CTG	Lmtk3-external2	0.580640363	0.174500107
ENSMUST00000209617.2:chr7:+|5051:2107:4789|external|CTG	Lmtk3-external3	0.580640363	0.174500107
ENSMUST00000154219.8:chr3:+|1945:62:1631|external|ATG	Eif2a-external1	-0.606597726	0.175595747	representative
ENSMUST00000143506.8:chr18:+|433:242:272|external|ACG	Mbp-external1	-0.478750969	0.175931551
ENSMUST00000232611.2:chr16:+|2390:1144:1426|external|TTG	Mapk1-external17	-0.511184868	0.179076281
ENSMUST00000028177.11:chr2:+|2757:1538:1823|external|ACG	Olfm1-external13	-0.455425294	0.184604719
ENSMUST00000100244.10:chr2:+|2686:1467:1752|external|ACG	Olfm1-external14	-0.455425294	0.184604719
ENSMUST00000113920.8:chr2:+|2513:1568:1853|external|ACG	Olfm1-external15	-0.455425294	0.184604719
ENSMUST00000072580.12:chr7:+|4807:1658:4580|external|ACG	Lmtk3-external4	0.557725412	0.186187752
ENSMUST00000120005.10:chr7:+|4997:1813:4735|external|ACG	Lmtk3-external5	0.557725412	0.186187752
ENSMUST00000209617.2:chr7:+|5051:1867:4789|external|ACG	Lmtk3-external6	0.557725412	0.186187752
ENSMUST00000033497.9:chrX:-|1104:746:917|external|ATG	Pqbp1-external1	1.132523227	0.186265981
ENSMUST00000115655.8:chrX:-|1148:854:1025|external|ATG	Pqbp1-external2	1.132523227	0.186265981
ENSMUST00000040202.15:chr7:-|3853:2723:3419|external|ACG	Atxn2l-external1	0.589301612	0.187937591
ENSMUST00000130924.8:chr3:+|1958:300:831|external|ACG	Prkab2-external1	-1.398056223	0.188660493
ENSMUST00000069107.14:chr16:+|5099:1150:1597|external|TTG	Mapk1-external18	-0.519204775	0.189169021
ENSMUST00000231821.2:chr16:+|659:154:601|external|TTG	Mapk1-external19	-0.519204775	0.189169021
ENSMUST00000030572.10:chr4:-|1525:573:822|external|ACG	Hpca-external7	0.464011109	0.189405093
ENSMUST00000095807.10:chr4:-|1666:708:957|external|ACG	Hpca-external8	0.464011109	0.189405093
ENSMUST00000115731.10:chr16:+|1747:1016:1163|external|ATG	Mapk1-external20	-0.693154032	0.189405093
ENSMUST00000116442.9:chr4:-|1568:1300:1549|external|ACG	Hpca-external9	0.464011109	0.189405093
ENSMUST00000116444.10:chr4:-|1847:889:1138|external|ACG	Hpca-external10	0.464011109	0.189405093
ENSMUST00000139450.8:chr4:-|812:558:807|external|ACG	Hpca-external11	0.464011109	0.189405093
ENSMUST00000164649.8:chr4:-|1626:674:923|external|ACG	Hpca-external12	0.464011109	0.189405093
ENSMUST00000182500.8:chr19:-|3307:161:2102|external|CTG	Xpnpep1-external3	-0.477840111	0.190797355
ENSMUST00000236456.2:chr19:-|2216:161:1901|external|CTG	Xpnpep1-external4	-0.477840111	0.190797355
ENSMUST00000021860.7:chr13:+|1134:536:749|external|GTG	Ly86-external1	-2.093771328	0.19185592
ENSMUST00000121820.9:chr10:+|5238:1358:1526|external|ATG	Spock2-external1	-1.161837186	0.193100848
ENSMUST00000165024.3:chr10:+|3699:1109:1277|external|ATG	Spock2-external2	-1.161837186	0.193100848
ENSMUST00000072580.12:chr7:+|4807:2159:4580|external|TTG	Lmtk3-external7	0.587942137	0.193255995
ENSMUST00000120005.10:chr7:+|4997:2314:4735|external|TTG	Lmtk3-external8	0.587942137	0.193255995
ENSMUST00000209617.2:chr7:+|5051:2368:4789|external|TTG	Lmtk3-external9	0.587942137	0.193255995
ENSMUST00000072580.12:chr7:+|4807:2135:4580|external|CTG	Lmtk3-external10	0.587811603	0.193270417
ENSMUST00000120005.10:chr7:+|4997:2290:4735|external|CTG	Lmtk3-external11	0.587811603	0.193270417
ENSMUST00000209617.2:chr7:+|5051:2344:4789|external|CTG	Lmtk3-external12	0.587811603	0.193270417
ENSMUST00000034285.14:chr8:-|1596:384:963|external|ATG	Cotl1-external1	-0.746352314	0.193759484
ENSMUST00000168698.2:chr8:-|1520:362:890|external|ATG	Cotl1-external2	-0.746352314	0.193759484
ENSMUST00000232611.2:chr16:+|2390:1213:1426|external|CTG	Mapk1-external21	-0.769574708	0.193819697
ENSMUST00000182500.8:chr19:-|3307:173:2102|external|CTG	Xpnpep1-external5	-0.478968111	0.196562438
ENSMUST00000236456.2:chr19:-|2216:173:1901|external|CTG	Xpnpep1-external6	-0.478968111	0.196562438
ENSMUST00000136513.2:chr2:-|4311:313:901|external|CTG	Napb-external1	-0.435568442	0.198050371
ENSMUST00000136513.2:chr2:-|4311:319:901|external|ATG	Napb-external2	-0.433470548	0.198426607
ENSMUST00000130924.8:chr3:+|1958:258:831|external|ATG	Prkab2-external2	-1.364214192	0.198718762	representative
ENSMUST00000182500.8:chr19:-|3307:149:2102|external|GTG	Xpnpep1-external7	-0.475131835	0.199910209
ENSMUST00000236456.2:chr19:-|2216:149:1901|external|GTG	Xpnpep1-external8	-0.475131835	0.199910209
ENSMUST00000002817.12:chr11:-|1872:1637:1859|external|GTG	Camk2b-external1	0.470060094	0.200397547
ENSMUST00000019133.11:chr11:-|2223:1996:2218|external|GTG	Camk2b-external2	0.470060094	0.200397547
ENSMUST00000066431.14:chr11:-|1603:1368:1590|external|GTG	Camk2b-external3	0.470060094	0.200397547
ENSMUST00000090443.10:chr11:-|4004:1769:1991|external|GTG	Camk2b-external4	0.470060094	0.200397547
ENSMUST00000093355.12:chr11:-|1973:1735:1957|external|GTG	Camk2b-external5	0.470060094	0.200397547
ENSMUST00000109812.9:chr11:-|1875:1536:1758|external|GTG	Camk2b-external6	0.470060094	0.200397547
ENSMUST00000109813.9:chr11:-|4023:1760:1982|external|GTG	Camk2b-external7	0.470060094	0.200397547
ENSMUST00000109815.9:chr11:-|3780:1575:1797|external|GTG	Camk2b-external8	0.470060094	0.200397547
ENSMUST00000123766.8:chr13:+|3532:359:1649|external|ATG	Lpcat1-external4	-0.825927761	0.201248558
ENSMUST00000072580.12:chr7:+|4807:2093:4580|external|CTG	Lmtk3-external13	0.580509895	0.204175129
ENSMUST00000120005.10:chr7:+|4997:2248:4735|external|CTG	Lmtk3-external14	0.580509895	0.204175129
ENSMUST00000209617.2:chr7:+|5051:2302:4789|external|CTG	Lmtk3-external15	0.580509895	0.204175129
ENSMUST00000182500.8:chr19:-|3307:185:2102|external|ATG	Xpnpep1-external9	-0.475519113	0.205587813
ENSMUST00000236456.2:chr19:-|2216:185:1901|external|ATG	Xpnpep1-external10	-0.475519113	0.205587813
ENSMUST00000135678.2:chr18:+|774:311:473|external|GTG	Atp5a1-external5	-0.44195911	0.205875533
ENSMUST00000182371.8:chr9:-|2986:588:2520|external|ATG	Rbm5-external3	-0.569473741	0.208288911	representative
ENSMUST00000184399.8:chr9:+|2808:425:2426|external|ATG	Zfp280d-external1	-2.188784933	0.208461883	representative
ENSMUST00000072580.12:chr7:+|4807:2099:4580|external|CTG	Lmtk3-external16	0.572958539	0.20980345
ENSMUST00000120005.10:chr7:+|4997:2254:4735|external|CTG	Lmtk3-external17	0.572958539	0.20980345
ENSMUST00000209617.2:chr7:+|5051:2308:4789|external|CTG	Lmtk3-external18	0.572958539	0.20980345
ENSMUST00000123766.8:chr13:+|3532:350:1649|external|ATG	Lpcat1-external5	-0.812537779	0.20987373	representative
ENSMUST00000072580.12:chr7:+|4807:1820:4580|external|CTG	Lmtk3-external19	0.549545279	0.212179998
ENSMUST00000120005.10:chr7:+|4997:1975:4735|external|CTG	Lmtk3-external20	0.549545279	0.212179998
ENSMUST00000209617.2:chr7:+|5051:2029:4789|external|CTG	Lmtk3-external21	0.549545279	0.212179998
ENSMUST00000033497.9:chrX:-|1104:788:917|external|ACG	Pqbp1-external3	1.260023785	0.214366162
ENSMUST00000115655.8:chrX:-|1148:896:1025|external|ACG	Pqbp1-external4	1.260023785	0.214366162
ENSMUST00000172207.8:chr16:+|3001:166:2833|external|CTG	Psmd2-external1	-0.349808666	0.215000953
ENSMUST00000172207.8:chr16:+|3001:193:2833|external|GTG	Psmd2-external2	-0.349808666	0.215000953
ENSMUST00000030572.10:chr4:-|1525:570:822|external|ATG	Hpca-external13	0.431893972	0.216951565
ENSMUST00000095807.10:chr4:-|1666:705:957|external|ATG	Hpca-external14	0.431893972	0.216951565
ENSMUST00000116442.9:chr4:-|1568:1297:1549|external|ATG	Hpca-external15	0.431893972	0.216951565
ENSMUST00000116444.10:chr4:-|1847:886:1138|external|ATG	Hpca-external16	0.431893972	0.216951565
ENSMUST00000139450.8:chr4:-|812:555:807|external|ATG	Hpca-external17	0.431893972	0.216951565
ENSMUST00000164649.8:chr4:-|1626:671:923|external|ATG	Hpca-external18	0.431893972	0.216951565
ENSMUST00000069107.14:chr16:+|5099:1198:1597|external|GTG	Mapk1-external22	-0.632328582	0.217208644
ENSMUST00000231821.2:chr16:+|659:202:601|external|GTG	Mapk1-external23	-0.632328582	0.217208644
ENSMUST00000091752.5:chr13:-|630:371:536|external|CTG	H3c3-external1	0.825165884	0.218973021
ENSMUST00000169745.8:chr13:-|4143:950:3887|external|GTG	Agtpbp1-external1	-0.525704955	0.219438005
ENSMUST00000154219.8:chr3:+|1945:155:1631|external|TTG	Eif2a-external2	-0.61581629	0.219531171
ENSMUST00000170662.2:chr14:-|3799:1530:2340|external|GTG	Sox21-external1	0.893840708	0.219686067
ENSMUST00000232611.2:chr16:+|2390:1150:1426|external|TTG	Mapk1-external24	-0.503999199	0.220241361
ENSMUST00000041543.9:chr5:+|2553:1896:2244|external|ACG	Vgf-external45	4.119299969	0.220679094
ENSMUST00000190827.7:chr5:+|2834:2177:2525|external|ACG	Vgf-external46	4.119299969	0.220679094
ENSMUST00000079125.8:chr2:-|803:542:773|external|ACG	Scand1-external4	1.090381609	0.222133155
ENSMUST00000072580.12:chr7:+|4807:1739:4580|external|CTG	Lmtk3-external22	0.542374563	0.22230534
ENSMUST00000120005.10:chr7:+|4997:1894:4735|external|CTG	Lmtk3-external23	0.542374563	0.22230534
ENSMUST00000209617.2:chr7:+|5051:1948:4789|external|CTG	Lmtk3-external24	0.542374563	0.22230534
ENSMUST00000072580.12:chr7:+|4807:2075:4580|external|GTG	Lmtk3-external25	0.568043376	0.224166956
ENSMUST00000120005.10:chr7:+|4997:2230:4735|external|GTG	Lmtk3-external26	0.568043376	0.224166956
ENSMUST00000209617.2:chr7:+|5051:2284:4789|external|GTG	Lmtk3-external27	0.568043376	0.224166956
ENSMUST00000033933.8:chr8:+|1860:625:1174|external|CTG	Saraf-external7	0.35392972	0.22458572
ENSMUST00000239436.2:chr8:+|1897:638:1187|external|CTG	Saraf-external8	0.35392972	0.22458572
ENSMUST00000033933.8:chr8:+|1860:700:1174|external|TTG	Saraf-external9	0.386439797	0.22535872
ENSMUST00000239436.2:chr8:+|1897:713:1187|external|TTG	Saraf-external10	0.386439797	0.22535872
ENSMUST00000028177.11:chr2:+|2757:1604:1823|external|TTG	Olfm1-external16	-0.586576598	0.226404532
ENSMUST00000100244.10:chr2:+|2686:1533:1752|external|TTG	Olfm1-external17	-0.586576598	0.226404532
ENSMUST00000113920.8:chr2:+|2513:1634:1853|external|TTG	Olfm1-external18	-0.586576598	0.226404532
ENSMUST00000182500.8:chr19:-|3307:203:2102|external|GTG	Xpnpep1-external11	-0.461868903	0.226541414
ENSMUST00000236456.2:chr19:-|2216:203:1901|external|GTG	Xpnpep1-external12	-0.461868903	0.226541414
ENSMUST00000028177.11:chr2:+|2757:1676:1823|external|ACG	Olfm1-external19	-0.91097613	0.228106669
ENSMUST00000100244.10:chr2:+|2686:1605:1752|external|ACG	Olfm1-external20	-0.91097613	0.228106669
ENSMUST00000113920.8:chr2:+|2513:1706:1853|external|ACG	Olfm1-external21	-0.91097613	0.228106669
ENSMUST00000156679.2:chr15:-|5661:610:1699|external|CTG	Ankrd33b-external1	1.474297607	0.228616098
ENSMUST00000156679.2:chr15:-|5661:613:1699|external|CTG	Ankrd33b-external2	1.474297607	0.228616098
ENSMUST00000156679.2:chr15:-|5661:634:1699|external|GTG	Ankrd33b-external3	1.474297607	0.228616098
ENSMUST00000156679.2:chr15:-|5661:652:1699|external|ATG	Ankrd33b-external4	1.474297607	0.228616098
ENSMUST00000156679.2:chr15:-|5661:703:1699|external|TTG	Ankrd33b-external5	1.474297607	0.228616098
ENSMUST00000156679.2:chr15:-|5661:706:1699|external|ATG	Ankrd33b-external6	1.474297607	0.228616098	representative
ENSMUST00000184399.8:chr9:+|2808:470:2426|external|CTG	Zfp280d-external2	-2.160847124	0.230456788
ENSMUST00000041543.9:chr5:+|2553:1908:2244|external|CTG	Vgf-external47	4.070050366	0.230564878
ENSMUST00000190827.7:chr5:+|2834:2189:2525|external|CTG	Vgf-external48	4.070050366	0.230564878
ENSMUST00000032571.10:chr7:+|8372:678:1842|external|GTG	Nova2-external3	0.602603894	0.23180956
ENSMUST00000220302.2:chr7:+|8372:678:1842|external|GTG	Nova2-external4	0.602603894	0.23180956
ENSMUST00000238368.2:chr9:+|5699:1549:3076|external|CTG	Nedd4-external1	-0.291321304	0.23180956
ENSMUST00000238368.2:chr9:+|5699:1699:3076|external|TTG	Nedd4-external2	-0.291321304	0.23180956
ENSMUST00000130924.8:chr3:+|1958:234:831|external|CTG	Prkab2-external3	-1.322689898	0.231823101
ENSMUST00000121820.9:chr10:+|5238:1373:1526|external|GTG	Spock2-external3	-1.143814545	0.231926589
ENSMUST00000165024.3:chr10:+|3699:1124:1277|external|GTG	Spock2-external4	-1.143814545	0.231926589
ENSMUST00000238368.2:chr9:+|5699:1507:3076|external|ATG	Nedd4-external3	-0.27394164	0.231944173	representative
ENSMUST00000162711.2:chr12:+|914:273:768|external|ATG	Psma6-external5	-0.448298312	0.234071783
ENSMUST00000025110.5:chr18:-|3892:1402:1669|external|TTG	Syt4-external1	1.085047411	0.234458317
ENSMUST00000130924.8:chr3:+|1958:222:831|external|ACG	Prkab2-external4	-1.320473383	0.234704603
ENSMUST00000115731.10:chr16:+|1747:1046:1163|external|TTG	Mapk1-external25	-0.785331325	0.238988985
ENSMUST00000136513.2:chr2:-|4311:310:901|external|ATG	Napb-external3	-0.404244416	0.239263034
ENSMUST00000160326.8:chr16:-|4488:330:3309|external|TTG	Usp7-external1	-0.542924187	0.239902586
ENSMUST00000154219.8:chr3:+|1945:143:1631|external|ATG	Eif2a-external3	-0.59127808	0.241514617
ENSMUST00000102476.5:chr2:+|860:345:426|external|ACG	B2m-external4	-0.526189378	0.241775789
ENSMUST00000154219.8:chr3:+|1945:167:1631|external|ATG	Eif2a-external4	-0.61327083	0.243056933
ENSMUST00000128230.8:chr11:+|2336:263:2249|external|CTG	Tsr1-external1	-0.763185192	0.243377169
ENSMUST00000107094.2:chr4:-|3189:1917:1977|external|GTG	Jun-external1	1.218872023	0.24438587
ENSMUST00000123766.8:chr13:+|3532:335:1649|external|CTG	Lpcat1-external6	-0.788128262	0.244511109
ENSMUST00000002817.12:chr11:-|1872:1655:1859|external|ACG	Camk2b-external9	0.538454276	0.244626455
ENSMUST00000019133.11:chr11:-|2223:2014:2218|external|ACG	Camk2b-external10	0.538454276	0.244626455
ENSMUST00000066431.14:chr11:-|1603:1386:1590|external|ACG	Camk2b-external11	0.538454276	0.244626455
ENSMUST00000090443.10:chr11:-|4004:1787:1991|external|ACG	Camk2b-external12	0.538454276	0.244626455
ENSMUST00000093355.12:chr11:-|1973:1753:1957|external|ACG	Camk2b-external13	0.538454276	0.244626455
ENSMUST00000109812.9:chr11:-|1875:1554:1758|external|ACG	Camk2b-external14	0.538454276	0.244626455
ENSMUST00000109813.9:chr11:-|4023:1778:1982|external|ACG	Camk2b-external15	0.538454276	0.244626455
ENSMUST00000109815.9:chr11:-|3780:1593:1797|external|ACG	Camk2b-external16	0.538454276	0.244626455
ENSMUST00000136513.2:chr2:-|4311:286:901|external|ATG	Napb-external4	-0.382359302	0.245771214
ENSMUST00000121820.9:chr10:+|5238:1376:1526|external|ATG	Spock2-external5	-1.141711736	0.247472868
ENSMUST00000165024.3:chr10:+|3699:1127:1277|external|ATG	Spock2-external6	-1.141711736	0.247472868
ENSMUST00000160326.8:chr16:-|4488:408:3309|external|GTG	Usp7-external2	-0.546924295	0.249543288
ENSMUST00000160326.8:chr16:-|4488:411:3309|external|CTG	Usp7-external3	-0.546924295	0.249543288
ENSMUST00000072580.12:chr7:+|4807:2066:4580|external|CTG	Lmtk3-external28	0.559366604	0.251033244
ENSMUST00000120005.10:chr7:+|4997:2221:4735|external|CTG	Lmtk3-external29	0.559366604	0.251033244
ENSMUST00000209617.2:chr7:+|5051:2275:4789|external|CTG	Lmtk3-external30	0.559366604	0.251033244
ENSMUST00000044324.9:chr15:-|4719:712:1666|external|TTG	Ankrd33b-external7	1.520166358	0.251316537
ENSMUST00000044324.9:chr15:-|4719:715:1666|external|CTG	Ankrd33b-external8	1.520166358	0.251316537
ENSMUST00000232611.2:chr16:+|2390:1198:1426|external|GTG	Mapk1-external26	-0.612536357	0.25203738
ENSMUST00000028177.11:chr2:+|2757:1370:1823|external|ACG	Olfm1-external22	-0.344707908	0.252411667
ENSMUST00000100244.10:chr2:+|2686:1299:1752|external|ACG	Olfm1-external23	-0.344707908	0.252411667
ENSMUST00000113920.8:chr2:+|2513:1400:1853|external|ACG	Olfm1-external24	-0.344707908	0.252411667
ENSMUST00000033933.8:chr8:+|1860:754:1174|external|CTG	Saraf-external11	0.454087356	0.252683401
ENSMUST00000239436.2:chr8:+|1897:767:1187|external|CTG	Saraf-external12	0.454087356	0.252683401
ENSMUST00000154219.8:chr3:+|1945:107:1631|external|CTG	Eif2a-external5	-0.575071297	0.253337293
ENSMUST00000109083.2:chr2:+|730:206:290|external|ATG	Gnas-external4	-0.623256579	0.253386428
ENSMUST00000133356.8:chr2:+|791:267:351|external|ATG	Gnas-external5	-0.623256579	0.253386428
ENSMUST00000028177.11:chr2:+|2757:1409:1823|external|ACG	Olfm1-external25	-0.358188996	0.255446209
ENSMUST00000100244.10:chr2:+|2686:1338:1752|external|ACG	Olfm1-external26	-0.358188996	0.255446209
ENSMUST00000113920.8:chr2:+|2513:1439:1853|external|ACG	Olfm1-external27	-0.358188996	0.255446209
ENSMUST00000115345.8:chrX:-|3261:2170:2299|external|CTG	Syn1-external7	0.563312172	0.256098621
ENSMUST00000130924.8:chr3:+|1958:243:831|external|CTG	Prkab2-external5	-1.301760281	0.257179498
ENSMUST00000065482.6:chr3:-|1923:749:938|external|ACG	Mllt11-external1	-0.436080677	0.260398222
ENSMUST00000196025.5:chr3:-|624:344:533|external|ACG	Mllt11-external2	-0.436080677	0.260398222
ENSMUST00000198948.5:chr3:-|793:523:712|external|ACG	Mllt11-external3	-0.436080677	0.260398222
ENSMUST00000022639.8:chr14:+|3380:1578:1827|external|CTG	Nefl-external15	0.94416775	0.262473231
ENSMUST00000033933.8:chr8:+|1860:604:1174|external|CTG	Saraf-external13	0.347925628	0.263151952
ENSMUST00000239436.2:chr8:+|1897:617:1187|external|CTG	Saraf-external14	0.347925628	0.263151952
ENSMUST00000069107.14:chr16:+|5099:1201:1597|external|ATG	Mapk1-external27	-0.64290204	0.264301173
ENSMUST00000231821.2:chr16:+|659:205:601|external|ATG	Mapk1-external28	-0.64290204	0.264301173
ENSMUST00000028177.11:chr2:+|2757:1595:1823|external|ACG	Olfm1-external28	-0.54555833	0.265202718
ENSMUST00000100244.10:chr2:+|2686:1524:1752|external|ACG	Olfm1-external29	-0.54555833	0.265202718
ENSMUST00000113920.8:chr2:+|2513:1625:1853|external|ACG	Olfm1-external30	-0.54555833	0.265202718
ENSMUST00000169745.8:chr13:-|4143:971:3887|external|GTG	Agtpbp1-external2	-0.516742669	0.266380971
ENSMUST00000036719.12:chr2:-|6533:4818:5118|external|GTG	Prex1-external1	1.405532502	0.266664249
ENSMUST00000099080.9:chr2:-|5818:4721:5021|external|GTG	Prex1-external2	1.405532502	0.266664249
ENSMUST00000109246.2:chr2:-|2386:1295:1595|external|GTG	Prex1-external3	1.405532502	0.266664249
ENSMUST00000168334.8:chr14:+|4032:413:2006|external|ATG	Ncoa4-external1	-0.584852084	0.26677188	representative
ENSMUST00000041096.4:chrX:+|2193:832:940|external|ACG	Pcsk1n-external7	-1.038778281	0.267247948
ENSMUST00000128230.8:chr11:+|2336:272:2249|external|CTG	Tsr1-external2	-0.750442575	0.267371661
ENSMUST00000057343.16:chr10:+|1765:1121:1619|external|GTG	Ptbp1-external1	0.795389341	0.270638427
ENSMUST00000041543.9:chr5:+|2553:1797:2244|external|ATG	Vgf-external49	4.079031221	0.273097831
ENSMUST00000190827.7:chr5:+|2834:2078:2525|external|ATG	Vgf-external50	4.079031221	0.273097831
ENSMUST00000028177.11:chr2:+|2757:1688:1823|external|ATG	Olfm1-external31	-0.983582794	0.274157258
ENSMUST00000100244.10:chr2:+|2686:1617:1752|external|ATG	Olfm1-external32	-0.983582794	0.274157258
ENSMUST00000113920.8:chr2:+|2513:1718:1853|external|ATG	Olfm1-external33	-0.983582794	0.274157258
ENSMUST00000198174.2:chr3:+|2584:316:1732|external|TTG	Csde1-external1	-0.300302902	0.275485324
ENSMUST00000136513.2:chr2:-|4311:292:901|external|CTG	Napb-external5	-0.375739072	0.275722016
ENSMUST00000023036.7:chr15:+|1675:193:448|external|TTG	Rbx1-external1	-0.806857047	0.277381514
ENSMUST00000030637.14:chr4:-|3681:2578:2923|external|GTG	Ncdn-external3	0.832666166	0.279239051
ENSMUST00000200955.4:chr5:-|5373:1408:3352|external|TTG	Atp8a1-external1	-0.359727547	0.27926926
ENSMUST00000058470.16:chr11:-|6740:5063:6353|external|CTG	Polr2a-external1	0.497307495	0.280835083
ENSMUST00000028177.11:chr2:+|2757:1376:1823|external|ATG	Olfm1-external34	-0.335776319	0.282864215
ENSMUST00000100244.10:chr2:+|2686:1305:1752|external|ATG	Olfm1-external35	-0.335776319	0.282864215
ENSMUST00000113920.8:chr2:+|2513:1406:1853|external|ATG	Olfm1-external36	-0.335776319	0.282864215
ENSMUST00000058470.16:chr11:-|6740:5060:6353|external|GTG	Polr2a-external2	0.494770907	0.28308492
ENSMUST00000162711.2:chr12:+|914:261:768|external|GTG	Psma6-external6	-0.425504106	0.283295702
ENSMUST00000005548.8:chr8:+|1569:869:1028|external|CTG	Hmox1-external1	-2.409824363	0.283881561
ENSMUST00000001204.8:chr12:+|3987:606:642|external|ATG	Calm1-external1	0.665960309	0.284265522
ENSMUST00000110082.11:chr12:+|4115:726:762|external|ATG	Calm1-external2	0.665960309	0.284265522
ENSMUST00000078976.9:chr15:-|4417:450:525|external|TTG	Zfp706-external1	-0.701904693	0.285084061
ENSMUST00000226453.2:chr15:-|517:322:397|external|TTG	Zfp706-external2	-0.701904693	0.285084061
ENSMUST00000226671.2:chr15:-|447:267:342|external|TTG	Zfp706-external3	-0.701904693	0.285084061
ENSMUST00000066401.7:chr7:-|1922:1132:1375|external|GTG	Ctsd-external11	-0.306823325	0.286189198
ENSMUST00000151120.9:chr7:-|2127:1331:1574|external|GTG	Ctsd-external12	-0.306823325	0.286189198
ENSMUST00000072580.12:chr7:+|4807:1979:4580|external|CTG	Lmtk3-external31	0.543717958	0.287338535
ENSMUST00000120005.10:chr7:+|4997:2134:4735|external|CTG	Lmtk3-external32	0.543717958	0.287338535
ENSMUST00000209617.2:chr7:+|5051:2188:4789|external|CTG	Lmtk3-external33	0.543717958	0.287338535
ENSMUST00000168334.8:chr14:+|4032:401:2006|external|TTG	Ncoa4-external2	-0.566809283	0.288907165
ENSMUST00000225583.2:chr13:+|2719:1370:1502|external|CTG	Ntrk2-external1	-0.76865592	0.2908298
ENSMUST00000033933.8:chr8:+|1860:676:1174|external|TTG	Saraf-external15	0.362132391	0.29289093
ENSMUST00000239436.2:chr8:+|1897:689:1187|external|TTG	Saraf-external16	0.362132391	0.29289093
ENSMUST00000023241.12:chr15:-|906:495:663|external|CTG	Ly6h-external1	1.26024257	0.293717088
ENSMUST00000065417.15:chr15:-|985:572:740|external|CTG	Ly6h-external2	1.26024257	0.293717088
ENSMUST00000126129.8:chr15:-|1813:486:654|external|CTG	Ly6h-external3	1.26024257	0.293717088
ENSMUST00000127095.8:chr15:-|1336:922:1090|external|CTG	Ly6h-external4	1.26024257	0.293717088
ENSMUST00000163116.8:chr15:-|2801:486:654|external|CTG	Ly6h-external5	1.26024257	0.293717088
ENSMUST00000033933.8:chr8:+|1860:688:1174|external|TTG	Saraf-external17	0.367886922	0.294409783
ENSMUST00000239436.2:chr8:+|1897:701:1187|external|TTG	Saraf-external18	0.367886922	0.294409783
ENSMUST00000033915.9:chr8:+|3215:1167:1395|external|ATG	Gpm6a-external4	0.345554281	0.294428493
ENSMUST00000200955.4:chr5:-|5373:1330:3352|external|ATG	Atp8a1-external2	-0.349488738	0.294639052	representative
ENSMUST00000028177.11:chr2:+|2757:1421:1823|external|TTG	Olfm1-external37	-0.348515243	0.295158628
ENSMUST00000100244.10:chr2:+|2686:1350:1752|external|TTG	Olfm1-external38	-0.348515243	0.295158628
ENSMUST00000113920.8:chr2:+|2513:1451:1853|external|TTG	Olfm1-external39	-0.348515243	0.295158628
ENSMUST00000162711.2:chr12:+|914:264:768|external|ATG	Psma6-external7	-0.421414486	0.295159564	representative
ENSMUST00000123766.8:chr13:+|3532:326:1649|external|GTG	Lpcat1-external7	-0.755493858	0.295436704
ENSMUST00000127274.8:chr6:-|565:53:284|external|GTG	Eno2-external1	0.5599932	0.296664404
ENSMUST00000138770.8:chr6:-|616:52:283|external|GTG	Eno2-external2	0.5599932	0.296664404
ENSMUST00000136513.2:chr2:-|4311:304:901|external|TTG	Napb-external6	-0.390023905	0.296805219
ENSMUST00000200955.4:chr5:-|5373:1387:3352|external|CTG	Atp8a1-external3	-0.354357204	0.296853091
ENSMUST00000102536.11:chr4:-|833:378:597|external|TTG	Rpl11-external1	-0.83177335	0.297914709
ENSMUST00000022429.9:chr14:+|2165:822:894|external|GTG	Arf4-external4	0.794278438	0.29973968
ENSMUST00000112318.10:chr14:+|1367:468:540|external|GTG	Arf4-external5	0.794278438	0.29973968
ENSMUST00000144531.2:chr11:+|671:520:646|external|CTG	Naa38-external1	1.110249889	0.302754374
ENSMUST00000058470.16:chr11:-|6740:5078:6353|external|GTG	Polr2a-external3	0.488808689	0.303376005
ENSMUST00000058470.16:chr11:-|6740:5069:6353|external|CTG	Polr2a-external4	0.487533863	0.304429771
ENSMUST00000058470.16:chr11:-|6740:5072:6353|external|ATG	Polr2a-external5	0.487533863	0.304429771
ENSMUST00000022639.8:chr14:+|3380:1518:1827|external|CTG	Nefl-external16	0.862486202	0.305304111
ENSMUST00000232611.2:chr16:+|2390:1201:1426|external|ATG	Mapk1-external29	-0.622408796	0.305317525
ENSMUST00000028177.11:chr2:+|2757:1529:1823|external|ATG	Olfm1-external40	-0.405575129	0.307442273
ENSMUST00000100244.10:chr2:+|2686:1458:1752|external|ATG	Olfm1-external41	-0.405575129	0.307442273
ENSMUST00000113920.8:chr2:+|2513:1559:1853|external|ATG	Olfm1-external42	-0.405575129	0.307442273
ENSMUST00000114268.5:chr6:-|1280:615:867|external|GTG	Snca-external1	-0.424171694	0.307615287
ENSMUST00000163779.8:chr6:-|1188:519:771|external|GTG	Snca-external2	-0.424171694	0.307615287
ENSMUST00000029773.13:chr3:+|2049:1057:1438|external|ATG	Cnn3-external1	-0.480433847	0.308389209
ENSMUST00000197135.5:chr3:+|1242:646:1027|external|ATG	Cnn3-external2	-0.480433847	0.308389209
ENSMUST00000144531.2:chr11:+|671:484:646|external|CTG	Naa38-external2	1.005132996	0.309172325
ENSMUST00000204404.3:chr2:-|2128:189:1884|external|CTG	Scai-external1	-0.68395476	0.311441657
ENSMUST00000072376.13:chr18:+|3040:1616:1829|external|CTG	Rnf14-external6	-0.594214827	0.312527058
ENSMUST00000170811.8:chr18:+|2886:1464:1677|external|CTG	Rnf14-external7	-0.594214827	0.312527058
ENSMUST00000171461.3:chr18:+|3340:1929:2142|external|CTG	Rnf14-external8	-0.594214827	0.312527058
ENSMUST00000236116.2:chr18:+|2410:1649:1862|external|CTG	Rnf14-external9	-0.594214827	0.312527058
ENSMUST00000023036.7:chr15:+|1675:187:448|external|TTG	Rbx1-external2	-0.772311444	0.313161247
ENSMUST00000225950.2:chr13:+|2640:1370:1520|external|CTG	Ntrk2-external2	-0.749672582	0.31658465
ENSMUST00000033824.8:chr8:+|2229:1355:1670|external|CTG	Lamp1-external1	0.502944504	0.317561223
ENSMUST00000096232.6:chr16:+|3746:773:875|external|CTG	Cebpd-external4	1.321565791	0.317640358
ENSMUST00000033497.9:chrX:-|1104:806:917|external|CTG	Pqbp1-external5	1.297915426	0.318377016
ENSMUST00000115655.8:chrX:-|1148:914:1025|external|CTG	Pqbp1-external6	1.297915426	0.318377016
ENSMUST00000008036.9:chr9:-|499:329:494|external|CTG	Rplp1-external1	1.036980651	0.318433315
ENSMUST00000109083.2:chr2:+|730:200:290|external|ATG	Gnas-external6	-0.600990406	0.319002886
ENSMUST00000133356.8:chr2:+|791:261:351|external|ATG	Gnas-external7	-0.600990406	0.319002886
ENSMUST00000028177.11:chr2:+|2757:1493:1823|external|GTG	Olfm1-external43	-0.377396863	0.319390466
ENSMUST00000100244.10:chr2:+|2686:1422:1752|external|GTG	Olfm1-external44	-0.377396863	0.319390466
ENSMUST00000113920.8:chr2:+|2513:1523:1853|external|GTG	Olfm1-external45	-0.377396863	0.319390466
ENSMUST00000090443.10:chr11:-|4004:1773:2013|external|GTG	Camk2b-external17	0.444056197	0.320457409
ENSMUST00000109812.9:chr11:-|1875:1540:1780|external|GTG	Camk2b-external18	0.444056197	0.320457409
ENSMUST00000109813.9:chr11:-|4023:1764:2004|external|GTG	Camk2b-external19	0.444056197	0.320457409
ENSMUST00000109815.9:chr11:-|3780:1579:1819|external|GTG	Camk2b-external20	0.444056197	0.320457409
ENSMUST00000008036.9:chr9:-|499:335:494|external|CTG	Rplp1-external2	1.035381671	0.320618109
ENSMUST00000020118.5:chr10:+|2796:1528:1663|external|GTG	Dusp6-external1	3.437464296	0.322978782
ENSMUST00000024639.12:chr1:+|5195:1536:1767|external|CTG	Map2-external17	0.840671832	0.322978782
ENSMUST00000077355.12:chr1:+|5125:1464:1695|external|CTG	Map2-external18	0.840671832	0.322978782
ENSMUST00000114012.8:chr1:+|5119:1458:1689|external|CTG	Map2-external19	0.840671832	0.322978782
ENSMUST00000114013.8:chr1:+|6258:5992:6223|external|CTG	Map2-external20	0.840671832	0.322978782
ENSMUST00000114015.8:chr1:+|5440:1779:2010|external|CTG	Map2-external21	0.840671832	0.322978782
ENSMUST00000114017.8:chr1:+|4981:1875:2106|external|CTG	Map2-external22	0.840671832	0.322978782
ENSMUST00000114018.10:chr1:+|5303:1644:1875|external|CTG	Map2-external23	0.840671832	0.322978782
ENSMUST00000220291.2:chr10:+|2359:1090:1225|external|GTG	Dusp6-external2	3.437464296	0.322978782
ENSMUST00000239213.2:chr1:+|6259:5993:6224|external|CTG	Map2-external24	0.840671832	0.322978782
ENSMUST00000039259.7:chr10:+|5633:4035:4488|external|ATG	Agap2-external31	0.969366283	0.323528397
ENSMUST00000217941.2:chr10:+|5573:3975:4428|external|ATG	Agap2-external32	0.969366283	0.323528397
ENSMUST00000239120.2:chr10:+|4076:2478:2931|external|ATG	Agap2-external33	0.969366283	0.323528397
ENSMUST00000102536.11:chr4:-|833:396:597|external|ACG	Rpl11-external2	-0.836457954	0.32360417
ENSMUST00000102536.11:chr4:-|833:408:597|external|TTG	Rpl11-external3	-0.836457954	0.32360417
ENSMUST00000102536.11:chr4:-|833:417:597|external|ACG	Rpl11-external4	-0.836457954	0.32360417
ENSMUST00000036719.12:chr2:-|6533:4800:5118|external|CTG	Prex1-external4	1.301003209	0.324321718
ENSMUST00000096232.6:chr16:+|3746:728:875|external|ACG	Cebpd-external5	0.970490782	0.324321718
ENSMUST00000099080.9:chr2:-|5818:4703:5021|external|CTG	Prex1-external5	1.301003209	0.324321718
ENSMUST00000109246.2:chr2:-|2386:1277:1595|external|CTG	Prex1-external6	1.301003209	0.324321718
ENSMUST00000200955.4:chr5:-|5373:1354:3352|external|GTG	Atp8a1-external4	-0.34242256	0.324321718
ENSMUST00000033933.8:chr8:+|1860:661:1174|external|GTG	Saraf-external19	0.351039439	0.324420644
ENSMUST00000239436.2:chr8:+|1897:674:1187|external|GTG	Saraf-external20	0.351039439	0.324420644
ENSMUST00000004316.15:chr10:+|2654:1647:1824|external|TTG	Psap-external11	-0.312981585	0.324638705
ENSMUST00000105465.8:chr10:+|2646:1642:1819|external|TTG	Psap-external12	-0.312981585	0.324638705
ENSMUST00000165878.2:chr10:+|2564:1557:1734|external|TTG	Psap-external13	-0.312981585	0.324638705
ENSMUST00000177779.8:chr10:+|2657:1650:1827|external|TTG	Psap-external14	-0.312981585	0.324638705
ENSMUST00000179238.8:chr10:+|2657:1650:1827|external|TTG	Psap-external15	-0.312981585	0.324638705
ENSMUST00000172207.8:chr16:+|3001:28:2833|external|ACG	Psmd2-external3	-0.308736487	0.324867237
ENSMUST00000165477.9:chr13:-|6290:789:2472|external|GTG	Agtpbp1-external3	-0.551842199	0.326120121
ENSMUST00000034215.8:chr8:+|549:408:450|external|GTG	Mt1-external1	0.452200486	0.327416711
ENSMUST00000212291.2:chr8:+|633:492:534|external|GTG	Mt1-external2	0.452200486	0.327416711
ENSMUST00000008036.9:chr9:-|499:308:494|external|CTG	Rplp1-external3	1.024392457	0.327571576
ENSMUST00000008036.9:chr9:-|499:311:494|external|GTG	Rplp1-external4	1.024392457	0.327571576
ENSMUST00000128230.8:chr11:+|2336:125:2249|external|CTG	Tsr1-external3	-0.69405953	0.329586237
ENSMUST00000033582.5:chrX:+|1001:275:425|external|CTG	Cox7b-external1	-0.527724789	0.332151392
ENSMUST00000056129.9:chr19:-|3622:2692:2914|external|CTG	Npas4-external9	9.352563472	0.333147539
ENSMUST00000087155.5:chr19:+|2614:701:1055|external|ACG	Frat1-external1	1.43448933	0.334182947
ENSMUST00000062356.7:chr4:+|1605:665:1085|external|CTG	Marcksl1-external1	0.91245705	0.334921031
ENSMUST00000189529.7:chr1:-|1801:79:1693|external|CTG	Farsb-external1	-0.491562351	0.335397068
ENSMUST00000029773.13:chr3:+|2049:1063:1438|external|TTG	Cnn3-external3	-0.48703773	0.336999067
ENSMUST00000197135.5:chr3:+|1242:652:1027|external|TTG	Cnn3-external4	-0.48703773	0.336999067
ENSMUST00000102536.11:chr4:-|833:315:597|external|ATG	Rpl11-external5	-0.734488812	0.33774454
ENSMUST00000057343.16:chr10:+|1765:1112:1619|external|GTG	Ptbp1-external2	0.739111897	0.339529224
ENSMUST00000058470.16:chr11:-|6740:5102:6353|external|CTG	Polr2a-external6	0.480367123	0.340798212
ENSMUST00000114268.5:chr6:-|1280:588:867|external|TTG	Snca-external3	-0.354070468	0.341285382
ENSMUST00000163779.8:chr6:-|1188:492:771|external|TTG	Snca-external4	-0.354070468	0.341285382
ENSMUST00000189529.7:chr1:-|1801:82:1693|external|ATG	Farsb-external2	-0.490618911	0.341519916	representative
ENSMUST00000033497.9:chrX:-|1104:803:917|external|GTG	Pqbp1-external7	1.219440065	0.342034768
ENSMUST00000115655.8:chrX:-|1148:911:1025|external|GTG	Pqbp1-external8	1.219440065	0.342034768
ENSMUST00000024639.12:chr1:+|5195:1524:1767|external|ACG	Map2-external25	0.778668143	0.342444482
ENSMUST00000077355.12:chr1:+|5125:1452:1695|external|ACG	Map2-external26	0.778668143	0.342444482
ENSMUST00000114012.8:chr1:+|5119:1446:1689|external|ACG	Map2-external27	0.778668143	0.342444482
ENSMUST00000114013.8:chr1:+|6258:5980:6223|external|ACG	Map2-external28	0.778668143	0.342444482
ENSMUST00000114015.8:chr1:+|5440:1767:2010|external|ACG	Map2-external29	0.778668143	0.342444482
ENSMUST00000114017.8:chr1:+|4981:1863:2106|external|ACG	Map2-external30	0.778668143	0.342444482
ENSMUST00000114018.10:chr1:+|5303:1632:1875|external|ACG	Map2-external31	0.778668143	0.342444482
ENSMUST00000239213.2:chr1:+|6259:5981:6224|external|ACG	Map2-external32	0.778668143	0.342444482
ENSMUST00000023036.7:chr15:+|1675:209:473|external|CTG	Rbx1-external3	-0.86561509	0.343105434
ENSMUST00000040914.3:chr13:+|1560:628:736|external|CTG	H1f2-external1	0.602343667	0.343461518
ENSMUST00000030572.10:chr4:-|1525:537:822|external|CTG	Hpca-external19	0.410214598	0.343805267
ENSMUST00000095807.10:chr4:-|1666:672:957|external|CTG	Hpca-external20	0.410214598	0.343805267
ENSMUST00000116442.9:chr4:-|1568:1264:1549|external|CTG	Hpca-external21	0.410214598	0.343805267
ENSMUST00000116444.10:chr4:-|1847:853:1138|external|CTG	Hpca-external22	0.410214598	0.343805267
ENSMUST00000139450.8:chr4:-|812:522:807|external|CTG	Hpca-external23	0.410214598	0.343805267
ENSMUST00000164649.8:chr4:-|1626:638:923|external|CTG	Hpca-external24	0.410214598	0.343805267
ENSMUST00000100539.10:chr5:+|3983:1730:2156|external|CTG	Tsc22d4-external1	0.721693426	0.343869445
ENSMUST00000039259.7:chr10:+|5633:4030:4729|external|GTG	Agap2-external34	0.881975883	0.344313102
ENSMUST00000217941.2:chr10:+|5573:3970:4669|external|GTG	Agap2-external35	0.881975883	0.344313102
ENSMUST00000239120.2:chr10:+|4076:2473:3172|external|GTG	Agap2-external36	0.881975883	0.344313102
ENSMUST00000039259.7:chr10:+|5633:4044:4488|external|ACG	Agap2-external37	0.967436917	0.344529215
ENSMUST00000217941.2:chr10:+|5573:3984:4428|external|ACG	Agap2-external38	0.967436917	0.344529215
ENSMUST00000239120.2:chr10:+|4076:2487:2931|external|ACG	Agap2-external39	0.967436917	0.344529215
ENSMUST00000112172.4:chrX:-|768:360:429|external|ATG	Tmsb4x-external1	0.77322603	0.347360232
ENSMUST00000112175.2:chrX:-|864:655:724|external|ATG	Tmsb4x-external2	0.77322603	0.347360232
ENSMUST00000112176.8:chrX:-|698:292:361|external|ATG	Tmsb4x-external3	0.77322603	0.347360232
ENSMUST00000028005.3:chr1:-|1097:488:644|external|GTG	Mgst3-external1	1.048929213	0.349050169
ENSMUST00000025519.11:chr18:+|3244:1496:1805|external|ATG	Camk2a-external1	0.327621945	0.350045977
ENSMUST00000039904.7:chr18:+|1734:696:1005|external|ATG	Camk2a-external2	0.327621945	0.350045977
ENSMUST00000069107.14:chr16:+|5099:1231:1597|external|TTG	Mapk1-external30	-0.714887313	0.350045977
ENSMUST00000102888.10:chr18:+|4970:1477:1786|external|ATG	Camk2a-external3	0.327621945	0.350045977
ENSMUST00000231821.2:chr16:+|659:235:601|external|TTG	Mapk1-external31	-0.714887313	0.350045977
ENSMUST00000039758.6:chr19:-|550:311:536|external|GTG	Cox8a-external1	1.394474438	0.350250385
ENSMUST00000144531.2:chr11:+|671:508:646|external|CTG	Naa38-external3	1.04907996	0.35108413
ENSMUST00000090443.10:chr11:-|4004:1794:2013|external|GTG	Camk2b-external21	0.518468309	0.351380098
ENSMUST00000109812.9:chr11:-|1875:1561:1780|external|GTG	Camk2b-external22	0.518468309	0.351380098
ENSMUST00000109813.9:chr11:-|4023:1785:2004|external|GTG	Camk2b-external23	0.518468309	0.351380098
ENSMUST00000109815.9:chr11:-|3780:1600:1819|external|GTG	Camk2b-external24	0.518468309	0.351380098
ENSMUST00000103120.5:chr11:+|2357:1367:1499|external|CTG	Cnp-external1	0.550049509	0.354204865
ENSMUST00000008036.9:chr9:-|499:341:494|external|CTG	Rplp1-external5	1.050345736	0.355429449
ENSMUST00000028177.11:chr2:+|2757:1394:1823|external|ATG	Olfm1-external46	-0.323070913	0.355822682
ENSMUST00000100244.10:chr2:+|2686:1323:1752|external|ATG	Olfm1-external47	-0.323070913	0.355822682
ENSMUST00000113920.8:chr2:+|2513:1424:1853|external|ATG	Olfm1-external48	-0.323070913	0.355822682
ENSMUST00000056427.10:chr13:-|1610:1325:1535|external|ATG	Tubb2a-external1	-0.833011314	0.358324878
ENSMUST00000056427.10:chr13:-|1610:1337:1535|external|CTG	Tubb2a-external2	-0.833011314	0.358324878
ENSMUST00000056427.10:chr13:-|1610:1358:1535|external|ATG	Tubb2a-external3	-0.833011314	0.358324878
ENSMUST00000056427.10:chr13:-|1610:1367:1535|external|CTG	Tubb2a-external4	-0.833011314	0.358324878
ENSMUST00000056427.10:chr13:-|1610:1370:1535|external|ATG	Tubb2a-external5	-0.833011314	0.358324878
ENSMUST00000066401.7:chr7:-|1922:1246:1375|external|TTG	Ctsd-external13	-0.616185106	0.358944691
ENSMUST00000151120.9:chr7:-|2127:1445:1574|external|TTG	Ctsd-external14	-0.616185106	0.358944691
ENSMUST00000022629.9:chr14:-|4520:1960:2131|external|ACG	Dpysl2-external1	0.423640521	0.360197984
ENSMUST00000100539.10:chr5:+|3983:1748:2156|external|ATG	Tsc22d4-external2	0.767067366	0.360562487
ENSMUST00000166724.2:chr2:-|1574:287:1358|external|TTG	Hrh3-external1	-1.876937307	0.361140873
ENSMUST00000136513.2:chr2:-|4311:175:901|external|GTG	Napb-external7	-0.327027972	0.361469489
ENSMUST00000148385.8:chr3:+|4057:226:3961|external|GTG	Smc4-external1	-1.642850355	0.3624389
ENSMUST00000033915.9:chr8:+|3215:1171:1348|external|CTG	Gpm6a-external5	0.325194972	0.363131463
ENSMUST00000189529.7:chr1:-|1801:94:1693|external|ACG	Farsb-external3	-0.483363442	0.366235974
ENSMUST00000062356.7:chr4:+|1605:656:1085|external|ACG	Marcksl1-external2	0.783303951	0.366593726
ENSMUST00000020118.5:chr10:+|2796:1519:1663|external|GTG	Dusp6-external3	3.366836428	0.367503098
ENSMUST00000220291.2:chr10:+|2359:1081:1225|external|GTG	Dusp6-external4	3.366836428	0.367503098
ENSMUST00000022629.9:chr14:-|4520:1948:2131|external|GTG	Dpysl2-external2	0.383461777	0.367828812
ENSMUST00000160379.4:chr1:+|2799:566:1961|external|CTG	Cdk5r2-external1	0.624861823	0.368300027
ENSMUST00000113596.8:chr6:-|1657:675:1551|external|CTG	Rab7-external1	-0.605340027	0.370225643
ENSMUST00000113597.8:chr6:-|1859:515:1391|external|CTG	Rab7-external2	-0.605340027	0.370225643
ENSMUST00000113598.8:chr6:-|2031:361:1237|external|CTG	Rab7-external3	-0.605340027	0.370225643
ENSMUST00000113600.10:chr6:-|2159:478:1354|external|CTG	Rab7-external4	-0.605340027	0.370225643
ENSMUST00000189529.7:chr1:-|1801:91:1693|external|TTG	Farsb-external4	-0.480482542	0.370484858
ENSMUST00000237416.2:chr18:+|618:330:417|external|TTG	Rnf14-external10	-1.699088681	0.372763249
ENSMUST00000087155.5:chr19:+|2614:758:1055|external|CTG	Frat1-external2	1.466645237	0.375158552
ENSMUST00000029773.13:chr3:+|2049:1216:1438|external|ACG	Cnn3-external5	-0.744041595	0.377062167
ENSMUST00000197135.5:chr3:+|1242:805:1027|external|ACG	Cnn3-external6	-0.744041595	0.377062167
ENSMUST00000028177.11:chr2:+|2757:1499:1823|external|GTG	Olfm1-external49	-0.362524398	0.377109362
ENSMUST00000100244.10:chr2:+|2686:1428:1752|external|GTG	Olfm1-external50	-0.362524398	0.377109362
ENSMUST00000113920.8:chr2:+|2513:1529:1853|external|GTG	Olfm1-external51	-0.362524398	0.377109362
ENSMUST00000039259.7:chr10:+|5633:4086:4488|external|ATG	Agap2-external40	1.038477414	0.377514028
ENSMUST00000217941.2:chr10:+|5573:4026:4428|external|ATG	Agap2-external41	1.038477414	0.377514028
ENSMUST00000239120.2:chr10:+|4076:2529:2931|external|ATG	Agap2-external42	1.038477414	0.377514028
ENSMUST00000017534.15:chr11:+|2786:1356:1440|external|CTG	Aldoc-external1	0.928989715	0.377545723
ENSMUST00000102478.4:chr11:+|1700:1291:1375|external|CTG	Aldoc-external2	0.928989715	0.377545723
ENSMUST00000087155.5:chr19:+|2614:764:1055|external|ACG	Frat1-external3	1.464485954	0.377744603
ENSMUST00000087155.5:chr19:+|2614:767:1055|external|ACG	Frat1-external4	1.464485954	0.377744603
ENSMUST00000087155.5:chr19:+|2614:770:1055|external|ACG	Frat1-external5	1.464485954	0.377744603
ENSMUST00000216864.2:chr9:+|641:176:596|external|ATG	Stoml1-external1	-1.72402988	0.377799924	representative
ENSMUST00000168855.2:chr13:-|1177:197:875|external|ACG	Hmgcr-external1	0.519225862	0.381003851
ENSMUST00000223636.2:chr13:+|583:148:502|external|GTG	Ntrk2-external3	-0.584979178	0.381506672
ENSMUST00000100539.10:chr5:+|3983:1727:2156|external|ACG	Tsc22d4-external3	0.702903985	0.381585909
ENSMUST00000239553.1:chr15:+|2081:101:326|external|ACG	Baalc-external1	1.142565535	0.383185628
ENSMUST00000168855.2:chr13:-|1177:212:875|external|CTG	Hmgcr-external2	0.51509374	0.383260557
ENSMUST00000165477.9:chr13:-|6290:810:2472|external|GTG	Agtpbp1-external4	-0.539573441	0.383340261
ENSMUST00000144574.8:chr5:+|2758:365:2636|external|ACG	Anapc4-external1	-0.602496012	0.38495588
ENSMUST00000239553.1:chr15:+|2081:108:423|external|TTG	Baalc-external2	1.138291262	0.384993186
ENSMUST00000024639.12:chr1:+|5195:1581:1767|external|CTG	Map2-external33	1.034650975	0.385007116
ENSMUST00000077355.12:chr1:+|5125:1509:1695|external|CTG	Map2-external34	1.034650975	0.385007116
ENSMUST00000114012.8:chr1:+|5119:1503:1689|external|CTG	Map2-external35	1.034650975	0.385007116
ENSMUST00000114013.8:chr1:+|6258:6037:6223|external|CTG	Map2-external36	1.034650975	0.385007116
ENSMUST00000114015.8:chr1:+|5440:1824:2010|external|CTG	Map2-external37	1.034650975	0.385007116
ENSMUST00000114017.8:chr1:+|4981:1920:2106|external|CTG	Map2-external38	1.034650975	0.385007116
ENSMUST00000114018.10:chr1:+|5303:1689:1875|external|CTG	Map2-external39	1.034650975	0.385007116
ENSMUST00000166724.2:chr2:-|1574:302:1358|external|GTG	Hrh3-external2	-1.843942826	0.385007116
ENSMUST00000166724.2:chr2:-|1574:305:1358|external|CTG	Hrh3-external3	-1.843942826	0.385007116
ENSMUST00000239213.2:chr1:+|6259:6038:6224|external|CTG	Map2-external40	1.034650975	0.385007116
ENSMUST00000022057.9:chr13:+|5090:712:766|external|ATG	Tppp-external2	0.876522851	0.385574123
ENSMUST00000004316.15:chr10:+|2654:1662:1824|external|CTG	Psap-external16	-0.277850536	0.386905072
ENSMUST00000105465.8:chr10:+|2646:1657:1819|external|CTG	Psap-external17	-0.277850536	0.386905072
ENSMUST00000165878.2:chr10:+|2564:1572:1734|external|CTG	Psap-external18	-0.277850536	0.386905072
ENSMUST00000177779.8:chr10:+|2657:1665:1827|external|CTG	Psap-external19	-0.277850536	0.386905072
ENSMUST00000179238.8:chr10:+|2657:1665:1827|external|CTG	Psap-external20	-0.277850536	0.386905072
ENSMUST00000034966.9:chr9:+|1538:971:1325|external|ACG	Rpl4-external1	-0.439725368	0.387620039
ENSMUST00000173397.8:chr9:+|3510:2429:2939|external|GTG	Dnm2-external1	0.697475702	0.389130664
ENSMUST00000223636.2:chr13:+|583:151:502|external|GTG	Ntrk2-external4	-0.564496507	0.389699328
ENSMUST00000144574.8:chr5:+|2758:380:2636|external|CTG	Anapc4-external2	-0.612241405	0.390828648
ENSMUST00000128230.8:chr11:+|2336:89:2249|external|ACG	Tsr1-external4	-0.619644942	0.390900274
ENSMUST00000013842.12:chr1:-|2501:521:680|external|GTG	Pea15a-external1	-0.463026572	0.390933284
ENSMUST00000111247.8:chr1:-|2435:455:614|external|GTG	Pea15a-external2	-0.463026572	0.390933284
ENSMUST00000002817.12:chr11:-|1872:1670:1859|external|ATG	Camk2b-external25	0.48523407	0.392523446
ENSMUST00000019133.11:chr11:-|2223:2029:2218|external|ATG	Camk2b-external26	0.48523407	0.392523446
ENSMUST00000066431.14:chr11:-|1603:1401:1590|external|ATG	Camk2b-external27	0.48523407	0.392523446
ENSMUST00000090443.10:chr11:-|4004:1802:1991|external|ATG	Camk2b-external28	0.48523407	0.392523446
ENSMUST00000093355.12:chr11:-|1973:1768:1957|external|ATG	Camk2b-external29	0.48523407	0.392523446
ENSMUST00000109812.9:chr11:-|1875:1569:1758|external|ATG	Camk2b-external30	0.48523407	0.392523446
ENSMUST00000109813.9:chr11:-|4023:1793:1982|external|ATG	Camk2b-external31	0.48523407	0.392523446
ENSMUST00000109815.9:chr11:-|3780:1608:1797|external|ATG	Camk2b-external32	0.48523407	0.392523446
ENSMUST00000232611.2:chr16:+|2390:1231:1426|external|TTG	Mapk1-external32	-0.687595282	0.394835558
ENSMUST00000217434.2:chr9:+|5515:2997:4836|external|CTG	Dpp8-external1	-0.47087678	0.395203155
ENSMUST00000025519.11:chr18:+|3244:1614:1872|external|TTG	Camk2a-external4	1.210155281	0.395532991
ENSMUST00000039904.7:chr18:+|1734:814:1072|external|TTG	Camk2a-external5	1.210155281	0.395532991
ENSMUST00000102888.10:chr18:+|4970:1595:1853|external|TTG	Camk2a-external6	1.210155281	0.395532991
ENSMUST00000217434.2:chr9:+|5515:3000:4836|external|GTG	Dpp8-external2	-0.470070098	0.397392189
ENSMUST00000080537.14:chr5:-|4159:688:898|external|GTG	Rac1-external1	-0.557023582	0.399017602
ENSMUST00000100489.4:chr5:-|2325:702:912|external|GTG	Rac1-external2	-0.557023582	0.399017602
ENSMUST00000088452.11:chr15:-|7266:1868:2114|external|TTG	Slc38a1-external1	1.300844491	0.399052246
ENSMUST00000088454.13:chr15:-|6966:1568:1814|external|TTG	Slc38a1-external2	1.300844491	0.399052246
ENSMUST00000100262.4:chr15:-|3183:2354:2600|external|TTG	Slc38a1-external3	1.300844491	0.399052246
ENSMUST00000058470.16:chr11:-|6740:5138:6353|external|CTG	Polr2a-external7	0.461728933	0.400665261
ENSMUST00000020630.8:chr11:-|4618:2759:2843|external|GTG	Hspa4-external7	0.929572061	0.400854291
ENSMUST00000023036.7:chr15:+|1675:200:473|external|CTG	Rbx1-external4	-0.75686498	0.401055751
ENSMUST00000123320.8:chr9:+|1238:117:909|external|ATG	Ctsh-external1	-1.619795084	0.401151004	representative
ENSMUST00000136513.2:chr2:-|4311:238:901|external|ATG	Napb-external8	-0.32835997	0.402292441	representative
ENSMUST00000005606.8:chr8:+|2276:1105:1372|external|TTG	Prkaca-external1	-1.684059945	0.403674533
ENSMUST00000211558.2:chr8:+|1399:1077:1344|external|TTG	Prkaca-external2	-1.684059945	0.403674533
ENSMUST00000223636.2:chr13:+|583:145:502|external|GTG	Ntrk2-external5	-0.554111309	0.404205685
ENSMUST00000033824.8:chr8:+|2229:1352:1670|external|TTG	Lamp1-external2	0.464655743	0.405008263
ENSMUST00000160379.4:chr1:+|2799:836:1961|external|CTG	Cdk5r2-external2	0.618076129	0.40548316
ENSMUST00000034699.8:chr9:-|2384:1744:1798|external|GTG	Scg3-external1	1.176111549	0.405743594
ENSMUST00000213324.2:chr9:-|2152:1688:1742|external|GTG	Scg3-external2	1.176111549	0.405743594
ENSMUST00000103120.5:chr11:+|2357:1352:1499|external|ATG	Cnp-external2	0.520017809	0.406279078
ENSMUST00000200086.5:chr3:+|2158:162:1875|external|CTG	Fxr1-external1	-0.442830736	0.406645116
ENSMUST00000022629.9:chr14:-|4520:1957:2131|external|TTG	Dpysl2-external3	0.393874757	0.407965224
ENSMUST00000072362.14:chr9:+|3502:2416:2929|external|GTG	Dnm2-external2	0.674183502	0.408133806
ENSMUST00000091087.13:chr9:+|3450:2378:2891|external|GTG	Dnm2-external3	0.674183502	0.408133806
ENSMUST00000115404.11:chr9:+|3455:2385:2898|external|GTG	Dnm2-external4	0.674183502	0.408133806
ENSMUST00000168855.2:chr13:-|1177:209:875|external|CTG	Hmgcr-external3	0.506294157	0.408392235
ENSMUST00000189529.7:chr1:-|1801:106:1693|external|TTG	Farsb-external5	-0.468880757	0.408510236
ENSMUST00000114268.5:chr6:-|1280:573:867|external|CTG	Snca-external5	-0.340163497	0.410894496
ENSMUST00000163779.8:chr6:-|1188:477:771|external|CTG	Snca-external6	-0.340163497	0.410894496
ENSMUST00000189529.7:chr1:-|1801:112:1693|external|TTG	Farsb-external6	-0.467902036	0.410948014
ENSMUST00000028177.11:chr2:+|2757:1388:1823|external|CTG	Olfm1-external52	-0.306982207	0.411886775
ENSMUST00000100244.10:chr2:+|2686:1317:1752|external|CTG	Olfm1-external53	-0.306982207	0.411886775
ENSMUST00000113920.8:chr2:+|2513:1418:1853|external|CTG	Olfm1-external54	-0.306982207	0.411886775
ENSMUST00000102536.11:chr4:-|833:345:597|external|CTG	Rpl11-external6	-0.687722691	0.412146683
ENSMUST00000102536.11:chr4:-|833:354:597|external|TTG	Rpl11-external7	-0.687722691	0.412146683
ENSMUST00000102536.11:chr4:-|833:360:597|external|TTG	Rpl11-external8	-0.687722691	0.412146683
ENSMUST00000128260.9:chr11:+|1478:367:955|external|ATG	Ramp2-external1	-0.42665269	0.413458261	representative
ENSMUST00000128260.9:chr11:+|1478:370:955|external|CTG	Ramp2-external2	-0.42665269	0.413458261
ENSMUST00000071704.4:chr12:+|875:121:796|external|CTG	Psma3-external1	-0.708914057	0.414973078
ENSMUST00000217434.2:chr9:+|5515:3108:4836|external|ATG	Dpp8-external3	-0.478699109	0.416053076	representative
ENSMUST00000006235.9:chr14:+|4743:995:1160|external|ATG	Ctsb-external1	-0.22848869	0.418373614
ENSMUST00000100497.11:chr5:-|1920:1228:1288|external|GTG	Actb-external1	0.515140641	0.418425242
ENSMUST00000167721.8:chr5:-|1242:936:996|external|GTG	Actb-external2	0.515140641	0.418425242
ENSMUST00000217434.2:chr9:+|5515:3144:4836|external|ATG	Dpp8-external4	-0.474079609	0.419581951
ENSMUST00000136513.2:chr2:-|4311:193:901|external|CTG	Napb-external9	-0.329641206	0.420072398
ENSMUST00000023024.8:chr15:+|4079:894:1212|external|ACG	Tef-external1	-0.560281504	0.421081673
ENSMUST00000109553.10:chr15:+|4403:1053:1371|external|ACG	Tef-external2	-0.560281504	0.421081673
ENSMUST00000136513.2:chr2:-|4311:226:901|external|GTG	Napb-external10	-0.329027886	0.42142214
ENSMUST00000217434.2:chr9:+|5515:3003:4836|external|TTG	Dpp8-external5	-0.463354429	0.422115431
ENSMUST00000023036.7:chr15:+|1675:142:448|external|TTG	Rbx1-external5	-0.57147768	0.422240192
ENSMUST00000039259.7:chr10:+|5633:4138:4729|external|CTG	Agap2-external43	1.145434567	0.422968861
ENSMUST00000217941.2:chr10:+|5573:4078:4669|external|CTG	Agap2-external44	1.145434567	0.422968861
ENSMUST00000239120.2:chr10:+|4076:2581:3172|external|CTG	Agap2-external45	1.145434567	0.422968861
ENSMUST00000091701.3:chr13:-|534:383:527|external|GTG	H3c1-external1	0.699364804	0.424719553
ENSMUST00000173628.8:chr17:+|948:148:409|external|GTG	Flot1-external1	0.566760251	0.425667458
ENSMUST00000123320.8:chr9:+|1238:129:909|external|GTG	Ctsh-external2	-1.608098594	0.428047971
ENSMUST00000123320.8:chr9:+|1238:135:909|external|TTG	Ctsh-external3	-1.608098594	0.428047971
ENSMUST00000090443.10:chr11:-|4004:1815:2013|external|CTG	Camk2b-external33	0.527157343	0.428928828
ENSMUST00000109812.9:chr11:-|1875:1582:1780|external|CTG	Camk2b-external34	0.527157343	0.428928828
ENSMUST00000109813.9:chr11:-|4023:1806:2004|external|CTG	Camk2b-external35	0.527157343	0.428928828
ENSMUST00000109815.9:chr11:-|3780:1621:1819|external|CTG	Camk2b-external36	0.527157343	0.428928828
ENSMUST00000160379.4:chr1:+|2799:458:1961|external|ACG	Cdk5r2-external3	0.613080466	0.428980219
ENSMUST00000069107.14:chr16:+|5099:1246:1597|external|ACG	Mapk1-external33	-0.734607552	0.429062691
ENSMUST00000231821.2:chr16:+|659:250:601|external|ACG	Mapk1-external34	-0.734607552	0.429062691
ENSMUST00000136513.2:chr2:-|4311:253:901|external|CTG	Napb-external11	-0.319690505	0.42908418
ENSMUST00000160379.4:chr1:+|2799:797:1961|external|CTG	Cdk5r2-external4	0.631016043	0.429481789
ENSMUST00000094807.6:chr7:+|4147:2057:2618|external|GTG	Pnmal2-external1	0.378724781	0.432111539
ENSMUST00000030572.10:chr4:-|1525:513:822|external|ATG	Hpca-external25	0.357066438	0.432760989
ENSMUST00000095807.10:chr4:-|1666:648:957|external|ATG	Hpca-external26	0.357066438	0.432760989
ENSMUST00000116442.9:chr4:-|1568:1240:1549|external|ATG	Hpca-external27	0.357066438	0.432760989
ENSMUST00000116444.10:chr4:-|1847:829:1138|external|ATG	Hpca-external28	0.357066438	0.432760989
ENSMUST00000139450.8:chr4:-|812:498:807|external|ATG	Hpca-external29	0.357066438	0.432760989
ENSMUST00000164649.8:chr4:-|1626:614:923|external|ATG	Hpca-external30	0.357066438	0.432760989
ENSMUST00000105107.2:chr13:-|836:318:444|external|TTG	H3c6-external4	1.326764672	0.4331404
ENSMUST00000022629.9:chr14:-|4520:1945:2131|external|CTG	Dpysl2-external4	0.351584618	0.433570362
ENSMUST00000216864.2:chr9:+|641:197:596|external|ATG	Stoml1-external2	-1.675320945	0.435207062
ENSMUST00000198526.5:chr5:-|3001:1655:2888|external|GTG	Srrt-external1	0.547446238	0.435600858
ENSMUST00000109083.2:chr2:+|730:215:290|external|ACG	Gnas-external8	-0.540844995	0.438787285
ENSMUST00000133356.8:chr2:+|791:276:351|external|ACG	Gnas-external9	-0.540844995	0.438787285
ENSMUST00000023036.7:chr15:+|1675:335:473|external|ATG	Rbx1-external6	-0.85351444	0.438870293
ENSMUST00000230062.2:chr15:+|651:294:432|external|ATG	Rbx1-external7	-0.85351444	0.438870293
ENSMUST00000173628.8:chr17:+|948:157:409|external|ATG	Flot1-external2	0.619407579	0.439278959
ENSMUST00000136513.2:chr2:-|4311:229:901|external|CTG	Napb-external12	-0.324383917	0.440027663
ENSMUST00000023036.7:chr15:+|1675:160:448|external|ATG	Rbx1-external8	-0.558602264	0.440538846
ENSMUST00000144531.2:chr11:+|671:469:646|external|ATG	Naa38-external4	0.82235087	0.440802682
ENSMUST00000080537.14:chr5:-|4159:691:898|external|CTG	Rac1-external3	-0.53921191	0.441464086
ENSMUST00000100489.4:chr5:-|2325:705:912|external|CTG	Rac1-external4	-0.53921191	0.441464086
ENSMUST00000135949.2:chrX:+|1764:795:885|external|TTG	Pgk1-external2	-1.480803423	0.443178659
ENSMUST00000135949.2:chrX:+|1764:798:885|external|GTG	Pgk1-external3	-1.480803423	0.443178659
ENSMUST00000135949.2:chrX:+|1764:801:885|external|GTG	Pgk1-external4	-1.480803423	0.443178659
ENSMUST00000217434.2:chr9:+|5515:3117:4836|external|ATG	Dpp8-external6	-0.467428654	0.443585511
ENSMUST00000217434.2:chr9:+|5515:3120:4836|external|ATG	Dpp8-external7	-0.467428654	0.443585511
ENSMUST00000217434.2:chr9:+|5515:3126:4836|external|CTG	Dpp8-external8	-0.467428654	0.443585511
ENSMUST00000022629.9:chr14:-|4520:1888:2131|external|CTG	Dpysl2-external5	0.306120442	0.449993787
ENSMUST00000035444.10:chr19:+|4159:1832:2108|external|CTG	Chrm1-external1	1.338368502	0.450892738
ENSMUST00000163785.2:chr19:+|6271:1924:2200|external|CTG	Chrm1-external2	1.338368502	0.450892738
ENSMUST00000028177.11:chr2:+|2757:1583:1823|external|ACG	Olfm1-external55	-0.450502805	0.451074742
ENSMUST00000100244.10:chr2:+|2686:1512:1752|external|ACG	Olfm1-external56	-0.450502805	0.451074742
ENSMUST00000113920.8:chr2:+|2513:1613:1853|external|ACG	Olfm1-external57	-0.450502805	0.451074742
ENSMUST00000075275.3:chr15:-|2675:2432:2573|external|GTG	Nell2-external1	-1.823444457	0.451157371
ENSMUST00000166170.9:chr15:-|3220:2494:2635|external|GTG	Nell2-external2	-1.823444457	0.451157371
ENSMUST00000160379.4:chr1:+|2799:359:1961|external|CTG	Cdk5r2-external5	0.572878238	0.452709292
ENSMUST00000239553.1:chr15:+|2081:132:423|external|CTG	Baalc-external3	1.142881188	0.456157778
ENSMUST00000234579.2:chr17:-|1445:207:888|external|GTG	Nubp2-external1	-0.644289555	0.457130817
ENSMUST00000235055.2:chr17:-|950:191:878|external|TTG	Nubp2-external2	-0.644289555	0.457130817
ENSMUST00000235055.2:chr17:-|950:197:878|external|GTG	Nubp2-external3	-0.644289555	0.457130817
ENSMUST00000039259.7:chr10:+|5633:4005:4488|external|ACG	Agap2-external46	0.860740536	0.457321141
ENSMUST00000039259.7:chr10:+|5633:4008:4488|external|TTG	Agap2-external47	0.860740536	0.457321141
ENSMUST00000217941.2:chr10:+|5573:3945:4428|external|ACG	Agap2-external48	0.860740536	0.457321141
ENSMUST00000217941.2:chr10:+|5573:3948:4428|external|TTG	Agap2-external49	0.860740536	0.457321141
ENSMUST00000239120.2:chr10:+|4076:2448:2931|external|ACG	Agap2-external50	0.860740536	0.457321141
ENSMUST00000239120.2:chr10:+|4076:2451:2931|external|TTG	Agap2-external51	0.860740536	0.457321141
ENSMUST00000081964.7:chr5:-|1261:459:585|external|GTG	Hopx-external1	0.542276029	0.457464938
ENSMUST00000113453.9:chr5:-|1113:311:437|external|GTG	Hopx-external2	0.542276029	0.457464938
ENSMUST00000120827.9:chr5:-|1217:415:541|external|GTG	Hopx-external3	0.542276029	0.457464938
ENSMUST00000102964.4:chr13:-|539:279:411|external|ACG	H4c1-external1	0.789949346	0.457525942
ENSMUST00000102964.4:chr13:-|539:300:411|external|ACG	H4c1-external2	0.789949346	0.457525942
ENSMUST00000102964.4:chr13:-|539:330:411|external|ACG	H4c1-external3	0.789949346	0.457525942
ENSMUST00000102964.4:chr13:-|539:339:411|external|ACG	H4c1-external4	0.789949346	0.457525942
ENSMUST00000119661.8:chr7:+|2512:1393:1552|external|GTG	Ttyh1-external2	-0.639302033	0.458207805
ENSMUST00000022057.9:chr13:+|5090:694:766|external|ATG	Tppp-external3	0.728850609	0.458423553
ENSMUST00000151214.8:chr6:-|745:107:263|external|GTG	Eno2-external3	0.475409102	0.458423553
ENSMUST00000114268.5:chr6:-|1280:576:867|external|CTG	Snca-external7	-0.326039933	0.458564328
ENSMUST00000163779.8:chr6:-|1188:480:771|external|CTG	Snca-external8	-0.326039933	0.458564328
ENSMUST00000029773.13:chr3:+|2049:1078:1438|external|ATG	Cnn3-external7	-0.459601492	0.458826579
ENSMUST00000197135.5:chr3:+|1242:667:1027|external|ATG	Cnn3-external8	-0.459601492	0.458826579
ENSMUST00000237477.2:chr19:-|429:89:335|external|CTG	Actr1a-external1	-0.522203537	0.459099749
ENSMUST00000239553.1:chr15:+|2081:80:326|external|ATG	Baalc-external4	1.044476353	0.459795301	representative
ENSMUST00000197662.5:chr3:-|2467:195:1992|external|GTG	Abcd3-external1	-0.317464855	0.460126238
ENSMUST00000085913.11:chr1:-|6227:3165:3345|external|ATG	Atp1a2-external1	-0.645463242	0.460554947
ENSMUST00000217434.2:chr9:+|5515:3081:4836|external|GTG	Dpp8-external9	-0.46339933	0.461194577
ENSMUST00000217434.2:chr9:+|5515:3084:4836|external|GTG	Dpp8-external10	-0.46339933	0.461194577
ENSMUST00000197662.5:chr3:-|2467:183:1992|external|GTG	Abcd3-external2	-0.316723555	0.462586146
ENSMUST00000200086.5:chr3:+|2158:180:1875|external|ATG	Fxr1-external2	-0.425131293	0.463722395
ENSMUST00000085248.12:chr9:-|1882:1204:1288|external|CTG	Morf4l1-external1	-1.605607804	0.464748138
ENSMUST00000169860.8:chr9:-|1824:1146:1230|external|CTG	Morf4l1-external2	-1.605607804	0.464748138
ENSMUST00000191189.7:chr9:-|1223:1035:1119|external|CTG	Morf4l1-external3	-1.605607804	0.464748138
ENSMUST00000237129.2:chr19:-|1509:350:1433|external|CTG	Ndufv1-external1	-0.461173628	0.465001238
ENSMUST00000094807.6:chr7:+|4147:2054:2618|external|CTG	Pnmal2-external2	0.369571061	0.465350114
ENSMUST00000230314.2:chr15:-|1271:480:1041|external|CTG	Sharpin-external1	-0.779262254	0.465350114
ENSMUST00000217434.2:chr9:+|5515:3012:4836|external|TTG	Dpp8-external11	-0.449401042	0.465835154
ENSMUST00000200086.5:chr3:+|2158:177:1875|external|ATG	Fxr1-external3	-0.423093645	0.467030229	representative
ENSMUST00000217434.2:chr9:+|5515:3042:4836|external|CTG	Dpp8-external12	-0.452215763	0.467049958
ENSMUST00000085913.11:chr1:-|6227:3190:3310|external|ACG	Atp1a2-external2	-0.71190749	0.467963071
ENSMUST00000230314.2:chr15:-|1271:495:1041|external|GTG	Sharpin-external2	-0.800035874	0.468211714
ENSMUST00000039259.7:chr10:+|5633:4134:4488|external|ACG	Agap2-external52	1.189645466	0.469569202
ENSMUST00000217941.2:chr10:+|5573:4074:4428|external|ACG	Agap2-external53	1.189645466	0.469569202
ENSMUST00000239120.2:chr10:+|4076:2577:2931|external|ACG	Agap2-external54	1.189645466	0.469569202
ENSMUST00000000109.11:chr15:+|5646:3140:3392|external|ATG	Cntn1-external1	-1.515965931	0.469640179
ENSMUST00000068378.6:chr15:+|3964:3297:3549|external|ATG	Cntn1-external2	-1.515965931	0.469640179
ENSMUST00000169825.8:chr15:+|5671:3151:3403|external|ATG	Cntn1-external3	-1.515965931	0.469640179
ENSMUST00000217356.2:chr9:+|1101:410:1037|external|CTG	Rpsa-external1	0.978550745	0.46967966
ENSMUST00000237129.2:chr19:-|1509:323:1433|external|ATG	Ndufv1-external2	-0.461365174	0.470203164	representative
ENSMUST00000000109.11:chr15:+|5646:3131:3392|external|ACG	Cntn1-external4	-1.438670012	0.47115967
ENSMUST00000024639.12:chr1:+|5195:1569:1767|external|TTG	Map2-external41	0.909795336	0.47115967
ENSMUST00000068378.6:chr15:+|3964:3288:3549|external|ACG	Cntn1-external5	-1.438670012	0.47115967
ENSMUST00000077355.12:chr1:+|5125:1497:1695|external|TTG	Map2-external42	0.909795336	0.47115967
ENSMUST00000114012.8:chr1:+|5119:1491:1689|external|TTG	Map2-external43	0.909795336	0.47115967
ENSMUST00000114013.8:chr1:+|6258:6025:6223|external|TTG	Map2-external44	0.909795336	0.47115967
ENSMUST00000114015.8:chr1:+|5440:1812:2010|external|TTG	Map2-external45	0.909795336	0.47115967
ENSMUST00000114017.8:chr1:+|4981:1908:2106|external|TTG	Map2-external46	0.909795336	0.47115967
ENSMUST00000114018.10:chr1:+|5303:1677:1875|external|TTG	Map2-external47	0.909795336	0.47115967
ENSMUST00000169825.8:chr15:+|5671:3142:3403|external|ACG	Cntn1-external6	-1.438670012	0.47115967
ENSMUST00000239213.2:chr1:+|6259:6026:6224|external|TTG	Map2-external48	0.909795336	0.47115967
ENSMUST00000160379.4:chr1:+|2799:728:1961|external|CTG	Cdk5r2-external6	0.594877817	0.472721055
ENSMUST00000000109.11:chr15:+|5646:3143:3392|external|TTG	Cntn1-external7	-1.513473218	0.472902946
ENSMUST00000068378.6:chr15:+|3964:3300:3549|external|TTG	Cntn1-external8	-1.513473218	0.472902946
ENSMUST00000169825.8:chr15:+|5671:3154:3403|external|TTG	Cntn1-external9	-1.513473218	0.472902946
ENSMUST00000189736.2:chr1:+|1058:187:937|external|ATG	Gdap1-external1	-0.627789801	0.473912615	representative
ENSMUST00000000109.11:chr15:+|5646:3167:3392|external|ACG	Cntn1-external10	-1.601917901	0.474997397
ENSMUST00000068378.6:chr15:+|3964:3324:3549|external|ACG	Cntn1-external11	-1.601917901	0.474997397
ENSMUST00000169825.8:chr15:+|5671:3178:3403|external|ACG	Cntn1-external12	-1.601917901	0.474997397
ENSMUST00000034947.7:chr9:+|892:515:761|external|CTG	Ppib-external1	-0.536614674	0.475980304
ENSMUST00000136312.2:chr5:-|2618:2505:2544|external|TTG	Ubc-external5	0.750523467	0.476790443
ENSMUST00000156249.2:chr5:-|2581:2480:2519|external|TTG	Ubc-external6	0.750523467	0.476790443
ENSMUST00000085913.11:chr1:-|6227:3208:3310|external|CTG	Atp1a2-external3	-1.497619053	0.477238568
ENSMUST00000021950.15:chr13:-|3078:2079:2526|external|ATG	Dbn1-external1	0.796179017	0.477695505
ENSMUST00000109923.9:chr13:-|2940:1941:2388|external|ATG	Dbn1-external2	0.796179017	0.477695505
ENSMUST00000034215.8:chr8:+|549:372:450|external|GTG	Mt1-external3	0.262099693	0.477765645
ENSMUST00000212291.2:chr8:+|633:456:534|external|GTG	Mt1-external4	0.262099693	0.477765645
ENSMUST00000237129.2:chr19:-|1509:353:1433|external|GTG	Ndufv1-external3	-0.454812125	0.477785181
ENSMUST00000151856.8:chr8:-|3315:915:1710|external|TTG	Ash2l-external1	-1.665737361	0.478404739
ENSMUST00000144531.2:chr11:+|671:454:646|external|CTG	Naa38-external5	0.751080541	0.478478182
ENSMUST00000198526.5:chr5:-|3001:1610:2888|external|CTG	Srrt-external2	0.526999872	0.48171299
ENSMUST00000024639.12:chr1:+|5195:1587:1767|external|ATG	Map2-external49	1.081208967	0.481722273
ENSMUST00000077355.12:chr1:+|5125:1515:1695|external|ATG	Map2-external50	1.081208967	0.481722273
ENSMUST00000114012.8:chr1:+|5119:1509:1689|external|ATG	Map2-external51	1.081208967	0.481722273
ENSMUST00000114013.8:chr1:+|6258:6043:6223|external|ATG	Map2-external52	1.081208967	0.481722273
ENSMUST00000114015.8:chr1:+|5440:1830:2010|external|ATG	Map2-external53	1.081208967	0.481722273
ENSMUST00000114017.8:chr1:+|4981:1926:2106|external|ATG	Map2-external54	1.081208967	0.481722273
ENSMUST00000114018.10:chr1:+|5303:1695:1875|external|ATG	Map2-external55	1.081208967	0.481722273
ENSMUST00000239213.2:chr1:+|6259:6044:6224|external|ATG	Map2-external56	1.081208967	0.481722273
ENSMUST00000232611.2:chr16:+|2390:1246:1426|external|ACG	Mapk1-external35	-0.702672396	0.482549695
ENSMUST00000109921.9:chr13:-|2378:1891:2341|external|ATG	Dbn1-external3	0.793635463	0.483022404
ENSMUST00000028222.13:chr2:+|3672:2177:2264|external|ATG	Hspa5-external1	0.522232114	0.483041145
ENSMUST00000100171.3:chr2:+|2613:2134:2221|external|ATG	Hspa5-external2	0.522232114	0.483041145
ENSMUST00000029353.9:chr3:-|8819:1680:2016|external|GTG	Kpna4-external1	-1.588202315	0.483632813
ENSMUST00000194558.6:chr3:-|3726:1659:1995|external|GTG	Kpna4-external2	-1.588202315	0.483632813
ENSMUST00000022057.9:chr13:+|5090:700:766|external|CTG	Tppp-external4	0.746024301	0.486723174
ENSMUST00000156713.8:chr16:-|3246:890:3083|external|ATG	Gart-external1	-0.616543937	0.48737263	representative
ENSMUST00000197662.5:chr3:-|2467:186:1992|external|GTG	Abcd3-external3	-0.310695483	0.488146727
ENSMUST00000209469.2:chr19:+|2354:583:871|external|CTG	Cfl1-external1	0.335607117	0.488185374
ENSMUST00000117892.2:chr15:+|2536:359:782|external|GTG	Slc48a1-external1	-1.625974711	0.488349125
ENSMUST00000020630.8:chr11:-|4618:2756:2843|external|ACG	Hspa4-external8	0.852148915	0.488473781
ENSMUST00000166104.9:chr13:+|1193:306:828|external|TTG	Mocs2-external1	-1.470978569	0.488552788
ENSMUST00000027377.9:chr1:-|6006:1509:1725|external|ACG	Igfbp5-external1	-0.630503754	0.489102513
ENSMUST00000237129.2:chr19:-|1509:356:1433|external|GTG	Ndufv1-external4	-0.450820492	0.489436998
ENSMUST00000023760.13:chr15:+|2861:971:1211|external|ATG	Gpd1-external1	0.661682122	0.489988227
ENSMUST00000162194.2:chr15:+|1515:838:1078|external|ATG	Gpd1-external2	0.661682122	0.489988227
ENSMUST00000093962.5:chr7:-|3740:1028:1097|external|CTG	Ccnd1-external1	1.181093083	0.491207824
ENSMUST00000023036.7:chr15:+|1675:233:473|external|TTG	Rbx1-external9	-0.820930166	0.491342119
ENSMUST00000023036.7:chr15:+|1675:242:473|external|ATG	Rbx1-external10	-0.820930166	0.491342119
ENSMUST00000023036.7:chr15:+|1675:278:473|external|GTG	Rbx1-external11	-0.820930166	0.491342119
ENSMUST00000023036.7:chr15:+|1675:286:448|external|TTG	Rbx1-external12	-0.820930166	0.491342119
ENSMUST00000023036.7:chr15:+|1675:290:473|external|ATG	Rbx1-external13	-0.820930166	0.491342119
ENSMUST00000023036.7:chr15:+|1675:299:473|external|CTG	Rbx1-external14	-0.820930166	0.491342119
ENSMUST00000023036.7:chr15:+|1675:307:448|external|ATG	Rbx1-external15	-0.820930166	0.491342119
ENSMUST00000023036.7:chr15:+|1675:323:473|external|CTG	Rbx1-external16	-0.820930166	0.491342119
ENSMUST00000056732.4:chr2:-|3362:1249:1591|external|TTG	Mfap1b-external1	-1.512720519	0.491342119
ENSMUST00000230062.2:chr15:+|651:192:432|external|TTG	Rbx1-external17	-0.820930166	0.491342119
ENSMUST00000230062.2:chr15:+|651:201:432|external|ATG	Rbx1-external18	-0.820930166	0.491342119
ENSMUST00000230062.2:chr15:+|651:237:432|external|GTG	Rbx1-external19	-0.820930166	0.491342119
ENSMUST00000230062.2:chr15:+|651:245:407|external|TTG	Rbx1-external20	-0.820930166	0.491342119
ENSMUST00000230062.2:chr15:+|651:249:432|external|ATG	Rbx1-external21	-0.820930166	0.491342119
ENSMUST00000230062.2:chr15:+|651:258:432|external|CTG	Rbx1-external22	-0.820930166	0.491342119
ENSMUST00000230062.2:chr15:+|651:266:407|external|ATG	Rbx1-external23	-0.820930166	0.491342119
ENSMUST00000230062.2:chr15:+|651:282:432|external|CTG	Rbx1-external24	-0.820930166	0.491342119
ENSMUST00000030398.10:chr4:+|3260:1539:1791|external|ACG	Slc2a1-external16	0.769672488	0.492517147
ENSMUST00000217434.2:chr9:+|5515:3030:4836|external|TTG	Dpp8-external13	-0.440472185	0.493274272
ENSMUST00000213752.2:chr9:+|898:286:745|external|CTG	Pcbp4-external1	0.708899935	0.4934455
ENSMUST00000068795.4:chr5:-|1648:350:620|external|GTG	Mrfap1-external1	0.398274902	0.494214833
ENSMUST00000160379.4:chr1:+|2799:329:1961|external|ACG	Cdk5r2-external7	0.555529931	0.494951699
ENSMUST00000206987.2:chr7:+|582:280:514|external|CTG	Ttyh1-external3	0.425240316	0.495419088
ENSMUST00000235925.2:chr17:-|698:27:591|external|TTG	Metrn-external1	0.807234101	0.49737308
ENSMUST00000235925.2:chr17:-|698:36:591|external|CTG	Metrn-external2	0.807234101	0.49737308
ENSMUST00000235925.2:chr17:-|698:39:591|external|TTG	Metrn-external3	0.807234101	0.49737308
ENSMUST00000079125.8:chr2:-|803:594:759|external|GTG	Scand1-external5	1.100766004	0.497885971
ENSMUST00000206987.2:chr7:+|582:274:514|external|CTG	Ttyh1-external4	0.424750507	0.498222899
ENSMUST00000200961.4:chr6:-|2878:701:1676|external|CTG	Slc37a3-external1	-1.558546652	0.499094029
ENSMUST00000201448.4:chr6:-|2669:488:1463|external|CTG	Slc37a3-external2	-1.558546652	0.499094029
ENSMUST00000237060.2:chr19:+|1623:984:1332|external|TTG	Pdcd4-external1	-0.555141925	0.49956291
ENSMUST00000039259.7:chr10:+|5633:4059:4488|external|ATG	Agap2-external55	0.952043743	0.499649014
ENSMUST00000217941.2:chr10:+|5573:3999:4428|external|ATG	Agap2-external56	0.952043743	0.499649014
ENSMUST00000239120.2:chr10:+|4076:2502:2931|external|ATG	Agap2-external57	0.952043743	0.499649014
ENSMUST00000057373.14:chr17:-|6109:828:1110|external|ACG	Rab11b-external1	0.652007896	0.50039654
ENSMUST00000173860.8:chr17:-|1544:529:811|external|ACG	Rab11b-external2	0.652007896	0.50039654
ENSMUST00000057373.14:chr17:-|6109:831:1110|external|ATG	Rab11b-external3	0.644036702	0.500574915
ENSMUST00000173860.8:chr17:-|1544:532:811|external|ATG	Rab11b-external4	0.644036702	0.500574915
ENSMUST00000094807.6:chr7:+|4147:1991:2618|external|ACG	Pnmal2-external3	0.321371729	0.500856465
ENSMUST00000198526.5:chr5:-|3001:1598:2888|external|ATG	Srrt-external3	0.517749921	0.500892251
ENSMUST00000198526.5:chr5:-|3001:1604:2888|external|GTG	Srrt-external4	0.517749921	0.500892251
ENSMUST00000023036.7:chr15:+|1675:202:448|external|GTG	Rbx1-external25	-0.747487863	0.501101434
ENSMUST00000058470.16:chr11:-|6740:5213:6353|external|ATG	Polr2a-external8	0.435667194	0.501912581
ENSMUST00000026743.14:chr9:+|1653:1366:1651|external|CTG	Uqcrc1-external1	-0.53412635	0.50218269
ENSMUST00000035444.10:chr19:+|4159:1826:2108|external|CTG	Chrm1-external3	1.2899668	0.502519449
ENSMUST00000163785.2:chr19:+|6271:1918:2200|external|CTG	Chrm1-external4	1.2899668	0.502519449
ENSMUST00000054960.9:chr8:-|5080:2143:2314|external|TTG	Irf2bp2-external1	1.074867294	0.502851641
ENSMUST00000028892.11:chr2:-|1616:1251:1374|external|CTG	Idh3b-external1	1.067907569	0.50320275
ENSMUST00000147842.2:chr9:+|3080:408:1167|external|TTG	Rcn2-external1	-0.274485856	0.503584622
ENSMUST00000029353.9:chr3:-|8819:1683:2016|external|GTG	Kpna4-external3	-1.56586917	0.505088077
ENSMUST00000194558.6:chr3:-|3726:1662:1995|external|GTG	Kpna4-external4	-1.56586917	0.505088077
ENSMUST00000206987.2:chr7:+|582:277:514|external|CTG	Ttyh1-external5	0.422964824	0.506177559
ENSMUST00000080300.9:chr9:+|1280:960:1029|external|GTG	Rps25-external1	-1.427132831	0.506182854
ENSMUST00000216076.2:chr9:+|393:308:377|external|GTG	Rps25-external2	-1.427132831	0.506182854
ENSMUST00000102967.3:chr13:-|820:211:409|external|ACG	H4c3-external1	0.584408615	0.506319643
ENSMUST00000102967.3:chr13:-|820:232:409|external|ACG	H4c3-external2	0.584408615	0.506319643
ENSMUST00000102967.3:chr13:-|820:262:409|external|ACG	H4c3-external3	0.584408615	0.506319643
ENSMUST00000102967.3:chr13:-|820:271:409|external|ACG	H4c3-external4	0.584408615	0.506319643
ENSMUST00000029128.4:chr2:+|1112:621:747|external|ATG	Map1lc3a-external1	0.687513883	0.509051105
ENSMUST00000114268.5:chr6:-|1280:582:867|external|CTG	Snca-external9	-0.310753077	0.509051105
ENSMUST00000163779.8:chr6:-|1188:486:771|external|CTG	Snca-external10	-0.310753077	0.509051105
ENSMUST00000216867.2:chr9:+|577:402:507|external|GTG	Rps25-external3	-1.424962522	0.509051105
ENSMUST00000110865.2:chr5:-|2557:1240:1558|external|TTG	Adap1-external1	-1.562465355	0.509389123
ENSMUST00000008131.10:chr5:+|637:129:336|external|ATG	Ift22-external1	-1.584590622	0.509775748
ENSMUST00000235925.2:chr17:-|698:156:591|external|CTG	Metrn-external4	0.845927615	0.509986053
ENSMUST00000023241.12:chr15:-|906:522:663|external|CTG	Ly6h-external6	1.20285763	0.510112722	representative
ENSMUST00000065417.15:chr15:-|985:599:740|external|CTG	Ly6h-external7	1.20285763	0.510112722	representative
ENSMUST00000126129.8:chr15:-|1813:513:654|external|CTG	Ly6h-external8	1.20285763	0.510112722	representative
ENSMUST00000127095.8:chr15:-|1336:949:1090|external|CTG	Ly6h-external9	1.20285763	0.510112722	representative
ENSMUST00000163116.8:chr15:-|2801:513:654|external|CTG	Ly6h-external10	1.20285763	0.510112722	representative
ENSMUST00000001452.14:chr3:+|1977:1655:1766|external|CTG	Cct3-external1	0.882464576	0.510232023
ENSMUST00000164166.8:chr3:+|1804:1483:1594|external|CTG	Cct3-external2	0.882464576	0.510232023
ENSMUST00000168971.2:chr3:+|474:154:265|external|CTG	Cct3-external3	0.882464576	0.510232023
ENSMUST00000094807.6:chr7:+|4147:2033:2618|external|CTG	Pnmal2-external4	0.356145968	0.510472195
ENSMUST00000129423.8:chr7:+|4355:1390:1552|external|GTG	Ttyh1-external6	-0.612067155	0.510643325
ENSMUST00000206869.2:chr7:+|1491:995:1157|external|GTG	Ttyh1-external7	-0.612067155	0.510643325
ENSMUST00000008131.10:chr5:+|637:117:336|external|TTG	Ift22-external2	-1.499419667	0.512049794
ENSMUST00000094807.6:chr7:+|4147:1979:2618|external|ACG	Pnmal2-external5	0.310431487	0.512624698
ENSMUST00000034301.12:chr8:+|1363:740:902|external|CTG	Rab3a-external1	0.505786606	0.512674988
ENSMUST00000110090.8:chr8:+|1375:752:914|external|CTG	Rab3a-external2	0.505786606	0.512674988
ENSMUST00000110092.6:chr8:+|1555:932:1094|external|CTG	Rab3a-external3	0.505786606	0.512674988
ENSMUST00000110093.9:chr8:+|1442:777:939|external|CTG	Rab3a-external4	0.505786606	0.512674988
ENSMUST00000118826.9:chr18:+|3052:447:732|external|ATG	Mapre2-external1	0.783330716	0.512674988
ENSMUST00000154658.8:chr2:+|3614:2384:2513|external|CTG	Gnas-external10	-0.474194189	0.513787158
ENSMUST00000154658.8:chr2:+|3614:2450:2513|external|GTG	Gnas-external11	-0.474194189	0.513787158
ENSMUST00000025904.12:chr19:-|1262:1086:1146|external|CTG	Prdx5-external1	0.836748496	0.514774252
ENSMUST00000149261.8:chr19:-|755:623:683|external|CTG	Prdx5-external2	0.836748496	0.514774252
ENSMUST00000099151.6:chr3:+|2057:877:1066|external|CTG	Sox2-external1	0.806337951	0.514813032
ENSMUST00000165022.9:chr13:+|962:256:721|external|TTG	Mocs2-external2	-1.490466661	0.515225308
ENSMUST00000075275.3:chr15:-|2675:2369:2573|external|CTG	Nell2-external3	-0.782564544	0.515752698
ENSMUST00000166170.9:chr15:-|3220:2431:2635|external|CTG	Nell2-external4	-0.782564544	0.515752698
ENSMUST00000085913.11:chr1:-|6227:3168:3345|external|ATG	Atp1a2-external4	-0.60773596	0.51615735
ENSMUST00000118826.9:chr18:+|3052:462:732|external|ACG	Mapre2-external2	0.820305601	0.517616527
ENSMUST00000027108.13:chr1:+|802:166:793|external|GTG	Eef1b2-external1	-0.413312457	0.518196441
ENSMUST00000027108.13:chr1:+|802:172:793|external|CTG	Eef1b2-external2	-0.413312457	0.518196441
ENSMUST00000033800.13:chrX:+|4699:1074:1317|external|CTG	Plp1-external1	-1.22631499	0.519339703
ENSMUST00000113085.2:chrX:+|2540:850:1093|external|CTG	Plp1-external2	-1.22631499	0.519339703
ENSMUST00000128260.9:chr11:+|1478:345:699|external|CTG	Ramp2-external3	-0.509053081	0.519602454
ENSMUST00000128260.9:chr11:+|1478:348:699|external|CTG	Ramp2-external4	-0.509053081	0.519602454
ENSMUST00000056034.13:chr17:-|1930:795:1056|external|TTG	Atat1-external1	1.127879764	0.519631754
ENSMUST00000141662.8:chr17:-|2034:864:1125|external|TTG	Atat1-external2	1.127879764	0.519631754
ENSMUST00000165457.2:chr7:-|3463:561:2856|external|CTG	Ctbp2-external1	-0.87884583	0.520889181
ENSMUST00000165457.2:chr7:-|3463:567:2856|external|GTG	Ctbp2-external2	-0.87884583	0.520889181
ENSMUST00000165457.2:chr7:-|3463:594:2856|external|ATG	Ctbp2-external3	-0.87884583	0.520889181
ENSMUST00000165457.2:chr7:-|3463:678:2856|external|ACG	Ctbp2-external4	-0.87884583	0.520889181
ENSMUST00000165457.2:chr7:-|3463:687:2856|external|TTG	Ctbp2-external5	-0.87884583	0.520889181
ENSMUST00000165457.2:chr7:-|3463:729:2856|external|CTG	Ctbp2-external6	-0.87884583	0.520889181
ENSMUST00000165457.2:chr7:-|3463:744:2856|external|CTG	Ctbp2-external7	-0.87884583	0.520889181
ENSMUST00000165457.2:chr7:-|3463:765:2856|external|CTG	Ctbp2-external8	-0.87884583	0.520889181
ENSMUST00000165457.2:chr7:-|3463:777:2856|external|CTG	Ctbp2-external9	-0.87884583	0.520889181
ENSMUST00000165457.2:chr7:-|3463:786:2856|external|ATG	Ctbp2-external10	-0.87884583	0.520889181
ENSMUST00000165457.2:chr7:-|3463:801:2856|external|ACG	Ctbp2-external11	-0.87884583	0.520889181
ENSMUST00000165457.2:chr7:-|3463:819:2856|external|CTG	Ctbp2-external12	-0.87884583	0.520889181
ENSMUST00000165457.2:chr7:-|3463:831:2856|external|TTG	Ctbp2-external13	-0.87884583	0.520889181
ENSMUST00000165457.2:chr7:-|3463:840:2856|external|CTG	Ctbp2-external14	-0.87884583	0.520889181
ENSMUST00000230314.2:chr15:-|1271:516:1041|external|ATG	Sharpin-external3	-0.782171156	0.520889181
ENSMUST00000160379.4:chr1:+|2799:746:1961|external|GTG	Cdk5r2-external8	0.586846009	0.521813008
ENSMUST00000160379.4:chr1:+|2799:752:1961|external|ACG	Cdk5r2-external9	0.586846009	0.521813008
ENSMUST00000040914.3:chr13:+|1560:661:736|external|TTG	H1f2-external2	0.671801069	0.521852438
ENSMUST00000091701.3:chr13:-|534:323:527|external|GTG	H3c1-external2	0.404411411	0.522868501
ENSMUST00000160379.4:chr1:+|2799:755:1961|external|CTG	Cdk5r2-external10	0.584412986	0.523126743
ENSMUST00000029773.13:chr3:+|2049:1192:1438|external|ATG	Cnn3-external9	-0.451450506	0.523431615
ENSMUST00000197135.5:chr3:+|1242:781:1027|external|ATG	Cnn3-external10	-0.451450506	0.523431615
ENSMUST00000111147.8:chr2:-|4069:2207:2294|external|ACG	Caprin1-external1	0.763394937	0.524515245
ENSMUST00000033824.8:chr8:+|2229:1364:1670|external|GTG	Lamp1-external3	0.442886556	0.524783749
ENSMUST00000200961.4:chr6:-|2878:686:1676|external|TTG	Slc37a3-external3	-1.497428235	0.52510203	representative
ENSMUST00000201448.4:chr6:-|2669:473:1463|external|TTG	Slc37a3-external4	-1.497428235	0.52510203	representative
ENSMUST00000234489.2:chr17:-|1423:175:874|external|ATG	Nubp2-external4	-0.606353488	0.525227034	representative
ENSMUST00000058733.9:chr8:-|642:288:396|external|GTG	Smim7-external1	-1.51460424	0.527319825
ENSMUST00000167290.8:chr8:-|2892:239:347|external|GTG	Smim7-external2	-1.51460424	0.527319825
ENSMUST00000033800.13:chrX:+|4699:1019:1088|external|TTG	Plp1-external3	-0.288683319	0.528637357
ENSMUST00000113085.2:chrX:+|2540:795:864|external|TTG	Plp1-external4	-0.288683319	0.528637357
ENSMUST00000155285.8:chr10:-|2769:552:1455|external|CTG	Mdm2-external1	-1.523444825	0.529615084
ENSMUST00000189503.7:chr1:-|1514:133:955|external|ATG	Ndufa10-external1	-0.270089407	0.529757362	representative
ENSMUST00000189529.7:chr1:-|1801:127:1693|external|ATG	Farsb-external7	-0.422418038	0.530741456
ENSMUST00000028177.11:chr2:+|2757:1568:1823|external|ATG	Olfm1-external58	-0.408835117	0.530983357
ENSMUST00000100244.10:chr2:+|2686:1497:1752|external|ATG	Olfm1-external59	-0.408835117	0.530983357
ENSMUST00000113920.8:chr2:+|2513:1598:1853|external|ATG	Olfm1-external60	-0.408835117	0.530983357
ENSMUST00000000572.7:chr5:-|2245:190:1039|external|ATG	Gabra2-external1	-0.405225373	0.53119468	representative
ENSMUST00000080537.14:chr5:-|4159:745:898|external|TTG	Rac1-external5	-0.615973265	0.531370761
ENSMUST00000080537.14:chr5:-|4159:748:898|external|ACG	Rac1-external6	-0.615973265	0.531370761
ENSMUST00000100489.4:chr5:-|2325:759:912|external|TTG	Rac1-external7	-0.615973265	0.531370761
ENSMUST00000100489.4:chr5:-|2325:762:912|external|ACG	Rac1-external8	-0.615973265	0.531370761
ENSMUST00000189529.7:chr1:-|1801:124:1693|external|TTG	Farsb-external8	-0.421795409	0.531638012
ENSMUST00000039259.7:chr10:+|5633:4111:4729|external|GTG	Agap2-external58	0.982625241	0.532429868
ENSMUST00000217941.2:chr10:+|5573:4051:4669|external|GTG	Agap2-external59	0.982625241	0.532429868
ENSMUST00000239120.2:chr10:+|4076:2554:3172|external|GTG	Agap2-external60	0.982625241	0.532429868
ENSMUST00000114512.8:chr1:-|2042:1713:2004|external|ATG	Gls-external1	-1.518752139	0.533201721
ENSMUST00000114513.9:chr1:-|4966:2144:2435|external|ATG	Gls-external2	-1.518752139	0.533201721
ENSMUST00000235925.2:chr17:-|698:87:591|external|CTG	Metrn-external5	0.7865186	0.533816819
ENSMUST00000235925.2:chr17:-|698:93:591|external|CTG	Metrn-external6	0.7865186	0.533816819
ENSMUST00000237477.2:chr19:-|429:95:335|external|TTG	Actr1a-external2	-0.488388818	0.533865269
ENSMUST00000074501.12:chr9:-|2577:1708:1942|external|ATG	Snap91-external1	0.491488639	0.534951683
ENSMUST00000033933.8:chr8:+|1860:871:1174|external|CTG	Saraf-external21	0.36544749	0.535726245
ENSMUST00000239436.2:chr8:+|1897:884:1187|external|CTG	Saraf-external22	0.36544749	0.535726245
ENSMUST00000027108.13:chr1:+|802:181:793|external|ACG	Eef1b2-external3	-0.406569557	0.53648551
ENSMUST00000058470.16:chr11:-|6740:5171:6353|external|GTG	Polr2a-external9	0.417443602	0.536898242
ENSMUST00000065482.6:chr3:-|1923:761:938|external|CTG	Mllt11-external4	-0.353684178	0.537214156
ENSMUST00000196025.5:chr3:-|624:356:533|external|CTG	Mllt11-external5	-0.353684178	0.537214156
ENSMUST00000198948.5:chr3:-|793:535:712|external|CTG	Mllt11-external6	-0.353684178	0.537214156
ENSMUST00000049628.16:chr5:-|371:257:338|external|TTG	Atp5k-external1	-0.567148625	0.537482738
ENSMUST00000237060.2:chr19:+|1623:990:1332|external|ATG	Pdcd4-external2	-0.536455467	0.538582447	representative
ENSMUST00000094807.6:chr7:+|4147:2157:2496|external|ACG	Pnmal2-external6	0.351514955	0.538875035
ENSMUST00000217356.2:chr9:+|1101:407:1037|external|GTG	Rpsa-external2	0.90394359	0.539603915	representative
ENSMUST00000237060.2:chr19:+|1623:972:1332|external|TTG	Pdcd4-external3	-0.530884654	0.540523619
ENSMUST00000095427.12:chr17:-|1952:1164:1323|external|CTG	Mtch1-external1	-0.655438036	0.540590327
ENSMUST00000118366.9:chr17:-|1897:1113:1272|external|CTG	Mtch1-external2	-0.655438036	0.540590327
ENSMUST00000234507.2:chr17:-|1653:869:1028|external|CTG	Mtch1-external3	-0.655438036	0.540590327
ENSMUST00000235088.2:chr17:-|1660:876:1035|external|CTG	Mtch1-external4	-0.655438036	0.540590327
ENSMUST00000110865.2:chr5:-|2557:1249:1558|external|CTG	Adap1-external2	-1.529950622	0.541278088
ENSMUST00000084882.9:chr12:+|1439:855:1068|external|CTG	Crip2-external1	-1.465552992	0.542249898
ENSMUST00000237060.2:chr19:+|1623:1065:1332|external|ATG	Pdcd4-external4	-0.697421348	0.542443191
ENSMUST00000155285.8:chr10:-|2769:534:1455|external|CTG	Mdm2-external2	-1.4965308	0.543081193
ENSMUST00000115345.8:chrX:-|3261:2101:2299|external|CTG	Syn1-external8	0.355759356	0.543150804
ENSMUST00000123159.8:chr6:+|670:106:409|external|ATG	Suclg1-external1	-0.553125154	0.543682585
ENSMUST00000034740.15:chr9:+|5499:2799:2967|external|ACG	Nedd4-external4	-0.680375686	0.543835529
ENSMUST00000238315.2:chr9:+|6035:3335:3503|external|ACG	Nedd4-external5	-0.680375686	0.543835529
ENSMUST00000029773.13:chr3:+|2049:1201:1438|external|ATG	Cnn3-external11	-0.487852132	0.544393473
ENSMUST00000197135.5:chr3:+|1242:790:1027|external|ATG	Cnn3-external12	-0.487852132	0.544393473
ENSMUST00000189529.7:chr1:-|1801:151:1693|external|CTG	Farsb-external9	-0.424670522	0.545438983
ENSMUST00000233484.2:chr17:-|2920:1379:2885|external|ATG	Cebpz-external1	-1.351057122	0.546257148	representative
ENSMUST00000233484.2:chr17:-|2920:1382:2885|external|TTG	Cebpz-external2	-1.351057122	0.546257148
ENSMUST00000177069.8:chr17:+|3287:166:1918|external|ACG	Mta3-external1	-0.66646825	0.546690076
ENSMUST00000091701.3:chr13:-|534:374:527|external|ACG	H3c1-external3	0.565147036	0.547459498
ENSMUST00000058470.16:chr11:-|6740:5174:6353|external|GTG	Polr2a-external10	0.40820304	0.548597245
ENSMUST00000033933.8:chr8:+|1860:862:1174|external|GTG	Saraf-external23	0.346909932	0.548634871
ENSMUST00000239436.2:chr8:+|1897:875:1187|external|GTG	Saraf-external24	0.346909932	0.548634871
ENSMUST00000035444.10:chr19:+|4159:1784:2108|external|CTG	Chrm1-external5	0.934808359	0.548812327
ENSMUST00000163785.2:chr19:+|6271:1876:2200|external|CTG	Chrm1-external6	0.934808359	0.548812327
ENSMUST00000168018.2:chr8:+|781:278:365|external|CTG	Cope-external1	0.873229642	0.548906768	representative
ENSMUST00000237477.2:chr19:-|429:101:335|external|GTG	Actr1a-external3	-0.503528544	0.549120904
ENSMUST00000114268.5:chr6:-|1280:672:867|external|GTG	Snca-external11	-0.473958872	0.549723141
ENSMUST00000163779.8:chr6:-|1188:576:771|external|GTG	Snca-external12	-0.473958872	0.549723141
ENSMUST00000118826.9:chr18:+|3052:450:732|external|ACG	Mapre2-external3	0.768153549	0.54980906
ENSMUST00000035155.8:chr9:+|5007:916:1039|external|TTG	Rab6b-external1	0.608719215	0.551091519
ENSMUST00000200961.4:chr6:-|2878:752:1676|external|GTG	Slc37a3-external5	-1.494169816	0.552007945
ENSMUST00000201448.4:chr6:-|2669:539:1463|external|GTG	Slc37a3-external6	-1.494169816	0.552007945
ENSMUST00000134881.2:chr5:+|489:145:463|external|TTG	Iscu-external1	-1.08188683	0.552121507
ENSMUST00000134881.2:chr5:+|489:148:463|external|GTG	Iscu-external2	-1.08188683	0.552121507
ENSMUST00000134881.2:chr5:+|489:10:463|external|CTG	Iscu-external3	-1.037193943	0.552154655
ENSMUST00000089377.6:chr15:+|800:379:532|external|ACG	Lgals1-external1	-1.505142408	0.552421728
ENSMUST00000155285.8:chr10:-|2769:567:1455|external|CTG	Mdm2-external3	-1.513718561	0.55398893
ENSMUST00000160379.4:chr1:+|2799:890:1961|external|GTG	Cdk5r2-external11	0.55013016	0.55608381
ENSMUST00000207789.2:chr7:+|3146:734:3065|external|CTG	Tacc2-external1	-0.450875565	0.556400361
ENSMUST00000067036.12:chr10:+|1526:1167:1284|external|ACG	Bsg-external1	-1.57987473	0.5564868
ENSMUST00000105381.5:chr10:+|1240:807:924|external|ACG	Bsg-external2	-1.57987473	0.5564868
ENSMUST00000179781.8:chr10:+|1261:828:945|external|ACG	Bsg-external3	-1.57987473	0.5564868
ENSMUST00000145331.8:chr11:-|1843:239:1586|external|ACG	Kpna2-external1	-1.704199166	0.557716675
ENSMUST00000145331.8:chr11:-|1843:254:1586|external|CTG	Kpna2-external2	-1.704199166	0.557716675
ENSMUST00000145331.8:chr11:-|1843:257:1586|external|ATG	Kpna2-external3	-1.704199166	0.557716675
ENSMUST00000145331.8:chr11:-|1843:260:1586|external|ATG	Kpna2-external4	-1.704199166	0.557716675	representative
ENSMUST00000059539.5:chr6:-|1844:399:645|external|ACG	Nap1l5-external1	0.51212575	0.558059505
ENSMUST00000114268.5:chr6:-|1280:657:867|external|CTG	Snca-external13	-0.374612113	0.559405689
ENSMUST00000163779.8:chr6:-|1188:561:771|external|CTG	Snca-external14	-0.374612113	0.559405689
ENSMUST00000027425.16:chr1:+|2230:1190:1358|external|GTG	Itm2c-external1	0.707690597	0.560012064
ENSMUST00000185569.2:chr1:+|1465:741:909|external|GTG	Itm2c-external2	0.707690597	0.560012064
ENSMUST00000237477.2:chr19:-|429:98:335|external|CTG	Actr1a-external4	-0.480047724	0.5604102
ENSMUST00000103092.9:chr2:+|3646:1632:2028|external|GTG	Ctsa-external1	-0.522626646	0.560580169
ENSMUST00000103093.10:chr2:+|2534:1533:1929|external|GTG	Ctsa-external2	-0.522626646	0.560580169
ENSMUST00000189529.7:chr1:-|1801:145:1693|external|CTG	Farsb-external10	-0.416327725	0.560637833
ENSMUST00000177069.8:chr17:+|3287:175:1918|external|ATG	Mta3-external2	-0.660114189	0.561050667	representative
ENSMUST00000023564.10:chr16:-|1369:759:969|external|ATG	Tra2b-external1	-1.530859518	0.561358918
ENSMUST00000161286.8:chr16:-|3403:894:1104|external|ATG	Tra2b-external2	-1.530859518	0.561358918
ENSMUST00000001566.10:chr17:-|2649:1533:1623|external|ATG	Tubb5-external1	-1.245167034	0.562328167
ENSMUST00000039259.7:chr10:+|5633:4113:4488|external|GTG	Agap2-external61	1.031467426	0.562839171
ENSMUST00000217941.2:chr10:+|5573:4053:4428|external|GTG	Agap2-external62	1.031467426	0.562839171
ENSMUST00000239120.2:chr10:+|4076:2556:2931|external|GTG	Agap2-external63	1.031467426	0.562839171
ENSMUST00000000572.7:chr5:-|2245:196:1039|external|ATG	Gabra2-external2	-0.396332461	0.563524443
ENSMUST00000029773.13:chr3:+|2049:1093:1438|external|GTG	Cnn3-external13	-0.424724437	0.563524443
ENSMUST00000029773.13:chr3:+|2049:1111:1438|external|CTG	Cnn3-external14	-0.424724437	0.563524443
ENSMUST00000029773.13:chr3:+|2049:1123:1438|external|ACG	Cnn3-external15	-0.424724437	0.563524443
ENSMUST00000029773.13:chr3:+|2049:1147:1438|external|ATG	Cnn3-external16	-0.424724437	0.563524443
ENSMUST00000029773.13:chr3:+|2049:1162:1438|external|GTG	Cnn3-external17	-0.424724437	0.563524443
ENSMUST00000197135.5:chr3:+|1242:682:1027|external|GTG	Cnn3-external18	-0.424724437	0.563524443
ENSMUST00000197135.5:chr3:+|1242:700:1027|external|CTG	Cnn3-external19	-0.424724437	0.563524443
ENSMUST00000197135.5:chr3:+|1242:712:1027|external|ACG	Cnn3-external20	-0.424724437	0.563524443
ENSMUST00000197135.5:chr3:+|1242:736:1027|external|ATG	Cnn3-external21	-0.424724437	0.563524443
ENSMUST00000197135.5:chr3:+|1242:751:1027|external|GTG	Cnn3-external22	-0.424724437	0.563524443
ENSMUST00000134881.2:chr5:+|489:76:463|external|GTG	Iscu-external4	-1.031769832	0.563742382	representative
ENSMUST00000189529.7:chr1:-|1801:160:1693|external|CTG	Farsb-external11	-0.420595667	0.5658191
ENSMUST00000198526.5:chr5:-|3001:1484:2888|external|TTG	Srrt-external5	0.464040433	0.566501429
ENSMUST00000236873.2:chr18:-|2482:402:1620|external|TTG	Nars-external1	-0.262164519	0.566513578
ENSMUST00000118826.9:chr18:+|3052:438:732|external|ATG	Mapre2-external4	0.71998536	0.56700281
ENSMUST00000204056.2:chr6:-|2561:205:1600|external|CTG	Uba3-external1	-0.404690522	0.567833628
ENSMUST00000198526.5:chr5:-|3001:1529:2888|external|ATG	Srrt-external6	0.467258212	0.568350243	representative
ENSMUST00000200961.4:chr6:-|2878:764:1676|external|TTG	Slc37a3-external7	-1.478077167	0.568939857
ENSMUST00000201448.4:chr6:-|2669:551:1463|external|TTG	Slc37a3-external8	-1.478077167	0.568939857
ENSMUST00000206301.2:chr7:-|3007:1818:2538|external|CTG	Man2a2-external1	-1.483892429	0.569011429
ENSMUST00000022616.14:chr14:+|1810:1459:1609|external|TTG	Clu-external1	-0.175814481	0.569621909
ENSMUST00000115345.8:chrX:-|3261:2105:2243|external|ACG	Syn1-external9	0.353260942	0.569621909
ENSMUST00000030940.14:chr4:+|3131:1293:1395|external|CTG	Gnb1-external1	-1.69343136	0.569823624
ENSMUST00000105616.10:chr4:+|3088:1250:1352|external|CTG	Gnb1-external2	-1.69343136	0.569823624
ENSMUST00000165335.8:chr4:+|3143:1302:1407|external|CTG	Gnb1-external3	-1.69343136	0.569823624
ENSMUST00000176637.2:chr4:+|2832:993:1098|external|CTG	Gnb1-external4	-1.69343136	0.569823624
ENSMUST00000023564.10:chr16:-|1369:732:969|external|ATG	Tra2b-external3	-1.456527537	0.569835602
ENSMUST00000161286.8:chr16:-|3403:867:1104|external|ATG	Tra2b-external4	-1.456527537	0.569835602
ENSMUST00000137145.8:chr2:+|477:264:300|external|CTG	Hspa5-external3	0.950421288	0.570045023
ENSMUST00000118826.9:chr18:+|3052:435:732|external|ACG	Mapre2-external5	0.716133014	0.57023724
ENSMUST00000155285.8:chr10:-|2769:558:1455|external|CTG	Mdm2-external4	-1.488070923	0.57023724
ENSMUST00000149854.8:chr2:-|3612:402:2142|external|CTG	Gpcpd1-external1	-0.472396158	0.570580282
ENSMUST00000118826.9:chr18:+|3052:471:732|external|TTG	Mapre2-external6	0.809995626	0.570917328
ENSMUST00000015981.12:chr11:-|2673:1203:1320|external|CTG	Sqstm1-external1	0.775869763	0.571034708
ENSMUST00000102774.11:chr11:-|2037:1353:1470|external|CTG	Sqstm1-external2	0.775869763	0.571034708
ENSMUST00000113485.9:chr19:+|3221:229:1927|external|ATG	Sf1-external1	0.350029416	0.571479573
ENSMUST00000177069.8:chr17:+|3287:118:1918|external|GTG	Mta3-external3	-0.656313217	0.571906621
ENSMUST00000004673.15:chr14:-|2099:1178:1235|external|CTG	Ndrg2-external1	0.428745144	0.571956229
ENSMUST00000111632.5:chr14:-|2103:1194:1251|external|CTG	Ndrg2-external2	0.428745144	0.571956229
ENSMUST00000072299.7:chr12:-|1903:804:876|external|TTG	Vsnl1-external1	-1.333747089	0.573504026
ENSMUST00000220506.2:chr12:-|1699:600:672|external|TTG	Vsnl1-external2	-1.333747089	0.573504026
ENSMUST00000166104.9:chr13:+|1193:327:828|external|GTG	Mocs2-external3	-1.40098681	0.573815243
ENSMUST00000234579.2:chr17:-|1445:186:888|external|CTG	Nubp2-external5	-0.575813272	0.573959242
ENSMUST00000156713.8:chr16:-|3246:923:3083|external|TTG	Gart-external2	-0.573997931	0.574381113
ENSMUST00000024639.12:chr1:+|5195:1593:1767|external|CTG	Map2-external57	1.224519342	0.574636629
ENSMUST00000077355.12:chr1:+|5125:1521:1695|external|CTG	Map2-external58	1.224519342	0.574636629
ENSMUST00000114012.8:chr1:+|5119:1515:1689|external|CTG	Map2-external59	1.224519342	0.574636629
ENSMUST00000114013.8:chr1:+|6258:6049:6223|external|CTG	Map2-external60	1.224519342	0.574636629
ENSMUST00000114015.8:chr1:+|5440:1836:2010|external|CTG	Map2-external61	1.224519342	0.574636629
ENSMUST00000114017.8:chr1:+|4981:1932:2106|external|CTG	Map2-external62	1.224519342	0.574636629
ENSMUST00000114018.10:chr1:+|5303:1701:1875|external|CTG	Map2-external63	1.224519342	0.574636629
ENSMUST00000239213.2:chr1:+|6259:6050:6224|external|CTG	Map2-external64	1.224519342	0.574636629
ENSMUST00000149854.8:chr2:-|3612:477:2142|external|CTG	Gpcpd1-external2	-0.483191843	0.575120704
ENSMUST00000033800.13:chrX:+|4699:1022:1088|external|CTG	Plp1-external5	-0.281631726	0.57641071
ENSMUST00000113085.2:chrX:+|2540:798:864|external|CTG	Plp1-external6	-0.281631726	0.57641071
ENSMUST00000118826.9:chr18:+|3052:468:732|external|CTG	Mapre2-external7	0.800711107	0.576444977
ENSMUST00000037324.12:chr11:+|1440:538:625|external|ATG	Skp1-external1	-0.594474834	0.576763321
ENSMUST00000109072.2:chr11:+|1754:852:939|external|ATG	Skp1-external2	-0.594474834	0.576763321
ENSMUST00000237060.2:chr19:+|1623:981:1332|external|CTG	Pdcd4-external5	-0.51635968	0.577065398
ENSMUST00000206301.2:chr7:-|3007:1827:2538|external|CTG	Man2a2-external2	-1.476546872	0.5771861
ENSMUST00000236873.2:chr18:-|2482:405:1620|external|ATG	Nars-external2	-0.258719355	0.577568529	representative
ENSMUST00000002817.12:chr11:-|1872:1553:1859|external|ATG	Camk2b-external37	0.300776064	0.57802029
ENSMUST00000019133.11:chr11:-|2223:1912:2218|external|ATG	Camk2b-external38	0.300776064	0.57802029
ENSMUST00000066431.14:chr11:-|1603:1284:1590|external|ATG	Camk2b-external39	0.300776064	0.57802029
ENSMUST00000090443.10:chr11:-|4004:1685:1991|external|ATG	Camk2b-external40	0.300776064	0.57802029
ENSMUST00000093355.12:chr11:-|1973:1651:1957|external|ATG	Camk2b-external41	0.300776064	0.57802029
ENSMUST00000109812.9:chr11:-|1875:1452:1758|external|ATG	Camk2b-external42	0.300776064	0.57802029
ENSMUST00000109813.9:chr11:-|4023:1676:1982|external|ATG	Camk2b-external43	0.300776064	0.57802029
ENSMUST00000109815.9:chr11:-|3780:1491:1797|external|ATG	Camk2b-external44	0.300776064	0.57802029
ENSMUST00000019109.8:chr5:+|1764:968:1076|external|ATG	Ywhah-external1	0.683180113	0.578336851
ENSMUST00000153511.8:chr7:-|949:313:556|external|CTG	Rab4b-external1	0.891611721	0.578933586
ENSMUST00000165532.3:chr9:+|1009:619:781|external|CTG	Rpl14-external1	0.861802946	0.579111899
ENSMUST00000025563.8:chr19:+|929:703:814|external|GTG	Fth1-external1	0.376527956	0.579684389
ENSMUST00000235196.2:chr19:+|1494:1274:1385|external|GTG	Fth1-external2	0.376527956	0.579684389
ENSMUST00000183407.2:chr13:+|1074:236:614|external|ATG	Mocs2-external4	-1.467907864	0.579828259
ENSMUST00000145331.8:chr11:-|1843:302:1586|external|TTG	Kpna2-external5	-1.672285139	0.581343235
ENSMUST00000046212.2:chr3:+|4426:1625:1694|external|CTG	Slc16a1-external1	1.18652227	0.581398024
ENSMUST00000156713.8:chr16:-|3246:926:3083|external|GTG	Gart-external3	-0.570886215	0.581519429
ENSMUST00000003345.10:chr13:+|3367:2190:2382|external|CTG	Amph-external1	1.014291828	0.581661855
ENSMUST00000200466.5:chr13:+|3224:2056:2248|external|CTG	Amph-external2	1.014291828	0.581661855
ENSMUST00000239207.2:chr13:+|3760:2592:2784|external|CTG	Amph-external3	1.014291828	0.581661855
ENSMUST00000233484.2:chr17:-|2920:1394:2885|external|CTG	Cebpz-external3	-1.306297529	0.581785502
ENSMUST00000053183.12:chr15:-|4566:864:1086|external|GTG	Arf3-external1	1.175564761	0.581891819
ENSMUST00000029353.9:chr3:-|8819:1698:2016|external|TTG	Kpna4-external5	-1.473967841	0.583333485
ENSMUST00000194558.6:chr3:-|3726:1677:1995|external|TTG	Kpna4-external6	-1.473967841	0.583333485
ENSMUST00000115345.8:chrX:-|3261:2146:2299|external|ATG	Syn1-external10	0.383575049	0.583374908
ENSMUST00000034301.12:chr8:+|1363:752:902|external|GTG	Rab3a-external5	0.482962544	0.583604724
ENSMUST00000110090.8:chr8:+|1375:764:914|external|GTG	Rab3a-external6	0.482962544	0.583604724
ENSMUST00000110092.6:chr8:+|1555:944:1094|external|GTG	Rab3a-external7	0.482962544	0.583604724
ENSMUST00000110093.9:chr8:+|1442:789:939|external|GTG	Rab3a-external8	0.482962544	0.583604724
ENSMUST00000184169.8:chr2:-|2392:200:1928|external|CTG	Slc25a12-external1	-0.292616667	0.583941076
ENSMUST00000114726.8:chrX:-|2108:681:1527|external|GTG	Rbmx-external1	0.61900113	0.584043679
ENSMUST00000114730.8:chrX:-|2019:588:1434|external|GTG	Rbmx-external2	0.61900113	0.584043679
ENSMUST00000143310.2:chrX:-|1296:423:1269|external|GTG	Rbmx-external3	0.61900113	0.584043679
ENSMUST00000028222.13:chr2:+|3672:2183:2264|external|GTG	Hspa5-external4	0.524318206	0.584930992
ENSMUST00000100171.3:chr2:+|2613:2140:2221|external|GTG	Hspa5-external5	0.524318206	0.584930992
ENSMUST00000166823.5:chr5:+|3354:701:809|external|ACG	Ociad1-external1	-1.516613873	0.585124141
ENSMUST00000005394.13:chr16:+|1996:873:1065|external|CTG	Ufd1-external1	-1.370305372	0.585262191
ENSMUST00000115578.10:chr16:+|2078:960:1152|external|CTG	Ufd1-external2	-1.370305372	0.585262191
ENSMUST00000233484.2:chr17:-|2920:1397:2885|external|ACG	Cebpz-external4	-1.309701971	0.585821391
ENSMUST00000006235.9:chr14:+|4743:1034:1160|external|TTG	Ctsb-external2	-0.252068417	0.588664099
ENSMUST00000234489.2:chr17:-|1423:214:874|external|GTG	Nubp2-external6	-0.600759372	0.588902531
ENSMUST00000239553.1:chr15:+|2081:60:423|external|CTG	Baalc-external5	0.717412767	0.589746983
ENSMUST00000236171.2:chr18:+|1237:370:505|external|GTG	Ndfip1-external1	-0.405565047	0.59004321
ENSMUST00000134881.2:chr5:+|489:103:463|external|GTG	Iscu-external5	-1.041336266	0.590318869
ENSMUST00000113485.9:chr19:+|3221:436:1927|external|ATG	Sf1-external2	0.3588869	0.590535452
ENSMUST00000229084.2:chr15:+|789:105:480|external|CTG	Slc48a1-external2	-1.540439267	0.59058791
ENSMUST00000026743.14:chr9:+|1653:1345:1651|external|ATG	Uqcrc1-external2	-0.418122285	0.590738361
ENSMUST00000033933.8:chr8:+|1860:859:1174|external|ATG	Saraf-external25	0.335987727	0.591367227
ENSMUST00000239436.2:chr8:+|1897:872:1187|external|ATG	Saraf-external26	0.335987727	0.591367227
ENSMUST00000143971.2:chr4:-|2549:262:370|external|TTG	Micos10-external1	-0.667118433	0.591425867
ENSMUST00000028005.3:chr1:-|1097:512:644|external|CTG	Mgst3-external2	0.936284176	0.592041399	representative
ENSMUST00000026743.14:chr9:+|1653:1396:1651|external|ATG	Uqcrc1-external3	-0.545381727	0.592281256
ENSMUST00000113397.9:chr2:-|580:123:330|external|GTG	Swi5-external1	-0.493240146	0.592823854
ENSMUST00000115731.10:chr16:+|1747:1106:1163|external|CTG	Mapk1-external36	-1.321034255	0.593487413
ENSMUST00000034215.8:chr8:+|549:358:421|external|ATG	Mt1-external5	0.232071843	0.593812518
ENSMUST00000212291.2:chr8:+|633:442:505|external|ATG	Mt1-external6	0.232071843	0.593812518
ENSMUST00000198526.5:chr5:-|3001:1505:2888|external|TTG	Srrt-external7	0.453316287	0.594145576
ENSMUST00000211915.2:chr8:+|440:69:198|external|CTG	Mt3-external1	-0.231036293	0.594229403
ENSMUST00000235925.2:chr17:-|698:180:591|external|ATG	Metrn-external7	0.795754819	0.595310082	representative
ENSMUST00000071081.13:chr5:+|1311:710:806|external|ACG	Ociad1-external2	-1.496074163	0.59543763
ENSMUST00000237060.2:chr19:+|1623:1029:1332|external|ATG	Pdcd4-external6	-0.544958471	0.59568363
ENSMUST00000085913.11:chr1:-|6227:3132:3345|external|GTG	Atp1a2-external5	-0.44121024	0.596133529
ENSMUST00000033582.5:chrX:+|1001:287:425|external|ATG	Cox7b-external2	-0.464522636	0.596458648
ENSMUST00000023189.15:chr16:-|3280:1540:1738|external|GTG	Glyr1-external1	-1.467821532	0.596519778
ENSMUST00000023189.15:chr16:-|3280:1543:1738|external|ATG	Glyr1-external2	-1.467821532	0.596519778
ENSMUST00000115844.3:chr16:-|3292:1552:1750|external|GTG	Glyr1-external3	-1.467821532	0.596519778
ENSMUST00000115844.3:chr16:-|3292:1555:1750|external|ATG	Glyr1-external4	-1.467821532	0.596519778
ENSMUST00000029128.4:chr2:+|1112:597:747|external|CTG	Map1lc3a-external2	0.607341405	0.597246186
ENSMUST00000234489.2:chr17:-|1423:247:874|external|ATG	Nubp2-external7	-0.610669101	0.597470553
ENSMUST00000132523.8:chr10:-|938:480:777|external|CTG	Cbarp-external1	0.742805775	0.597818017
ENSMUST00000145622.8:chr7:-|4363:433:3013|external|CTG	Zfp715-external1	-1.620112476	0.598439058
ENSMUST00000145622.8:chr7:-|4363:439:3013|external|TTG	Zfp715-external2	-1.620112476	0.598439058
ENSMUST00000145622.8:chr7:-|4363:457:3013|external|TTG	Zfp715-external3	-1.620112476	0.598439058
ENSMUST00000145622.8:chr7:-|4363:472:3013|external|GTG	Zfp715-external4	-1.620112476	0.598439058
ENSMUST00000145622.8:chr7:-|4363:475:3013|external|CTG	Zfp715-external5	-1.620112476	0.598439058
ENSMUST00000145622.8:chr7:-|4363:493:3013|external|ATG	Zfp715-external6	-1.620112476	0.598439058	representative
ENSMUST00000034215.8:chr8:+|549:360:450|external|GTG	Mt1-external7	0.22645954	0.599286665
ENSMUST00000183817.2:chr7:-|599:333:492|external|ATG	Klf13-external1	0.6799755	0.599286665
ENSMUST00000212291.2:chr8:+|633:444:534|external|GTG	Mt1-external8	0.22645954	0.599286665
ENSMUST00000034215.8:chr8:+|549:370:421|external|CTG	Mt1-external9	0.244763577	0.599768065
ENSMUST00000212291.2:chr8:+|633:454:505|external|CTG	Mt1-external10	0.244763577	0.599768065
ENSMUST00000124266.8:chr7:-|2568:514:1216|external|ATG	Slc25a22-external1	0.282563084	0.601300284
ENSMUST00000234489.2:chr17:-|1423:241:874|external|GTG	Nubp2-external8	-0.606276681	0.601469448
ENSMUST00000027377.9:chr1:-|6006:1515:1725|external|ATG	Igfbp5-external2	-0.588900308	0.601475317
ENSMUST00000204254.2:chr6:+|1147:191:659|external|ACG	Jagn1-external1	-0.717588896	0.601475317
ENSMUST00000084882.9:chr12:+|1439:867:1068|external|TTG	Crip2-external2	-1.469153424	0.601934555
ENSMUST00000173158.8:chr13:-|1415:242:1358|external|CTG	Mterf3-external1	-1.500772698	0.60257234
ENSMUST00000114512.8:chr1:-|2042:1716:2004|external|ATG	Gls-external3	-1.444007361	0.602997338
ENSMUST00000114513.9:chr1:-|4966:2147:2435|external|ATG	Gls-external4	-1.444007361	0.602997338
ENSMUST00000054960.9:chr8:-|5080:2161:2314|external|GTG	Irf2bp2-external2	1.002699641	0.603267883
ENSMUST00000112958.9:chr1:-|5931:5170:5518|external|CTG	Kif1a-external1	0.74035231	0.603528221
ENSMUST00000171796.8:chr1:-|8206:5158:5506|external|CTG	Kif1a-external2	0.74035231	0.603528221
ENSMUST00000190723.7:chr1:-|6141:5569:5917|external|CTG	Kif1a-external3	0.74035231	0.603528221
ENSMUST00000028727.11:chr2:+|2116:722:1031|external|TTG	Snap25-external1	-0.279118867	0.603668425
ENSMUST00000110098.4:chr2:+|1014:697:1006|external|TTG	Snap25-external2	-0.279118867	0.603668425
ENSMUST00000109290.2:chr11:-|2868:1015:1213|external|ATG	Gabrg2-external1	-1.386103255	0.603991578
ENSMUST00000175894.8:chr15:-|2612:253:2350|external|ACG	Rapgef3-external1	-0.750583705	0.604161198
ENSMUST00000033933.8:chr8:+|1860:853:1174|external|CTG	Saraf-external27	0.333335121	0.60417352
ENSMUST00000239436.2:chr8:+|1897:866:1187|external|CTG	Saraf-external28	0.333335121	0.60417352
ENSMUST00000072376.13:chr18:+|3040:1724:1829|external|ATG	Rnf14-external11	-1.345313866	0.604227335
ENSMUST00000170811.8:chr18:+|2886:1572:1677|external|ATG	Rnf14-external12	-1.345313866	0.604227335
ENSMUST00000171461.3:chr18:+|3340:2037:2142|external|ATG	Rnf14-external13	-1.345313866	0.604227335
ENSMUST00000236116.2:chr18:+|2410:1757:1862|external|ATG	Rnf14-external14	-1.345313866	0.604227335
ENSMUST00000237416.2:chr18:+|618:337:442|external|ATG	Rnf14-external15	-1.345313866	0.604227335
ENSMUST00000033915.9:chr8:+|3215:1150:1348|external|CTG	Gpm6a-external6	0.227471725	0.604839795
ENSMUST00000037324.12:chr11:+|1440:547:625|external|CTG	Skp1-external3	-0.606433795	0.605053909
ENSMUST00000109072.2:chr11:+|1754:861:939|external|CTG	Skp1-external4	-0.606433795	0.605053909
ENSMUST00000028727.11:chr2:+|2116:716:1031|external|ATG	Snap25-external3	-0.274076062	0.605060337
ENSMUST00000110098.4:chr2:+|1014:691:1006|external|ATG	Snap25-external4	-0.274076062	0.605060337
ENSMUST00000144306.9:chr11:+|361:145:328|external|CTG	Vps25-external1	-1.194967421	0.605089982
ENSMUST00000233014.2:chr17:+|553:153:537|external|ACG	Rpl10a-external1	-0.460961569	0.605809757	representative
ENSMUST00000030051.6:chr4:-|1051:473:686|external|GTG	Txn1-external3	-1.495954131	0.607142038
ENSMUST00000165022.9:chr13:+|962:277:721|external|GTG	Mocs2-external5	-1.429322858	0.607319979
ENSMUST00000204254.2:chr6:+|1147:197:659|external|GTG	Jagn1-external2	-0.710565936	0.608691049
ENSMUST00000052509.6:chr7:+|1484:887:1469|external|ACG	Zfp771-external1	0.827707131	0.609481526
ENSMUST00000131193.3:chr11:+|1299:407:1064|external|CTG	Slc35b1-external1	-1.492047029	0.610212328
ENSMUST00000165022.9:chr13:+|962:250:721|external|ATG	Mocs2-external6	-1.332198976	0.610378429
ENSMUST00000091288.13:chr2:+|2184:715:1069|external|CTG	Prnp-external1	-0.221631213	0.610473156
ENSMUST00000040914.3:chr13:+|1560:643:736|external|TTG	H1f2-external3	0.551526961	0.610977891
ENSMUST00000022286.8:chr13:-|1698:624:768|external|ACG	Ndufs4-external1	-1.544743587	0.611297339
ENSMUST00000065917.16:chr10:+|1486:1177:1333|external|CTG	Nap1l1-external1	-1.322031326	0.611665439
ENSMUST00000217908.2:chr10:+|1350:1158:1314|external|CTG	Nap1l1-external2	-1.322031326	0.611665439
ENSMUST00000218828.2:chr10:+|3934:1711:1867|external|CTG	Nap1l1-external3	-1.322031326	0.611665439
ENSMUST00000200733.4:chr2:-|1000:356:779|external|GTG	Rbm18-external1	-1.324918695	0.61280771	representative
ENSMUST00000072580.12:chr7:+|4807:2525:4580|external|ACG	Lmtk3-external34	0.468300745	0.613540094
ENSMUST00000120005.10:chr7:+|4997:2680:4735|external|ACG	Lmtk3-external35	0.468300745	0.613540094
ENSMUST00000209617.2:chr7:+|5051:2734:4789|external|ACG	Lmtk3-external36	0.468300745	0.613540094
ENSMUST00000132118.2:chr1:-|604:265:358|external|CTG	Dbi-external5	-0.220518046	0.613726046
ENSMUST00000030905.9:chr4:+|1472:995:1217|external|ATG	Ssu72-external1	0.798513534	0.613862187
ENSMUST00000172142.8:chr14:-|2780:1612:1720|external|CTG	Nisch-external1	-1.401308133	0.614055578
ENSMUST00000234579.2:chr17:-|1445:180:888|external|CTG	Nubp2-external9	-0.560119067	0.614350246
ENSMUST00000114726.8:chrX:-|2108:735:1527|external|GTG	Rbmx-external4	0.627244359	0.614645559
ENSMUST00000114730.8:chrX:-|2019:642:1434|external|GTG	Rbmx-external5	0.627244359	0.614645559
ENSMUST00000143310.2:chrX:-|1296:477:1269|external|GTG	Rbmx-external6	0.627244359	0.614645559
ENSMUST00000144531.2:chr11:+|671:535:646|external|GTG	Naa38-external6	0.974052027	0.614662257
ENSMUST00000059231.4:chr19:-|2161:227:959|external|TTG	Frat2-external1	2.810167096	0.614986906
ENSMUST00000034215.8:chr8:+|549:241:421|external|CTG	Mt1-external11	0.1891514	0.615262979
ENSMUST00000132523.8:chr10:-|938:492:777|external|CTG	Cbarp-external2	0.767424674	0.615262979
ENSMUST00000184169.8:chr2:-|2392:215:1928|external|ATG	Slc25a12-external2	-0.281547863	0.615262979	representative
ENSMUST00000132118.2:chr1:-|604:295:358|external|TTG	Dbi-external6	-0.219435412	0.61577342
ENSMUST00000023291.6:chr15:+|5558:2722:2839|external|GTG	Mapk8ip2-external1	1.139315474	0.615866468
ENSMUST00000103092.9:chr2:+|3646:1680:2028|external|CTG	Ctsa-external3	-0.539967164	0.615967291
ENSMUST00000103093.10:chr2:+|2534:1581:1929|external|CTG	Ctsa-external4	-0.539967164	0.615967291
ENSMUST00000085374.7:chr7:+|2915:1756:1879|external|ACG	Slc17a7-external1	0.641454309	0.616683212
ENSMUST00000058470.16:chr11:-|6740:5228:6353|external|CTG	Polr2a-external11	0.396854285	0.616708071
ENSMUST00000072671.14:chr17:-|8118:4539:4686|external|ACG	Nrxn1-external1	-1.524333125	0.616767541
ENSMUST00000159778.8:chr17:-|3414:2004:2151|external|ACG	Nrxn1-external2	-1.524333125	0.616767541
ENSMUST00000160800.9:chr17:-|5683:5369:5516|external|ACG	Nrxn1-external3	-1.524333125	0.616767541
ENSMUST00000160844.10:chr17:-|9309:5743:5890|external|ACG	Nrxn1-external4	-1.524333125	0.616767541
ENSMUST00000172466.8:chr17:-|2477:2163:2310|external|ACG	Nrxn1-external5	-1.524333125	0.616767541
ENSMUST00000173222.2:chr17:-|859:502:649|external|ACG	Nrxn1-external6	-1.524333125	0.616767541
ENSMUST00000173917.8:chr17:-|1439:499:646|external|ACG	Nrxn1-external7	-1.524333125	0.616767541
ENSMUST00000174331.8:chr17:-|6282:4490:4637|external|ACG	Nrxn1-external8	-1.524333125	0.616767541
ENSMUST00000174337.8:chr17:-|3021:2108:2255|external|ACG	Nrxn1-external9	-1.524333125	0.616767541
ENSMUST00000197268.5:chr17:-|2280:486:633|external|ACG	Nrxn1-external10	-1.524333125	0.616767541
ENSMUST00000135678.2:chr18:+|774:326:473|external|TTG	Atp5a1-external6	-0.324814252	0.617402809
ENSMUST00000124266.8:chr7:-|2568:520:1216|external|CTG	Slc25a22-external2	0.2752209	0.617596264
ENSMUST00000125694.8:chr11:+|951:710:806|external|ATG	Vdac1-external1	-0.692534227	0.617596264
ENSMUST00000085913.11:chr1:-|6227:3201:3345|external|CTG	Atp1a2-external6	-0.607502971	0.618031611
ENSMUST00000211914.2:chr8:+|820:165:726|external|CTG	Tmem38a-external1	-0.482047665	0.618254069
ENSMUST00000035444.10:chr19:+|4159:1777:2233|external|ACG	Chrm1-external7	0.845302478	0.619178908
ENSMUST00000163785.2:chr19:+|6271:1869:2325|external|ACG	Chrm1-external8	0.845302478	0.619178908
ENSMUST00000033933.8:chr8:+|1860:883:1174|external|GTG	Saraf-external29	0.319592981	0.619183113
ENSMUST00000239436.2:chr8:+|1897:896:1187|external|GTG	Saraf-external30	0.319592981	0.619183113
ENSMUST00000147778.9:chr10:-|3175:482:752|external|CTG	Cbarp-external3	0.71610185	0.619667145
ENSMUST00000143177.2:chr11:-|391:80:374|external|ACG	Dusp3-external1	0.477016993	0.620084846
ENSMUST00000057373.14:chr17:-|6109:840:1110|external|CTG	Rab11b-external5	0.591356046	0.620269671
ENSMUST00000173860.8:chr17:-|1544:541:811|external|CTG	Rab11b-external6	0.591356046	0.620269671
ENSMUST00000211914.2:chr8:+|820:246:726|external|TTG	Tmem38a-external2	-0.55907908	0.62043316
ENSMUST00000034215.8:chr8:+|549:247:421|external|CTG	Mt1-external12	0.187035392	0.62053765
ENSMUST00000049053.9:chr7:+|6609:927:1146|external|CTG	Fam168a-external1	0.683495634	0.620686999
ENSMUST00000107042.9:chr7:+|6388:981:1200|external|CTG	Fam168a-external2	0.683495634	0.620686999
ENSMUST00000207564.2:chr7:+|1083:570:789|external|CTG	Fam168a-external3	0.683495634	0.620686999
ENSMUST00000207875.2:chr7:+|4077:869:1088|external|CTG	Fam168a-external4	0.683495634	0.620686999
ENSMUST00000216021.2:chr7:+|968:745:964|external|CTG	Fam168a-external5	0.683495634	0.620686999
ENSMUST00000020027.11:chr10:-|2880:1494:1659|external|CTG	Serinc1-external1	0.803778168	0.620867254
ENSMUST00000112958.9:chr1:-|5931:4978:5518|external|GTG	Kif1a-external4	0.339849655	0.621778552
ENSMUST00000171796.8:chr1:-|8206:4966:5506|external|GTG	Kif1a-external5	0.339849655	0.621778552
ENSMUST00000190723.7:chr1:-|6141:5377:5917|external|GTG	Kif1a-external6	0.339849655	0.621778552
ENSMUST00000055808.6:chr5:-|3520:918:1074|external|GTG	Ywhag-external1	0.751308426	0.622253833
ENSMUST00000102476.5:chr2:+|860:363:426|external|ATG	B2m-external5	-0.388948922	0.622574767
ENSMUST00000120289.3:chr3:-|905:303:465|external|ACG	Pfn2-external1	-0.550754585	0.622940562
ENSMUST00000153511.8:chr7:-|949:331:556|external|ATG	Rab4b-external2	0.915905656	0.623130508	representative
ENSMUST00000223636.2:chr13:+|583:46:502|external|ACG	Ntrk2-external6	-0.351361036	0.624090319	representative
ENSMUST00000023241.12:chr15:-|906:484:592|external|CTG	Ly6h-external11	0.950370513	0.624210134
ENSMUST00000065417.15:chr15:-|985:561:669|external|CTG	Ly6h-external12	0.950370513	0.624210134
ENSMUST00000126129.8:chr15:-|1813:475:583|external|CTG	Ly6h-external13	0.950370513	0.624210134
ENSMUST00000127095.8:chr15:-|1336:911:1019|external|CTG	Ly6h-external14	0.950370513	0.624210134
ENSMUST00000156032.2:chr15:-|752:609:717|external|CTG	Ly6h-external15	0.950370513	0.624210134
ENSMUST00000163116.8:chr15:-|2801:475:583|external|CTG	Ly6h-external16	0.950370513	0.624210134
ENSMUST00000198526.5:chr5:-|3001:1355:2888|external|GTG	Srrt-external8	0.43533584	0.624516262
ENSMUST00000237060.2:chr19:+|1623:1089:1332|external|TTG	Pdcd4-external7	-0.660874338	0.625150445
ENSMUST00000153511.8:chr7:-|949:355:556|external|CTG	Rab4b-external3	0.954872605	0.625313242
ENSMUST00000037843.7:chr16:-|1851:917:1478|external|ATG	Ubald1-external7	0.806977396	0.625391794
ENSMUST00000037843.7:chr16:-|1851:923:1478|external|CTG	Ubald1-external8	0.806977396	0.625391794
ENSMUST00000037843.7:chr16:-|1851:932:1478|external|TTG	Ubald1-external9	0.806977396	0.625391794
ENSMUST00000037843.7:chr16:-|1851:953:1478|external|CTG	Ubald1-external10	0.806977396	0.625391794
ENSMUST00000026420.7:chr10:-|681:499:634|external|GTG	Rps26-external1	-0.597285358	0.625395204
ENSMUST00000026420.7:chr10:-|681:517:634|external|TTG	Rps26-external2	-0.597285358	0.625395204
ENSMUST00000037843.7:chr16:-|1851:945:1209|external|CTG	Ubald1-external11	0.813964591	0.625778924
ENSMUST00000120289.3:chr3:-|905:306:465|external|TTG	Pfn2-external2	-0.554042983	0.625778924
ENSMUST00000120289.3:chr3:-|905:309:465|external|ATG	Pfn2-external3	-0.554042983	0.625778924
ENSMUST00000235520.2:chr19:-|1311:67:373|external|CTG	Mrpl49-external1	-1.502442803	0.625939731
ENSMUST00000211956.2:chr8:+|470:154:286|external|ATG	Cx3cl1-external4	0.394435019	0.626181099
ENSMUST00000214444.2:chr9:+|609:156:570|external|CTG	Wdr82-external1	-0.53318645	0.626940256
ENSMUST00000221049.2:chr12:+|1028:708:936|external|GTG	Ntsr2-external1	0.584979812	0.627653841
ENSMUST00000109104.2:chr8:-|6360:1066:2068|external|GTG	Maf-external1	0.561959124	0.627786507
ENSMUST00000132523.8:chr10:-|938:486:777|external|ACG	Cbarp-external4	0.724553288	0.628062911
ENSMUST00000128005.2:chr3:+|911:389:707|external|ACG	Wdr77-external1	-1.51853424	0.628222866
ENSMUST00000034215.8:chr8:+|549:334:421|external|CTG	Mt1-external13	0.219594094	0.630784454
ENSMUST00000212291.2:chr8:+|633:418:505|external|CTG	Mt1-external14	0.219594094	0.630784454
ENSMUST00000052590.8:chr5:-|1123:185:341|external|CTG	Erp29-external1	-1.419517142	0.631689374
ENSMUST00000219019.2:chr10:-|677:203:551|external|TTG	Mrpl42-external1	-1.406252317	0.631689374
ENSMUST00000113397.9:chr2:-|580:150:330|external|ATG	Swi5-external2	-0.486564061	0.631713667	representative
ENSMUST00000109104.2:chr8:-|6360:1120:2068|external|CTG	Maf-external2	0.550542243	0.631898996
ENSMUST00000120289.3:chr3:-|905:312:465|external|GTG	Pfn2-external4	-0.54875957	0.632063295
ENSMUST00000161064.8:chr5:+|3294:2558:2969|external|CTG	Atxn2-external1	-1.523366023	0.63227869
ENSMUST00000161159.8:chr5:+|891:473:884|external|CTG	Atxn2-external2	-1.523366023	0.63227869
ENSMUST00000052509.6:chr7:+|1484:868:1465|external|ACG	Zfp771-external2	0.795290489	0.632502809
ENSMUST00000052509.6:chr7:+|1484:872:1469|external|GTG	Zfp771-external3	0.795290489	0.632502809
ENSMUST00000052509.6:chr7:+|1484:881:1469|external|CTG	Zfp771-external4	0.795290489	0.632502809
ENSMUST00000032138.15:chr6:-|2178:738:924|external|TTG	Cnbp-external1	1.004368864	0.632906468
ENSMUST00000109104.2:chr8:-|6360:1207:2068|external|CTG	Maf-external3	0.593265056	0.632906468
ENSMUST00000113619.8:chr6:-|1661:688:874|external|TTG	Cnbp-external2	1.004368864	0.632906468
ENSMUST00000204653.3:chr6:-|2175:735:921|external|TTG	Cnbp-external3	1.004368864	0.632906468
ENSMUST00000204890.3:chr6:-|1614:641:827|external|TTG	Cnbp-external4	1.004368864	0.632906468
ENSMUST00000113485.9:chr19:+|3221:496:1927|external|GTG	Sf1-external3	0.358856699	0.633138336
ENSMUST00000166010.2:chrX:-|1318:121:520|external|TTG	Tsr2-external1	-1.369522121	0.63333541
ENSMUST00000103109.4:chr11:+|5440:4110:4959|external|TTG	Cntnap1-external1	0.474271678	0.633891511
ENSMUST00000128005.2:chr3:+|911:395:707|external|ATG	Wdr77-external2	-1.524518517	0.633891511
ENSMUST00000122113.8:chr5:+|2606:2022:2238|external|CTG	Por-external1	-1.28665853	0.634253089
ENSMUST00000121820.9:chr10:+|5238:1403:1526|external|TTG	Spock2-external7	-0.940868542	0.634701702
ENSMUST00000165024.3:chr10:+|3699:1154:1277|external|TTG	Spock2-external8	-0.940868542	0.634701702
ENSMUST00000090443.10:chr11:-|4004:1692:2013|external|ATG	Camk2b-external45	0.290044161	0.63486843
ENSMUST00000109812.9:chr11:-|1875:1459:1780|external|ATG	Camk2b-external46	0.290044161	0.63486843
ENSMUST00000109813.9:chr11:-|4023:1683:2004|external|ATG	Camk2b-external47	0.290044161	0.63486843
ENSMUST00000109815.9:chr11:-|3780:1498:1819|external|ATG	Camk2b-external48	0.290044161	0.63486843
ENSMUST00000080164.12:chr5:+|4673:1355:1943|external|ATG	Fip1l1-external1	-1.32583023	0.635269994
ENSMUST00000113535.9:chr5:+|1969:1296:1884|external|ATG	Fip1l1-external2	-1.32583023	0.635269994
ENSMUST00000113536.8:chr5:+|4769:1441:2029|external|ATG	Fip1l1-external3	-1.32583023	0.635269994
ENSMUST00000016463.4:chrX:+|1240:820:1021|external|CTG	Slc25a5-external1	-0.600137656	0.635633391
ENSMUST00000118763.8:chr10:-|4391:946:1405|external|ATG	Celf5-external1	0.51642443	0.635736707
ENSMUST00000120508.8:chr10:-|2042:918:1377|external|ATG	Celf5-external2	0.51642443	0.635736707
ENSMUST00000091701.3:chr13:-|534:335:527|external|TTG	H3c1-external4	0.355000737	0.63579205
ENSMUST00000183817.2:chr7:-|599:129:492|external|ATG	Klf13-external2	0.570099496	0.635974558	representative
ENSMUST00000103120.5:chr11:+|2357:1379:1499|external|ATG	Cnp-external3	0.436423611	0.636182605
ENSMUST00000091752.5:chr13:-|630:419:536|external|TTG	H3c3-external2	0.953458471	0.636495974
ENSMUST00000091752.5:chr13:-|630:435:552|external|GTG	H3c3-external3	0.953458471	0.636495974
ENSMUST00000091752.5:chr13:-|630:446:536|external|ACG	H3c3-external4	0.953458471	0.636495974
ENSMUST00000091752.5:chr13:-|630:455:536|external|GTG	H3c3-external5	0.953458471	0.636495974
ENSMUST00000132523.8:chr10:-|938:489:777|external|CTG	Cbarp-external5	0.713515354	0.636636978
ENSMUST00000211914.2:chr8:+|820:201:726|external|TTG	Tmem38a-external3	-0.501705543	0.636995067
ENSMUST00000034215.8:chr8:+|549:337:421|external|CTG	Mt1-external15	0.208848475	0.637235569
ENSMUST00000128005.2:chr3:+|911:401:707|external|CTG	Wdr77-external3	-1.52061461	0.637235569
ENSMUST00000128005.2:chr3:+|911:410:707|external|TTG	Wdr77-external4	-1.52061461	0.637235569
ENSMUST00000128005.2:chr3:+|911:425:707|external|ATG	Wdr77-external5	-1.52061461	0.637235569
ENSMUST00000152979.8:chr11:+|3976:248:3671|external|CTG	Ctc1-external1	0.55055515	0.637235569
ENSMUST00000212291.2:chr8:+|633:421:505|external|CTG	Mt1-external16	0.208848475	0.637235569
ENSMUST00000143637.2:chr3:-|2444:1382:2414|external|CTG	Trim46-external1	0.559504535	0.63773603
ENSMUST00000143637.2:chr3:-|2444:1400:2414|external|CTG	Trim46-external2	0.559504535	0.63773603
ENSMUST00000143637.2:chr3:-|2444:1418:2414|external|GTG	Trim46-external3	0.559504535	0.63773603	representative
ENSMUST00000147778.9:chr10:-|3175:494:752|external|CTG	Cbarp-external6	0.738187164	0.638483014
ENSMUST00000153511.8:chr7:-|949:349:556|external|ATG	Rab4b-external4	0.939998333	0.638750058
ENSMUST00000206934.2:chr7:+|653:92:512|external|ATG	Tm2d3-external1	-1.437953746	0.638832087	representative
ENSMUST00000128005.2:chr3:+|911:368:707|external|GTG	Wdr77-external6	-1.484925997	0.641120459
ENSMUST00000020775.9:chr11:-|2476:411:723|external|TTG	Dynll2-external1	-0.290726677	0.641273136
ENSMUST00000107923.10:chr11:-|2443:378:690|external|TTG	Dynll2-external2	-0.290726677	0.641273136
ENSMUST00000178105.3:chr11:-|2187:122:434|external|TTG	Dynll2-external3	-0.290726677	0.641273136
ENSMUST00000197833.5:chr3:-|1598:1084:1591|external|GTG	Ptbp2-external1	-0.414655635	0.641467661
ENSMUST00000064019.15:chr11:-|2151:1257:1518|external|TTG	Tom1l2-external1	-1.275773029	0.641875784
ENSMUST00000035444.10:chr19:+|4159:1772:2108|external|GTG	Chrm1-external9	0.816630614	0.641922171
ENSMUST00000163785.2:chr19:+|6271:1864:2200|external|GTG	Chrm1-external10	0.816630614	0.641922171
ENSMUST00000022616.14:chr14:+|1810:1465:1609|external|CTG	Clu-external2	-0.159816818	0.642201725
ENSMUST00000093962.5:chr7:-|3740:928:1237|external|TTG	Ccnd1-external2	0.604985338	0.642554671
ENSMUST00000156068.3:chr11:-|1494:413:662|external|ACG	6330403K07Rik-external1	0.792544424	0.642826372
ENSMUST00000238695.2:chr11:-|1573:413:662|external|ACG	6330403K07Rik-external2	0.792544424	0.642826372
ENSMUST00000027495.15:chr1:+|3779:1134:1248|external|TTG	Septin2-external1	0.904789943	0.642860035
ENSMUST00000157021.2:chr1:+|418:57:159|external|TTG	Septin2-external2	0.904789943	0.642860035
ENSMUST00000168776.8:chr1:+|3267:1149:1263|external|TTG	Septin2-external3	0.904789943	0.642860035
ENSMUST00000172165.8:chr1:+|3192:1074:1188|external|TTG	Septin2-external4	0.904789943	0.642860035
ENSMUST00000179353.8:chr1:+|3219:1101:1215|external|TTG	Septin2-external5	0.904789943	0.642860035
ENSMUST00000025519.11:chr18:+|3244:1461:1872|external|CTG	Camk2a-external7	0.247564036	0.643461663
ENSMUST00000039904.7:chr18:+|1734:661:1072|external|CTG	Camk2a-external8	0.247564036	0.643461663
ENSMUST00000102888.10:chr18:+|4970:1442:1853|external|CTG	Camk2a-external9	0.247564036	0.643461663
ENSMUST00000062356.7:chr4:+|1605:695:1085|external|CTG	Marcksl1-external3	0.781334457	0.643552699
ENSMUST00000192295.2:chr18:+|4129:1788:2079|external|CTG	Pcdha4-external1	0.835990863	0.643630393
ENSMUST00000192447.6:chr18:+|4583:2515:2806|external|CTG	Pcdha11-external1	0.835990863	0.643630393
ENSMUST00000193389.2:chr18:+|4653:2585:2876|external|CTG	Pcdha6-external1	0.835990863	0.643630393
ENSMUST00000193839.6:chr18:+|4925:2584:2875|external|CTG	Pcdha1-external1	0.835990863	0.643630393
ENSMUST00000195590.2:chr18:+|4645:2577:2868|external|CTG	Pcdha2-external1	0.835990863	0.643630393
ENSMUST00000039259.7:chr10:+|5633:4098:4488|external|CTG	Agap2-external64	0.877062694	0.643690256
ENSMUST00000217941.2:chr10:+|5573:4038:4428|external|CTG	Agap2-external65	0.877062694	0.643690256
ENSMUST00000239120.2:chr10:+|4076:2541:2931|external|CTG	Agap2-external66	0.877062694	0.643690256
ENSMUST00000146030.8:chr10:-|3707:521:1484|external|TTG	Atcay-external1	-0.354081567	0.643768199
ENSMUST00000173793.8:chr2:+|386:233:386|external|CTG	Nnat-external1	-0.587830354	0.643957906
ENSMUST00000209548.2:chr7:+|1277:348:981|external|CTG	Ldha-external1	-0.249489909	0.643957906
ENSMUST00000168124.2:chr11:+|1490:194:1289|external|ACG	Blmh-external1	-0.451867647	0.644469077
ENSMUST00000168124.2:chr11:+|1490:197:1289|external|TTG	Blmh-external2	-0.451867647	0.644469077
ENSMUST00000128005.2:chr3:+|911:377:707|external|TTG	Wdr77-external7	-1.485287924	0.644541894
ENSMUST00000211914.2:chr8:+|820:231:726|external|TTG	Tmem38a-external4	-0.528862843	0.644680565
ENSMUST00000114726.8:chrX:-|2108:714:1527|external|CTG	Rbmx-external7	0.593826575	0.645083259
ENSMUST00000114730.8:chrX:-|2019:621:1434|external|CTG	Rbmx-external8	0.593826575	0.645083259
ENSMUST00000143310.2:chrX:-|1296:456:1269|external|CTG	Rbmx-external9	0.593826575	0.645083259
ENSMUST00000002817.12:chr11:-|1872:1544:1859|external|TTG	Camk2b-external49	0.285546699	0.645121246
ENSMUST00000019133.11:chr11:-|2223:1903:2218|external|TTG	Camk2b-external50	0.285546699	0.645121246
ENSMUST00000066431.14:chr11:-|1603:1275:1590|external|TTG	Camk2b-external51	0.285546699	0.645121246
ENSMUST00000090443.10:chr11:-|4004:1676:1991|external|TTG	Camk2b-external52	0.285546699	0.645121246
ENSMUST00000093355.12:chr11:-|1973:1642:1957|external|TTG	Camk2b-external53	0.285546699	0.645121246
ENSMUST00000109812.9:chr11:-|1875:1443:1758|external|TTG	Camk2b-external54	0.285546699	0.645121246
ENSMUST00000109813.9:chr11:-|4023:1667:1982|external|TTG	Camk2b-external55	0.285546699	0.645121246
ENSMUST00000109815.9:chr11:-|3780:1482:1797|external|TTG	Camk2b-external56	0.285546699	0.645121246
ENSMUST00000209548.2:chr7:+|1277:585:981|external|TTG	Ldha-external2	-0.334382117	0.645311887
ENSMUST00000114459.8:chr6:-|1728:1157:1262|external|ATG	Hnrnpa2b1-external1	-1.225493312	0.646103736
ENSMUST00000203220.3:chr6:-|1638:1067:1172|external|ATG	Hnrnpa2b1-external2	-1.225493312	0.646103736
ENSMUST00000204188.3:chr6:-|1518:947:1052|external|ATG	Hnrnpa2b1-external3	-1.225493312	0.646103736
ENSMUST00000128005.2:chr3:+|911:383:707|external|TTG	Wdr77-external8	-1.482311896	0.646571353
ENSMUST00000128005.2:chr3:+|911:386:707|external|GTG	Wdr77-external9	-1.482311896	0.646571353	representative
ENSMUST00000175926.8:chr9:+|2303:303:1752|external|CTG	Ppp2r1b-external1	-1.381594942	0.647323284
ENSMUST00000052590.8:chr5:-|1123:179:341|external|CTG	Erp29-external2	-1.366787262	0.647359485
ENSMUST00000071134.4:chr8:+|1868:1429:1624|external|ATG	Tubb3-external1	-1.306587166	0.647369294
ENSMUST00000034215.8:chr8:+|549:328:421|external|CTG	Mt1-external17	0.210041263	0.647688004
ENSMUST00000212291.2:chr8:+|633:412:505|external|CTG	Mt1-external18	0.210041263	0.647688004
ENSMUST00000211956.2:chr8:+|470:184:286|external|ACG	Cx3cl1-external5	0.445033468	0.648329627
ENSMUST00000146030.8:chr10:-|3707:515:1484|external|CTG	Atcay-external2	-0.351789516	0.648504335
ENSMUST00000166610.8:chr15:-|6573:1107:1413|external|ATG	Rbfox2-external1	-0.533057284	0.64906079
ENSMUST00000171751.10:chr15:-|6907:1440:1746|external|ATG	Rbfox2-external2	-0.533057284	0.64906079
ENSMUST00000228087.2:chr15:-|1694:1037:1343|external|ATG	Rbfox2-external3	-0.533057284	0.64906079
ENSMUST00000059539.5:chr6:-|1844:363:645|external|TTG	Nap1l5-external2	0.405407132	0.649320531
ENSMUST00000147778.9:chr10:-|3175:488:752|external|ACG	Cbarp-external7	0.697103716	0.649644369
ENSMUST00000062356.7:chr4:+|1605:686:1085|external|CTG	Marcksl1-external4	0.762733087	0.650068316
ENSMUST00000144520.8:chr2:+|2466:1047:1608|external|ACG	Nsmf-external1	-0.424330491	0.65016019
ENSMUST00000206301.2:chr7:-|3007:1869:2538|external|CTG	Man2a2-external3	-1.38654902	0.650533146
ENSMUST00000206301.2:chr7:-|3007:1872:2538|external|GTG	Man2a2-external4	-1.38654902	0.650533146
ENSMUST00000166010.2:chrX:-|1318:100:520|external|TTG	Tsr2-external2	-1.292027785	0.650574488
ENSMUST00000166610.8:chr15:-|6573:1110:1413|external|GTG	Rbfox2-external4	-0.531894202	0.650826448
ENSMUST00000171751.10:chr15:-|6907:1443:1746|external|GTG	Rbfox2-external5	-0.531894202	0.650826448
ENSMUST00000228087.2:chr15:-|1694:1040:1343|external|GTG	Rbfox2-external6	-0.531894202	0.650826448
ENSMUST00000067036.12:chr10:+|1526:1163:1232|external|ATG	Bsg-external4	-1.251510652	0.651010043
ENSMUST00000105381.5:chr10:+|1240:803:872|external|ATG	Bsg-external5	-1.251510652	0.651010043
ENSMUST00000179781.8:chr10:+|1261:824:893|external|ATG	Bsg-external6	-1.251510652	0.651010043
ENSMUST00000165766.9:chr9:+|3063:2453:2876|external|GTG	Dnm2-external5	0.602419093	0.651118403
ENSMUST00000168124.2:chr11:+|1490:173:1289|external|GTG	Blmh-external3	-0.450258135	0.651118403
ENSMUST00000174050.8:chr9:+|2715:2105:2528|external|GTG	Dnm2-external6	0.602419093	0.651118403
ENSMUST00000211915.2:chr8:+|440:62:284|external|CTG	Mt3-external2	-0.251475633	0.651569863
ENSMUST00000114726.8:chrX:-|2108:1041:1527|external|GTG	Rbmx-external10	0.846119453	0.651732888
ENSMUST00000114730.8:chrX:-|2019:948:1434|external|GTG	Rbmx-external11	0.846119453	0.651732888
ENSMUST00000143310.2:chrX:-|1296:783:1269|external|GTG	Rbmx-external12	0.846119453	0.651732888
ENSMUST00000166610.8:chr15:-|6573:1155:1413|external|GTG	Rbfox2-external7	-0.538950448	0.651732888
ENSMUST00000171751.10:chr15:-|6907:1488:1746|external|GTG	Rbfox2-external8	-0.538950448	0.651732888
ENSMUST00000228087.2:chr15:-|1694:1085:1343|external|GTG	Rbfox2-external9	-0.538950448	0.651732888
ENSMUST00000028727.11:chr2:+|2116:785:1031|external|TTG	Snap25-external5	-0.393187268	0.651794867
ENSMUST00000110098.4:chr2:+|1014:760:1006|external|TTG	Snap25-external6	-0.393187268	0.651794867
ENSMUST00000175926.8:chr9:+|2303:327:1752|external|TTG	Ppp2r1b-external2	-1.367307387	0.651804317
ENSMUST00000175926.8:chr9:+|2303:369:1752|external|GTG	Ppp2r1b-external3	-1.367307387	0.651804317
ENSMUST00000175926.8:chr9:+|2303:393:1752|external|ATG	Ppp2r1b-external4	-1.367307387	0.651804317	representative
ENSMUST00000175926.8:chr9:+|2303:402:1752|external|CTG	Ppp2r1b-external5	-1.367307387	0.651804317
ENSMUST00000175926.8:chr9:+|2303:411:1752|external|TTG	Ppp2r1b-external6	-1.367307387	0.651804317
ENSMUST00000002817.12:chr11:-|1872:1538:1859|external|ACG	Camk2b-external57	0.274642253	0.652800014
ENSMUST00000019133.11:chr11:-|2223:1897:2218|external|ACG	Camk2b-external58	0.274642253	0.652800014
ENSMUST00000066431.14:chr11:-|1603:1269:1590|external|ACG	Camk2b-external59	0.274642253	0.652800014
ENSMUST00000090443.10:chr11:-|4004:1670:1991|external|ACG	Camk2b-external60	0.274642253	0.652800014
ENSMUST00000093355.12:chr11:-|1973:1636:1957|external|ACG	Camk2b-external61	0.274642253	0.652800014
ENSMUST00000109812.9:chr11:-|1875:1437:1758|external|ACG	Camk2b-external62	0.274642253	0.652800014
ENSMUST00000109813.9:chr11:-|4023:1661:1982|external|ACG	Camk2b-external63	0.274642253	0.652800014
ENSMUST00000109815.9:chr11:-|3780:1476:1797|external|ACG	Camk2b-external64	0.274642253	0.652800014
ENSMUST00000029128.4:chr2:+|1112:606:747|external|ATG	Map1lc3a-external3	0.574995241	0.653018578
ENSMUST00000034215.8:chr8:+|549:325:421|external|CTG	Mt1-external19	0.205550957	0.653060946
ENSMUST00000206301.2:chr7:-|3007:1875:2538|external|CTG	Man2a2-external5	-1.379696093	0.653060946
ENSMUST00000212291.2:chr8:+|633:409:505|external|CTG	Mt1-external20	0.205550957	0.653060946
ENSMUST00000206987.2:chr7:+|582:331:514|external|TTG	Ttyh1-external8	0.553660618	0.653204726
ENSMUST00000020440.7:chr10:-|1225:454:679|external|CTG	Timm13-external1	-1.267241906	0.653251595
ENSMUST00000219896.2:chr10:-|542:225:450|external|CTG	Timm13-external2	-1.267241906	0.653251595
ENSMUST00000147407.2:chr13:-|534:57:216|external|ACG	Ndufs6-external1	-1.317506954	0.653267092
ENSMUST00000166010.2:chrX:-|1318:127:520|external|CTG	Tsr2-external3	-1.32724341	0.653284379
ENSMUST00000103023.8:chr11:-|2809:1111:1366|external|CTG	Rbfox3-external1	-0.56715106	0.653389332
ENSMUST00000106278.9:chr11:-|1542:1283:1538|external|CTG	Rbfox3-external2	-0.56715106	0.653389332
ENSMUST00000152103.8:chr6:-|6556:702:3420|external|CTG	Iqsec3-external1	0.556315998	0.653765584
ENSMUST00000015981.12:chr11:-|2673:1191:1320|external|ACG	Sqstm1-external3	0.611280607	0.654300086
ENSMUST00000102774.11:chr11:-|2037:1341:1470|external|ACG	Sqstm1-external4	0.611280607	0.654300086
ENSMUST00000025563.8:chr19:+|929:709:814|external|CTG	Fth1-external3	0.358500853	0.654439456
ENSMUST00000235196.2:chr19:+|1494:1280:1385|external|CTG	Fth1-external4	0.358500853	0.654439456
ENSMUST00000032214.14:chr6:+|1451:807:963|external|CTG	Mlf2-external1	0.762938649	0.654587579
ENSMUST00000180095.4:chr6:+|1475:851:986|external|CTG	Mlf2-external2	0.762938649	0.654587579
ENSMUST00000016463.4:chrX:+|1240:871:1021|external|ATG	Slc25a5-external2	-0.614007525	0.65464679
ENSMUST00000151012.3:chr4:-|2647:268:1030|external|CTG	Otud6b-external1	-1.286360078	0.654658085
[truncated: 88,805 more rows]
