# Supplementary material for: Activity-dependent ribosome profiling reveals the landscape of canonical and non-canonical translation in brain tissue
Source: Nat Commun. 2026 Jul 23;17:6179. doi: 10.1038/s41467-026-74968-z (PMC13396407; doi:10.1038/s41467-026-74968-z)
Supplement: Supplementary file 8 — Supplementary Data 6 [file 41467_2026_74968_MOESM8_ESM.csv › Supplementary Table 6.csv]

ORF	Gene symbol	log2FC	padj	Label
ENSMUST00000202169.2:chr5:+|1707:389:1184|noncoding|ATG	Fosl2-noncoding1	3.652140253	2.3795E-129
ENSMUST00000202169.2:chr5:+|1707:404:1184|noncoding|GTG	Fosl2-noncoding2	3.651563411	1.5152E-128
ENSMUST00000202169.2:chr5:+|1707:380:1184|noncoding|CTG	Fosl2-noncoding3	3.637858211	5.5915E-127
ENSMUST00000202169.2:chr5:+|1707:320:1184|noncoding|ATG	Fosl2-noncoding4	3.671552269	1.0974E-125
ENSMUST00000195034.2:chr14:-|4529:1422:3093|noncoding|GTG	Pcdh8-noncoding1	3.115423661	2.257E-122
ENSMUST00000195034.2:chr14:-|4529:1428:3093|noncoding|CTG	Pcdh8-noncoding2	3.116107169	5.1028E-122
ENSMUST00000202169.2:chr5:+|1707:284:1184|noncoding|ATG	Fosl2-noncoding5	3.696761649	1.1396E-121	representative
ENSMUST00000202169.2:chr5:+|1707:296:1184|noncoding|TTG	Fosl2-noncoding6	3.696761649	1.1396E-121
ENSMUST00000202169.2:chr5:+|1707:416:1184|noncoding|ATG	Fosl2-noncoding7	3.672086913	1.2732E-119
ENSMUST00000195034.2:chr14:-|4529:1392:3093|noncoding|GTG	Pcdh8-noncoding3	3.128569486	1.1445E-118
ENSMUST00000140525.8:chr12:+|834:635:758|noncoding|CTG	Fos-noncoding1	4.466929443	1.2799E-118
ENSMUST00000195034.2:chr14:-|4529:1389:3093|noncoding|CTG	Pcdh8-noncoding4	3.129284893	1.5032E-118
ENSMUST00000195034.2:chr14:-|4529:1506:3093|noncoding|CTG	Pcdh8-noncoding5	3.144432619	8.0933E-115
ENSMUST00000126178.2:chr17:-|2313:107:776|noncoding|CTG	Dusp1-noncoding1	3.974976216	2.3854E-114	representative
ENSMUST00000126178.2:chr17:-|2313:1052:1625|noncoding|CTG	Dusp1-noncoding2	4.155984405	6.289E-113
ENSMUST00000126178.2:chr17:-|2313:1061:1625|noncoding|CTG	Dusp1-noncoding3	4.155820106	1.7525E-112
ENSMUST00000195034.2:chr14:-|4529:1470:3093|noncoding|GTG	Pcdh8-noncoding6	3.103894501	2.6168E-112
ENSMUST00000126178.2:chr17:-|2313:140:776|noncoding|CTG	Dusp1-noncoding4	4.100848406	4.0896E-112
ENSMUST00000195034.2:chr14:-|4529:177:3093|noncoding|TTG	Pcdh8-noncoding7	3.078029394	5.8217E-112
ENSMUST00000126178.2:chr17:-|2313:122:776|noncoding|ACG	Dusp1-noncoding5	3.95645523	5.9353E-112
ENSMUST00000195034.2:chr14:-|4529:192:3093|noncoding|ATG	Pcdh8-noncoding8	3.077778226	5.9353E-112	representative
ENSMUST00000202169.2:chr5:+|1707:464:1184|noncoding|CTG	Fosl2-noncoding8	3.627595376	1.0243E-110
ENSMUST00000126178.2:chr17:-|2313:146:776|noncoding|CTG	Dusp1-noncoding6	4.09424433	1.7568E-110
ENSMUST00000202169.2:chr5:+|1707:455:1184|noncoding|CTG	Fosl2-noncoding9	3.622816249	2.0423E-110
ENSMUST00000126178.2:chr17:-|2313:1067:1625|noncoding|CTG	Dusp1-noncoding7	4.169981366	2.2375E-110
ENSMUST00000195034.2:chr14:-|4529:837:3093|noncoding|GTG	Pcdh8-noncoding9	3.161611305	2.4599E-110
ENSMUST00000195034.2:chr14:-|4529:1155:3093|noncoding|CTG	Pcdh8-noncoding10	3.144136488	5.1805E-110
ENSMUST00000195034.2:chr14:-|4529:234:3093|noncoding|TTG	Pcdh8-noncoding11	3.086228632	1.3417E-109
ENSMUST00000195034.2:chr14:-|4529:1161:3093|noncoding|GTG	Pcdh8-noncoding12	3.145672982	2.6254E-109
ENSMUST00000195034.2:chr14:-|4529:834:3093|noncoding|CTG	Pcdh8-noncoding13	3.162367194	4.2363E-109
ENSMUST00000195034.2:chr14:-|4529:1125:3093|noncoding|GTG	Pcdh8-noncoding14	3.139580659	4.7982E-109
ENSMUST00000195034.2:chr14:-|4529:1266:3093|noncoding|CTG	Pcdh8-noncoding15	3.148041276	5.1017E-109
ENSMUST00000126178.2:chr17:-|2313:128:776|noncoding|ACG	Dusp1-noncoding8	3.941858464	2.2351E-108
ENSMUST00000195034.2:chr14:-|4529:258:3093|noncoding|GTG	Pcdh8-noncoding16	3.09184947	2.5176E-108
ENSMUST00000126178.2:chr17:-|2313:131:776|noncoding|CTG	Dusp1-noncoding9	3.93242041	1.165E-107
ENSMUST00000202169.2:chr5:+|1707:485:1184|noncoding|ATG	Fosl2-noncoding10	3.591261754	1.5896E-107
ENSMUST00000195034.2:chr14:-|4529:1113:3093|noncoding|TTG	Pcdh8-noncoding17	3.139327483	1.9427E-106
ENSMUST00000195034.2:chr14:-|4529:828:3093|noncoding|CTG	Pcdh8-noncoding18	3.158005239	1.2012E-105
ENSMUST00000195034.2:chr14:-|4529:267:3093|noncoding|GTG	Pcdh8-noncoding19	3.097971041	1.8197E-105
ENSMUST00000195034.2:chr14:-|4529:738:3093|noncoding|GTG	Pcdh8-noncoding20	3.169083408	1.4001E-104
ENSMUST00000126178.2:chr17:-|2313:1043:1625|noncoding|GTG	Dusp1-noncoding10	4.121089731	1.6711E-104
ENSMUST00000195034.2:chr14:-|4529:1533:3093|noncoding|CTG	Pcdh8-noncoding21	3.149512939	1.9794E-104
ENSMUST00000195034.2:chr14:-|4529:798:3093|noncoding|TTG	Pcdh8-noncoding22	3.16839863	5.2179E-104
ENSMUST00000195034.2:chr14:-|4529:786:3093|noncoding|CTG	Pcdh8-noncoding23	3.170010655	7.4914E-104
ENSMUST00000140525.8:chr12:+|834:647:758|noncoding|CTG	Fos-noncoding2	4.450152546	7.6409E-104
ENSMUST00000195034.2:chr14:-|4529:783:3093|noncoding|GTG	Pcdh8-noncoding24	3.170593551	9.4283E-104
ENSMUST00000195034.2:chr14:-|4529:780:3093|noncoding|CTG	Pcdh8-noncoding25	3.17098902	1.0432E-103
ENSMUST00000195034.2:chr14:-|4529:696:3093|noncoding|CTG	Pcdh8-noncoding26	3.170890428	4.3621E-103
ENSMUST00000195034.2:chr14:-|4529:297:3093|noncoding|ACG	Pcdh8-noncoding27	3.11103982	7.7793E-103
ENSMUST00000195034.2:chr14:-|4529:894:3093|noncoding|GTG	Pcdh8-noncoding28	3.157086225	1.0845E-102
ENSMUST00000126178.2:chr17:-|2313:152:776|noncoding|ATG	Dusp1-noncoding11	4.118898342	1.4247E-102
ENSMUST00000202169.2:chr5:+|1707:506:1184|noncoding|GTG	Fosl2-noncoding11	3.541670177	1.5641E-102
ENSMUST00000195034.2:chr14:-|4529:888:3093|noncoding|GTG	Pcdh8-noncoding29	3.148648955	7.7351E-102
ENSMUST00000195034.2:chr14:-|4529:1833:3093|noncoding|GTG	Pcdh8-noncoding30	3.119479792	1.0352E-101
ENSMUST00000195034.2:chr14:-|4529:1812:3093|noncoding|GTG	Pcdh8-noncoding31	3.13872037	1.6546E-101
ENSMUST00000126178.2:chr17:-|2313:155:776|noncoding|GTG	Dusp1-noncoding12	4.112655792	2.3403E-101
ENSMUST00000195034.2:chr14:-|4529:1797:3093|noncoding|CTG	Pcdh8-noncoding32	3.146370948	3.2609E-101
ENSMUST00000126178.2:chr17:-|2313:158:776|noncoding|ATG	Dusp1-noncoding13	4.102541483	3.8662E-101
ENSMUST00000195034.2:chr14:-|4529:1035:3093|noncoding|GTG	Pcdh8-noncoding33	3.133614082	1.6403E-100
ENSMUST00000195034.2:chr14:-|4529:750:3093|noncoding|ACG	Pcdh8-noncoding34	3.163495412	1.6851E-100
ENSMUST00000195034.2:chr14:-|4529:744:3093|noncoding|CTG	Pcdh8-noncoding35	3.165053925	2.6521E-100
ENSMUST00000126178.2:chr17:-|2313:164:776|noncoding|GTG	Dusp1-noncoding14	4.111533304	2.7988E-100
ENSMUST00000195034.2:chr14:-|4529:981:3093|noncoding|CTG	Pcdh8-noncoding36	3.144069705	2.8597E-100
ENSMUST00000195034.2:chr14:-|4529:984:3093|noncoding|CTG	Pcdh8-noncoding37	3.144280907	3.0645E-100
ENSMUST00000195034.2:chr14:-|4529:1701:3093|noncoding|GTG	Pcdh8-noncoding38	3.162054084	3.8263E-100
ENSMUST00000195034.2:chr14:-|4529:972:3093|noncoding|GTG	Pcdh8-noncoding39	3.149405055	6.6991E-99
ENSMUST00000195034.2:chr14:-|4529:2088:3093|noncoding|GTG	Pcdh8-noncoding40	3.198287472	9.1348E-99
ENSMUST00000195034.2:chr14:-|4529:993:3093|noncoding|CTG	Pcdh8-noncoding41	3.149704727	1.29062E-98
ENSMUST00000195034.2:chr14:-|4529:1905:3093|noncoding|CTG	Pcdh8-noncoding42	3.121820178	2.00437E-98
ENSMUST00000195034.2:chr14:-|4529:1536:3093|noncoding|GTG	Pcdh8-noncoding43	3.157255776	2.8599E-98
ENSMUST00000202169.2:chr5:+|1707:530:1184|noncoding|GTG	Fosl2-noncoding12	3.49856161	1.98779E-97
ENSMUST00000195034.2:chr14:-|4529:1215:3093|noncoding|GTG	Pcdh8-noncoding44	3.11815714	2.04497E-97
ENSMUST00000195034.2:chr14:-|4529:948:3093|noncoding|GTG	Pcdh8-noncoding45	3.140690877	3.9129E-97
ENSMUST00000195034.2:chr14:-|4529:1767:3093|noncoding|GTG	Pcdh8-noncoding46	3.148655342	4.61293E-97
ENSMUST00000195034.2:chr14:-|4529:939:3093|noncoding|GTG	Pcdh8-noncoding47	3.144012279	5.76869E-97
ENSMUST00000195034.2:chr14:-|4529:1746:3093|noncoding|GTG	Pcdh8-noncoding48	3.162231944	6.27202E-97
ENSMUST00000126178.2:chr17:-|2313:173:776|noncoding|CTG	Dusp1-noncoding15	4.126946011	1.16999E-96
ENSMUST00000195034.2:chr14:-|4529:954:3093|noncoding|TTG	Pcdh8-noncoding49	3.137952836	4.96197E-96
ENSMUST00000195034.2:chr14:-|4529:2136:3093|noncoding|CTG	Pcdh8-noncoding50	3.166168185	6.07081E-96
ENSMUST00000195034.2:chr14:-|4529:2019:3093|noncoding|GTG	Pcdh8-noncoding51	3.20216186	1.85626E-95
ENSMUST00000195034.2:chr14:-|4529:1737:3093|noncoding|CTG	Pcdh8-noncoding52	3.153284501	1.98645E-95
ENSMUST00000195034.2:chr14:-|4529:1920:3093|noncoding|GTG	Pcdh8-noncoding53	3.132240705	2.07146E-95
ENSMUST00000202169.2:chr5:+|1707:557:1184|noncoding|CTG	Fosl2-noncoding13	3.458784103	3.58485E-95
ENSMUST00000126178.2:chr17:-|2313:1100:1625|noncoding|ATG	Dusp1-noncoding16	4.142803233	7.86501E-93	representative
ENSMUST00000195034.2:chr14:-|4529:1650:3093|noncoding|GTG	Pcdh8-noncoding54	3.155788922	1.06962E-92
ENSMUST00000195034.2:chr14:-|4529:1593:3093|noncoding|GTG	Pcdh8-noncoding55	3.134556198	1.08839E-92
ENSMUST00000195034.2:chr14:-|4529:1590:3093|noncoding|CTG	Pcdh8-noncoding56	3.137066219	3.47821E-92
ENSMUST00000195034.2:chr14:-|4529:2148:3093|noncoding|CTG	Pcdh8-noncoding57	3.174915584	8.04049E-92
ENSMUST00000195034.2:chr14:-|4529:2151:3093|noncoding|CTG	Pcdh8-noncoding58	3.174915584	8.04049E-92
ENSMUST00000126178.2:chr17:-|2313:1112:1625|noncoding|TTG	Dusp1-noncoding17	4.130011577	1.03698E-91
ENSMUST00000195034.2:chr14:-|4529:1554:3093|noncoding|CTG	Pcdh8-noncoding59	3.139893784	1.06694E-91
ENSMUST00000195034.2:chr14:-|4529:1539:3093|noncoding|GTG	Pcdh8-noncoding60	3.142895282	1.09106E-91
ENSMUST00000195034.2:chr14:-|4529:1587:3093|noncoding|ACG	Pcdh8-noncoding61	3.134483918	2.13021E-91
ENSMUST00000195034.2:chr14:-|4529:1971:3093|noncoding|CTG	Pcdh8-noncoding62	3.155833887	3.35098E-91
ENSMUST00000195034.2:chr14:-|4529:1584:3093|noncoding|CTG	Pcdh8-noncoding63	3.138215654	5.11399E-91
ENSMUST00000195034.2:chr14:-|4529:1644:3093|noncoding|GTG	Pcdh8-noncoding64	3.15705115	1.34087E-90
ENSMUST00000195034.2:chr14:-|4529:1974:3093|noncoding|GTG	Pcdh8-noncoding65	3.155106697	5.00513E-89
ENSMUST00000195034.2:chr14:-|4529:1989:3093|noncoding|CTG	Pcdh8-noncoding66	3.142700721	6.95823E-88
ENSMUST00000195034.2:chr14:-|4529:1980:3093|noncoding|GTG	Pcdh8-noncoding67	3.150434519	2.48094E-87
ENSMUST00000195034.2:chr14:-|4529:1986:3093|noncoding|GTG	Pcdh8-noncoding68	3.145906385	3.83898E-87
ENSMUST00000126178.2:chr17:-|2313:1193:1625|noncoding|GTG	Dusp1-noncoding18	4.156698113	3.82821E-86
ENSMUST00000140525.8:chr12:+|834:668:758|noncoding|CTG	Fos-noncoding3	4.414956521	1.21153E-85
ENSMUST00000195034.2:chr14:-|4529:2193:3093|noncoding|ACG	Pcdh8-noncoding69	3.150170445	3.9711E-84
ENSMUST00000126178.2:chr17:-|2313:1127:1625|noncoding|TTG	Dusp1-noncoding19	4.062161058	9.40633E-84
ENSMUST00000195034.2:chr14:-|4529:2205:3093|noncoding|ATG	Pcdh8-noncoding70	3.198187022	3.16837E-83
ENSMUST00000202169.2:chr5:+|1707:644:1184|noncoding|CTG	Fosl2-noncoding14	3.403444648	3.39711E-82
ENSMUST00000202169.2:chr5:+|1707:656:1184|noncoding|CTG	Fosl2-noncoding15	3.398175508	1.71853E-81
ENSMUST00000126178.2:chr17:-|2313:197:776|noncoding|CTG	Dusp1-noncoding20	4.071831318	3.90991E-81
ENSMUST00000126178.2:chr17:-|2313:200:776|noncoding|CTG	Dusp1-noncoding21	4.071831318	3.90991E-81
ENSMUST00000195034.2:chr14:-|4529:2244:3093|noncoding|GTG	Pcdh8-noncoding71	3.186510222	1.12594E-79
ENSMUST00000126178.2:chr17:-|2313:188:776|noncoding|CTG	Dusp1-noncoding22	4.038086417	1.2626E-79
ENSMUST00000195034.2:chr14:-|4529:2316:3093|noncoding|GTG	Pcdh8-noncoding72	3.141876298	2.28025E-79
ENSMUST00000202169.2:chr5:+|1707:698:1184|noncoding|CTG	Fosl2-noncoding16	3.416598689	6.25383E-77
ENSMUST00000195034.2:chr14:-|4529:2256:3093|noncoding|CTG	Pcdh8-noncoding73	3.163480752	1.3769E-76
ENSMUST00000202169.2:chr5:+|1707:677:1184|noncoding|CTG	Fosl2-noncoding17	3.422458093	1.97322E-76
ENSMUST00000126178.2:chr17:-|2313:1280:1625|noncoding|GTG	Dusp1-noncoding23	4.148661139	2.22234E-75
ENSMUST00000202169.2:chr5:+|1707:770:1184|noncoding|GTG	Fosl2-noncoding18	3.421785802	4.7893E-75
ENSMUST00000202169.2:chr5:+|1707:719:1184|noncoding|CTG	Fosl2-noncoding19	3.414368404	1.2846E-74
ENSMUST00000195034.2:chr14:-|4529:2259:3093|noncoding|CTG	Pcdh8-noncoding74	3.14614934	2.69819E-74
ENSMUST00000202169.2:chr5:+|1707:755:1184|noncoding|GTG	Fosl2-noncoding20	3.417344426	4.13893E-74
ENSMUST00000202169.2:chr5:+|1707:749:1184|noncoding|ATG	Fosl2-noncoding21	3.405983222	2.45364E-72
ENSMUST00000202169.2:chr5:+|1707:752:1184|noncoding|TTG	Fosl2-noncoding22	3.404948707	3.9954E-72
ENSMUST00000195034.2:chr14:-|4529:2343:3093|noncoding|GTG	Pcdh8-noncoding75	3.105105202	4.1604E-70
ENSMUST00000126178.2:chr17:-|2313:224:776|noncoding|CTG	Dusp1-noncoding24	3.934554732	3.04688E-69
ENSMUST00000126178.2:chr17:-|2313:227:776|noncoding|TTG	Dusp1-noncoding25	3.933667657	3.25405E-69
ENSMUST00000126178.2:chr17:-|2313:230:776|noncoding|TTG	Dusp1-noncoding26	3.930331649	4.2045E-69
ENSMUST00000133539.2:chr4:+|1290:222:645|noncoding|CTG	Nr4a3-noncoding1	4.259956857	8.30231E-66
ENSMUST00000126178.2:chr17:-|2313:287:776|noncoding|GTG	Dusp1-noncoding27	4.028864091	1.79199E-65
ENSMUST00000126178.2:chr17:-|2313:1340:1625|noncoding|ATG	Dusp1-noncoding28	4.12045592	2.04658E-64
ENSMUST00000202169.2:chr5:+|1707:772:1129|noncoding|GTG	Fosl2-noncoding23	3.385829187	3.93385E-64
ENSMUST00000126178.2:chr17:-|2313:1361:1625|noncoding|CTG	Dusp1-noncoding29	4.173939177	5.59634E-64
ENSMUST00000202169.2:chr5:+|1707:818:1184|noncoding|CTG	Fosl2-noncoding24	3.426183428	5.92744E-63
ENSMUST00000195034.2:chr14:-|4529:2415:3093|noncoding|CTG	Pcdh8-noncoding76	3.13434475	1.13799E-62
ENSMUST00000202169.2:chr5:+|1707:793:1129|noncoding|ACG	Fosl2-noncoding25	3.472540691	1.31325E-62
ENSMUST00000126178.2:chr17:-|2313:1382:1625|noncoding|GTG	Dusp1-noncoding30	4.113083357	1.43433E-62
ENSMUST00000126178.2:chr17:-|2313:305:776|noncoding|GTG	Dusp1-noncoding31	4.017417911	7.82716E-62
ENSMUST00000195034.2:chr14:-|4529:2433:3093|noncoding|CTG	Pcdh8-noncoding77	3.174817858	2.93502E-61
ENSMUST00000195034.2:chr14:-|4529:2427:3093|noncoding|ACG	Pcdh8-noncoding78	3.145828728	8.31207E-61
ENSMUST00000202169.2:chr5:+|1707:827:1184|noncoding|TTG	Fosl2-noncoding26	3.403840471	2.61556E-60
ENSMUST00000126178.2:chr17:-|2313:329:776|noncoding|ATG	Dusp1-noncoding32	3.97472256	4.13532E-60
ENSMUST00000126178.2:chr17:-|2313:335:776|noncoding|CTG	Dusp1-noncoding33	3.943315286	1.01732E-59
ENSMUST00000126178.2:chr17:-|2313:281:776|noncoding|GTG	Dusp1-noncoding34	3.981512547	1.94879E-58
ENSMUST00000195034.2:chr14:-|4529:2448:3093|noncoding|GTG	Pcdh8-noncoding79	3.140533037	3.65272E-58
ENSMUST00000202169.2:chr5:+|1707:857:1184|noncoding|GTG	Fosl2-noncoding27	3.421129827	8.95182E-57
ENSMUST00000202169.2:chr5:+|1707:860:1184|noncoding|GTG	Fosl2-noncoding28	3.415583099	1.18804E-56
ENSMUST00000202169.2:chr5:+|1707:863:1184|noncoding|GTG	Fosl2-noncoding29	3.410078297	8.15394E-56
ENSMUST00000126178.2:chr17:-|2313:347:776|noncoding|GTG	Dusp1-noncoding35	3.828590117	1.11665E-55
ENSMUST00000202169.2:chr5:+|1707:836:1184|noncoding|ACG	Fosl2-noncoding30	3.460040822	1.17386E-55
ENSMUST00000195034.2:chr14:-|4529:2165:2606|noncoding|ACG	Pcdh8-noncoding80	3.272325806	5.94337E-55
ENSMUST00000132567.2:chr1:-|727:10:283|noncoding|TTG	Rgs4-noncoding1	3.035250352	7.19887E-55
ENSMUST00000195034.2:chr14:-|4529:2466:3093|noncoding|ACG	Pcdh8-noncoding81	3.098751422	7.20967E-55
ENSMUST00000132567.2:chr1:-|727:29:320|noncoding|GTG	Rgs4-noncoding2	2.926335973	1.38803E-54
ENSMUST00000134311.2:chr12:+|631:398:446|noncoding|TTG	Fos-noncoding4	4.507794561	2.35869E-54
ENSMUST00000136122.8:chr12:+|795:618:666|noncoding|TTG	Fos-noncoding5	4.507794561	2.35869E-54
ENSMUST00000140525.8:chr12:+|834:479:527|noncoding|TTG	Fos-noncoding6	4.507794561	2.35869E-54
ENSMUST00000201110.2:chr5:+|3472:215:1028|noncoding|CTG	Fosl2-noncoding31	4.01078588	2.6387E-54
ENSMUST00000195034.2:chr14:-|4529:2469:3093|noncoding|CTG	Pcdh8-noncoding82	3.105795713	4.43952E-54
ENSMUST00000126178.2:chr17:-|2313:362:776|noncoding|CTG	Dusp1-noncoding36	3.789653821	1.24885E-53
ENSMUST00000146077.2:chr17:-|839:40:418|noncoding|CTG	Dusp1-noncoding37	3.960897503	1.50048E-52	representative
ENSMUST00000134311.2:chr12:+|631:404:446|noncoding|ATG	Fos-noncoding7	4.503976062	1.59022E-52
ENSMUST00000136122.8:chr12:+|795:624:666|noncoding|ATG	Fos-noncoding8	4.503976062	1.59022E-52
ENSMUST00000140525.8:chr12:+|834:485:527|noncoding|ATG	Fos-noncoding9	4.503976062	1.59022E-52
ENSMUST00000201110.2:chr5:+|3472:290:1028|noncoding|GTG	Fosl2-noncoding32	3.956510919	7.69752E-52
ENSMUST00000146077.2:chr17:-|839:64:418|noncoding|ACG	Dusp1-noncoding38	4.016298045	1.7348E-51
ENSMUST00000201110.2:chr5:+|3472:167:1028|noncoding|TTG	Fosl2-noncoding33	4.018069847	4.90536E-51
ENSMUST00000126178.2:chr17:-|2313:377:776|noncoding|CTG	Dusp1-noncoding39	3.832572045	8.93573E-51
ENSMUST00000201110.2:chr5:+|3472:389:1028|noncoding|TTG	Fosl2-noncoding34	3.938743094	1.33456E-50
ENSMUST00000223747.2:chr14:+|3876:250:1168|noncoding|GTG	Egr3-noncoding1	2.726511056	1.49046E-50
ENSMUST00000126178.2:chr17:-|2313:374:776|noncoding|CTG	Dusp1-noncoding40	3.785439397	3.10376E-50
ENSMUST00000201110.2:chr5:+|3472:380:1028|noncoding|CTG	Fosl2-noncoding35	3.933875002	3.73895E-50
ENSMUST00000223747.2:chr14:+|3876:259:1168|noncoding|TTG	Egr3-noncoding2	2.749122561	4.1057E-50
ENSMUST00000223747.2:chr14:+|3876:163:1168|noncoding|GTG	Egr3-noncoding3	2.692833253	2.12742E-49
ENSMUST00000201110.2:chr5:+|3472:260:1028|noncoding|ACG	Fosl2-noncoding36	3.965589929	2.15696E-49
ENSMUST00000126178.2:chr17:-|2313:1424:1625|noncoding|ATG	Dusp1-noncoding41	3.976730054	4.69626E-49
ENSMUST00000126178.2:chr17:-|2313:1433:1625|noncoding|CTG	Dusp1-noncoding42	3.995633142	6.4645E-49
ENSMUST00000223747.2:chr14:+|3876:166:1168|noncoding|ATG	Egr3-noncoding4	2.69143386	1.65749E-48	representative
ENSMUST00000126178.2:chr17:-|2313:1436:1625|noncoding|CTG	Dusp1-noncoding43	3.979771548	1.77625E-48
ENSMUST00000223747.2:chr14:+|3876:178:1168|noncoding|CTG	Egr3-noncoding5	2.709830985	3.18822E-48
ENSMUST00000223747.2:chr14:+|3876:46:1168|noncoding|CTG	Egr3-noncoding6	2.68682827	3.61824E-48
ENSMUST00000201110.2:chr5:+|3472:326:1028|noncoding|ACG	Fosl2-noncoding37	3.933122436	7.34174E-48
ENSMUST00000126178.2:chr17:-|2313:285:600|noncoding|ACG	Dusp1-noncoding44	3.950600429	7.79628E-48
ENSMUST00000126178.2:chr17:-|2313:398:776|noncoding|GTG	Dusp1-noncoding45	3.854794814	4.68869E-47
ENSMUST00000146077.2:chr17:-|839:94:418|noncoding|GTG	Dusp1-noncoding46	4.182540895	1.86853E-46
ENSMUST00000126178.2:chr17:-|2313:1454:1625|noncoding|GTG	Dusp1-noncoding47	4.051376064	2.16031E-46
ENSMUST00000195034.2:chr14:-|4529:2472:3093|noncoding|CTG	Pcdh8-noncoding83	3.036436436	2.3569E-46
ENSMUST00000126178.2:chr17:-|2313:401:776|noncoding|GTG	Dusp1-noncoding48	3.836530618	2.81066E-46
ENSMUST00000201110.2:chr5:+|3472:427:931|noncoding|GTG	Fosl2-noncoding38	3.940548418	3.77836E-46
ENSMUST00000126178.2:chr17:-|2313:404:776|noncoding|CTG	Dusp1-noncoding49	3.821551502	1.25519E-45
ENSMUST00000146077.2:chr17:-|839:82:418|noncoding|CTG	Dusp1-noncoding50	4.159269388	2.15148E-44
ENSMUST00000134817.2:chr1:-|650:16:220|noncoding|ATG	Rgs2-noncoding1	3.208857961	3.2E-44
ENSMUST00000126178.2:chr17:-|2313:407:776|noncoding|CTG	Dusp1-noncoding51	3.893432046	4.01836E-44
ENSMUST00000134817.2:chr1:-|650:4:220|noncoding|ATG	Rgs2-noncoding2	3.200973895	5.2217E-44	representative
ENSMUST00000223747.2:chr14:+|3876:319:1168|noncoding|ATG	Egr3-noncoding7	2.736807351	3.89049E-43
ENSMUST00000195034.2:chr14:-|4529:615:3093|noncoding|GTG	Pcdh8-noncoding84	3.150124129	8.53102E-43
ENSMUST00000223747.2:chr14:+|3876:334:1168|noncoding|TTG	Egr3-noncoding8	2.748299196	1.44353E-41
ENSMUST00000195034.2:chr14:-|4529:669:3093|noncoding|GTG	Pcdh8-noncoding85	3.155977739	1.83531E-41
ENSMUST00000195034.2:chr14:-|4529:348:3093|noncoding|CTG	Pcdh8-noncoding86	3.106963295	2.66333E-41
ENSMUST00000223747.2:chr14:+|3876:340:1168|noncoding|GTG	Egr3-noncoding9	2.755466286	3.51201E-41
ENSMUST00000195034.2:chr14:-|4529:681:3093|noncoding|GTG	Pcdh8-noncoding87	3.159045168	6.65662E-41
ENSMUST00000195034.2:chr14:-|4529:663:3093|noncoding|GTG	Pcdh8-noncoding88	3.15571774	8.13672E-41
ENSMUST00000195034.2:chr14:-|4529:552:3093|noncoding|GTG	Pcdh8-noncoding89	3.131791549	2.16221E-40
ENSMUST00000195034.2:chr14:-|4529:354:3093|noncoding|ATG	Pcdh8-noncoding90	3.110931181	2.64555E-40
ENSMUST00000134311.2:chr12:+|631:506:554|noncoding|ATG	Fos-noncoding10	4.543614526	2.6979E-40
ENSMUST00000136122.8:chr12:+|795:726:774|noncoding|ATG	Fos-noncoding11	4.543614526	2.6979E-40
ENSMUST00000140525.8:chr12:+|834:587:635|noncoding|ATG	Fos-noncoding12	4.543614526	2.6979E-40
ENSMUST00000195034.2:chr14:-|4529:657:3093|noncoding|CTG	Pcdh8-noncoding91	3.159369805	2.73852E-40
ENSMUST00000134311.2:chr12:+|631:413:446|noncoding|CTG	Fos-noncoding13	4.40144427	3.09543E-40
ENSMUST00000136122.8:chr12:+|795:633:666|noncoding|CTG	Fos-noncoding14	4.40144427	3.09543E-40
ENSMUST00000140525.8:chr12:+|834:494:527|noncoding|CTG	Fos-noncoding15	4.40144427	3.09543E-40
ENSMUST00000195034.2:chr14:-|4529:558:3093|noncoding|GTG	Pcdh8-noncoding92	3.132013651	5.17634E-40
ENSMUST00000195034.2:chr14:-|4529:360:3093|noncoding|GTG	Pcdh8-noncoding93	3.113165614	6.65304E-40
ENSMUST00000134817.2:chr1:-|650:39:405|noncoding|CTG	Rgs2-noncoding3	3.013469572	1.42897E-39
ENSMUST00000195034.2:chr14:-|4529:384:3093|noncoding|CTG	Pcdh8-noncoding94	3.116661765	1.99548E-39
ENSMUST00000195034.2:chr14:-|4529:387:3093|noncoding|ATG	Pcdh8-noncoding95	3.116981643	2.20016E-39
ENSMUST00000195034.2:chr14:-|4529:564:3093|noncoding|GTG	Pcdh8-noncoding96	3.137036552	3.02341E-39
ENSMUST00000126178.2:chr17:-|2313:354:600|noncoding|ACG	Dusp1-noncoding52	3.669380105	4.26929E-39
ENSMUST00000195034.2:chr14:-|4529:501:3093|noncoding|CTG	Pcdh8-noncoding97	3.131693054	4.27916E-39
ENSMUST00000126178.2:chr17:-|2313:357:600|noncoding|CTG	Dusp1-noncoding53	3.665598874	5.4294E-39
ENSMUST00000201110.2:chr5:+|3472:336:561|noncoding|GTG	Fosl2-noncoding39	3.837520214	9.57135E-39
ENSMUST00000195034.2:chr14:-|4529:498:3093|noncoding|GTG	Pcdh8-noncoding98	3.130473333	1.17869E-38
ENSMUST00000195034.2:chr14:-|4529:408:3093|noncoding|CTG	Pcdh8-noncoding99	3.122582309	1.40374E-38
ENSMUST00000195034.2:chr14:-|4529:459:3093|noncoding|CTG	Pcdh8-noncoding100	3.135680084	1.57787E-38
ENSMUST00000195034.2:chr14:-|4529:438:3093|noncoding|CTG	Pcdh8-noncoding101	3.131873557	1.64254E-38
ENSMUST00000195034.2:chr14:-|4529:474:3093|noncoding|CTG	Pcdh8-noncoding102	3.131787421	1.90407E-38
ENSMUST00000195034.2:chr14:-|4529:546:3093|noncoding|GTG	Pcdh8-noncoding103	3.132023967	1.98638E-38
ENSMUST00000195034.2:chr14:-|4529:707:911|noncoding|ACG	Pcdh8-noncoding104	3.420528556	3.35227E-38
ENSMUST00000201110.2:chr5:+|3472:384:561|noncoding|CTG	Fosl2-noncoding40	3.890977671	3.38473E-38
ENSMUST00000219449.2:chr10:+|667:159:555|noncoding|GTG	Gadd45b-noncoding1	3.160403126	6.3957E-38
ENSMUST00000219449.2:chr10:+|667:195:555|noncoding|CTG	Gadd45b-noncoding2	3.160403126	6.3957E-38
ENSMUST00000219449.2:chr10:+|667:21:555|noncoding|TTG	Gadd45b-noncoding3	3.160403126	6.3957E-38
ENSMUST00000219449.2:chr10:+|667:69:555|noncoding|CTG	Gadd45b-noncoding4	3.160403126	6.3957E-38
ENSMUST00000219449.2:chr10:+|667:87:555|noncoding|CTG	Gadd45b-noncoding5	3.160403126	6.3957E-38
ENSMUST00000219449.2:chr10:+|667:90:555|noncoding|ATG	Gadd45b-noncoding6	3.160403126	6.3957E-38	representative
ENSMUST00000195034.2:chr14:-|4529:543:3093|noncoding|CTG	Pcdh8-noncoding105	3.132161107	8.26954E-38
ENSMUST00000195034.2:chr14:-|4529:476:911|noncoding|GTG	Pcdh8-noncoding106	3.107972277	1.13015E-37
ENSMUST00000195034.2:chr14:-|4529:494:911|noncoding|GTG	Pcdh8-noncoding107	3.102169153	6.20382E-37
ENSMUST00000126178.2:chr17:-|2313:366:600|noncoding|GTG	Dusp1-noncoding54	3.617421827	6.65147E-37
ENSMUST00000131854.2:chr1:-|517:11:461|noncoding|CTG	Atf3-noncoding1	3.63889307	1.43409E-36
ENSMUST00000134311.2:chr12:+|631:105:288|noncoding|GTG	Fos-noncoding16	4.672773947	6.83208E-36
ENSMUST00000136122.8:chr12:+|795:325:508|noncoding|GTG	Fos-noncoding17	4.672773947	6.83208E-36
ENSMUST00000140525.8:chr12:+|834:186:369|noncoding|GTG	Fos-noncoding18	4.672773947	6.83208E-36
ENSMUST00000195034.2:chr14:-|4529:2526:3093|noncoding|GTG	Pcdh8-noncoding108	3.000116709	3.2246E-35
ENSMUST00000134817.2:chr1:-|650:22:220|noncoding|CTG	Rgs2-noncoding4	3.062127114	4.63586E-35
ENSMUST00000133539.2:chr4:+|1290:863:1106|noncoding|CTG	Nr4a3-noncoding2	3.829014631	1.09888E-34
ENSMUST00000132567.2:chr1:-|727:103:283|noncoding|GTG	Rgs4-noncoding3	3.015559398	3.12432E-34
ENSMUST00000219449.2:chr10:+|667:237:555|noncoding|TTG	Gadd45b-noncoding7	3.195643496	1.43751E-33
ENSMUST00000133539.2:chr4:+|1290:287:536|noncoding|ATG	Nr4a3-noncoding3	4.17387716	1.46626E-33
ENSMUST00000146077.2:chr17:-|839:160:418|noncoding|GTG	Dusp1-noncoding55	4.11604426	2.61029E-33
ENSMUST00000202169.2:chr5:+|1707:911:1184|noncoding|ATG	Fosl2-noncoding41	3.385388618	4.32308E-33
ENSMUST00000133539.2:chr4:+|1290:878:1106|noncoding|GTG	Nr4a3-noncoding4	3.857160275	4.78091E-33
ENSMUST00000219449.2:chr10:+|667:231:555|noncoding|GTG	Gadd45b-noncoding8	3.11753492	6.14687E-33
ENSMUST00000195034.2:chr14:-|4529:2476:2821|noncoding|TTG	Pcdh8-noncoding109	2.922636644	8.43667E-33
ENSMUST00000133539.2:chr4:+|1290:377:536|noncoding|ACG	Nr4a3-noncoding5	4.344010931	1.03728E-32
ENSMUST00000219449.2:chr10:+|667:282:555|noncoding|CTG	Gadd45b-noncoding9	3.154600094	1.55484E-32
ENSMUST00000132567.2:chr1:-|727:101:320|noncoding|ATG	Rgs4-noncoding4	2.858244495	1.56396E-32	representative
ENSMUST00000219449.2:chr10:+|667:246:555|noncoding|CTG	Gadd45b-noncoding10	3.190745554	2.33887E-32
ENSMUST00000126178.2:chr17:-|2313:1473:1584|noncoding|CTG	Dusp1-noncoding56	3.945304977	9.43399E-32
ENSMUST00000133539.2:chr4:+|1290:896:1106|noncoding|ACG	Nr4a3-noncoding6	3.840397754	1.29719E-31
ENSMUST00000126178.2:chr17:-|2313:1476:1584|noncoding|CTG	Dusp1-noncoding57	3.933504794	1.73462E-31
ENSMUST00000195034.2:chr14:-|4529:1150:1423|noncoding|ACG	Pcdh8-noncoding110	3.366945522	2.9592E-31
ENSMUST00000126178.2:chr17:-|2313:393:600|noncoding|ACG	Dusp1-noncoding58	3.660060166	3.34558E-31
ENSMUST00000219449.2:chr10:+|667:325:544|noncoding|ATG	Gadd45b-noncoding11	3.175372568	4.94523E-31
ENSMUST00000195034.2:chr14:-|4529:1606:1804|noncoding|GTG	Pcdh8-noncoding111	3.225697419	9.46671E-31
ENSMUST00000133539.2:chr4:+|1290:899:1106|noncoding|CTG	Nr4a3-noncoding7	3.79550227	1.07409E-30
ENSMUST00000219449.2:chr10:+|667:331:544|noncoding|TTG	Gadd45b-noncoding12	3.171249305	1.3706E-30
ENSMUST00000131854.2:chr1:-|517:47:461|noncoding|CTG	Atf3-noncoding2	3.442016677	1.82796E-30
ENSMUST00000131854.2:chr1:-|517:98:461|noncoding|CTG	Atf3-noncoding3	3.437947353	4.15894E-30
ENSMUST00000195034.2:chr14:-|4529:1159:1423|noncoding|ACG	Pcdh8-noncoding112	3.374464436	6.4326E-30
ENSMUST00000132567.2:chr1:-|727:122:320|noncoding|CTG	Rgs4-noncoding5	2.790712478	8.42894E-30
ENSMUST00000195034.2:chr14:-|4529:1117:1423|noncoding|CTG	Pcdh8-noncoding113	3.318164347	1.26317E-29
ENSMUST00000195034.2:chr14:-|4529:647:911|noncoding|ACG	Pcdh8-noncoding114	3.302162694	1.27891E-29
ENSMUST00000219449.2:chr10:+|667:300:555|noncoding|CTG	Gadd45b-noncoding13	3.152378795	1.87527E-29
ENSMUST00000126178.2:chr17:-|2313:1482:1584|noncoding|CTG	Dusp1-noncoding59	3.869751066	2.0463E-29
ENSMUST00000132480.2:chr13:+|863:43:196|noncoding|CTG	Gadd45g-noncoding1	2.621838187	2.36758E-29
ENSMUST00000132480.2:chr13:+|863:25:196|noncoding|GTG	Gadd45g-noncoding2	2.386093835	5.0773E-29
ENSMUST00000131854.2:chr1:-|517:86:461|noncoding|ATG	Atf3-noncoding4	3.400496579	6.18124E-29	representative
ENSMUST00000195034.2:chr14:-|4529:2420:2606|noncoding|GTG	Pcdh8-noncoding115	3.370831038	7.95062E-29
ENSMUST00000195034.2:chr14:-|4529:1669:1804|noncoding|ACG	Pcdh8-noncoding116	3.367256212	9.99628E-29
ENSMUST00000132480.2:chr13:+|863:37:196|noncoding|ATG	Gadd45g-noncoding3	2.400015287	1.01016E-28
ENSMUST00000195034.2:chr14:-|4529:1132:1423|noncoding|ACG	Pcdh8-noncoding117	3.269411304	2.74117E-28
ENSMUST00000195034.2:chr14:-|4529:1663:1804|noncoding|ACG	Pcdh8-noncoding118	3.343738615	5.96074E-28
ENSMUST00000219449.2:chr10:+|667:354:555|noncoding|ATG	Gadd45b-noncoding14	3.106932327	6.45396E-28
ENSMUST00000195034.2:chr14:-|4529:770:911|noncoding|GTG	Pcdh8-noncoding119	3.462273078	6.46835E-28
ENSMUST00000131854.2:chr1:-|517:134:461|noncoding|ATG	Atf3-noncoding5	3.487706751	6.91642E-28
ENSMUST00000195034.2:chr14:-|4529:3568:3943|noncoding|CTG	Pcdh8-noncoding120	2.448766995	9.13285E-28
ENSMUST00000131854.2:chr1:-|517:128:461|noncoding|CTG	Atf3-noncoding6	3.448463914	1.2502E-27
ENSMUST00000195034.2:chr14:-|4529:1657:1804|noncoding|ACG	Pcdh8-noncoding121	3.31412636	1.68813E-27
ENSMUST00000132480.2:chr13:+|863:7:196|noncoding|TTG	Gadd45g-noncoding4	2.369507893	1.69498E-27
ENSMUST00000132567.2:chr1:-|727:133:283|noncoding|CTG	Rgs4-noncoding6	3.135030377	3.58086E-27
ENSMUST00000132480.2:chr13:+|863:19:196|noncoding|CTG	Gadd45g-noncoding5	2.352579238	4.84086E-27	representative
ENSMUST00000134817.2:chr1:-|650:123:405|noncoding|TTG	Rgs2-noncoding5	2.94435104	7.43189E-27
ENSMUST00000219449.2:chr10:+|667:363:555|noncoding|CTG	Gadd45b-noncoding15	3.151041338	7.57186E-27
ENSMUST00000195034.2:chr14:-|4529:1696:1804|noncoding|ATG	Pcdh8-noncoding122	3.37416545	9.12693E-27
ENSMUST00000202169.2:chr5:+|1707:983:1184|noncoding|CTG	Fosl2-noncoding42	3.237434529	1.46752E-26
ENSMUST00000132480.2:chr13:+|863:16:196|noncoding|TTG	Gadd45g-noncoding6	2.338999661	1.98728E-26
ENSMUST00000195034.2:chr14:-|4529:763:901|noncoding|GTG	Pcdh8-noncoding123	3.40885274	1.2504E-25
ENSMUST00000195034.2:chr14:-|4529:2062:2185|noncoding|CTG	Pcdh8-noncoding124	3.258995448	1.29916E-25
ENSMUST00000133539.2:chr4:+|1290:204:645|noncoding|CTG	Nr4a3-noncoding8	4.24598121	2.97522E-25
ENSMUST00000131854.2:chr1:-|517:254:461|noncoding|CTG	Atf3-noncoding7	3.613321605	3.43911E-25
ENSMUST00000202169.2:chr5:+|1707:998:1184|noncoding|GTG	Fosl2-noncoding43	3.274841662	3.43911E-25
ENSMUST00000223747.2:chr14:+|3876:323:575|noncoding|GTG	Egr3-noncoding10	2.663100047	6.05913E-25
ENSMUST00000132567.2:chr1:-|727:137:320|noncoding|CTG	Rgs4-noncoding7	2.864968749	9.46321E-25
ENSMUST00000202169.2:chr5:+|1707:1001:1184|noncoding|GTG	Fosl2-noncoding44	3.261871123	1.98171E-24
ENSMUST00000134817.2:chr1:-|650:49:220|noncoding|ATG	Rgs2-noncoding6	2.983080159	2.62418E-24
ENSMUST00000132480.2:chr13:+|863:56:155|noncoding|GTG	Gadd45g-noncoding7	2.915870859	8.90371E-24
ENSMUST00000126178.2:chr17:-|2313:411:600|noncoding|ACG	Dusp1-noncoding60	3.527280142	1.13703E-23
ENSMUST00000195034.2:chr14:-|4529:1876:2050|noncoding|ACG	Pcdh8-noncoding125	2.876431349	1.56619E-23
ENSMUST00000195034.2:chr14:-|4529:1891:2050|noncoding|TTG	Pcdh8-noncoding126	2.905755181	2.25977E-23
ENSMUST00000195034.2:chr14:-|4529:1924:2050|noncoding|GTG	Pcdh8-noncoding127	3.10538827	3.00047E-23
ENSMUST00000154186.2:chr4:+|895:246:414|noncoding|ACG	Nr4a3-noncoding9	4.817430769	1.13599E-22
ENSMUST00000195034.2:chr14:-|4529:1897:2050|noncoding|ATG	Pcdh8-noncoding128	2.93736825	1.1514E-22
ENSMUST00000195034.2:chr14:-|4529:2086:2185|noncoding|CTG	Pcdh8-noncoding129	3.368931912	1.32837E-22
ENSMUST00000131854.2:chr1:-|517:275:461|noncoding|CTG	Atf3-noncoding8	3.674369155	2.4408E-22
ENSMUST00000195034.2:chr14:-|4529:2637:3093|noncoding|ATG	Pcdh8-noncoding130	3.079968068	2.4739E-22
ENSMUST00000195034.2:chr14:-|4529:2646:3093|noncoding|GTG	Pcdh8-noncoding131	3.075383917	4.45281E-22
ENSMUST00000219449.2:chr10:+|667:375:555|noncoding|CTG	Gadd45b-noncoding16	3.118030894	4.65296E-22
ENSMUST00000132480.2:chr13:+|863:283:619|noncoding|CTG	Gadd45g-noncoding8	2.10393617	4.80912E-22	representative
ENSMUST00000133539.2:chr4:+|1290:914:1106|noncoding|ACG	Nr4a3-noncoding10	3.615627939	8.4228E-22
ENSMUST00000136122.8:chr12:+|795:156:297|noncoding|CTG	Fos-noncoding19	4.244289739	1.1279E-21
ENSMUST00000136122.8:chr12:+|795:192:297|noncoding|GTG	Fos-noncoding20	4.244289739	1.1279E-21
ENSMUST00000134311.2:chr12:+|631:11:77|noncoding|TTG	Fos-noncoding21	4.237247928	1.84323E-21
ENSMUST00000136122.8:chr12:+|795:231:297|noncoding|TTG	Fos-noncoding22	4.237247928	1.84323E-21
ENSMUST00000140525.8:chr12:+|834:101:158|noncoding|ATG	Fos-noncoding23	4.237247928	1.84323E-21
ENSMUST00000140525.8:chr12:+|834:53:158|noncoding|CTG	Fos-noncoding24	4.237247928	1.84323E-21
ENSMUST00000140525.8:chr12:+|834:80:158|noncoding|TTG	Fos-noncoding25	4.237247928	1.84323E-21
ENSMUST00000195034.2:chr14:-|4529:1915:2050|noncoding|TTG	Pcdh8-noncoding132	3.028516983	2.38157E-21
ENSMUST00000195034.2:chr14:-|4529:1918:2050|noncoding|ACG	Pcdh8-noncoding133	3.021094448	2.52997E-21
ENSMUST00000195034.2:chr14:-|4529:772:901|noncoding|GTG	Pcdh8-noncoding134	3.366642411	2.9284E-21
ENSMUST00000195034.2:chr14:-|4529:760:901|noncoding|ACG	Pcdh8-noncoding135	3.31573568	6.0453E-21
ENSMUST00000223747.2:chr14:+|3876:739:1168|noncoding|CTG	Egr3-noncoding11	2.824667614	6.31036E-21
ENSMUST00000131854.2:chr1:-|517:284:461|noncoding|GTG	Atf3-noncoding9	3.53954651	1.26194E-20
ENSMUST00000201110.2:chr5:+|3472:439:931|noncoding|GTG	Fosl2-noncoding45	3.930876648	2.18921E-20
ENSMUST00000195034.2:chr14:-|4529:1939:2050|noncoding|ACG	Pcdh8-noncoding136	3.102826628	3.02335E-20
ENSMUST00000154186.2:chr4:+|895:227:323|noncoding|GTG	Nr4a3-noncoding11	4.508546171	7.54665E-20
ENSMUST00000195034.2:chr14:-|4529:1315:1423|noncoding|CTG	Pcdh8-noncoding137	3.780035166	6.84409E-19
ENSMUST00000154186.2:chr4:+|895:283:463|noncoding|CTG	Nr4a3-noncoding12	4.808766825	9.14205E-19
ENSMUST00000154186.2:chr4:+|895:233:323|noncoding|GTG	Nr4a3-noncoding13	4.419500315	1.09014E-18
ENSMUST00000195034.2:chr14:-|4529:2462:2606|noncoding|CTG	Pcdh8-noncoding138	3.363480905	1.17131E-18
ENSMUST00000201110.2:chr5:+|3472:463:931|noncoding|CTG	Fosl2-noncoding46	4.563465808	2.15142E-18	representative
ENSMUST00000154186.2:chr4:+|895:239:323|noncoding|GTG	Nr4a3-noncoding14	4.398394092	2.74111E-18
ENSMUST00000195034.2:chr14:-|4529:1339:1423|noncoding|ACG	Pcdh8-noncoding139	4.804346312	3.32839E-18
ENSMUST00000223747.2:chr14:+|3876:578:881|noncoding|CTG	Egr3-noncoding12	2.833130797	1.04891E-17
ENSMUST00000234331.2:chr17:-|2554:288:1596|noncoding|ACG	Sik1-noncoding1	5.003211382	1.6928E-17
ENSMUST00000195034.2:chr14:-|4529:907:1423|noncoding|ATG	Pcdh8-noncoding140	3.326035625	2.23238E-17
ENSMUST00000195034.2:chr14:-|4529:901:1423|noncoding|ATG	Pcdh8-noncoding141	3.331969788	3.71638E-17
ENSMUST00000133539.2:chr4:+|1290:659:767|noncoding|CTG	Nr4a3-noncoding15	5.516141589	7.35445E-17
ENSMUST00000132480.2:chr13:+|863:307:619|noncoding|GTG	Gadd45g-noncoding9	2.01233692	1.05164E-16
ENSMUST00000201110.2:chr5:+|3472:502:931|noncoding|CTG	Fosl2-noncoding47	4.567390981	1.63484E-16
ENSMUST00000195034.2:chr14:-|4529:3608:3764|noncoding|CTG	Pcdh8-noncoding142	2.542413925	2.21754E-16
ENSMUST00000132480.2:chr13:+|863:91:196|noncoding|ATG	Gadd45g-noncoding10	2.577303309	5.55173E-16
ENSMUST00000219449.2:chr10:+|667:396:555|noncoding|TTG	Gadd45b-noncoding17	3.101928011	1.51467E-15
ENSMUST00000132480.2:chr13:+|863:319:619|noncoding|GTG	Gadd45g-noncoding11	2.052239507	2.17963E-15
ENSMUST00000134311.2:chr12:+|631:284:368|noncoding|CTG	Fos-noncoding26	4.709493083	2.52373E-15
ENSMUST00000136122.8:chr12:+|795:504:588|noncoding|CTG	Fos-noncoding27	4.709493083	2.52373E-15
ENSMUST00000140525.8:chr12:+|834:365:449|noncoding|CTG	Fos-noncoding28	4.709493083	2.52373E-15
ENSMUST00000134311.2:chr12:+|631:488:554|noncoding|CTG	Fos-noncoding29	4.202725036	3.20477E-15
ENSMUST00000136122.8:chr12:+|795:708:774|noncoding|CTG	Fos-noncoding30	4.202725036	3.20477E-15
ENSMUST00000140525.8:chr12:+|834:569:635|noncoding|CTG	Fos-noncoding31	4.202725036	3.20477E-15
ENSMUST00000132480.2:chr13:+|863:322:619|noncoding|CTG	Gadd45g-noncoding12	2.063443239	4.47254E-15
ENSMUST00000154186.2:chr4:+|895:248:323|noncoding|GTG	Nr4a3-noncoding16	4.359602791	4.69916E-15
ENSMUST00000223747.2:chr14:+|3876:605:881|noncoding|ACG	Egr3-noncoding13	2.89091293	5.31444E-15
ENSMUST00000195034.2:chr14:-|4529:3632:3764|noncoding|GTG	Pcdh8-noncoding143	2.599893004	7.13482E-15
ENSMUST00000154186.2:chr4:+|895:291:414|noncoding|CTG	Nr4a3-noncoding17	4.721400814	9.10966E-15
ENSMUST00000195034.2:chr14:-|4529:1462:1543|noncoding|ACG	Pcdh8-noncoding144	2.899129173	9.46915E-15	representative
ENSMUST00000195034.2:chr14:-|4529:2212:2323|noncoding|CTG	Pcdh8-noncoding145	3.463482317	1.38185E-14
ENSMUST00000124179.2:chr10:+|750:85:592|noncoding|CTG	Midn-noncoding1	1.944507189	4.53309E-14
ENSMUST00000132480.2:chr13:+|863:358:619|noncoding|CTG	Gadd45g-noncoding13	2.126020937	5.41664E-14
ENSMUST00000195034.2:chr14:-|4529:934:1423|noncoding|GTG	Pcdh8-noncoding146	3.224264316	8.31778E-14
ENSMUST00000124179.2:chr10:+|750:79:592|noncoding|CTG	Midn-noncoding2	1.939878214	1.08745E-13
ENSMUST00000195034.2:chr14:-|4529:1966:2050|noncoding|ATG	Pcdh8-noncoding147	3.04800724	1.15144E-13
ENSMUST00000134311.2:chr12:+|631:332:368|noncoding|CTG	Fos-noncoding32	6.02421855	1.31958E-13
ENSMUST00000136122.8:chr12:+|795:552:588|noncoding|CTG	Fos-noncoding33	6.02421855	1.31958E-13
ENSMUST00000140525.8:chr12:+|834:413:449|noncoding|CTG	Fos-noncoding34	6.02421855	1.31958E-13
ENSMUST00000195034.2:chr14:-|4529:2730:3093|noncoding|GTG	Pcdh8-noncoding148	3.15768495	1.56389E-13
ENSMUST00000129516.2:chrX:+|614:151:475|noncoding|CTG	Emd-noncoding1	1.952841805	1.84996E-13
ENSMUST00000195034.2:chr14:-|4529:2939:3173|noncoding|TTG	Pcdh8-noncoding149	3.073603426	2.38917E-13
ENSMUST00000132480.2:chr13:+|863:395:644|noncoding|GTG	Gadd45g-noncoding14	2.212203771	2.55039E-13
ENSMUST00000195034.2:chr14:-|4529:1099:1423|noncoding|CTG	Pcdh8-noncoding150	3.303760747	4.09434E-13
ENSMUST00000124179.2:chr10:+|750:91:592|noncoding|CTG	Midn-noncoding3	1.913522223	5.07979E-13	representative
ENSMUST00000129516.2:chrX:+|614:121:475|noncoding|TTG	Emd-noncoding2	1.91283905	5.68354E-13
ENSMUST00000195034.2:chr14:-|4529:2110:2185|noncoding|ATG	Pcdh8-noncoding151	3.333691382	6.94246E-13
ENSMUST00000132480.2:chr13:+|863:373:619|noncoding|ACG	Gadd45g-noncoding15	2.112699214	8.78317E-13
ENSMUST00000134311.2:chr12:+|631:342:402|noncoding|GTG	Fos-noncoding35	4.373879258	1.3348E-12
ENSMUST00000136122.8:chr12:+|795:562:622|noncoding|GTG	Fos-noncoding36	4.373879258	1.3348E-12
ENSMUST00000140525.8:chr12:+|834:423:483|noncoding|GTG	Fos-noncoding37	4.373879258	1.3348E-12
ENSMUST00000124179.2:chr10:+|750:148:592|noncoding|TTG	Midn-noncoding4	1.895082936	1.39837E-12
ENSMUST00000139378.2:chr11:-|773:427:574|noncoding|CTG	H3f3b-noncoding1	1.319742336	1.83549E-12
ENSMUST00000139378.2:chr11:-|773:433:574|noncoding|TTG	H3f3b-noncoding2	1.319742336	1.83549E-12
ENSMUST00000133539.2:chr4:+|1290:971:1106|noncoding|ATG	Nr4a3-noncoding18	4.197690036	2.28306E-12
ENSMUST00000195034.2:chr14:-|4529:970:1423|noncoding|CTG	Pcdh8-noncoding152	3.289929918	2.99308E-12
ENSMUST00000134817.2:chr1:-|650:100:220|noncoding|ATG	Rgs2-noncoding7	2.811780625	4.57486E-12
ENSMUST00000132480.2:chr13:+|863:376:619|noncoding|TTG	Gadd45g-noncoding16	2.143269716	4.75317E-12
ENSMUST00000126178.2:chr17:-|2313:12:159|noncoding|CTG	Dusp1-noncoding61	3.935119765	5.37514E-12
ENSMUST00000237172.2:chr19:-|3791:205:286|noncoding|ACG	Npas4-noncoding1	9.958251249	5.408E-12
ENSMUST00000195034.2:chr14:-|4529:997:1423|noncoding|ACG	Pcdh8-noncoding153	3.297725513	6.8717E-12
ENSMUST00000195034.2:chr14:-|4529:1000:1423|noncoding|CTG	Pcdh8-noncoding154	3.296428117	6.89597E-12
ENSMUST00000132480.2:chr13:+|863:401:644|noncoding|ACG	Gadd45g-noncoding17	2.16208375	9.37654E-12
ENSMUST00000195034.2:chr14:-|4529:1012:1423|noncoding|ACG	Pcdh8-noncoding155	3.297879532	9.3829E-12
ENSMUST00000195034.2:chr14:-|4529:2941:3499|noncoding|GTG	Pcdh8-noncoding156	2.919168441	1.24637E-11
ENSMUST00000132567.2:chr1:-|727:155:320|noncoding|ATG	Rgs4-noncoding8	2.586115004	1.26054E-11
ENSMUST00000139378.2:chr11:-|773:502:574|noncoding|GTG	H3f3b-noncoding3	1.354635459	1.37262E-11
ENSMUST00000139623.2:chr11:-|874:184:256|noncoding|GTG	H3f3b-noncoding4	1.354635459	1.37262E-11
ENSMUST00000195034.2:chr14:-|4529:1030:1423|noncoding|ACG	Pcdh8-noncoding157	3.257579595	1.43845E-11
ENSMUST00000195034.2:chr14:-|4529:1033:1423|noncoding|TTG	Pcdh8-noncoding158	3.255851961	1.46145E-11
ENSMUST00000195034.2:chr14:-|4529:2983:3499|noncoding|CTG	Pcdh8-noncoding159	2.915548356	1.50625E-11
ENSMUST00000195034.2:chr14:-|4529:2986:3499|noncoding|CTG	Pcdh8-noncoding160	2.915548356	1.50625E-11	representative
ENSMUST00000124179.2:chr10:+|750:193:592|noncoding|ATG	Midn-noncoding5	2.010170985	1.59444E-11
ENSMUST00000195034.2:chr14:-|4529:3644:3764|noncoding|ACG	Pcdh8-noncoding161	2.491373322	1.90985E-11
ENSMUST00000140165.2:chr2:-|1099:817:940|noncoding|CTG	Nr4a2-noncoding1	10.89201176	2.4834E-11
ENSMUST00000139623.2:chr11:-|874:133:256|noncoding|TTG	H3f3b-noncoding5	1.269084398	2.54773E-11
ENSMUST00000129516.2:chrX:+|614:187:475|noncoding|CTG	Emd-noncoding3	1.908264311	3.6563E-11
ENSMUST00000195034.2:chr14:-|4529:1024:1423|noncoding|ACG	Pcdh8-noncoding162	3.264389239	3.74833E-11
ENSMUST00000139623.2:chr11:-|874:37:256|noncoding|TTG	H3f3b-noncoding6	1.192158262	4.12637E-11
ENSMUST00000139623.2:chr11:-|874:40:256|noncoding|GTG	H3f3b-noncoding7	1.192158262	4.12637E-11
ENSMUST00000139623.2:chr11:-|874:49:256|noncoding|CTG	H3f3b-noncoding8	1.192158262	4.12637E-11
ENSMUST00000132480.2:chr13:+|863:407:644|noncoding|TTG	Gadd45g-noncoding18	2.133008187	4.31304E-11
ENSMUST00000139623.2:chr11:-|874:58:256|noncoding|CTG	H3f3b-noncoding9	1.192845831	5.15326E-11
ENSMUST00000132480.2:chr13:+|863:421:619|noncoding|GTG	Gadd45g-noncoding19	2.142156343	5.22571E-11
ENSMUST00000133539.2:chr4:+|1290:980:1106|noncoding|ATG	Nr4a3-noncoding19	4.318124544	6.28452E-11
ENSMUST00000195034.2:chr14:-|4529:3803:3986|noncoding|ATG	Pcdh8-noncoding163	2.714654327	6.45704E-11
ENSMUST00000132480.2:chr13:+|863:415:619|noncoding|GTG	Gadd45g-noncoding20	2.127027519	7.73277E-11
ENSMUST00000220218.2:chr10:+|876:110:377|noncoding|TTG	Dusp6-noncoding1	2.146209094	7.93973E-11
ENSMUST00000133539.2:chr4:+|1290:494:536|noncoding|CTG	Nr4a3-noncoding20	9.69672951	8.23849E-11
ENSMUST00000220218.2:chr10:+|876:101:377|noncoding|GTG	Dusp6-noncoding2	2.109332365	1.33618E-10
ENSMUST00000195034.2:chr14:-|4529:1354:1423|noncoding|CTG	Pcdh8-noncoding164	4.790363305	1.42427E-10
ENSMUST00000201110.2:chr5:+|3472:532:931|noncoding|ATG	Fosl2-noncoding48	4.493466293	1.49229E-10
ENSMUST00000134311.2:chr12:+|631:512:554|noncoding|TTG	Fos-noncoding38	4.92216944	1.53236E-10
ENSMUST00000136122.8:chr12:+|795:732:774|noncoding|TTG	Fos-noncoding39	4.92216944	1.53236E-10
ENSMUST00000140525.8:chr12:+|834:593:635|noncoding|TTG	Fos-noncoding40	4.92216944	1.53236E-10
ENSMUST00000220218.2:chr10:+|876:98:377|noncoding|CTG	Dusp6-noncoding3	2.125369522	1.64486E-10	representative
ENSMUST00000195034.2:chr14:-|4529:964:1423|noncoding|ACG	Pcdh8-noncoding165	3.264902478	1.97057E-10
ENSMUST00000166346.2:chr6:+|368:75:297|noncoding|GTG	Bhlhe40-noncoding1	1.582125954	3.08063E-10
ENSMUST00000132567.2:chr1:-|727:167:320|noncoding|CTG	Rgs4-noncoding9	2.521763479	3.19907E-10
ENSMUST00000219449.2:chr10:+|667:420:555|noncoding|CTG	Gadd45b-noncoding18	2.894160819	3.33998E-10
ENSMUST00000208230.2:chr7:-|3629:2768:2807|noncoding|ATG	Fosb-noncoding1	9.613329046	3.48318E-10
ENSMUST00000132480.2:chr13:+|863:430:619|noncoding|GTG	Gadd45g-noncoding21	2.096759085	3.58883E-10
ENSMUST00000132480.2:chr13:+|863:428:644|noncoding|ACG	Gadd45g-noncoding22	2.062929269	4.22066E-10
ENSMUST00000139623.2:chr11:-|874:147:279|noncoding|ATG	H3f3b-noncoding10	1.139008374	4.42736E-10	representative
ENSMUST00000148900.8:chr4:+|3051:229:976|noncoding|ATG	Rsrp1-noncoding1	1.22121703	6.97876E-10	representative
ENSMUST00000132567.2:chr1:-|727:176:320|noncoding|CTG	Rgs4-noncoding10	2.548075133	7.39328E-10
ENSMUST00000208230.2:chr7:-|3629:456:558|noncoding|TTG	Fosb-noncoding2	9.547363979	7.5616E-10
ENSMUST00000234331.2:chr17:-|2554:2049:2331|noncoding|TTG	Sik1-noncoding2	9.547942262	8.05284E-10	representative
ENSMUST00000154186.2:chr4:+|895:526:886|noncoding|CTG	Nr4a3-noncoding21	4.545694634	9.04782E-10
ENSMUST00000142332.2:chr4:+|5052:2771:3872|noncoding|CTG	Dnajb5-noncoding1	1.01511031	9.96774E-10
ENSMUST00000142332.2:chr4:+|5052:2777:3872|noncoding|CTG	Dnajb5-noncoding2	1.01511031	9.96774E-10
ENSMUST00000224138.2:chr14:+|1034:153:249|noncoding|TTG	Arf4-noncoding1	1.191996079	1.0918E-09
ENSMUST00000195034.2:chr14:-|4529:1999:2050|noncoding|ATG	Pcdh8-noncoding166	3.192011796	1.1733E-09
ENSMUST00000148900.8:chr4:+|3051:196:976|noncoding|TTG	Rsrp1-noncoding2	1.212342812	1.24047E-09
ENSMUST00000126178.2:chr17:-|2313:1024:1108|noncoding|TTG	Dusp1-noncoding62	5.017647499	1.3015E-09
ENSMUST00000126178.2:chr17:-|2313:835:1108|noncoding|TTG	Dusp1-noncoding63	5.017647499	1.3015E-09
ENSMUST00000126178.2:chr17:-|2313:838:1108|noncoding|CTG	Dusp1-noncoding64	5.017647499	1.3015E-09
ENSMUST00000126178.2:chr17:-|2313:853:1108|noncoding|TTG	Dusp1-noncoding65	5.017647499	1.3015E-09
ENSMUST00000126178.2:chr17:-|2313:856:1108|noncoding|TTG	Dusp1-noncoding66	5.017647499	1.3015E-09
ENSMUST00000126178.2:chr17:-|2313:862:1108|noncoding|CTG	Dusp1-noncoding67	5.017647499	1.3015E-09
ENSMUST00000126178.2:chr17:-|2313:874:1108|noncoding|ATG	Dusp1-noncoding68	5.017647499	1.3015E-09
ENSMUST00000126178.2:chr17:-|2313:880:1108|noncoding|TTG	Dusp1-noncoding69	5.017647499	1.3015E-09
ENSMUST00000126178.2:chr17:-|2313:904:1108|noncoding|ATG	Dusp1-noncoding70	5.017647499	1.3015E-09
ENSMUST00000126178.2:chr17:-|2313:916:1108|noncoding|GTG	Dusp1-noncoding71	5.017647499	1.3015E-09
ENSMUST00000126178.2:chr17:-|2313:919:1108|noncoding|CTG	Dusp1-noncoding72	5.017647499	1.3015E-09
ENSMUST00000126178.2:chr17:-|2313:964:1108|noncoding|TTG	Dusp1-noncoding73	5.017647499	1.3015E-09
ENSMUST00000126178.2:chr17:-|2313:979:1108|noncoding|CTG	Dusp1-noncoding74	5.017647499	1.3015E-09
ENSMUST00000126178.2:chr17:-|2313:982:1108|noncoding|GTG	Dusp1-noncoding75	5.017647499	1.3015E-09
ENSMUST00000126178.2:chr17:-|2313:988:1108|noncoding|ACG	Dusp1-noncoding76	5.017647499	1.3015E-09
ENSMUST00000126178.2:chr17:-|2313:991:1108|noncoding|CTG	Dusp1-noncoding77	5.017647499	1.3015E-09
ENSMUST00000148900.8:chr4:+|3051:190:976|noncoding|TTG	Rsrp1-noncoding3	1.215464546	1.3015E-09
ENSMUST00000142332.2:chr4:+|5052:2822:3872|noncoding|GTG	Dnajb5-noncoding3	1.005206667	1.31993E-09
ENSMUST00000145364.8:chr4:+|2151:176:881|noncoding|ATG	Rsrp1-noncoding4	1.216898507	1.3399E-09	representative
ENSMUST00000148900.8:chr4:+|3051:184:976|noncoding|ACG	Rsrp1-noncoding5	1.214141053	1.54963E-09
ENSMUST00000142332.2:chr4:+|5052:2816:3872|noncoding|GTG	Dnajb5-noncoding4	1.004826495	1.82621E-09
ENSMUST00000142332.2:chr4:+|5052:2825:3872|noncoding|ATG	Dnajb5-noncoding5	0.997626169	2.17018E-09	representative
ENSMUST00000145364.8:chr4:+|2151:143:881|noncoding|TTG	Rsrp1-noncoding6	1.2079847	2.28962E-09
ENSMUST00000145364.8:chr4:+|2151:137:881|noncoding|TTG	Rsrp1-noncoding7	1.211188127	2.38747E-09
ENSMUST00000195034.2:chr14:-|4529:3676:3943|noncoding|ATG	Pcdh8-noncoding167	2.202932035	2.79303E-09	representative
ENSMUST00000145364.8:chr4:+|2151:131:881|noncoding|ACG	Rsrp1-noncoding8	1.209856711	2.82829E-09
ENSMUST00000171282.2:chr14:+|1345:143:254|noncoding|TTG	Arf4-noncoding2	1.113310287	2.87126E-09
ENSMUST00000133539.2:chr4:+|1290:903:999|noncoding|CTG	Nr4a3-noncoding22	4.753111815	3.1629E-09
ENSMUST00000154186.2:chr4:+|895:532:886|noncoding|CTG	Nr4a3-noncoding23	4.53191882	3.28596E-09
ENSMUST00000124179.2:chr10:+|750:256:592|noncoding|CTG	Midn-noncoding6	1.93194139	3.59082E-09
ENSMUST00000223747.2:chr14:+|3876:877:1168|noncoding|CTG	Egr3-noncoding14	2.585567262	3.70136E-09
ENSMUST00000195034.2:chr14:-|4529:2817:3093|noncoding|GTG	Pcdh8-noncoding168	4.254135815	4.18161E-09
ENSMUST00000195034.2:chr14:-|4529:2850:3093|noncoding|GTG	Pcdh8-noncoding169	4.254135815	4.18161E-09
ENSMUST00000129516.2:chrX:+|614:202:475|noncoding|ATG	Emd-noncoding4	1.866727911	4.48944E-09
ENSMUST00000142332.2:chr4:+|5052:2903:3872|noncoding|ATG	Dnajb5-noncoding6	0.995603745	4.88924E-09
ENSMUST00000124179.2:chr10:+|750:262:592|noncoding|ACG	Midn-noncoding7	1.92092169	5.0975E-09
ENSMUST00000124179.2:chr10:+|750:268:592|noncoding|ACG	Midn-noncoding8	1.92092169	5.0975E-09
ENSMUST00000126178.2:chr17:-|2313:554:776|noncoding|CTG	Dusp1-noncoding78	4.201111823	5.33829E-09
ENSMUST00000132480.2:chr13:+|863:439:619|noncoding|CTG	Gadd45g-noncoding23	2.042999837	6.72503E-09
ENSMUST00000195034.2:chr14:-|4529:3697:3943|noncoding|ACG	Pcdh8-noncoding170	2.240707678	7.46413E-09
ENSMUST00000237172.2:chr19:-|3791:546:864|noncoding|GTG	Npas4-noncoding2	11.171684	9.29195E-09
ENSMUST00000171282.2:chr14:+|1345:168:258|noncoding|ATG	Arf4-noncoding3	1.088660538	1.03452E-08	representative
ENSMUST00000134817.2:chr1:-|650:136:220|noncoding|TTG	Rgs2-noncoding8	2.852440195	1.03655E-08
ENSMUST00000224138.2:chr14:+|1034:178:253|noncoding|ATG	Arf4-noncoding4	1.155350483	1.10016E-08	representative
ENSMUST00000160204.2:chr12:-|3401:704:1652|noncoding|CTG	Fbxo33-noncoding1	2.077361286	1.21301E-08
ENSMUST00000160204.2:chr12:-|3401:719:1652|noncoding|CTG	Fbxo33-noncoding2	2.0788436	1.22762E-08
ENSMUST00000237172.2:chr19:-|3791:564:864|noncoding|ATG	Npas4-noncoding3	11.07113793	1.35939E-08
ENSMUST00000195034.2:chr14:-|4529:2895:3093|noncoding|GTG	Pcdh8-noncoding171	4.230364583	1.45955E-08
ENSMUST00000195034.2:chr14:-|4529:2913:3093|noncoding|ATG	Pcdh8-noncoding172	4.230364583	1.45955E-08
ENSMUST00000195034.2:chr14:-|4529:2922:3093|noncoding|CTG	Pcdh8-noncoding173	4.230364583	1.45955E-08
ENSMUST00000195034.2:chr14:-|4529:2931:3093|noncoding|TTG	Pcdh8-noncoding174	4.230364583	1.45955E-08
ENSMUST00000195034.2:chr14:-|4529:2946:3093|noncoding|CTG	Pcdh8-noncoding175	4.230364583	1.45955E-08
ENSMUST00000171282.2:chr14:+|1345:247:520|noncoding|GTG	Arf4-noncoding5	1.031299346	1.70195E-08
ENSMUST00000223747.2:chr14:+|3876:934:1168|noncoding|ATG	Egr3-noncoding15	2.557540368	1.76374E-08
ENSMUST00000219988.2:chr10:+|758:322:580|noncoding|ACG	Dusp6-noncoding4	2.647555936	1.78524E-08
ENSMUST00000132480.2:chr13:+|863:112:196|noncoding|CTG	Gadd45g-noncoding24	2.339595693	1.80619E-08
ENSMUST00000223747.2:chr14:+|3876:889:1168|noncoding|CTG	Egr3-noncoding16	2.565268076	1.81726E-08
ENSMUST00000129516.2:chrX:+|614:196:475|noncoding|ACG	Emd-noncoding5	1.834157221	1.86488E-08
ENSMUST00000160204.2:chr12:-|3401:746:1652|noncoding|CTG	Fbxo33-noncoding3	2.040514734	1.90045E-08
ENSMUST00000237172.2:chr19:-|3791:514:838|noncoding|ACG	Npas4-noncoding4	11.30589929	2.00643E-08
ENSMUST00000194214.2:chr14:-|576:343:460|noncoding|ATG	Pcdh8-noncoding176	3.764105515	2.07858E-08
ENSMUST00000195034.2:chr14:-|4529:451:568|noncoding|ATG	Pcdh8-noncoding177	3.764105515	2.07858E-08
ENSMUST00000126178.2:chr17:-|2313:578:776|noncoding|ACG	Dusp1-noncoding79	4.499660542	2.08615E-08
ENSMUST00000142332.2:chr4:+|5052:3215:3872|noncoding|GTG	Dnajb5-noncoding7	1.055566717	2.13289E-08
ENSMUST00000237172.2:chr19:-|3791:523:838|noncoding|TTG	Npas4-noncoding5	11.2725532	2.26927E-08
ENSMUST00000142332.2:chr4:+|5052:2984:3872|noncoding|GTG	Dnajb5-noncoding8	0.988414957	2.3098E-08
ENSMUST00000195034.2:chr14:-|4529:3779:3986|noncoding|ATG	Pcdh8-noncoding178	2.391165652	2.35037E-08
ENSMUST00000202169.2:chr5:+|1707:762:867|noncoding|ACG	Fosl2-noncoding49	3.374748539	2.46565E-08
ENSMUST00000171282.2:chr14:+|1345:154:232|noncoding|GTG	Arf4-noncoding6	1.133427534	2.59818E-08
ENSMUST00000224138.2:chr14:+|1034:164:242|noncoding|GTG	Arf4-noncoding7	1.133427534	2.59818E-08
ENSMUST00000142332.2:chr4:+|5052:2909:3872|noncoding|TTG	Dnajb5-noncoding9	0.981289233	2.65409E-08
ENSMUST00000223747.2:chr14:+|3876:901:1168|noncoding|ACG	Egr3-noncoding17	2.516723231	2.66136E-08
ENSMUST00000227912.2:chr15:+|4485:185:1118|noncoding|ATG	Zfp622-noncoding1	1.583521674	2.94107E-08	representative
ENSMUST00000237172.2:chr19:-|3791:532:838|noncoding|CTG	Npas4-noncoding6	11.19849814	2.97404E-08
ENSMUST00000140165.2:chr2:-|1099:778:940|noncoding|TTG	Nr4a2-noncoding2	11.17501522	3.23946E-08
ENSMUST00000126560.2:chr10:+|688:37:499|noncoding|ACG	Sgk1-noncoding1	1.586331202	3.37414E-08
ENSMUST00000126560.2:chr10:+|688:40:499|noncoding|ATG	Sgk1-noncoding2	1.586331202	3.37414E-08	representative
ENSMUST00000142332.2:chr4:+|5052:2987:3872|noncoding|CTG	Dnajb5-noncoding10	0.987110757	3.49451E-08
ENSMUST00000237172.2:chr19:-|3791:544:838|noncoding|CTG	Npas4-noncoding7	11.13491813	3.75251E-08
ENSMUST00000154186.2:chr4:+|895:266:323|noncoding|CTG	Nr4a3-noncoding24	4.276828085	3.79517E-08
ENSMUST00000227912.2:chr15:+|4485:155:1118|noncoding|CTG	Zfp622-noncoding2	1.579724392	3.91961E-08
ENSMUST00000220218.2:chr10:+|876:137:377|noncoding|GTG	Dusp6-noncoding5	2.06373585	4.20511E-08
ENSMUST00000227912.2:chr15:+|4485:113:1118|noncoding|GTG	Zfp622-noncoding3	1.55665114	4.2344E-08
ENSMUST00000220218.2:chr10:+|876:143:377|noncoding|GTG	Dusp6-noncoding6	2.074072327	4.35275E-08
ENSMUST00000171282.2:chr14:+|1345:295:520|noncoding|CTG	Arf4-noncoding8	0.983140269	4.38088E-08
ENSMUST00000227912.2:chr15:+|4485:59:1118|noncoding|CTG	Zfp622-noncoding4	1.54218075	4.68463E-08
ENSMUST00000227912.2:chr15:+|4485:62:1118|noncoding|GTG	Zfp622-noncoding5	1.54218075	4.68463E-08
ENSMUST00000219449.2:chr10:+|667:432:555|noncoding|CTG	Gadd45b-noncoding19	2.779960861	4.91818E-08
ENSMUST00000142332.2:chr4:+|5052:3209:3872|noncoding|ATG	Dnajb5-noncoding11	1.038803462	5.05276E-08
ENSMUST00000227912.2:chr15:+|4485:71:1118|noncoding|GTG	Zfp622-noncoding6	1.531794633	5.84269E-08
ENSMUST00000195034.2:chr14:-|4529:3703:3943|noncoding|CTG	Pcdh8-noncoding179	2.188041772	5.88342E-08
ENSMUST00000237172.2:chr19:-|3791:576:864|noncoding|CTG	Npas4-noncoding8	10.98085187	6.52761E-08
ENSMUST00000160204.2:chr12:-|3401:761:1652|noncoding|ATG	Fbxo33-noncoding4	2.02762864	6.77319E-08	representative
ENSMUST00000160204.2:chr12:-|3401:764:1652|noncoding|CTG	Fbxo33-noncoding5	2.031833858	6.96534E-08
ENSMUST00000141218.8:chr10:+|347:65:311|noncoding|ACG	Sgk1-noncoding3	1.718521055	7.08265E-08
ENSMUST00000141218.8:chr10:+|347:68:311|noncoding|ATG	Sgk1-noncoding4	1.718521055	7.08265E-08	representative
ENSMUST00000139623.2:chr11:-|874:460:661|noncoding|TTG	H3f3b-noncoding11	0.904366901	7.19257E-08
ENSMUST00000139623.2:chr11:-|874:463:661|noncoding|GTG	H3f3b-noncoding12	0.904366901	7.19257E-08
ENSMUST00000139623.2:chr11:-|874:496:661|noncoding|TTG	H3f3b-noncoding13	0.904366901	7.19257E-08
ENSMUST00000160204.2:chr12:-|3401:788:1652|noncoding|CTG	Fbxo33-noncoding6	2.034949	7.32867E-08
ENSMUST00000139623.2:chr11:-|874:388:661|noncoding|GTG	H3f3b-noncoding14	0.788323263	7.3481E-08
ENSMUST00000171282.2:chr14:+|1345:292:520|noncoding|GTG	Arf4-noncoding9	0.969374574	7.62054E-08
ENSMUST00000154186.2:chr4:+|895:90:216|noncoding|ACG	Nr4a3-noncoding25	4.637737712	7.82933E-08
ENSMUST00000141218.8:chr10:+|347:23:311|noncoding|CTG	Sgk1-noncoding5	1.710217944	7.8813E-08
ENSMUST00000220218.2:chr10:+|876:155:377|noncoding|ATG	Dusp6-noncoding7	2.069732489	8.47082E-08
ENSMUST00000160204.2:chr12:-|3401:797:1652|noncoding|CTG	Fbxo33-noncoding7	2.010497199	8.57652E-08
ENSMUST00000142332.2:chr4:+|5052:3011:3872|noncoding|CTG	Dnajb5-noncoding12	0.978653335	8.722E-08
ENSMUST00000134817.2:chr1:-|650:35:104|noncoding|ACG	Rgs2-noncoding9	4.046470644	9.02995E-08
ENSMUST00000139623.2:chr11:-|874:509:770|noncoding|GTG	H3f3b-noncoding15	0.898318133	9.4004E-08
ENSMUST00000237172.2:chr19:-|3791:529:838|noncoding|CTG	Npas4-noncoding9	11.21860989	9.6682E-08
ENSMUST00000219449.2:chr10:+|667:438:555|noncoding|ACG	Gadd45b-noncoding20	2.743959061	1.07098E-07
ENSMUST00000123501.2:chr4:+|360:12:303|noncoding|GTG	Dnajb5-noncoding13	2.596358687	1.13303E-07
ENSMUST00000123501.2:chr4:+|360:3:303|noncoding|CTG	Dnajb5-noncoding14	2.596358687	1.13303E-07
ENSMUST00000149160.8:chr3:-|3222:36:813|noncoding|GTG	Ccnl1-noncoding1	2.640570628	1.14043E-07
ENSMUST00000149160.8:chr3:-|3222:54:813|noncoding|ATG	Ccnl1-noncoding2	2.640570628	1.14043E-07	representative
ENSMUST00000134817.2:chr1:-|650:148:220|noncoding|TTG	Rgs2-noncoding10	3.051228784	1.14125E-07
ENSMUST00000195034.2:chr14:-|4529:2504:2606|noncoding|CTG	Pcdh8-noncoding180	4.08140413	1.2438E-07
ENSMUST00000139623.2:chr11:-|874:521:770|noncoding|GTG	H3f3b-noncoding16	0.886316453	1.29041E-07
ENSMUST00000126178.2:chr17:-|2313:177:285|noncoding|ACG	Dusp1-noncoding80	4.982712665	1.71077E-07
ENSMUST00000237172.2:chr19:-|3791:94:286|noncoding|GTG	Npas4-noncoding10	11.03818628	1.78135E-07
ENSMUST00000132567.2:chr1:-|727:179:320|noncoding|CTG	Rgs4-noncoding11	2.445266714	1.90846E-07
ENSMUST00000140165.2:chr2:-|1099:808:940|noncoding|CTG	Nr4a2-noncoding3	11.00799275	1.96441E-07
ENSMUST00000154186.2:chr4:+|895:209:323|noncoding|ACG	Nr4a3-noncoding26	5.132240938	2.11638E-07	representative
ENSMUST00000223747.2:chr14:+|3876:373:1168|noncoding|ACG	Egr3-noncoding18	2.664234552	2.17327E-07
ENSMUST00000171282.2:chr14:+|1345:304:520|noncoding|ATG	Arf4-noncoding10	0.968654555	2.30005E-07	representative
ENSMUST00000154186.2:chr4:+|895:212:323|noncoding|CTG	Nr4a3-noncoding27	5.128749899	2.58919E-07
ENSMUST00000237172.2:chr19:-|3791:133:286|noncoding|CTG	Npas4-noncoding11	10.90503597	2.77738E-07
ENSMUST00000220218.2:chr10:+|876:170:377|noncoding|CTG	Dusp6-noncoding8	2.054194704	2.83762E-07
ENSMUST00000171282.2:chr14:+|1345:310:520|noncoding|CTG	Arf4-noncoding11	0.967894375	2.89181E-07
ENSMUST00000195034.2:chr14:-|4529:3790:3943|noncoding|CTG	Pcdh8-noncoding181	2.421433591	3.08861E-07
ENSMUST00000237172.2:chr19:-|3791:571:838|noncoding|CTG	Npas4-noncoding12	10.86913173	3.11963E-07
ENSMUST00000149160.8:chr3:-|3222:21:813|noncoding|CTG	Ccnl1-noncoding3	2.590376194	3.12395E-07
ENSMUST00000223747.2:chr14:+|3876:367:1168|noncoding|ACG	Egr3-noncoding19	2.65048735	3.47042E-07
ENSMUST00000139623.2:chr11:-|874:430:661|noncoding|CTG	H3f3b-noncoding17	0.83019545	3.54171E-07
ENSMUST00000223747.2:chr14:+|3876:391:1168|noncoding|GTG	Egr3-noncoding20	2.658006807	3.74399E-07
ENSMUST00000237172.2:chr19:-|3791:580:838|noncoding|ATG	Npas4-noncoding13	10.80857198	3.81557E-07
ENSMUST00000099636.5:chr8:+|1124:496:556|noncoding|ATG	Actg-ps1-noncoding1	0.782271017	3.97228E-07
ENSMUST00000237172.2:chr19:-|3791:10:286|noncoding|CTG	Npas4-noncoding14	11.16373011	3.97228E-07
ENSMUST00000237172.2:chr19:-|3791:583:838|noncoding|CTG	Npas4-noncoding15	10.79458883	3.99249E-07
ENSMUST00000140165.2:chr2:-|1099:874:940|noncoding|ACG	Nr4a2-noncoding4	10.13515227	4.15712E-07
ENSMUST00000237172.2:chr19:-|3791:599:830|noncoding|TTG	Npas4-noncoding16	10.77887289	4.20098E-07
ENSMUST00000195034.2:chr14:-|4529:3766:3943|noncoding|TTG	Pcdh8-noncoding182	2.367409393	4.25739E-07
ENSMUST00000142332.2:chr4:+|5052:156:420|noncoding|CTG	Dnajb5-noncoding15	2.457932867	4.2911E-07
ENSMUST00000153807.2:chr4:+|666:67:331|noncoding|CTG	Dnajb5-noncoding16	2.457932867	4.2911E-07
ENSMUST00000220218.2:chr10:+|876:176:377|noncoding|ATG	Dusp6-noncoding9	2.109552213	4.40973E-07
ENSMUST00000223747.2:chr14:+|3876:379:1168|noncoding|ACG	Egr3-noncoding21	2.65271659	4.89066E-07
ENSMUST00000223747.2:chr14:+|3876:388:1168|noncoding|ATG	Egr3-noncoding22	2.654942064	5.15681E-07
ENSMUST00000132567.2:chr1:-|727:196:283|noncoding|CTG	Rgs4-noncoding12	3.244684003	5.21706E-07
ENSMUST00000208230.2:chr7:-|3629:2682:2763|noncoding|GTG	Fosb-noncoding3	11.06959561	5.34829E-07
ENSMUST00000154186.2:chr4:+|895:565:886|noncoding|CTG	Nr4a3-noncoding28	4.425373573	5.37689E-07
ENSMUST00000154186.2:chr4:+|895:568:886|noncoding|CTG	Nr4a3-noncoding29	4.425373573	5.37689E-07
ENSMUST00000139623.2:chr11:-|874:445:661|noncoding|CTG	H3f3b-noncoding18	0.862217679	5.72639E-07
ENSMUST00000171282.2:chr14:+|1345:322:520|noncoding|CTG	Arf4-noncoding12	0.940231706	5.98001E-07
ENSMUST00000122919.8:chr3:-|4134:54:609|noncoding|GTG	Ccnl1-noncoding4	2.576153313	6.04273E-07
ENSMUST00000122919.8:chr3:-|4134:72:609|noncoding|ATG	Ccnl1-noncoding5	2.576153313	6.04273E-07	representative
ENSMUST00000237172.2:chr19:-|3791:651:864|noncoding|CTG	Npas4-noncoding17	10.66609773	6.04292E-07
ENSMUST00000122919.8:chr3:-|4134:50:491|noncoding|GTG	Ccnl1-noncoding6	2.654091269	6.34062E-07
ENSMUST00000142153.8:chr3:-|3414:14:455|noncoding|GTG	Ccnl1-noncoding7	2.654091269	6.34062E-07
ENSMUST00000149160.8:chr3:-|3222:32:473|noncoding|GTG	Ccnl1-noncoding8	2.654091269	6.34062E-07
ENSMUST00000171282.2:chr14:+|1345:334:520|noncoding|GTG	Arf4-noncoding13	0.994777734	6.5834E-07
ENSMUST00000148900.8:chr4:+|3051:256:976|noncoding|GTG	Rsrp1-noncoding9	1.250333126	6.72367E-07
ENSMUST00000194214.2:chr14:-|576:358:460|noncoding|GTG	Pcdh8-noncoding183	3.717525518	6.8695E-07
ENSMUST00000195034.2:chr14:-|4529:466:568|noncoding|GTG	Pcdh8-noncoding184	3.717525518	6.8695E-07
ENSMUST00000148900.8:chr4:+|3051:244:976|noncoding|ATG	Rsrp1-noncoding10	1.219889587	7.15226E-07
ENSMUST00000223747.2:chr14:+|3876:685:1168|noncoding|CTG	Egr3-noncoding23	2.676854164	7.2716E-07
ENSMUST00000121046.2:chr6:-|519:29:200|noncoding|ATG	Tpt1-ps3-noncoding1	1.116878737	7.45313E-07
ENSMUST00000121046.2:chr6:-|519:32:200|noncoding|ACG	Tpt1-ps3-noncoding2	1.116878737	7.45313E-07
ENSMUST00000195034.2:chr14:-|4529:3718:3943|noncoding|CTG	Pcdh8-noncoding185	2.188390225	7.59367E-07
ENSMUST00000171282.2:chr14:+|1345:337:520|noncoding|CTG	Arf4-noncoding14	0.990870617	7.601E-07
ENSMUST00000148900.8:chr4:+|3051:265:976|noncoding|ATG	Rsrp1-noncoding11	1.250746787	9.27979E-07
ENSMUST00000171282.2:chr14:+|1345:364:520|noncoding|CTG	Arf4-noncoding15	1.02270593	9.42147E-07
ENSMUST00000139623.2:chr11:-|874:394:661|noncoding|CTG	H3f3b-noncoding19	0.753290173	9.70112E-07
ENSMUST00000237172.2:chr19:-|3791:116:248|noncoding|GTG	Npas4-noncoding18	10.49649937	1.03638E-06
ENSMUST00000171282.2:chr14:+|1345:109:232|noncoding|GTG	Arf4-noncoding16	0.92892397	1.05474E-06
ENSMUST00000224138.2:chr14:+|1034:119:242|noncoding|GTG	Arf4-noncoding17	0.92892397	1.05474E-06
ENSMUST00000145364.8:chr4:+|2151:203:881|noncoding|GTG	Rsrp1-noncoding12	1.24487839	1.07246E-06
ENSMUST00000145364.8:chr4:+|2151:191:881|noncoding|ATG	Rsrp1-noncoding13	1.214718773	1.09464E-06
ENSMUST00000142332.2:chr4:+|5052:132:420|noncoding|ACG	Dnajb5-noncoding17	2.387505746	1.10643E-06
ENSMUST00000142332.2:chr4:+|5052:135:420|noncoding|CTG	Dnajb5-noncoding18	2.387505746	1.10643E-06
ENSMUST00000153807.2:chr4:+|666:43:331|noncoding|ACG	Dnajb5-noncoding19	2.387505746	1.10643E-06
ENSMUST00000153807.2:chr4:+|666:46:331|noncoding|CTG	Dnajb5-noncoding20	2.387505746	1.10643E-06
ENSMUST00000129516.2:chrX:+|614:220:475|noncoding|CTG	Emd-noncoding6	1.806401251	1.11356E-06
ENSMUST00000223747.2:chr14:+|3876:410:575|noncoding|ACG	Egr3-noncoding24	2.497156946	1.23434E-06
ENSMUST00000142332.2:chr4:+|5052:117:420|noncoding|CTG	Dnajb5-noncoding21	2.398286794	1.30111E-06
ENSMUST00000153807.2:chr4:+|666:28:331|noncoding|CTG	Dnajb5-noncoding22	2.398286794	1.30111E-06
ENSMUST00000237172.2:chr19:-|3791:676:838|noncoding|ATG	Npas4-noncoding19	10.39412862	1.42856E-06
ENSMUST00000133539.2:chr4:+|1290:641:767|noncoding|ATG	Nr4a3-noncoding30	5.576391038	1.44823E-06
ENSMUST00000145364.8:chr4:+|2151:212:881|noncoding|ATG	Rsrp1-noncoding14	1.245231293	1.47364E-06
ENSMUST00000122919.8:chr3:-|4134:39:609|noncoding|CTG	Ccnl1-noncoding9	2.523724436	1.50999E-06
ENSMUST00000237172.2:chr19:-|3791:688:838|noncoding|CTG	Npas4-noncoding20	10.36224258	1.57794E-06
ENSMUST00000237172.2:chr19:-|3791:53:248|noncoding|CTG	Npas4-noncoding21	10.71029258	1.59674E-06
ENSMUST00000160204.2:chr12:-|3401:869:1652|noncoding|CTG	Fbxo33-noncoding8	2.021813074	1.67108E-06
ENSMUST00000223747.2:chr14:+|3876:412:1168|noncoding|GTG	Egr3-noncoding25	2.644903257	1.70344E-06
ENSMUST00000140165.2:chr2:-|1099:877:940|noncoding|ACG	Nr4a2-noncoding5	10.01381566	1.70666E-06
ENSMUST00000154186.2:chr4:+|895:585:765|noncoding|ACG	Nr4a3-noncoding31	4.452823435	1.73532E-06
ENSMUST00000167386.8:chr5:-|894:628:700|noncoding|CTG	Actb-noncoding1	0.580239672	1.7718E-06
ENSMUST00000223747.2:chr14:+|3876:421:1168|noncoding|ATG	Egr3-noncoding26	2.647300798	1.79948E-06
ENSMUST00000220218.2:chr10:+|876:203:377|noncoding|ATG	Dusp6-noncoding10	2.132405598	1.80101E-06
ENSMUST00000160204.2:chr12:-|3401:881:1652|noncoding|GTG	Fbxo33-noncoding9	2.013186057	1.84266E-06
ENSMUST00000237172.2:chr19:-|3791:654:864|noncoding|GTG	Npas4-noncoding22	10.65646013	1.86546E-06
ENSMUST00000195034.2:chr14:-|4529:2113:2185|noncoding|CTG	Pcdh8-noncoding186	4.046432669	1.96412E-06
ENSMUST00000124179.2:chr10:+|750:286:592|noncoding|ATG	Midn-noncoding9	1.809842779	2.01453E-06
ENSMUST00000148900.8:chr4:+|3051:331:976|noncoding|CTG	Rsrp1-noncoding15	1.199074397	2.02077E-06
ENSMUST00000225156.2:chr13:+|689:22:481|noncoding|ATG	Plk2-noncoding1	1.259953559	2.0728E-06	representative
ENSMUST00000225156.2:chr13:+|689:25:481|noncoding|CTG	Plk2-noncoding2	1.259953559	2.0728E-06
ENSMUST00000142332.2:chr4:+|5052:3269:3872|noncoding|CTG	Dnajb5-noncoding23	1.064598154	2.26435E-06
ENSMUST00000223747.2:chr14:+|3876:815:881|noncoding|ACG	Egr3-noncoding27	3.883628341	2.322E-06
ENSMUST00000237172.2:chr19:-|3791:698:830|noncoding|CTG	Npas4-noncoding23	10.23204467	2.36672E-06
ENSMUST00000195034.2:chr14:-|4529:2128:2185|noncoding|ACG	Pcdh8-noncoding187	3.893258167	2.57491E-06
ENSMUST00000160204.2:chr12:-|3401:821:1652|noncoding|ATG	Fbxo33-noncoding10	1.971496297	2.60554E-06
ENSMUST00000142153.8:chr3:-|3414:18:732|noncoding|GTG	Ccnl1-noncoding10	2.480833904	2.61949E-06
ENSMUST00000142153.8:chr3:-|3414:36:732|noncoding|ATG	Ccnl1-noncoding11	2.480833904	2.61949E-06	representative
ENSMUST00000223747.2:chr14:+|3876:550:1168|noncoding|TTG	Egr3-noncoding28	2.709067204	2.62392E-06
ENSMUST00000195034.2:chr14:-|4529:2116:2185|noncoding|ACG	Pcdh8-noncoding188	3.994730032	2.81579E-06
ENSMUST00000149691.2:chr2:-|758:350:380|noncoding|ATG	Cst3-noncoding1	-0.7690731	2.83616E-06
ENSMUST00000227912.2:chr15:+|4485:197:1118|noncoding|ACG	Zfp622-noncoding7	1.467965223	2.96763E-06
ENSMUST00000160204.2:chr12:-|3401:830:1652|noncoding|CTG	Fbxo33-noncoding11	1.947727595	3.0509E-06
ENSMUST00000132480.2:chr13:+|863:451:619|noncoding|GTG	Gadd45g-noncoding25	1.970681797	3.07525E-06
ENSMUST00000124179.2:chr10:+|750:292:592|noncoding|CTG	Midn-noncoding10	1.787876578	3.13732E-06
ENSMUST00000121046.2:chr6:-|519:37:520|noncoding|CTG	Tpt1-ps3-noncoding3	1.043246408	3.24712E-06	representative
ENSMUST00000145364.8:chr4:+|2151:278:881|noncoding|CTG	Rsrp1-noncoding16	1.192787856	3.38062E-06
ENSMUST00000223747.2:chr14:+|3876:475:1168|noncoding|GTG	Egr3-noncoding29	2.680248479	3.38075E-06
ENSMUST00000160204.2:chr12:-|3401:839:1652|noncoding|CTG	Fbxo33-noncoding12	1.983482234	3.61867E-06
ENSMUST00000140165.2:chr2:-|1099:68:305|noncoding|GTG	Nr4a2-noncoding6	11.20718777	3.65331E-06
ENSMUST00000133539.2:chr4:+|1290:488:536|noncoding|CTG	Nr4a3-noncoding32	9.772848088	3.71257E-06
ENSMUST00000198570.2:chr5:+|530:68:251|noncoding|TTG	Rasl11a-noncoding1	4.269695673	3.76179E-06	representative
ENSMUST00000140165.2:chr2:-|1099:113:305|noncoding|TTG	Nr4a2-noncoding7	11.19471678	3.77444E-06
ENSMUST00000223756.2:chr13:+|1543:78:249|noncoding|TTG	Plk2-noncoding3	1.720677234	3.94983E-06
ENSMUST00000224489.2:chr13:+|2316:78:249|noncoding|TTG	Plk2-noncoding4	1.720677234	3.94983E-06
ENSMUST00000237172.2:chr19:-|3791:2644:3079|noncoding|CTG	Npas4-noncoding24	11.1767704	3.95239E-06
ENSMUST00000223747.2:chr14:+|3876:646:1168|noncoding|ATG	Egr3-noncoding30	2.690500474	4.05837E-06
ENSMUST00000142332.2:chr4:+|5052:236:518|noncoding|GTG	Dnajb5-noncoding24	2.289956653	4.1435E-06
ENSMUST00000153807.2:chr4:+|666:147:429|noncoding|GTG	Dnajb5-noncoding25	2.289956653	4.1435E-06
ENSMUST00000237172.2:chr19:-|3791:2662:3079|noncoding|CTG	Npas4-noncoding25	11.12585764	4.55126E-06
ENSMUST00000223747.2:chr14:+|3876:571:1168|noncoding|ATG	Egr3-noncoding31	2.702463617	5.16007E-06
ENSMUST00000222513.2:chr12:-|719:581:632|noncoding|CTG	Ckb-noncoding1	0.772807016	5.2492E-06
ENSMUST00000222705.2:chr12:-|2839:1022:1073|noncoding|CTG	Ckb-noncoding2	0.772807016	5.2492E-06
ENSMUST00000140165.2:chr2:-|1099:177:309|noncoding|CTG	Nr4a2-noncoding8	11.07359004	5.25706E-06
ENSMUST00000223747.2:chr14:+|3876:589:1168|noncoding|CTG	Egr3-noncoding32	2.688613078	5.83272E-06
ENSMUST00000142153.8:chr3:-|3414:3:732|noncoding|CTG	Ccnl1-noncoding12	2.444066511	5.84357E-06
ENSMUST00000131854.2:chr1:-|517:93:288|noncoding|CTG	Atf3-noncoding10	3.266926251	5.85237E-06
ENSMUST00000132480.2:chr13:+|863:147:303|noncoding|CTG	Gadd45g-noncoding26	2.315527092	5.90422E-06
ENSMUST00000223747.2:chr14:+|3876:433:1168|noncoding|CTG	Egr3-noncoding33	2.677888784	6.03105E-06
ENSMUST00000225156.2:chr13:+|689:10:481|noncoding|TTG	Plk2-noncoding5	1.216947996	6.33567E-06
ENSMUST00000237172.2:chr19:-|3791:2671:3079|noncoding|CTG	Npas4-noncoding26	11.00330635	6.34149E-06
ENSMUST00000225156.2:chr13:+|689:55:481|noncoding|TTG	Plk2-noncoding6	1.240020766	6.37158E-06
ENSMUST00000149691.2:chr2:-|758:324:426|noncoding|TTG	Cst3-noncoding2	-0.581641306	6.46146E-06
ENSMUST00000126560.2:chr10:+|688:88:499|noncoding|ATG	Sgk1-noncoding6	1.506491623	6.48199E-06
ENSMUST00000227912.2:chr15:+|4485:215:1118|noncoding|GTG	Zfp622-noncoding8	1.460638225	6.59638E-06
ENSMUST00000149691.2:chr2:-|758:330:426|noncoding|GTG	Cst3-noncoding3	-0.578138004	6.64657E-06
ENSMUST00000160204.2:chr12:-|3401:983:1652|noncoding|TTG	Fbxo33-noncoding13	2.065559358	6.77051E-06
ENSMUST00000237172.2:chr19:-|3791:1538:1655|noncoding|ATG	Npas4-noncoding27	10.21171076	6.9416E-06
ENSMUST00000227912.2:chr15:+|4485:166:835|noncoding|CTG	Zfp622-noncoding9	1.660237218	7.11563E-06
ENSMUST00000237172.2:chr19:-|3791:2683:3079|noncoding|CTG	Npas4-noncoding28	10.95158085	7.28053E-06
ENSMUST00000160204.2:chr12:-|3401:920:1652|noncoding|CTG	Fbxo33-noncoding14	2.022822357	7.28737E-06
ENSMUST00000237172.2:chr19:-|3791:738:864|noncoding|CTG	Npas4-noncoding29	9.840106884	7.77448E-06
ENSMUST00000132480.2:chr13:+|863:461:644|noncoding|ACG	Gadd45g-noncoding27	1.920814142	8.14063E-06
ENSMUST00000145364.8:chr4:+|2151:207:723|noncoding|ACG	Rsrp1-noncoding17	1.329728633	8.14771E-06
ENSMUST00000148900.8:chr4:+|3051:260:776|noncoding|ACG	Rsrp1-noncoding18	1.329728633	8.14771E-06
ENSMUST00000237172.2:chr19:-|3791:2689:3079|noncoding|CTG	Npas4-noncoding30	10.90662846	8.23412E-06
ENSMUST00000237172.2:chr19:-|3791:714:864|noncoding|GTG	Npas4-noncoding31	10.14529839	8.40369E-06
ENSMUST00000160204.2:chr12:-|3401:947:1652|noncoding|ATG	Fbxo33-noncoding15	2.059717801	8.76388E-06
ENSMUST00000237172.2:chr19:-|3791:2699:3083|noncoding|CTG	Npas4-noncoding32	10.88017043	8.82093E-06
ENSMUST00000167386.8:chr5:-|894:640:700|noncoding|ACG	Actb-noncoding2	0.593806936	8.97268E-06
ENSMUST00000219449.2:chr10:+|667:212:275|noncoding|CTG	Gadd45b-noncoding21	4.016258087	9.20338E-06
ENSMUST00000138474.2:chr16:-|737:7:604|noncoding|ATG	Adamts1-noncoding1	1.491382329	9.44505E-06	representative
ENSMUST00000149691.2:chr2:-|758:312:426|noncoding|GTG	Cst3-noncoding4	-0.577221133	9.45857E-06
ENSMUST00000144868.2:chr11:-|449:123:210|noncoding|ATG	Actg1-noncoding1	1.101655238	9.69459E-06	representative
ENSMUST00000144868.2:chr11:-|449:125:206|noncoding|GTG	Actg1-noncoding2	1.101655238	9.69459E-06
ENSMUST00000144868.2:chr11:-|449:165:210|noncoding|GTG	Actg1-noncoding3	1.101655238	9.69459E-06
ENSMUST00000204550.2:chr6:+|2620:1547:2288|noncoding|CTG	Bhlhe40-noncoding2	1.136687458	1.0022E-05
ENSMUST00000227912.2:chr15:+|4485:236:1118|noncoding|CTG	Zfp622-noncoding10	1.479980966	1.01436E-05
ENSMUST00000194214.2:chr14:-|576:370:460|noncoding|GTG	Pcdh8-noncoding189	3.666211814	1.02238E-05
ENSMUST00000195034.2:chr14:-|4529:478:568|noncoding|GTG	Pcdh8-noncoding190	3.666211814	1.02238E-05
ENSMUST00000140165.2:chr2:-|1099:181:301|noncoding|CTG	Nr4a2-noncoding9	10.81304092	1.05195E-05	representative
ENSMUST00000149691.2:chr2:-|758:336:426|noncoding|ATG	Cst3-noncoding5	-0.560438788	1.06861E-05
ENSMUST00000198570.2:chr5:+|530:25:193|noncoding|TTG	Rasl11a-noncoding2	4.364845717	1.08456E-05
ENSMUST00000198570.2:chr5:+|530:31:193|noncoding|ATG	Rasl11a-noncoding3	4.364845717	1.08456E-05
ENSMUST00000142332.2:chr4:+|5052:51:420|noncoding|TTG	Dnajb5-noncoding26	2.280491285	1.08751E-05
ENSMUST00000124179.2:chr10:+|750:310:592|noncoding|ACG	Midn-noncoding11	1.768489057	1.13463E-05
ENSMUST00000134817.2:chr1:-|650:59:104|noncoding|GTG	Rgs2-noncoding11	4.223528083	1.17554E-05
ENSMUST00000139623.2:chr11:-|874:287:398|noncoding|CTG	H3f3b-noncoding20	1.32610198	1.20484E-05
ENSMUST00000139623.2:chr11:-|874:296:398|noncoding|ATG	H3f3b-noncoding21	1.32610198	1.20484E-05
ENSMUST00000139623.2:chr11:-|874:341:398|noncoding|CTG	H3f3b-noncoding22	1.32610198	1.20484E-05
ENSMUST00000139623.2:chr11:-|874:365:398|noncoding|CTG	H3f3b-noncoding23	1.32610198	1.20484E-05
ENSMUST00000139623.2:chr11:-|874:368:398|noncoding|GTG	H3f3b-noncoding24	1.32610198	1.20484E-05
ENSMUST00000160204.2:chr12:-|3401:959:1652|noncoding|TTG	Fbxo33-noncoding16	2.04625914	1.23125E-05
ENSMUST00000149691.2:chr2:-|758:328:376|noncoding|ATG	Cst3-noncoding6	-0.816360038	1.29941E-05
ENSMUST00000132480.2:chr13:+|863:124:196|noncoding|CTG	Gadd45g-noncoding28	2.212071347	1.32006E-05
ENSMUST00000237172.2:chr19:-|3791:2708:3083|noncoding|CTG	Npas4-noncoding33	10.72672074	1.32184E-05
ENSMUST00000142332.2:chr4:+|5052:57:420|noncoding|TTG	Dnajb5-noncoding27	2.274132422	1.33694E-05
ENSMUST00000142332.2:chr4:+|5052:90:420|noncoding|CTG	Dnajb5-noncoding28	2.274132422	1.33694E-05
ENSMUST00000153807.2:chr4:+|666:1:331|noncoding|CTG	Dnajb5-noncoding29	2.274132422	1.33694E-05
ENSMUST00000227912.2:chr15:+|4485:85:835|noncoding|CTG	Zfp622-noncoding11	1.601133733	1.37596E-05
ENSMUST00000204550.2:chr6:+|2620:1328:2288|noncoding|CTG	Bhlhe40-noncoding3	1.131999242	1.39452E-05
ENSMUST00000204550.2:chr6:+|2620:1340:2288|noncoding|TTG	Bhlhe40-noncoding4	1.131999242	1.39452E-05
ENSMUST00000227912.2:chr15:+|4485:257:1118|noncoding|ACG	Zfp622-noncoding12	1.455820252	1.46041E-05
ENSMUST00000160204.2:chr12:-|3401:977:1652|noncoding|GTG	Fbxo33-noncoding17	2.039190116	1.46784E-05
ENSMUST00000237172.2:chr19:-|3791:712:838|noncoding|CTG	Npas4-noncoding34	9.943403398	1.49496E-05
ENSMUST00000204550.2:chr6:+|2620:1439:2288|noncoding|TTG	Bhlhe40-noncoding5	1.127750753	1.60783E-05
ENSMUST00000140525.8:chr12:+|834:704:758|noncoding|CTG	Fos-noncoding41	5.430901721	1.6459E-05
ENSMUST00000160204.2:chr12:-|3401:1019:1652|noncoding|GTG	Fbxo33-noncoding18	2.086192234	1.67943E-05
ENSMUST00000237172.2:chr19:-|3791:2710:3079|noncoding|GTG	Npas4-noncoding35	10.6311926	1.69968E-05
ENSMUST00000237172.2:chr19:-|3791:728:830|noncoding|CTG	Npas4-noncoding36	9.880979411	1.78479E-05
ENSMUST00000237172.2:chr19:-|3791:2719:3079|noncoding|CTG	Npas4-noncoding37	10.61095129	1.79289E-05
ENSMUST00000149691.2:chr2:-|758:303:426|noncoding|GTG	Cst3-noncoding7	-0.542091715	1.86961E-05
ENSMUST00000154186.2:chr4:+|895:616:886|noncoding|CTG	Nr4a3-noncoding33	4.313345093	1.88697E-05
ENSMUST00000195034.2:chr14:-|4529:2143:2185|noncoding|TTG	Pcdh8-noncoding191	4.056157205	1.92436E-05
ENSMUST00000237172.2:chr19:-|3791:293:380|noncoding|CTG	Npas4-noncoding38	10.19687649	1.96159E-05
ENSMUST00000126178.2:chr17:-|2313:1083:1131|noncoding|ACG	Dusp1-noncoding81	9.805054796	2.21151E-05	representative
ENSMUST00000146077.2:chr17:-|839:200:248|noncoding|ACG	Dusp1-noncoding82	9.805054796	2.21151E-05	representative
ENSMUST00000154186.2:chr4:+|895:287:323|noncoding|ATG	Nr4a3-noncoding34	4.190080301	2.28072E-05
ENSMUST00000128640.8:chr4:+|546:142:370|noncoding|CTG	Errfi1-noncoding1	6.761322189	2.38422E-05
ENSMUST00000204550.2:chr6:+|2620:1520:2288|noncoding|CTG	Bhlhe40-noncoding6	1.147441507	2.41006E-05
ENSMUST00000163489.2:chr17:+|1374:311:1148|noncoding|CTG	Pla2g7-noncoding1	-0.544844672	2.44118E-05
ENSMUST00000142332.2:chr4:+|5052:3302:3872|noncoding|CTG	Dnajb5-noncoding30	1.023478411	2.46442E-05
ENSMUST00000126178.2:chr17:-|2313:1008:1131|noncoding|ATG	Dusp1-noncoding83	5.56967474	2.57256E-05
ENSMUST00000126178.2:chr17:-|2313:1011:1131|noncoding|CTG	Dusp1-noncoding84	5.56967474	2.57256E-05
ENSMUST00000132480.2:chr13:+|863:584:644|noncoding|ACG	Gadd45g-noncoding29	3.269379552	2.61948E-05	representative
ENSMUST00000151178.2:chr4:+|618:95:569|noncoding|GTG	Rsrp1-noncoding19	1.284442048	2.6281E-05
ENSMUST00000163489.2:chr17:+|1374:314:1148|noncoding|ATG	Pla2g7-noncoding2	-0.545049159	2.62826E-05
ENSMUST00000223747.2:chr14:+|3876:78:315|noncoding|CTG	Egr3-noncoding34	2.474036658	2.64139E-05
ENSMUST00000223747.2:chr14:+|3876:90:315|noncoding|CTG	Egr3-noncoding35	2.474036658	2.64139E-05
ENSMUST00000219988.2:chr10:+|758:412:580|noncoding|CTG	Dusp6-noncoding11	2.508695388	2.66188E-05
ENSMUST00000132480.2:chr13:+|863:541:619|noncoding|TTG	Gadd45g-noncoding30	2.029192825	2.66243E-05
ENSMUST00000223747.2:chr14:+|3876:610:1168|noncoding|ATG	Egr3-noncoding36	2.703162334	2.74058E-05
ENSMUST00000223747.2:chr14:+|3876:921:1011|noncoding|GTG	Egr3-noncoding37	2.798078966	2.87554E-05
ENSMUST00000151178.2:chr4:+|618:32:569|noncoding|CTG	Rsrp1-noncoding20	1.289163261	2.8896E-05
ENSMUST00000204550.2:chr6:+|2620:1472:2288|noncoding|ATG	Bhlhe40-noncoding7	1.120402248	2.97853E-05	representative
ENSMUST00000220218.2:chr10:+|876:239:377|noncoding|ATG	Dusp6-noncoding12	2.077966104	2.98331E-05
ENSMUST00000126178.2:chr17:-|2313:1074:1131|noncoding|GTG	Dusp1-noncoding85	10.01951168	3.14257E-05
ENSMUST00000146077.2:chr17:-|839:191:248|noncoding|GTG	Dusp1-noncoding86	10.01951168	3.14257E-05
ENSMUST00000132480.2:chr13:+|863:127:196|noncoding|CTG	Gadd45g-noncoding31	2.192873865	3.18073E-05
ENSMUST00000208230.2:chr7:-|3629:444:558|noncoding|TTG	Fosb-noncoding4	9.669166098	3.20568E-05
ENSMUST00000219988.2:chr10:+|758:406:580|noncoding|TTG	Dusp6-noncoding13	2.53163082	3.23017E-05
ENSMUST00000163489.2:chr17:+|1374:236:1148|noncoding|GTG	Pla2g7-noncoding3	-0.521531288	3.3092E-05
ENSMUST00000146077.2:chr17:-|839:92:248|noncoding|GTG	Dusp1-noncoding87	5.589336684	3.32613E-05
ENSMUST00000140165.2:chr2:-|1099:194:305|noncoding|CTG	Nr4a2-noncoding10	10.56396518	3.35255E-05
ENSMUST00000171282.2:chr14:+|1345:376:520|noncoding|ATG	Arf4-noncoding18	0.967459356	3.51305E-05
ENSMUST00000146077.2:chr17:-|839:104:248|noncoding|GTG	Dusp1-noncoding88	5.795029854	3.62095E-05
ENSMUST00000160204.2:chr12:-|3401:1022:1652|noncoding|ATG	Fbxo33-noncoding19	2.073580409	3.63315E-05
ENSMUST00000140165.2:chr2:-|1099:205:301|noncoding|CTG	Nr4a2-noncoding11	10.52759691	3.66638E-05
ENSMUST00000163489.2:chr17:+|1374:239:1148|noncoding|ATG	Pla2g7-noncoding4	-0.515004036	3.68873E-05
ENSMUST00000208230.2:chr7:-|3629:2756:2807|noncoding|CTG	Fosb-noncoding5	9.9414997	3.85158E-05
ENSMUST00000160204.2:chr12:-|3401:992:1652|noncoding|CTG	Fbxo33-noncoding20	2.045866526	4.01635E-05
ENSMUST00000133539.2:chr4:+|1290:473:536|noncoding|ACG	Nr4a3-noncoding35	9.920514717	4.05112E-05
ENSMUST00000133539.2:chr4:+|1290:476:536|noncoding|ACG	Nr4a3-noncoding36	9.914999972	4.10682E-05
ENSMUST00000160204.2:chr12:-|3401:1001:1652|noncoding|CTG	Fbxo33-noncoding21	2.075540166	4.17636E-05
ENSMUST00000126560.2:chr10:+|688:97:499|noncoding|ATG	Sgk1-noncoding7	1.476420832	4.2584E-05
ENSMUST00000208230.2:chr7:-|3629:2759:2807|noncoding|TTG	Fosb-noncoding6	9.897820164	4.30535E-05
ENSMUST00000195034.2:chr14:-|4529:2680:2821|noncoding|TTG	Pcdh8-noncoding192	3.24211952	4.33412E-05
ENSMUST00000237172.2:chr19:-|3791:2749:3079|noncoding|CTG	Npas4-noncoding39	10.45629926	4.34938E-05
ENSMUST00000146077.2:chr17:-|839:98:248|noncoding|CTG	Dusp1-noncoding89	5.598682117	4.48066E-05
ENSMUST00000146077.2:chr17:-|839:143:248|noncoding|ACG	Dusp1-noncoding90	5.622339296	4.60899E-05
ENSMUST00000208230.2:chr7:-|3629:2879:2930|noncoding|CTG	Fosb-noncoding7	8.280573025	4.61852E-05
ENSMUST00000195034.2:chr14:-|4529:1240:1423|noncoding|ACG	Pcdh8-noncoding193	3.391023318	4.70163E-05
ENSMUST00000140165.2:chr2:-|1099:652:769|noncoding|CTG	Nr4a2-noncoding12	5.667353214	4.70183E-05
ENSMUST00000140165.2:chr2:-|1099:655:769|noncoding|CTG	Nr4a2-noncoding13	5.667353214	4.70183E-05
ENSMUST00000160204.2:chr12:-|3401:1043:1652|noncoding|ATG	Fbxo33-noncoding22	2.077687128	4.7215E-05
ENSMUST00000208230.2:chr7:-|3629:423:558|noncoding|CTG	Fosb-noncoding8	9.858930025	4.7444E-05
ENSMUST00000170752.2:chr12:-|2303:28:187|noncoding|ATG	Ifrd1-noncoding1	1.619596183	5.03349E-05	representative
ENSMUST00000124179.2:chr10:+|750:323:485|noncoding|ACG	Midn-noncoding12	2.21311808	5.29307E-05
ENSMUST00000138474.2:chr16:-|737:70:604|noncoding|TTG	Adamts1-noncoding2	1.448422235	5.38079E-05
ENSMUST00000227912.2:chr15:+|4485:278:1118|noncoding|CTG	Zfp622-noncoding13	1.493867358	5.42538E-05
ENSMUST00000164765.2:chr5:-|863:152:239|noncoding|GTG	Actb-noncoding3	0.632264023	5.44659E-05
ENSMUST00000121046.2:chr6:-|519:79:520|noncoding|CTG	Tpt1-ps3-noncoding4	1.062024386	5.65367E-05
ENSMUST00000195034.2:chr14:-|4529:577:643|noncoding|ACG	Pcdh8-noncoding194	3.507925873	5.79805E-05
ENSMUST00000195034.2:chr14:-|4529:1246:1423|noncoding|CTG	Pcdh8-noncoding195	3.404353771	5.84098E-05
ENSMUST00000163489.2:chr17:+|1374:344:1148|noncoding|GTG	Pla2g7-noncoding5	-0.53400006	5.92642E-05
ENSMUST00000163489.2:chr17:+|1374:215:1148|noncoding|ATG	Pla2g7-noncoding6	-0.512408502	6.26146E-05
ENSMUST00000142332.2:chr4:+|5052:162:420|noncoding|CTG	Dnajb5-noncoding31	2.391856147	6.32024E-05
ENSMUST00000153807.2:chr4:+|666:73:331|noncoding|CTG	Dnajb5-noncoding32	2.391856147	6.32024E-05
ENSMUST00000220218.2:chr10:+|876:248:377|noncoding|CTG	Dusp6-noncoding14	2.06613449	6.50019E-05
ENSMUST00000140525.8:chr12:+|834:698:758|noncoding|ACG	Fos-noncoding42	5.474794282	6.65182E-05
ENSMUST00000140165.2:chr2:-|1099:209:305|noncoding|CTG	Nr4a2-noncoding14	10.07465082	6.90677E-05
ENSMUST00000227912.2:chr15:+|4485:290:1118|noncoding|GTG	Zfp622-noncoding14	1.549347117	6.91021E-05
ENSMUST00000160204.2:chr12:-|3401:1070:1652|noncoding|CTG	Fbxo33-noncoding23	2.150518104	7.08693E-05
ENSMUST00000237172.2:chr19:-|3791:2797:3079|noncoding|GTG	Npas4-noncoding40	10.23239593	7.48047E-05
ENSMUST00000237172.2:chr19:-|3791:2812:3079|noncoding|ATG	Npas4-noncoding41	10.22521799	7.61318E-05
ENSMUST00000171282.2:chr14:+|1345:260:395|noncoding|ATG	Arf4-noncoding19	1.136513632	7.64998E-05
ENSMUST00000227912.2:chr15:+|4485:299:1118|noncoding|ATG	Zfp622-noncoding15	1.551923545	7.748E-05
ENSMUST00000204550.2:chr6:+|2620:1652:2288|noncoding|TTG	Bhlhe40-noncoding8	1.156564427	7.7773E-05
ENSMUST00000135181.2:chr2:-|824:12:183|noncoding|CTG	Pcna-noncoding1	1.27107603	7.78129E-05
ENSMUST00000237172.2:chr19:-|3791:2837:3083|noncoding|ATG	Npas4-noncoding42	10.21056205	7.87614E-05
ENSMUST00000204550.2:chr6:+|2620:1583:2288|noncoding|GTG	Bhlhe40-noncoding9	1.078885664	7.94801E-05
ENSMUST00000142332.2:chr4:+|5052:174:420|noncoding|CTG	Dnajb5-noncoding33	2.452129267	7.98224E-05
ENSMUST00000153807.2:chr4:+|666:85:331|noncoding|CTG	Dnajb5-noncoding34	2.452129267	7.98224E-05
ENSMUST00000121046.2:chr6:-|519:74:200|noncoding|ACG	Tpt1-ps3-noncoding5	1.187806836	8.21541E-05
ENSMUST00000219988.2:chr10:+|758:451:580|noncoding|ATG	Dusp6-noncoding15	2.524895757	8.5448E-05
ENSMUST00000204550.2:chr6:+|2620:1646:2288|noncoding|GTG	Bhlhe40-noncoding10	1.154166626	8.6582E-05
ENSMUST00000135181.2:chr2:-|824:9:183|noncoding|CTG	Pcna-noncoding2	1.260762672	8.70125E-05
ENSMUST00000163489.2:chr17:+|1374:350:1148|noncoding|TTG	Pla2g7-noncoding7	-0.529044472	8.8597E-05
ENSMUST00000133539.2:chr4:+|1290:1002:1080|noncoding|CTG	Nr4a3-noncoding37	3.952418601	9.38188E-05
ENSMUST00000138474.2:chr16:-|737:100:604|noncoding|TTG	Adamts1-noncoding3	1.480803465	9.51407E-05
ENSMUST00000223756.2:chr13:+|1543:74:275|noncoding|ACG	Plk2-noncoding7	1.621788463	9.56253E-05
ENSMUST00000224489.2:chr13:+|2316:74:275|noncoding|ACG	Plk2-noncoding8	1.621788463	9.56253E-05
ENSMUST00000204550.2:chr6:+|2620:1595:2288|noncoding|CTG	Bhlhe40-noncoding11	1.085019823	9.8735E-05
ENSMUST00000204550.2:chr6:+|2620:1598:2288|noncoding|CTG	Bhlhe40-noncoding12	1.086352397	0.000100817
ENSMUST00000219988.2:chr10:+|758:418:580|noncoding|TTG	Dusp6-noncoding16	2.472143297	0.000102447
ENSMUST00000132480.2:chr13:+|863:487:619|noncoding|CTG	Gadd45g-noncoding32	1.866276487	0.000102803
ENSMUST00000223756.2:chr13:+|1543:95:275|noncoding|GTG	Plk2-noncoding9	1.615371777	0.000103059
ENSMUST00000224489.2:chr13:+|2316:95:275|noncoding|GTG	Plk2-noncoding10	1.615371777	0.000103059
ENSMUST00000154186.2:chr4:+|895:184:463|noncoding|ACG	Nr4a3-noncoding38	5.39552776	0.000105627
ENSMUST00000225156.2:chr13:+|689:59:290|noncoding|ATG	Plk2-noncoding11	1.253174138	0.000106816
ENSMUST00000223756.2:chr13:+|1543:116:275|noncoding|GTG	Plk2-noncoding12	1.642784622	0.000110645
ENSMUST00000224489.2:chr13:+|2316:116:275|noncoding|GTG	Plk2-noncoding13	1.642784622	0.000110645
ENSMUST00000223747.2:chr14:+|3876:450:582|noncoding|CTG	Egr3-noncoding38	2.64223557	0.000115599
ENSMUST00000167386.8:chr5:-|894:649:700|noncoding|ATG	Actb-noncoding4	0.576429421	0.000127068
ENSMUST00000171282.2:chr14:+|1345:266:395|noncoding|GTG	Arf4-noncoding20	1.133204918	0.000129478
ENSMUST00000138474.2:chr16:-|737:109:604|noncoding|GTG	Adamts1-noncoding4	1.45726268	0.00013863
ENSMUST00000237172.2:chr19:-|3791:2758:3079|noncoding|CTG	Npas4-noncoding43	10.36157754	0.000138988
ENSMUST00000202169.2:chr5:+|1707:385:553|noncoding|GTG	Fosl2-noncoding50	5.343761637	0.000139937
ENSMUST00000220442.2:chr10:+|2720:594:1692|noncoding|GTG	Fam13c-noncoding1	1.819800583	0.000139942
ENSMUST00000204550.2:chr6:+|2620:1625:2288|noncoding|TTG	Bhlhe40-noncoding13	1.12932069	0.000140291
ENSMUST00000220442.2:chr10:+|2720:591:1692|noncoding|ACG	Fam13c-noncoding2	1.822556359	0.000140337
ENSMUST00000199306.2:chr5:-|922:92:812|noncoding|ATG	Vps37b-noncoding1	1.742822791	0.000143051	representative
ENSMUST00000237172.2:chr19:-|3791:2762:3083|noncoding|TTG	Npas4-noncoding44	10.33343076	0.000147552
ENSMUST00000230434.2:chr15:+|2019:49:331|noncoding|TTG	Atf4-noncoding1	1.402992951	0.000147769
ENSMUST00000237172.2:chr19:-|3791:2768:3083|noncoding|CTG	Npas4-noncoding45	10.32632365	0.000149944
ENSMUST00000220442.2:chr10:+|2720:402:1692|noncoding|GTG	Fam13c-noncoding3	1.577198588	0.000161792
ENSMUST00000220442.2:chr10:+|2720:405:1692|noncoding|CTG	Fam13c-noncoding4	1.577198588	0.000161792
ENSMUST00000220442.2:chr10:+|2720:417:1692|noncoding|ATG	Fam13c-noncoding5	1.577198588	0.000161792	representative
ENSMUST00000164765.2:chr5:-|863:135:177|noncoding|CTG	Actb-noncoding5	0.577404976	0.000161915
ENSMUST00000199306.2:chr5:-|922:71:812|noncoding|ACG	Vps37b-noncoding2	1.696650211	0.00016203
ENSMUST00000167386.8:chr5:-|894:613:700|noncoding|ACG	Actb-noncoding6	0.576937761	0.000163911
ENSMUST00000132480.2:chr13:+|863:556:619|noncoding|TTG	Gadd45g-noncoding33	2.128921219	0.000167831
ENSMUST00000230434.2:chr15:+|2019:10:331|noncoding|GTG	Atf4-noncoding2	1.398860642	0.000168185
ENSMUST00000225156.2:chr13:+|689:85:481|noncoding|CTG	Plk2-noncoding14	1.157215981	0.000173347
ENSMUST00000220442.2:chr10:+|2720:711:1692|noncoding|CTG	Fam13c-noncoding6	1.816601386	0.000173909
ENSMUST00000199306.2:chr5:-|922:170:812|noncoding|CTG	Vps37b-noncoding3	1.804164521	0.000174233
ENSMUST00000132480.2:chr13:+|863:536:644|noncoding|CTG	Gadd45g-noncoding34	1.904462898	0.000175555
ENSMUST00000227912.2:chr15:+|4485:208:835|noncoding|CTG	Zfp622-noncoding16	1.562879793	0.000175819
ENSMUST00000142332.2:chr4:+|5052:3335:3872|noncoding|GTG	Dnajb5-noncoding35	0.960417701	0.00017694
ENSMUST00000237172.2:chr19:-|3791:2782:3079|noncoding|CTG	Npas4-noncoding46	10.24656513	0.000178283
ENSMUST00000237172.2:chr19:-|3791:2791:3079|noncoding|ACG	Npas4-noncoding47	10.24480386	0.000178975
ENSMUST00000220442.2:chr10:+|2720:681:1692|noncoding|TTG	Fam13c-noncoding7	1.834935393	0.000183699
ENSMUST00000220442.2:chr10:+|2720:684:1692|noncoding|CTG	Fam13c-noncoding8	1.834935393	0.000183699
ENSMUST00000166346.2:chr6:+|368:101:245|noncoding|CTG	Bhlhe40-noncoding14	1.298469197	0.000198461
ENSMUST00000199306.2:chr5:-|922:116:812|noncoding|CTG	Vps37b-noncoding4	1.754682354	0.000210065
ENSMUST00000202169.2:chr5:+|1707:433:553|noncoding|ACG	Fosl2-noncoding51	5.228765405	0.000214172
ENSMUST00000192522.2:chr1:-|618:153:258|noncoding|CTG	Atp1b1-noncoding1	-0.538695558	0.000214297
ENSMUST00000141218.8:chr10:+|347:116:311|noncoding|ATG	Sgk1-noncoding8	1.648123455	0.000227559
ENSMUST00000140165.2:chr2:-|1099:583:769|noncoding|TTG	Nr4a2-noncoding15	5.625251798	0.000233269
ENSMUST00000165629.2:chr5:-|861:113:158|noncoding|CTG	Actb-noncoding7	0.558097193	0.000235382
ENSMUST00000167386.8:chr5:-|894:166:211|noncoding|CTG	Actb-noncoding8	0.558097193	0.000235382
ENSMUST00000220442.2:chr10:+|2720:387:1692|noncoding|CTG	Fam13c-noncoding9	1.553580199	0.00023668
ENSMUST00000140165.2:chr2:-|1099:592:769|noncoding|TTG	Nr4a2-noncoding16	5.621759757	0.000238988
ENSMUST00000199306.2:chr5:-|922:98:812|noncoding|CTG	Vps37b-noncoding5	1.719710515	0.000240868
ENSMUST00000160204.2:chr12:-|3401:1106:1652|noncoding|ATG	Fbxo33-noncoding24	2.131749005	0.000245167
ENSMUST00000220442.2:chr10:+|2720:393:1692|noncoding|GTG	Fam13c-noncoding10	1.561113276	0.000246774
ENSMUST00000133539.2:chr4:+|1290:885:999|noncoding|GTG	Nr4a3-noncoding39	5.30802681	0.000246957
ENSMUST00000210783.2:chr8:-|550:159:258|noncoding|GTG	Cpe-noncoding1	-0.642970949	0.000250682
ENSMUST00000195034.2:chr14:-|4529:583:643|noncoding|ACG	Pcdh8-noncoding196	3.459154093	0.000251171
ENSMUST00000219988.2:chr10:+|758:448:580|noncoding|CTG	Dusp6-noncoding17	2.461111401	0.000251409
ENSMUST00000192522.2:chr1:-|618:150:258|noncoding|CTG	Atp1b1-noncoding2	-0.535730565	0.000255836
ENSMUST00000220442.2:chr10:+|2720:753:1692|noncoding|GTG	Fam13c-noncoding11	1.799855128	0.000271562
ENSMUST00000230434.2:chr15:+|2019:8:368|noncoding|GTG	Atf4-noncoding3	1.273960209	0.000274647
ENSMUST00000227912.2:chr15:+|4485:199:835|noncoding|GTG	Zfp622-noncoding17	1.538995381	0.000280659
ENSMUST00000163489.2:chr17:+|1374:416:1148|noncoding|TTG	Pla2g7-noncoding8	-0.512980831	0.000281915
ENSMUST00000225340.2:chr13:+|602:28:328|noncoding|ATG	Plk2-noncoding15	1.294771034	0.000291305	representative
ENSMUST00000171282.2:chr14:+|1345:391:520|noncoding|ATG	Arf4-noncoding21	0.932702273	0.000295701
ENSMUST00000220442.2:chr10:+|2720:348:1692|noncoding|CTG	Fam13c-noncoding12	1.521129854	0.000305195
ENSMUST00000195034.2:chr14:-|4529:3856:3943|noncoding|CTG	Pcdh8-noncoding197	2.522691175	0.00030539
ENSMUST00000220442.2:chr10:+|2720:729:1692|noncoding|ACG	Fam13c-noncoding13	1.798257067	0.000306776
ENSMUST00000166346.2:chr6:+|368:120:297|noncoding|ACG	Bhlhe40-noncoding15	1.313055411	0.000307893
ENSMUST00000164765.2:chr5:-|863:120:177|noncoding|ACG	Actb-noncoding9	0.60204018	0.000317792
ENSMUST00000199306.2:chr5:-|922:149:812|noncoding|CTG	Vps37b-noncoding6	1.767383354	0.00031933
ENSMUST00000124179.2:chr10:+|750:328:592|noncoding|CTG	Midn-noncoding13	1.693396311	0.000330128
ENSMUST00000220442.2:chr10:+|2720:726:1692|noncoding|CTG	Fam13c-noncoding14	1.793261729	0.000338166
ENSMUST00000195034.2:chr14:-|4529:1228:1423|noncoding|ACG	Pcdh8-noncoding198	3.315415499	0.000338881
ENSMUST00000199306.2:chr5:-|922:134:812|noncoding|CTG	Vps37b-noncoding7	1.772903521	0.00034258
ENSMUST00000163489.2:chr17:+|1374:515:1148|noncoding|TTG	Pla2g7-noncoding9	-0.593008878	0.000360334
ENSMUST00000195034.2:chr14:-|4529:1234:1423|noncoding|ACG	Pcdh8-noncoding199	3.34364502	0.000373634
ENSMUST00000225340.2:chr13:+|602:37:328|noncoding|CTG	Plk2-noncoding16	1.279833863	0.00037594
ENSMUST00000146077.2:chr17:-|839:184:418|noncoding|CTG	Dusp1-noncoding91	5.267308319	0.000377169
ENSMUST00000237172.2:chr19:-|3791:468:864|noncoding|CTG	Npas4-noncoding48	9.451559104	0.000388906
ENSMUST00000183995.2:chr5:+|334:8:287|noncoding|ATG	Rasl11b-noncoding1	1.427372606	0.000402244	representative
ENSMUST00000237172.2:chr19:-|3791:480:864|noncoding|ATG	Npas4-noncoding49	9.421794218	0.000423628
ENSMUST00000220442.2:chr10:+|2720:504:1692|noncoding|GTG	Fam13c-noncoding15	1.685019233	0.000435295
ENSMUST00000132480.2:chr13:+|863:515:644|noncoding|ATG	Gadd45g-noncoding35	1.847507382	0.000436181
ENSMUST00000135063.2:chr4:+|686:382:574|noncoding|CTG	Eno1-noncoding1	-0.514698601	0.000454995
ENSMUST00000138474.2:chr16:-|737:118:604|noncoding|ATG	Adamts1-noncoding5	1.419334816	0.000460295
ENSMUST00000219988.2:chr10:+|758:436:580|noncoding|GTG	Dusp6-noncoding18	2.391824042	0.000461898
ENSMUST00000163489.2:chr17:+|1374:485:1148|noncoding|CTG	Pla2g7-noncoding10	-0.593425061	0.000465968
ENSMUST00000208230.2:chr7:-|3629:2737:3022|noncoding|CTG	Fosb-noncoding9	9.688752213	0.000466228
ENSMUST00000142332.2:chr4:+|5052:3353:3872|noncoding|GTG	Dnajb5-noncoding36	0.945472497	0.00046819
ENSMUST00000164765.2:chr5:-|863:123:177|noncoding|ATG	Actb-noncoding10	0.599636872	0.000479931
ENSMUST00000142332.2:chr4:+|5052:3347:3872|noncoding|CTG	Dnajb5-noncoding37	0.943177761	0.000493156
ENSMUST00000133539.2:chr4:+|1290:707:767|noncoding|CTG	Nr4a3-noncoding40	9.757544638	0.000504039
ENSMUST00000154533.8:chr14:+|762:18:597|noncoding|CTG	Tpt1-noncoding1	0.636385694	0.000505175
ENSMUST00000163489.2:chr17:+|1374:107:1148|noncoding|ATG	Pla2g7-noncoding11	-0.438471037	0.000510552	representative
ENSMUST00000227912.2:chr15:+|4485:308:1118|noncoding|GTG	Zfp622-noncoding18	1.424281492	0.000514805
ENSMUST00000227912.2:chr15:+|4485:311:1118|noncoding|ACG	Zfp622-noncoding19	1.424281492	0.000514805
ENSMUST00000145086.8:chr2:+|807:165:375|noncoding|CTG	Map1lc3a-noncoding1	0.714082185	0.000517177
ENSMUST00000154596.2:chr2:+|826:186:396|noncoding|CTG	Map1lc3a-noncoding2	0.714082185	0.000517177
ENSMUST00000135063.2:chr4:+|686:270:594|noncoding|CTG	Eno1-noncoding2	-0.508956659	0.000519252
ENSMUST00000135063.2:chr4:+|686:279:594|noncoding|GTG	Eno1-noncoding3	-0.508956659	0.000519252
ENSMUST00000135063.2:chr4:+|686:295:574|noncoding|ACG	Eno1-noncoding4	-0.508956659	0.000519252
ENSMUST00000135063.2:chr4:+|686:304:574|noncoding|ACG	Eno1-noncoding5	-0.508956659	0.000519252
ENSMUST00000135063.2:chr4:+|686:313:574|noncoding|ATG	Eno1-noncoding6	-0.508956659	0.000519252
ENSMUST00000135063.2:chr4:+|686:315:594|noncoding|GTG	Eno1-noncoding7	-0.508956659	0.000519252
ENSMUST00000135063.2:chr4:+|686:319:574|noncoding|GTG	Eno1-noncoding8	-0.508956659	0.000519252
ENSMUST00000135063.2:chr4:+|686:322:574|noncoding|ATG	Eno1-noncoding9	-0.508956659	0.000519252
ENSMUST00000135063.2:chr4:+|686:328:574|noncoding|GTG	Eno1-noncoding10	-0.508956659	0.000519252
ENSMUST00000135063.2:chr4:+|686:348:594|noncoding|CTG	Eno1-noncoding11	-0.508956659	0.000519252
ENSMUST00000135063.2:chr4:+|686:366:594|noncoding|CTG	Eno1-noncoding12	-0.508956659	0.000519252
ENSMUST00000135063.2:chr4:+|686:372:594|noncoding|CTG	Eno1-noncoding13	-0.508956659	0.000519252
ENSMUST00000135063.2:chr4:+|686:201:594|noncoding|ATG	Eno1-noncoding14	-0.509043306	0.000519525
ENSMUST00000135063.2:chr4:+|686:207:594|noncoding|CTG	Eno1-noncoding15	-0.509043306	0.000519525
ENSMUST00000135063.2:chr4:+|686:213:594|noncoding|GTG	Eno1-noncoding16	-0.509043306	0.000519525
ENSMUST00000135063.2:chr4:+|686:240:594|noncoding|ATG	Eno1-noncoding17	-0.509043306	0.000519525
ENSMUST00000135063.2:chr4:+|686:406:574|noncoding|CTG	Eno1-noncoding18	-0.513356162	0.000520713
ENSMUST00000133539.2:chr4:+|1290:557:767|noncoding|CTG	Nr4a3-noncoding41	6.058280765	0.000524496
ENSMUST00000135063.2:chr4:+|686:183:594|noncoding|CTG	Eno1-noncoding19	-0.50844964	0.000526498
ENSMUST00000135063.2:chr4:+|686:189:594|noncoding|ATG	Eno1-noncoding20	-0.50844964	0.000526498	representative
ENSMUST00000133539.2:chr4:+|1290:560:767|noncoding|CTG	Nr4a3-noncoding42	6.049588909	0.000528571
ENSMUST00000123501.2:chr4:+|360:183:303|noncoding|CTG	Dnajb5-noncoding38	3.735537051	0.000537884
ENSMUST00000142332.2:chr4:+|5052:217:337|noncoding|CTG	Dnajb5-noncoding39	3.735537051	0.000537884
ENSMUST00000153807.2:chr4:+|666:128:248|noncoding|CTG	Dnajb5-noncoding40	3.735537051	0.000537884
ENSMUST00000146077.2:chr17:-|839:169:418|noncoding|CTG	Dusp1-noncoding92	5.269531843	0.000540073
ENSMUST00000220442.2:chr10:+|2720:159:1692|noncoding|GTG	Fam13c-noncoding16	1.107329386	0.000540586
ENSMUST00000133539.2:chr4:+|1290:710:767|noncoding|CTG	Nr4a3-noncoding43	9.721453235	0.000542155
ENSMUST00000146077.2:chr17:-|839:178:418|noncoding|CTG	Dusp1-noncoding93	5.259035943	0.000551661
ENSMUST00000154533.8:chr14:+|762:75:597|noncoding|ATG	Tpt1-noncoding2	0.638811008	0.000563897	representative
ENSMUST00000123501.2:chr4:+|360:186:303|noncoding|CTG	Dnajb5-noncoding41	3.926679331	0.000574223
ENSMUST00000142332.2:chr4:+|5052:220:337|noncoding|CTG	Dnajb5-noncoding42	3.926679331	0.000574223
ENSMUST00000153807.2:chr4:+|666:131:248|noncoding|CTG	Dnajb5-noncoding43	3.926679331	0.000574223
ENSMUST00000195034.2:chr14:-|4529:2236:2323|noncoding|CTG	Pcdh8-noncoding200	3.510109156	0.000589046
ENSMUST00000225156.2:chr13:+|689:74:290|noncoding|ATG	Plk2-noncoding17	1.194110245	0.000605303
ENSMUST00000149160.8:chr3:-|3222:279:813|noncoding|ATG	Ccnl1-noncoding13	3.95981838	0.000608086
ENSMUST00000237172.2:chr19:-|3791:2494:3079|noncoding|CTG	Npas4-noncoding50	9.105797247	0.000621327
ENSMUST00000113837.9:chr19:-|3476:759:1896|noncoding|CTG	Grk2-noncoding1	-1.248163994	0.000624361
ENSMUST00000113837.9:chr19:-|3476:765:1896|noncoding|CTG	Grk2-noncoding2	-1.248163994	0.000624361
ENSMUST00000113837.9:chr19:-|3476:768:1896|noncoding|CTG	Grk2-noncoding3	-1.248163994	0.000624361
ENSMUST00000113837.9:chr19:-|3476:804:1896|noncoding|GTG	Grk2-noncoding4	-1.248163994	0.000624361
ENSMUST00000113837.9:chr19:-|3476:810:1896|noncoding|CTG	Grk2-noncoding5	-1.248163994	0.000624361
ENSMUST00000113837.9:chr19:-|3476:825:1896|noncoding|CTG	Grk2-noncoding6	-1.248163994	0.000624361
ENSMUST00000113837.9:chr19:-|3476:831:1896|noncoding|CTG	Grk2-noncoding7	-1.248163994	0.000624361	representative
ENSMUST00000113837.9:chr19:-|3476:837:1896|noncoding|ATG	Grk2-noncoding8	-1.248163994	0.000624361
ENSMUST00000142332.2:chr4:+|5052:3338:3872|noncoding|GTG	Dnajb5-noncoding44	0.933225928	0.00062793
ENSMUST00000208230.2:chr7:-|3629:2689:3022|noncoding|GTG	Fosb-noncoding10	10.04156042	0.000630463
ENSMUST00000237172.2:chr19:-|3791:2482:3079|noncoding|GTG	Npas4-noncoding51	9.214025307	0.000651236
ENSMUST00000160204.2:chr12:-|3401:1262:1652|noncoding|TTG	Fbxo33-noncoding25	2.118471495	0.000651276
ENSMUST00000154186.2:chr4:+|895:493:886|noncoding|CTG	Nr4a3-noncoding44	5.028087018	0.000661322
ENSMUST00000172442.2:chr10:-|4039:133:391|noncoding|CTG	Slc25a3-noncoding1	0.917780969	0.000666649
ENSMUST00000237172.2:chr19:-|3791:2467:3079|noncoding|GTG	Npas4-noncoding52	9.303146836	0.000666683
ENSMUST00000160676.2:chr3:-|439:38:440|noncoding|GTG	Gm6485-noncoding1	0.655793306	0.000670298	representative
ENSMUST00000237172.2:chr19:-|3791:2479:3079|noncoding|CTG	Npas4-noncoding53	9.301062739	0.000675073
ENSMUST00000171282.2:chr14:+|1345:290:395|noncoding|CTG	Arf4-noncoding22	1.039336092	0.000679842
ENSMUST00000135063.2:chr4:+|686:421:574|noncoding|TTG	Eno1-noncoding21	-0.552907094	0.000686185
ENSMUST00000208230.2:chr7:-|3629:2713:3022|noncoding|ATG	Fosb-noncoding11	9.85181297	0.000695261
ENSMUST00000165629.2:chr5:-|861:98:158|noncoding|ACG	Actb-noncoding11	0.578493974	0.000700535
ENSMUST00000167386.8:chr5:-|894:151:211|noncoding|ACG	Actb-noncoding12	0.578493974	0.000700535
ENSMUST00000160204.2:chr12:-|3401:1265:1652|noncoding|ATG	Fbxo33-noncoding26	2.110701986	0.000717643
ENSMUST00000104510.3:chr2:+|90:10:52|noncoding|CTG	Snord12-noncoding1	1.066285279	0.000723389
ENSMUST00000104510.3:chr2:+|90:13:52|noncoding|ATG	Snord12-noncoding2	1.066285279	0.000723389
ENSMUST00000125841.3:chr2:+|525:231:336|noncoding|GTG	Zfas1-noncoding1	1.066285279	0.000723389
ENSMUST00000125841.3:chr2:+|525:240:336|noncoding|ACG	Zfas1-noncoding2	1.066285279	0.000723389
ENSMUST00000125841.3:chr2:+|525:282:336|noncoding|TTG	Zfas1-noncoding3	1.066285279	0.000723389
ENSMUST00000125841.3:chr2:+|525:294:336|noncoding|CTG	Zfas1-noncoding4	1.066285279	0.000723389
ENSMUST00000125841.3:chr2:+|525:297:336|noncoding|ATG	Zfas1-noncoding5	1.066285279	0.000723389
ENSMUST00000136378.2:chr2:+|731:571:676|noncoding|GTG	Zfas1-noncoding6	1.066285279	0.000723389
ENSMUST00000136378.2:chr2:+|731:580:676|noncoding|ACG	Zfas1-noncoding7	1.066285279	0.000723389
ENSMUST00000136378.2:chr2:+|731:622:676|noncoding|TTG	Zfas1-noncoding8	1.066285279	0.000723389
ENSMUST00000136378.2:chr2:+|731:634:676|noncoding|CTG	Zfas1-noncoding9	1.066285279	0.000723389
ENSMUST00000136378.2:chr2:+|731:637:676|noncoding|ATG	Zfas1-noncoding10	1.066285279	0.000723389
ENSMUST00000204550.2:chr6:+|2620:1709:2288|noncoding|GTG	Bhlhe40-noncoding16	1.084903811	0.000723389
ENSMUST00000238277.2:chr2:+|572:214:256|noncoding|CTG	Zfas1-noncoding11	1.069133121	0.000745789
ENSMUST00000238277.2:chr2:+|572:226:256|noncoding|TTG	Zfas1-noncoding12	1.069133121	0.000745789
ENSMUST00000149691.2:chr2:-|758:282:426|noncoding|GTG	Cst3-noncoding8	-0.394753113	0.000753073
ENSMUST00000124179.2:chr10:+|750:334:592|noncoding|GTG	Midn-noncoding14	1.648164505	0.00075794
ENSMUST00000238277.2:chr2:+|572:199:256|noncoding|ATG	Zfas1-noncoding13	1.06804494	0.000766027
ENSMUST00000135063.2:chr4:+|686:426:594|noncoding|ATG	Eno1-noncoding22	-0.562994748	0.000773681
ENSMUST00000208230.2:chr7:-|3629:2641:3022|noncoding|GTG	Fosb-noncoding12	10.20171885	0.00078017
ENSMUST00000208230.2:chr7:-|3629:3430:3514|noncoding|CTG	Fosb-noncoding13	10.25380327	0.000787366
ENSMUST00000208230.2:chr7:-|3629:2647:3022|noncoding|ACG	Fosb-noncoding14	10.14384893	0.000797949
ENSMUST00000128408.8:chr1:-|396:206:377|noncoding|GTG	Dbi-noncoding1	-0.62178918	0.000802604
ENSMUST00000099636.5:chr8:+|1124:469:556|noncoding|ACG	Actg-ps1-noncoding2	0.629528544	0.000809786
ENSMUST00000160204.2:chr12:-|3401:1133:1652|noncoding|ATG	Fbxo33-noncoding27	2.032811167	0.000822023
ENSMUST00000135195.2:chr10:+|644:2:515|noncoding|CTG	Sgk1-noncoding9	0.916587638	0.000824432
ENSMUST00000139623.2:chr11:-|874:550:661|noncoding|CTG	H3f3b-noncoding25	0.714911941	0.000825215
ENSMUST00000139623.2:chr11:-|874:553:661|noncoding|GTG	H3f3b-noncoding26	0.714911941	0.000825215
ENSMUST00000139623.2:chr11:-|874:559:661|noncoding|TTG	H3f3b-noncoding27	0.714911941	0.000825215
ENSMUST00000139623.2:chr11:-|874:577:661|noncoding|CTG	H3f3b-noncoding28	0.714190503	0.000825215	representative
ENSMUST00000215452.2:chr9:-|344:54:183|noncoding|ATG	Cox7a2-noncoding1	-0.832912431	0.000827351	representative
ENSMUST00000208230.2:chr7:-|3629:2867:2930|noncoding|GTG	Fosb-noncoding15	8.571820378	0.000835895
ENSMUST00000234331.2:chr17:-|2554:141:1596|noncoding|GTG	Sik1-noncoding3	5.586286404	0.000850121
ENSMUST00000142332.2:chr4:+|5052:290:518|noncoding|CTG	Dnajb5-noncoding45	2.008201545	0.000850165
ENSMUST00000153807.2:chr4:+|666:201:429|noncoding|CTG	Dnajb5-noncoding46	2.008201545	0.000850165
ENSMUST00000208230.2:chr7:-|3629:2773:3022|noncoding|ATG	Fosb-noncoding16	9.333270724	0.000850332
ENSMUST00000135063.2:chr4:+|686:150:594|noncoding|GTG	Eno1-noncoding23	-0.486649014	0.000855226
ENSMUST00000165629.2:chr5:-|861:101:158|noncoding|ATG	Actb-noncoding13	0.576140666	0.00085877
ENSMUST00000167386.8:chr5:-|894:154:211|noncoding|ATG	Actb-noncoding14	0.576140666	0.00085877
ENSMUST00000208230.2:chr7:-|3629:2626:3022|noncoding|ATG	Fosb-noncoding17	10.29598574	0.00088063	representative
ENSMUST00000140165.2:chr2:-|1099:213:309|noncoding|GTG	Nr4a2-noncoding17	9.868687532	0.000880879
ENSMUST00000220442.2:chr10:+|2720:153:1692|noncoding|CTG	Fam13c-noncoding17	1.064250317	0.000899005
ENSMUST00000208230.2:chr7:-|3629:2585:2807|noncoding|GTG	Fosb-noncoding18	9.741952072	0.000899964
ENSMUST00000237172.2:chr19:-|3791:2593:3079|noncoding|TTG	Npas4-noncoding54	9.040844303	0.000900141
ENSMUST00000208230.2:chr7:-|3629:2549:2807|noncoding|GTG	Fosb-noncoding19	9.74487493	0.000905028
ENSMUST00000208230.2:chr7:-|3629:2555:2807|noncoding|GTG	Fosb-noncoding20	9.74487493	0.000905028
ENSMUST00000208230.2:chr7:-|3629:2561:2807|noncoding|TTG	Fosb-noncoding21	9.74487493	0.000905028
ENSMUST00000208230.2:chr7:-|3629:2567:2807|noncoding|GTG	Fosb-noncoding22	9.74487493	0.000905028
ENSMUST00000208230.2:chr7:-|3629:2579:2807|noncoding|CTG	Fosb-noncoding23	9.74487493	0.000905028
ENSMUST00000220442.2:chr10:+|2720:321:1692|noncoding|GTG	Fam13c-noncoding18	1.427242053	0.00090859
ENSMUST00000160204.2:chr12:-|3401:1145:1652|noncoding|CTG	Fbxo33-noncoding28	2.037879858	0.000910471
ENSMUST00000208230.2:chr7:-|3629:2465:2807|noncoding|TTG	Fosb-noncoding24	9.748742086	0.000911679
ENSMUST00000208230.2:chr7:-|3629:2471:2807|noncoding|GTG	Fosb-noncoding25	9.748742086	0.000911679
ENSMUST00000208230.2:chr7:-|3629:2501:2807|noncoding|GTG	Fosb-noncoding26	9.748742086	0.000911679
ENSMUST00000208230.2:chr7:-|3629:2525:2807|noncoding|GTG	Fosb-noncoding27	9.748742086	0.000911679
ENSMUST00000208230.2:chr7:-|3629:2534:2807|noncoding|GTG	Fosb-noncoding28	9.748742086	0.000911679
ENSMUST00000208230.2:chr7:-|3629:2537:2807|noncoding|TTG	Fosb-noncoding29	9.748742086	0.000911679
ENSMUST00000208230.2:chr7:-|3629:2543:2807|noncoding|GTG	Fosb-noncoding30	9.748742086	0.000911679
ENSMUST00000139623.2:chr11:-|874:579:666|noncoding|GTG	H3f3b-noncoding29	0.71267645	0.000913002
ENSMUST00000220442.2:chr10:+|2720:150:1692|noncoding|CTG	Fam13c-noncoding19	1.052929906	0.000926696
ENSMUST00000227912.2:chr15:+|4485:335:1118|noncoding|GTG	Zfp622-noncoding20	1.410785989	0.000927087
ENSMUST00000113837.9:chr19:-|3476:852:1896|noncoding|GTG	Grk2-noncoding9	-1.228249145	0.000939969
ENSMUST00000142332.2:chr4:+|5052:269:518|noncoding|CTG	Dnajb5-noncoding47	1.961121108	0.00094001
ENSMUST00000153807.2:chr4:+|666:180:429|noncoding|CTG	Dnajb5-noncoding48	1.961121108	0.00094001
ENSMUST00000163489.2:chr17:+|1374:719:1148|noncoding|CTG	Pla2g7-noncoding12	-0.630055211	0.000949699
ENSMUST00000208230.2:chr7:-|3629:2875:3022|noncoding|GTG	Fosb-noncoding31	8.346556645	0.000963416
ENSMUST00000140165.2:chr2:-|1099:215:305|noncoding|GTG	Nr4a2-noncoding18	9.81139355	0.000978922
ENSMUST00000234331.2:chr17:-|2554:339:1596|noncoding|CTG	Sik1-noncoding4	5.554620829	0.000999545
ENSMUST00000139623.2:chr11:-|874:563:770|noncoding|TTG	H3f3b-noncoding30	0.707503208	0.001004972
ENSMUST00000234331.2:chr17:-|2554:480:1596|noncoding|CTG	Sik1-noncoding5	5.569876687	0.001010401
ENSMUST00000215452.2:chr9:-|344:10:169|noncoding|TTG	Cox7a2-noncoding2	-0.741579988	0.001020391
ENSMUST00000234331.2:chr17:-|2554:468:1596|noncoding|ATG	Sik1-noncoding6	5.558742209	0.001022915
ENSMUST00000237172.2:chr19:-|3791:2605:3079|noncoding|GTG	Npas4-noncoding55	9.008443173	0.001024161
ENSMUST00000163489.2:chr17:+|1374:122:1148|noncoding|CTG	Pla2g7-noncoding13	-0.428616414	0.001031709
ENSMUST00000163489.2:chr17:+|1374:602:1148|noncoding|TTG	Pla2g7-noncoding14	-0.613733483	0.001033934
ENSMUST00000130952.8:chr17:-|2516:98:464|noncoding|CTG	Trmt61b-noncoding1	1.947388108	0.001046885
ENSMUST00000137830.8:chr17:-|2572:89:455|noncoding|CTG	Trmt61b-noncoding2	1.947388108	0.001046885
ENSMUST00000131854.2:chr1:-|517:150:288|noncoding|CTG	Atf3-noncoding11	3.393745575	0.001058113
ENSMUST00000234331.2:chr17:-|2554:498:1596|noncoding|TTG	Sik1-noncoding7	5.55664853	0.001061254
ENSMUST00000142332.2:chr4:+|5052:296:518|noncoding|ACG	Dnajb5-noncoding49	1.979203912	0.001074493
ENSMUST00000153807.2:chr4:+|666:207:429|noncoding|ACG	Dnajb5-noncoding50	1.979203912	0.001074493
ENSMUST00000208230.2:chr7:-|3629:2583:2763|noncoding|GTG	Fosb-noncoding32	9.416192605	0.001080536
ENSMUST00000208230.2:chr7:-|3629:2589:2763|noncoding|ATG	Fosb-noncoding33	9.416192605	0.001080536
ENSMUST00000208230.2:chr7:-|3629:2547:2763|noncoding|GTG	Fosb-noncoding34	9.419984304	0.001090652
ENSMUST00000208230.2:chr7:-|3629:2565:2763|noncoding|TTG	Fosb-noncoding35	9.419984304	0.001090652
ENSMUST00000220442.2:chr10:+|2720:123:1692|noncoding|TTG	Fam13c-noncoding20	1.042472474	0.001092761
ENSMUST00000160204.2:chr12:-|3401:1274:1652|noncoding|ATG	Fbxo33-noncoding29	2.07288792	0.001101676
ENSMUST00000208230.2:chr7:-|3629:2499:2763|noncoding|CTG	Fosb-noncoding36	9.424990976	0.001103595
ENSMUST00000208230.2:chr7:-|3629:2523:2763|noncoding|GTG	Fosb-noncoding37	9.424990976	0.001103595
ENSMUST00000208230.2:chr7:-|3629:2532:2763|noncoding|GTG	Fosb-noncoding38	9.424990976	0.001103595
ENSMUST00000208230.2:chr7:-|3629:2803:3022|noncoding|CTG	Fosb-noncoding39	8.942530952	0.001106746
ENSMUST00000208230.2:chr7:-|3629:2607:2763|noncoding|GTG	Fosb-noncoding40	9.415989656	0.001128945
ENSMUST00000234331.2:chr17:-|2554:537:1596|noncoding|CTG	Sik1-noncoding8	5.534050103	0.001138581
ENSMUST00000139785.2:chr3:-|745:242:458|noncoding|TTG	Ssr3-noncoding1	-1.270526555	0.001155036	representative
ENSMUST00000219449.2:chr10:+|667:474:555|noncoding|TTG	Gadd45b-noncoding22	2.688641471	0.001162866
ENSMUST00000215452.2:chr9:-|344:30:183|noncoding|TTG	Cox7a2-noncoding3	-0.737591762	0.001186153
ENSMUST00000215452.2:chr9:-|344:33:183|noncoding|GTG	Cox7a2-noncoding4	-0.736127952	0.001190721
ENSMUST00000208230.2:chr7:-|3629:2807:2930|noncoding|GTG	Fosb-noncoding41	8.939509555	0.001193665
ENSMUST00000215452.2:chr9:-|344:57:183|noncoding|TTG	Cox7a2-noncoding5	-0.877176119	0.001198531
ENSMUST00000237172.2:chr19:-|3791:387:864|noncoding|GTG	Npas4-noncoding56	9.780085833	0.001202126
ENSMUST00000164765.2:chr5:-|863:95:239|noncoding|ATG	Actb-noncoding15	0.568949022	0.001212685
ENSMUST00000139785.2:chr3:-|745:263:458|noncoding|CTG	Ssr3-noncoding2	-1.267780962	0.001228653
ENSMUST00000130952.8:chr17:-|2516:35:464|noncoding|GTG	Trmt61b-noncoding3	1.913933828	0.00123646
ENSMUST00000137830.8:chr17:-|2572:26:455|noncoding|GTG	Trmt61b-noncoding4	1.913933828	0.00123646
ENSMUST00000234331.2:chr17:-|2554:264:1596|noncoding|CTG	Sik1-noncoding9	5.54902949	0.001241862
ENSMUST00000237172.2:chr19:-|3791:456:864|noncoding|GTG	Npas4-noncoding57	9.561662343	0.001247088
ENSMUST00000133539.2:chr4:+|1290:876:999|noncoding|ATG	Nr4a3-noncoding45	5.189386387	0.001256456
ENSMUST00000237172.2:chr19:-|3791:1564:3079|noncoding|ATG	Npas4-noncoding58	10.75634595	0.00125903
ENSMUST00000234331.2:chr17:-|2554:138:1596|noncoding|ATG	Sik1-noncoding10	5.608702302	0.001275348	representative
ENSMUST00000199306.2:chr5:-|922:269:812|noncoding|CTG	Vps37b-noncoding8	1.89379844	0.001283327
ENSMUST00000199306.2:chr5:-|922:260:812|noncoding|TTG	Vps37b-noncoding9	1.889925627	0.00128853
ENSMUST00000208230.2:chr7:-|3629:2873:2930|noncoding|CTG	Fosb-noncoding42	8.357341388	0.001311465
ENSMUST00000237172.2:chr19:-|3791:435:864|noncoding|TTG	Npas4-noncoding59	9.615972855	0.001316216
ENSMUST00000220442.2:chr10:+|2720:828:1692|noncoding|ATG	Fam13c-noncoding21	1.75067346	0.001316949
ENSMUST00000149691.2:chr2:-|758:279:426|noncoding|GTG	Cst3-noncoding9	-0.385402043	0.001341444
ENSMUST00000237172.2:chr19:-|3791:1516:3079|noncoding|GTG	Npas4-noncoding60	10.77900213	0.001343206
ENSMUST00000126560.2:chr10:+|688:121:499|noncoding|ATG	Sgk1-noncoding10	1.37593064	0.001344956
ENSMUST00000220442.2:chr10:+|2720:54:1692|noncoding|CTG	Fam13c-noncoding22	1.020555463	0.001345259
ENSMUST00000237172.2:chr19:-|3791:1519:3079|noncoding|GTG	Npas4-noncoding61	10.77910452	0.001347925
ENSMUST00000237172.2:chr19:-|3791:1513:3079|noncoding|ATG	Npas4-noncoding62	10.78373968	0.001350713	representative
ENSMUST00000104377.3:chr2:+|89:11:53|noncoding|GTG	Gm23201-noncoding1	0.99909483	0.001350839
ENSMUST00000104377.3:chr2:+|89:14:53|noncoding|ATG	Gm23201-noncoding2	0.99909483	0.001350839
ENSMUST00000104377.3:chr2:+|89:7:67|noncoding|ATG	Gm23201-noncoding3	0.99909483	0.001350839
ENSMUST00000237172.2:chr19:-|3791:444:864|noncoding|CTG	Npas4-noncoding63	9.602704573	0.001377553
ENSMUST00000220442.2:chr10:+|2720:786:1692|noncoding|ACG	Fam13c-noncoding23	1.722814588	0.001378517
ENSMUST00000208230.2:chr7:-|3629:2819:2930|noncoding|CTG	Fosb-noncoding43	8.835280269	0.001387959
ENSMUST00000227912.2:chr15:+|4485:262:835|noncoding|CTG	Zfp622-noncoding21	1.526842509	0.001389086
ENSMUST00000214154.2:chr9:+|605:152:401|noncoding|GTG	Cox5a-noncoding1	-0.704755309	0.001393465
ENSMUST00000099636.5:chr8:+|1124:463:556|noncoding|CTG	Actg-ps1-noncoding3	0.608758561	0.00141269
ENSMUST00000151431.2:chr11:+|1550:115:688|noncoding|GTG	Wdr92-noncoding1	-0.576002168	0.001414097
ENSMUST00000234331.2:chr17:-|2554:591:1596|noncoding|ACG	Sik1-noncoding11	5.489424146	0.001418899
ENSMUST00000234331.2:chr17:-|2554:600:1596|noncoding|CTG	Sik1-noncoding12	5.489424146	0.001418899
ENSMUST00000142332.2:chr4:+|5052:311:518|noncoding|CTG	Dnajb5-noncoding51	2.08390187	0.001420342
ENSMUST00000153807.2:chr4:+|666:222:429|noncoding|CTG	Dnajb5-noncoding52	2.08390187	0.001420342
ENSMUST00000099636.5:chr8:+|1124:466:556|noncoding|GTG	Actg-ps1-noncoding4	0.627819835	0.001420864
ENSMUST00000121430.2:chr4:+|1128:48:168|noncoding|GTG	Gm12715-noncoding1	0.504464289	0.001438007
ENSMUST00000234331.2:chr17:-|2554:606:1596|noncoding|CTG	Sik1-noncoding13	5.463117943	0.001453079
ENSMUST00000154425.2:chr11:+|791:188:548|noncoding|GTG	Ppp3r1-noncoding1	-0.584070416	0.001456213
ENSMUST00000192522.2:chr1:-|618:102:258|noncoding|ACG	Atp1b1-noncoding3	-0.449612153	0.001461542
ENSMUST00000172442.2:chr10:-|4039:73:391|noncoding|TTG	Slc25a3-noncoding2	0.739012369	0.001478424
ENSMUST00000163489.2:chr17:+|1374:623:1148|noncoding|GTG	Pla2g7-noncoding15	-0.604478088	0.001497202
ENSMUST00000121046.2:chr6:-|519:85:520|noncoding|CTG	Tpt1-ps3-noncoding6	1.007844485	0.001518173
ENSMUST00000171282.2:chr14:+|1345:409:520|noncoding|CTG	Arf4-noncoding23	0.915904273	0.00151851
ENSMUST00000142332.2:chr4:+|5052:308:518|noncoding|TTG	Dnajb5-noncoding53	2.072488539	0.001548525
ENSMUST00000153807.2:chr4:+|666:219:429|noncoding|TTG	Dnajb5-noncoding54	2.072488539	0.001548525
ENSMUST00000163489.2:chr17:+|1374:575:1148|noncoding|ACG	Pla2g7-noncoding16	-0.603928928	0.001552152
ENSMUST00000234331.2:chr17:-|2554:222:1596|noncoding|GTG	Sik1-noncoding14	5.530327679	0.001580717
ENSMUST00000234331.2:chr17:-|2554:207:1596|noncoding|GTG	Sik1-noncoding15	5.55181419	0.001590921
ENSMUST00000237172.2:chr19:-|3791:1624:3079|noncoding|ACG	Npas4-noncoding64	10.62610384	0.001596976
ENSMUST00000237172.2:chr19:-|3791:2434:3079|noncoding|CTG	Npas4-noncoding65	9.489214453	0.001607759
ENSMUST00000234331.2:chr17:-|2554:369:1596|noncoding|ATG	Sik1-noncoding16	5.513293803	0.001615963
ENSMUST00000124179.2:chr10:+|750:341:485|noncoding|ACG	Midn-noncoding15	2.078327085	0.001630521
ENSMUST00000234331.2:chr17:-|2554:255:1596|noncoding|GTG	Sik1-noncoding17	5.507240036	0.001635826
ENSMUST00000150047.8:chr14:+|890:42:396|noncoding|CTG	Tpt1-noncoding3	0.649552101	0.001658878
ENSMUST00000203768.3:chr6:+|2386:984:1620|noncoding|GTG	Syn2-noncoding1	-0.436543734	0.001659102
ENSMUST00000204617.3:chr6:+|3257:387:1023|noncoding|GTG	Syn2-noncoding2	-0.436543734	0.001659102
ENSMUST00000234331.2:chr17:-|2554:234:1596|noncoding|CTG	Sik1-noncoding18	5.519761607	0.001683089
ENSMUST00000208230.2:chr7:-|3629:2840:2930|noncoding|GTG	Fosb-noncoding44	8.740037458	0.001683544
ENSMUST00000183995.2:chr5:+|334:26:287|noncoding|ATG	Rasl11b-noncoding2	1.576629386	0.001693502
ENSMUST00000208230.2:chr7:-|3629:2837:2930|noncoding|GTG	Fosb-noncoding45	8.761083623	0.001732025
ENSMUST00000129516.2:chrX:+|614:113:224|noncoding|TTG	Emd-noncoding7	2.124941316	0.001732822
ENSMUST00000139623.2:chr11:-|874:581:770|noncoding|GTG	H3f3b-noncoding31	0.713166304	0.001746929
ENSMUST00000142332.2:chr4:+|5052:3392:3872|noncoding|ATG	Dnajb5-noncoding55	0.925991057	0.001796952
ENSMUST00000128408.8:chr1:-|396:215:377|noncoding|GTG	Dbi-noncoding2	-0.679390402	0.001806244
ENSMUST00000211538.2:chr8:-|2556:379:1534|noncoding|TTG	Usp38-noncoding1	1.902535211	0.001816578
ENSMUST00000220442.2:chr10:+|2720:48:1692|noncoding|CTG	Fam13c-noncoding24	1.018140782	0.001828165
ENSMUST00000135063.2:chr4:+|686:415:574|noncoding|TTG	Eno1-noncoding24	-0.514261047	0.001841411
ENSMUST00000234331.2:chr17:-|2554:378:1596|noncoding|TTG	Sik1-noncoding19	5.489355291	0.001848264
ENSMUST00000124179.2:chr10:+|750:344:485|noncoding|ACG	Midn-noncoding16	2.081874526	0.001863697
ENSMUST00000113837.9:chr19:-|3476:921:1896|noncoding|ATG	Grk2-noncoding10	-1.278392366	0.001864823
ENSMUST00000136667.2:chr5:+|481:115:328|noncoding|GTG	Ywhah-noncoding1	-0.596906815	0.001885335
ENSMUST00000138261.2:chr5:+|904:543:756|noncoding|GTG	Ywhah-noncoding2	-0.596906815	0.001885335
ENSMUST00000195034.2:chr14:-|4529:2698:2821|noncoding|ACG	Pcdh8-noncoding201	3.414376425	0.00188535
ENSMUST00000237172.2:chr19:-|3791:1483:3079|noncoding|GTG	Npas4-noncoding66	10.7984015	0.001889272
ENSMUST00000141218.8:chr10:+|347:125:311|noncoding|ATG	Sgk1-noncoding11	1.62303675	0.0019
ENSMUST00000129516.2:chrX:+|614:128:224|noncoding|CTG	Emd-noncoding8	2.126388465	0.001920127
ENSMUST00000154425.2:chr11:+|791:200:548|noncoding|ATG	Ppp3r1-noncoding2	-0.577886148	0.001927853	representative
ENSMUST00000234331.2:chr17:-|2554:546:1596|noncoding|GTG	Sik1-noncoding20	5.526995926	0.001933014
ENSMUST00000151431.2:chr11:+|1550:127:688|noncoding|ATG	Wdr92-noncoding2	-0.56981736	0.001937119
ENSMUST00000237172.2:chr19:-|3791:483:864|noncoding|GTG	Npas4-noncoding67	9.430155795	0.001957419
ENSMUST00000203768.3:chr6:+|2386:969:1620|noncoding|ACG	Syn2-noncoding3	-0.430633079	0.001959219
ENSMUST00000204617.3:chr6:+|3257:372:1023|noncoding|ACG	Syn2-noncoding4	-0.430633079	0.001959219
ENSMUST00000150047.8:chr14:+|890:99:396|noncoding|ATG	Tpt1-noncoding4	0.651942535	0.001964916	representative
ENSMUST00000163489.2:chr17:+|1374:683:1148|noncoding|GTG	Pla2g7-noncoding17	-0.614350455	0.002007223
ENSMUST00000237172.2:chr19:-|3791:1699:3079|noncoding|GTG	Npas4-noncoding68	10.50867306	0.00201187
ENSMUST00000199306.2:chr5:-|922:323:812|noncoding|ATG	Vps37b-noncoding10	1.865639894	0.00203587
ENSMUST00000121430.2:chr4:+|1128:29:107|noncoding|TTG	Gm12715-noncoding2	0.569400648	0.00204951
ENSMUST00000138474.2:chr16:-|737:151:604|noncoding|TTG	Adamts1-noncoding6	1.409339422	0.002111767
ENSMUST00000113837.9:chr19:-|3476:999:1896|noncoding|ATG	Grk2-noncoding11	-1.291039483	0.002120452
ENSMUST00000131854.2:chr1:-|517:338:461|noncoding|TTG	Atf3-noncoding12	4.854018103	0.002127569
ENSMUST00000128408.8:chr1:-|396:114:306|noncoding|ATG	Dbi-noncoding3	-0.467575432	0.002166221	representative
ENSMUST00000237172.2:chr19:-|3791:1768:3079|noncoding|CTG	Npas4-noncoding69	10.41147193	0.002166544
ENSMUST00000128408.8:chr1:-|396:117:306|noncoding|CTG	Dbi-noncoding4	-0.46752612	0.002181935
ENSMUST00000222513.2:chr12:-|719:566:632|noncoding|CTG	Ckb-noncoding3	0.628704342	0.002201153
ENSMUST00000222705.2:chr12:-|2839:1007:1073|noncoding|CTG	Ckb-noncoding4	0.628704342	0.002201153
ENSMUST00000208230.2:chr7:-|3629:512:758|noncoding|GTG	Fosb-noncoding46	10.107389	0.00221746
ENSMUST00000203768.3:chr6:+|2386:1011:1620|noncoding|ATG	Syn2-noncoding5	-0.43764687	0.002225755
ENSMUST00000204617.3:chr6:+|3257:414:1023|noncoding|ATG	Syn2-noncoding6	-0.43764687	0.002225755
ENSMUST00000131854.2:chr1:-|517:317:461|noncoding|CTG	Atf3-noncoding13	4.842708783	0.002264995
ENSMUST00000203768.3:chr6:+|2386:981:1620|noncoding|GTG	Syn2-noncoding7	-0.427708935	0.002304066
ENSMUST00000204617.3:chr6:+|3257:384:1023|noncoding|GTG	Syn2-noncoding8	-0.427708935	0.002304066
ENSMUST00000234331.2:chr17:-|2554:414:1596|noncoding|ATG	Sik1-noncoding21	5.472853933	0.002309729
ENSMUST00000151431.2:chr11:+|1550:109:688|noncoding|TTG	Wdr92-noncoding3	-0.574511259	0.002316664
ENSMUST00000208230.2:chr7:-|3629:296:416|noncoding|CTG	Fosb-noncoding47	8.52355711	0.002317338
ENSMUST00000237172.2:chr19:-|3791:1816:3079|noncoding|GTG	Npas4-noncoding70	10.34590645	0.002373214
ENSMUST00000237172.2:chr19:-|3791:493:838|noncoding|TTG	Npas4-noncoding71	9.283980624	0.002376107
ENSMUST00000234331.2:chr17:-|2554:429:1596|noncoding|ATG	Sik1-noncoding22	5.460971846	0.002387266
ENSMUST00000219449.2:chr10:+|667:477:555|noncoding|GTG	Gadd45b-noncoding23	2.622416997	0.002407617
ENSMUST00000128408.8:chr1:-|396:225:306|noncoding|CTG	Dbi-noncoding5	-0.685888252	0.002456573
ENSMUST00000203768.3:chr6:+|2386:960:1620|noncoding|ACG	Syn2-noncoding9	-0.423548986	0.002465796
ENSMUST00000204617.3:chr6:+|3257:363:1023|noncoding|ACG	Syn2-noncoding10	-0.423548986	0.002465796
ENSMUST00000131854.2:chr1:-|517:347:461|noncoding|ATG	Atf3-noncoding14	4.839177131	0.002477103
ENSMUST00000139623.2:chr11:-|874:590:770|noncoding|ACG	H3f3b-noncoding32	0.702406128	0.002477103
ENSMUST00000154425.2:chr11:+|791:182:548|noncoding|TTG	Ppp3r1-noncoding3	-0.582832731	0.002512399
ENSMUST00000163489.2:chr17:+|1374:695:1148|noncoding|GTG	Pla2g7-noncoding18	-0.616343366	0.00253134
ENSMUST00000237172.2:chr19:-|3791:489:864|noncoding|CTG	Npas4-noncoding72	9.429241624	0.002543221
ENSMUST00000149691.2:chr2:-|758:372:426|noncoding|TTG	Cst3-noncoding10	-0.393948605	0.002558581
ENSMUST00000201837.2:chr5:+|1582:291:690|noncoding|GTG	Rasl11b-noncoding3	0.944840143	0.002570653
ENSMUST00000113837.9:chr19:-|3476:978:1896|noncoding|CTG	Grk2-noncoding12	-1.275117227	0.002590446
ENSMUST00000142332.2:chr4:+|5052:3359:3872|noncoding|CTG	Dnajb5-noncoding56	0.908784133	0.002594794
ENSMUST00000237172.2:chr19:-|3791:1858:3079|noncoding|CTG	Npas4-noncoding73	10.34426842	0.002597815
ENSMUST00000145086.8:chr2:+|807:40:109|noncoding|CTG	Map1lc3a-noncoding3	1.382475552	0.002645658
ENSMUST00000127999.2:chr15:-|3038:947:1067|noncoding|GTG	Cox6c-noncoding1	0.47346951	0.002650077
ENSMUST00000234331.2:chr17:-|2554:618:1596|noncoding|ATG	Sik1-noncoding23	5.428997631	0.002650862
ENSMUST00000208230.2:chr7:-|3629:3370:3514|noncoding|CTG	Fosb-noncoding48	8.044786543	0.002660399	representative
ENSMUST00000237172.2:chr19:-|3791:1873:3079|noncoding|CTG	Npas4-noncoding74	10.33780344	0.002660438
ENSMUST00000208230.2:chr7:-|3629:560:758|noncoding|TTG	Fosb-noncoding49	9.950285047	0.002667443
ENSMUST00000113837.9:chr19:-|3476:930:1896|noncoding|ATG	Grk2-noncoding13	-1.260985537	0.002734171
ENSMUST00000140423.2:chr6:-|1656:85:214|noncoding|GTG	Grcc10-noncoding1	0.757021602	0.002753484
ENSMUST00000135195.2:chr10:+|644:47:515|noncoding|CTG	Sgk1-noncoding12	0.872774054	0.002779039
ENSMUST00000127652.2:chr4:+|1332:115:862|noncoding|CTG	Tmem59-noncoding1	-0.545290198	0.002801196
ENSMUST00000167386.8:chr5:-|894:661:700|noncoding|ACG	Actb-noncoding16	0.532238952	0.002801196
ENSMUST00000203768.3:chr6:+|2386:978:1620|noncoding|GTG	Syn2-noncoding11	-0.423721564	0.002805653
ENSMUST00000204617.3:chr6:+|3257:381:1023|noncoding|GTG	Syn2-noncoding12	-0.423721564	0.002805653
ENSMUST00000237172.2:chr19:-|3791:2260:3079|noncoding|CTG	Npas4-noncoding75	9.769778201	0.002808723
ENSMUST00000139623.2:chr11:-|874:207:279|noncoding|CTG	H3f3b-noncoding33	1.067792769	0.002824449
ENSMUST00000237172.2:chr19:-|3791:1927:3079|noncoding|TTG	Npas4-noncoding76	10.27887181	0.002845495
ENSMUST00000208230.2:chr7:-|3629:305:416|noncoding|ACG	Fosb-noncoding50	8.359801926	0.002846276
ENSMUST00000237172.2:chr19:-|3791:1915:3079|noncoding|CTG	Npas4-noncoding77	10.30643287	0.002854051
ENSMUST00000237172.2:chr19:-|3791:1930:3079|noncoding|GTG	Npas4-noncoding78	10.27773306	0.002862784
ENSMUST00000128889.2:chr14:+|478:98:452|noncoding|ATG	Tpt1-noncoding5	0.699719102	0.002864774	representative
ENSMUST00000113837.9:chr19:-|3476:984:1896|noncoding|CTG	Grk2-noncoding14	-1.271740747	0.002867144
ENSMUST00000208230.2:chr7:-|3629:431:758|noncoding|TTG	Fosb-noncoding51	10.25801009	0.002873544
ENSMUST00000217913.2:chr10:-|436:10:112|noncoding|GTG	Myl6-noncoding1	-0.690442417	0.002873738
ENSMUST00000218170.2:chr10:-|824:229:331|noncoding|GTG	Myl6-noncoding2	-0.690442417	0.002873738
ENSMUST00000219554.2:chr10:-|790:195:297|noncoding|GTG	Myl6-noncoding3	-0.690442417	0.002873738
ENSMUST00000136667.2:chr5:+|481:112:328|noncoding|TTG	Ywhah-noncoding3	-0.581010931	0.002884595
ENSMUST00000138261.2:chr5:+|904:540:756|noncoding|TTG	Ywhah-noncoding4	-0.581010931	0.002884595
ENSMUST00000164765.2:chr5:-|863:66:177|noncoding|CTG	Actb-noncoding17	0.490833526	0.002898586
ENSMUST00000149780.2:chr11:+|676:133:232|noncoding|CTG	Vamp2-noncoding1	0.568105656	0.002925354
ENSMUST00000203768.3:chr6:+|2386:954:1620|noncoding|ATG	Syn2-noncoding13	-0.41598645	0.002926864
ENSMUST00000204617.3:chr6:+|3257:357:1023|noncoding|ATG	Syn2-noncoding14	-0.41598645	0.002926864
ENSMUST00000128889.2:chr14:+|478:41:452|noncoding|CTG	Tpt1-noncoding6	0.69516096	0.002934934
ENSMUST00000237172.2:chr19:-|3791:156:864|noncoding|ATG	Npas4-noncoding79	10.53171493	0.0029485	representative
ENSMUST00000208230.2:chr7:-|3629:233:416|noncoding|CTG	Fosb-noncoding52	8.866967035	0.002970225
ENSMUST00000203768.3:chr6:+|2386:1062:1620|noncoding|GTG	Syn2-noncoding15	-0.441534839	0.002981692
ENSMUST00000204617.3:chr6:+|3257:465:1023|noncoding|GTG	Syn2-noncoding16	-0.441534839	0.002981692
ENSMUST00000208230.2:chr7:-|3629:308:416|noncoding|CTG	Fosb-noncoding53	8.355681283	0.00298486
ENSMUST00000213678.2:chr9:+|1818:211:298|noncoding|GTG	Cox5a-noncoding2	-1.026842723	0.003034758
ENSMUST00000237172.2:chr19:-|3791:2059:3079|noncoding|GTG	Npas4-noncoding80	10.11085129	0.003059595
ENSMUST00000195034.2:chr14:-|4529:3866:3986|noncoding|TTG	Pcdh8-noncoding202	2.584631177	0.003078414
ENSMUST00000204550.2:chr6:+|2620:1811:2288|noncoding|TTG	Bhlhe40-noncoding17	1.017045449	0.003080577
ENSMUST00000141013.8:chr4:+|808:288:636|noncoding|CTG	Tmem59-noncoding2	-0.764580562	0.003110393
ENSMUST00000197477.5:chr7:-|1793:319:1462|noncoding|TTG	Nop53-noncoding1	0.989216502	0.00312331
ENSMUST00000198688.5:chr7:-|1455:265:1411|noncoding|TTG	Nop53-noncoding2	0.989216502	0.00312331
ENSMUST00000237172.2:chr19:-|3791:2077:3079|noncoding|TTG	Npas4-noncoding81	10.10087404	0.003146068
ENSMUST00000134311.2:chr12:+|631:191:221|noncoding|CTG	Fos-noncoding43	9.367259089	0.003167241
ENSMUST00000136122.8:chr12:+|795:411:441|noncoding|CTG	Fos-noncoding44	9.367259089	0.003167241
ENSMUST00000140525.8:chr12:+|834:272:302|noncoding|CTG	Fos-noncoding45	9.367259089	0.003167241
ENSMUST00000126560.2:chr10:+|688:136:499|noncoding|ATG	Sgk1-noncoding13	1.31650213	0.003189339
ENSMUST00000199306.2:chr5:-|922:338:812|noncoding|CTG	Vps37b-noncoding11	1.859218469	0.003295997
ENSMUST00000131854.2:chr1:-|517:356:461|noncoding|CTG	Atf3-noncoding15	4.810724382	0.003318622
ENSMUST00000113837.9:chr19:-|3476:939:1896|noncoding|CTG	Grk2-noncoding15	-1.287419915	0.003323558
ENSMUST00000197477.5:chr7:-|1793:274:1462|noncoding|GTG	Nop53-noncoding3	0.984564282	0.003369531
ENSMUST00000198688.5:chr7:-|1455:220:1411|noncoding|GTG	Nop53-noncoding4	0.984564282	0.003369531
ENSMUST00000208230.2:chr7:-|3629:384:558|noncoding|CTG	Fosb-noncoding54	8.513256252	0.003384133
ENSMUST00000141406.8:chr11:-|864:139:451|noncoding|GTG	Actg1-noncoding4	0.758783206	0.003465799
ENSMUST00000141406.8:chr11:-|864:97:451|noncoding|ATG	Actg1-noncoding5	0.758783206	0.003465799
ENSMUST00000156343.2:chr11:-|807:113:470|noncoding|ATG	Actg1-noncoding6	0.758783206	0.003465799	representative
ENSMUST00000156343.2:chr11:-|807:155:470|noncoding|GTG	Actg1-noncoding7	0.758783206	0.003465799
ENSMUST00000183995.2:chr5:+|334:80:287|noncoding|CTG	Rasl11b-noncoding4	1.804038037	0.003495657
ENSMUST00000231153.2:chr15:+|893:8:302|noncoding|CTG	Nr4a1-noncoding1	9.672697393	0.003542574	representative
ENSMUST00000237172.2:chr19:-|3791:2011:3079|noncoding|TTG	Npas4-noncoding82	10.16095184	0.003552911
ENSMUST00000133789.2:chr4:+|478:192:474|noncoding|CTG	Eno1-noncoding25	-0.45253828	0.00357039
ENSMUST00000151431.2:chr11:+|1550:133:688|noncoding|CTG	Wdr92-noncoding4	-0.555150827	0.003586754
ENSMUST00000121430.2:chr4:+|1128:35:107|noncoding|ATG	Gm12715-noncoding3	0.569397124	0.003598216
ENSMUST00000203177.2:chr6:-|1407:149:545|noncoding|GTG	Snca-noncoding1	-0.582485877	0.003600449
ENSMUST00000113837.9:chr19:-|3476:960:1896|noncoding|ATG	Grk2-noncoding16	-1.279909598	0.003616446
ENSMUST00000237172.2:chr19:-|3791:264:864|noncoding|CTG	Npas4-noncoding83	10.26962909	0.003637808
ENSMUST00000151431.2:chr11:+|1550:91:688|noncoding|TTG	Wdr92-noncoding5	-0.559995963	0.003662423
ENSMUST00000218813.2:chr10:-|3040:308:554|noncoding|CTG	Myl6-noncoding4	-0.714820245	0.003663547	representative
ENSMUST00000231153.2:chr15:+|893:176:302|noncoding|CTG	Nr4a1-noncoding2	8.063428608	0.003663547
ENSMUST00000237172.2:chr19:-|3791:2134:3079|noncoding|TTG	Npas4-noncoding84	10.03250747	0.003690943
ENSMUST00000133789.2:chr4:+|478:144:474|noncoding|CTG	Eno1-noncoding26	-0.447871545	0.003730365
ENSMUST00000133789.2:chr4:+|478:156:474|noncoding|TTG	Eno1-noncoding27	-0.447871545	0.003730365
ENSMUST00000203768.3:chr6:+|2386:1089:1620|noncoding|ACG	Syn2-noncoding17	-0.460290513	0.003731836
ENSMUST00000204617.3:chr6:+|3257:492:1023|noncoding|ACG	Syn2-noncoding18	-0.460290513	0.003731836
ENSMUST00000237172.2:chr19:-|3791:2170:3079|noncoding|TTG	Npas4-noncoding85	10.02113623	0.003733451
ENSMUST00000164765.2:chr5:-|863:84:177|noncoding|ACG	Actb-noncoding18	0.542165811	0.003789353
ENSMUST00000220442.2:chr10:+|2720:12:1692|noncoding|CTG	Fam13c-noncoding25	0.985030804	0.003813898
ENSMUST00000154425.2:chr11:+|791:206:548|noncoding|CTG	Ppp3r1-noncoding4	-0.563340899	0.003857677
ENSMUST00000208230.2:chr7:-|3629:248:416|noncoding|CTG	Fosb-noncoding55	8.806215426	0.003859831
ENSMUST00000231153.2:chr15:+|893:11:302|noncoding|TTG	Nr4a1-noncoding3	9.639828292	0.003892786
ENSMUST00000142332.2:chr4:+|5052:341:518|noncoding|GTG	Dnajb5-noncoding57	2.024314932	0.003897422
ENSMUST00000153807.2:chr4:+|666:252:429|noncoding|GTG	Dnajb5-noncoding58	2.024314932	0.003897422
ENSMUST00000231153.2:chr15:+|893:21:258|noncoding|CTG	Nr4a1-noncoding4	9.617880903	0.00390067
ENSMUST00000154425.2:chr11:+|791:164:548|noncoding|TTG	Ppp3r1-noncoding5	-0.567572612	0.003900792
ENSMUST00000237172.2:chr19:-|3791:240:864|noncoding|TTG	Npas4-noncoding86	10.39182327	0.00392414
ENSMUST00000234331.2:chr17:-|2554:675:1596|noncoding|CTG	Sik1-noncoding24	5.383193681	0.003953023
ENSMUST00000151431.2:chr11:+|1550:28:688|noncoding|ATG	Wdr92-noncoding6	-0.584161589	0.003961279	representative
ENSMUST00000237172.2:chr19:-|3791:2044:3079|noncoding|CTG	Npas4-noncoding87	10.11695904	0.00399487
ENSMUST00000234331.2:chr17:-|2554:123:1596|noncoding|GTG	Sik1-noncoding25	5.646729275	0.00400236
ENSMUST00000237172.2:chr19:-|3791:273:864|noncoding|CTG	Npas4-noncoding88	10.23839406	0.004012462
ENSMUST00000219449.2:chr10:+|667:483:555|noncoding|GTG	Gadd45b-noncoding24	2.559309997	0.004019641
ENSMUST00000133789.2:chr4:+|478:216:474|noncoding|CTG	Eno1-noncoding28	-0.450935339	0.00403686
ENSMUST00000208230.2:chr7:-|3629:223:484|noncoding|CTG	Fosb-noncoding56	9.104868551	0.00403886
ENSMUST00000122919.8:chr3:-|4134:210:609|noncoding|CTG	Ccnl1-noncoding14	3.672443782	0.004048146
ENSMUST00000219514.2:chr10:+|4820:465:1173|noncoding|ACG	Fam13c-noncoding26	1.955979693	0.00406452
ENSMUST00000220159.2:chr10:+|3464:520:1228|noncoding|ACG	Fam13c-noncoding27	1.955979693	0.00406452
ENSMUST00000219514.2:chr10:+|4820:468:1173|noncoding|GTG	Fam13c-noncoding28	1.952869455	0.004089518
ENSMUST00000220159.2:chr10:+|3464:523:1228|noncoding|GTG	Fam13c-noncoding29	1.952869455	0.004089518
ENSMUST00000145466.2:chr2:+|720:40:466|noncoding|ACG	Hspa5-noncoding1	0.448267219	0.004094307
ENSMUST00000234331.2:chr17:-|2554:681:1596|noncoding|ACG	Sik1-noncoding26	5.422189833	0.004130649
ENSMUST00000237172.2:chr19:-|3791:2326:3079|noncoding|CTG	Npas4-noncoding89	9.744719059	0.004163251
ENSMUST00000231153.2:chr15:+|893:29:302|noncoding|CTG	Nr4a1-noncoding5	9.613593067	0.004164789
ENSMUST00000237172.2:chr19:-|3791:282:864|noncoding|ATG	Npas4-noncoding90	10.21602144	0.00416985
ENSMUST00000154596.2:chr2:+|826:60:396|noncoding|CTG	Map1lc3a-noncoding4	0.513216156	0.00421749	representative
ENSMUST00000122919.8:chr3:-|4134:225:609|noncoding|CTG	Ccnl1-noncoding15	3.66567077	0.004312894
ENSMUST00000142332.2:chr4:+|5052:3455:3872|noncoding|CTG	Dnajb5-noncoding59	0.898107299	0.00434494
ENSMUST00000208230.2:chr7:-|3629:284:416|noncoding|TTG	Fosb-noncoding57	8.721795242	0.00436494
ENSMUST00000237172.2:chr19:-|3791:2293:3079|noncoding|CTG	Npas4-noncoding91	9.796094986	0.00436494
ENSMUST00000122919.8:chr3:-|4134:261:609|noncoding|CTG	Ccnl1-noncoding16	3.687770745	0.004370101
ENSMUST00000149559.2:chr11:+|918:590:701|noncoding|CTG	Vamp2-noncoding2	0.530335519	0.004375498
ENSMUST00000208230.2:chr7:-|3629:582:744|noncoding|GTG	Fosb-noncoding58	9.530795164	0.004436712
ENSMUST00000165629.2:chr5:-|861:44:158|noncoding|CTG	Actb-noncoding19	0.482805607	0.004459088
ENSMUST00000167386.8:chr5:-|894:97:211|noncoding|CTG	Actb-noncoding20	0.482805607	0.004459088
ENSMUST00000172442.2:chr10:-|4039:88:391|noncoding|TTG	Slc25a3-noncoding3	0.698659715	0.004465487
ENSMUST00000208230.2:chr7:-|3629:290:416|noncoding|CTG	Fosb-noncoding59	8.586095166	0.00448701
ENSMUST00000202169.2:chr5:+|1707:229:553|noncoding|TTG	Fosl2-noncoding52	5.552810112	0.004549453
ENSMUST00000202169.2:chr5:+|1707:241:553|noncoding|CTG	Fosl2-noncoding53	5.552810112	0.004549453
ENSMUST00000202169.2:chr5:+|1707:271:553|noncoding|TTG	Fosl2-noncoding54	5.552810112	0.004549453
ENSMUST00000203768.3:chr6:+|2386:1065:1620|noncoding|GTG	Syn2-noncoding19	-0.438920622	0.004555951
ENSMUST00000204617.3:chr6:+|3257:468:1023|noncoding|GTG	Syn2-noncoding20	-0.438920622	0.004555951
ENSMUST00000203768.3:chr6:+|2386:1026:1620|noncoding|GTG	Syn2-noncoding21	-0.426179404	0.004573255
ENSMUST00000204617.3:chr6:+|3257:429:1023|noncoding|GTG	Syn2-noncoding22	-0.426179404	0.004573255
ENSMUST00000138474.2:chr16:-|737:160:604|noncoding|GTG	Adamts1-noncoding7	1.413536565	0.004574108
ENSMUST00000220218.2:chr10:+|876:314:377|noncoding|CTG	Dusp6-noncoding19	3.464612615	0.004601725
ENSMUST00000154186.2:chr4:+|895:465:765|noncoding|ACG	Nr4a3-noncoding46	5.199386573	0.004618367
ENSMUST00000204550.2:chr6:+|2620:1925:2288|noncoding|ATG	Bhlhe40-noncoding18	1.153677827	0.004623929
ENSMUST00000237172.2:chr19:-|3791:2236:3079|noncoding|CTG	Npas4-noncoding92	9.885122392	0.00463666
ENSMUST00000201347.4:chr5:+|2442:1263:1371|noncoding|ACG	Mapre3-noncoding1	1.172638627	0.004675898
ENSMUST00000202025.2:chr5:+|488:113:221|noncoding|ACG	Mapre3-noncoding2	1.172638627	0.004675898
ENSMUST00000163489.2:chr17:+|1374:866:1148|noncoding|ATG	Pla2g7-noncoding19	-0.669256761	0.004683079
ENSMUST00000237172.2:chr19:-|3791:234:864|noncoding|CTG	Npas4-noncoding93	10.46315925	0.004749482
ENSMUST00000237172.2:chr19:-|3791:231:864|noncoding|CTG	Npas4-noncoding94	10.46676088	0.004758991
ENSMUST00000121430.2:chr4:+|1128:62:107|noncoding|TTG	Gm12715-noncoding4	0.589694757	0.004833137
ENSMUST00000155627.2:chr2:-|3437:595:823|noncoding|CTG	Grin1-noncoding1	0.84840228	0.004855333
ENSMUST00000160676.2:chr3:-|439:134:440|noncoding|GTG	Gm6485-noncoding2	0.602512412	0.004875003
ENSMUST00000160676.2:chr3:-|439:167:440|noncoding|GTG	Gm6485-noncoding3	0.602512412	0.004875003
ENSMUST00000160676.2:chr3:-|439:173:440|noncoding|CTG	Gm6485-noncoding4	0.602512412	0.004875003
ENSMUST00000160676.2:chr3:-|439:200:440|noncoding|TTG	Gm6485-noncoding5	0.602512412	0.004875003
ENSMUST00000160676.2:chr3:-|439:209:440|noncoding|CTG	Gm6485-noncoding6	0.602512412	0.004875003
ENSMUST00000160676.2:chr3:-|439:224:440|noncoding|CTG	Gm6485-noncoding7	0.602512412	0.004875003
ENSMUST00000163489.2:chr17:+|1374:875:1148|noncoding|CTG	Pla2g7-noncoding20	-0.67430572	0.004883954
ENSMUST00000120233.2:chrX:-|2406:151:2407|noncoding|TTG	Vcp-rs-noncoding1	-0.435692678	0.004920078
ENSMUST00000151431.2:chr11:+|1550:22:688|noncoding|TTG	Wdr92-noncoding7	-0.591209253	0.004922771
ENSMUST00000219514.2:chr10:+|4820:276:1173|noncoding|GTG	Fam13c-noncoding30	1.60590433	0.004985937
ENSMUST00000219514.2:chr10:+|4820:279:1173|noncoding|CTG	Fam13c-noncoding31	1.60590433	0.004985937
ENSMUST00000219514.2:chr10:+|4820:291:1173|noncoding|ATG	Fam13c-noncoding32	1.60590433	0.004985937	representative
ENSMUST00000220159.2:chr10:+|3464:331:1228|noncoding|GTG	Fam13c-noncoding33	1.60590433	0.004985937
ENSMUST00000220159.2:chr10:+|3464:334:1228|noncoding|CTG	Fam13c-noncoding34	1.60590433	0.004985937
ENSMUST00000220159.2:chr10:+|3464:346:1228|noncoding|ATG	Fam13c-noncoding35	1.60590433	0.004985937
ENSMUST00000208230.2:chr7:-|3629:265:484|noncoding|TTG	Fosb-noncoding60	9.016889758	0.004986688
ENSMUST00000231153.2:chr15:+|893:50:302|noncoding|CTG	Nr4a1-noncoding6	9.494295559	0.005015815
ENSMUST00000165629.2:chr5:-|861:62:158|noncoding|ACG	Actb-noncoding21	0.530896369	0.005038276
ENSMUST00000167386.8:chr5:-|894:115:211|noncoding|ACG	Actb-noncoding22	0.530896369	0.005038276
ENSMUST00000121430.2:chr4:+|1128:65:107|noncoding|CTG	Gm12715-noncoding5	0.644279506	0.005097842
ENSMUST00000120233.2:chrX:-|2406:112:2407|noncoding|GTG	Vcp-rs-noncoding2	-0.417912028	0.005101908
ENSMUST00000129516.2:chrX:+|614:83:224|noncoding|CTG	Emd-noncoding9	1.974123415	0.005120363
ENSMUST00000120233.2:chrX:-|2406:145:2407|noncoding|CTG	Vcp-rs-noncoding3	-0.429241942	0.005214808
ENSMUST00000227912.2:chr15:+|4485:353:1118|noncoding|GTG	Zfp622-noncoding22	1.301967427	0.005270792
ENSMUST00000120233.2:chrX:-|2406:115:2407|noncoding|GTG	Vcp-rs-noncoding4	-0.429281956	0.005282103
ENSMUST00000126560.2:chr10:+|688:142:499|noncoding|CTG	Sgk1-noncoding14	1.272380339	0.005288871
ENSMUST00000231153.2:chr15:+|893:101:302|noncoding|CTG	Nr4a1-noncoding7	8.925740749	0.00531185
ENSMUST00000231153.2:chr15:+|893:123:258|noncoding|GTG	Nr4a1-noncoding8	8.569588287	0.005321655
ENSMUST00000231153.2:chr15:+|893:116:302|noncoding|CTG	Nr4a1-noncoding9	8.680768667	0.005334365
ENSMUST00000136680.2:chr3:+|7263:2431:3760|noncoding|GTG	Etv3-noncoding1	1.446347447	0.005384056
ENSMUST00000126178.2:chr17:-|2313:220:361|noncoding|GTG	Dusp1-noncoding94	5.174581179	0.005390599
ENSMUST00000136680.2:chr3:+|7263:2080:3760|noncoding|TTG	Etv3-noncoding2	1.343946318	0.005391293
ENSMUST00000136680.2:chr3:+|7263:2125:3760|noncoding|GTG	Etv3-noncoding3	1.343946318	0.005391293
ENSMUST00000136680.2:chr3:+|7263:2128:3760|noncoding|CTG	Etv3-noncoding4	1.343946318	0.005391293
ENSMUST00000136680.2:chr3:+|7263:2152:3760|noncoding|GTG	Etv3-noncoding5	1.343946318	0.005391293
ENSMUST00000136680.2:chr3:+|7263:2191:3760|noncoding|GTG	Etv3-noncoding6	1.343946318	0.005391293
ENSMUST00000136680.2:chr3:+|7263:2197:3760|noncoding|GTG	Etv3-noncoding7	1.343946318	0.005391293
ENSMUST00000136680.2:chr3:+|7263:2206:3760|noncoding|CTG	Etv3-noncoding8	1.343946318	0.005391293
ENSMUST00000136680.2:chr3:+|7263:2215:3760|noncoding|TTG	Etv3-noncoding9	1.343946318	0.005391293
ENSMUST00000120233.2:chrX:-|2406:121:2407|noncoding|TTG	Vcp-rs-noncoding5	-0.428773836	0.005464133
ENSMUST00000120233.2:chrX:-|2406:136:2407|noncoding|ATG	Vcp-rs-noncoding6	-0.428773836	0.005464133	representative
ENSMUST00000122919.8:chr3:-|4134:237:609|noncoding|GTG	Ccnl1-noncoding17	3.640769965	0.005485918
ENSMUST00000148605.2:chr4:+|562:166:289|noncoding|TTG	Eno1-noncoding29	-1.053609083	0.005497611
ENSMUST00000164765.2:chr5:-|863:71:239|noncoding|CTG	Actb-noncoding23	0.511196801	0.005497735
ENSMUST00000231153.2:chr15:+|893:129:258|noncoding|GTG	Nr4a1-noncoding10	8.568797061	0.005581368
ENSMUST00000203177.2:chr6:-|1407:91:235|noncoding|TTG	Snca-noncoding2	-0.81832723	0.005592623
ENSMUST00000237172.2:chr19:-|3791:2389:3079|noncoding|TTG	Npas4-noncoding95	9.626606993	0.005607539
ENSMUST00000170752.2:chr12:-|2303:55:187|noncoding|ACG	Ifrd1-noncoding2	1.577358044	0.005619937
ENSMUST00000171553.2:chr12:-|606:19:151|noncoding|ACG	Ifrd1-noncoding3	1.577358044	0.005619937	representative
ENSMUST00000231153.2:chr15:+|893:138:258|noncoding|GTG	Nr4a1-noncoding11	8.483672641	0.005637291
ENSMUST00000231153.2:chr15:+|893:135:258|noncoding|TTG	Nr4a1-noncoding12	8.528611095	0.005654461
ENSMUST00000231153.2:chr15:+|893:72:258|noncoding|GTG	Nr4a1-noncoding13	9.015067551	0.005701063
ENSMUST00000231153.2:chr15:+|893:147:258|noncoding|TTG	Nr4a1-noncoding14	8.358023329	0.005715736
ENSMUST00000151981.3:chr2:-|2849:166:622|noncoding|GTG	Psmb7-noncoding1	-0.581505192	0.005741371
ENSMUST00000204550.2:chr6:+|2620:1796:2288|noncoding|TTG	Bhlhe40-noncoding19	0.997395615	0.005759021
ENSMUST00000136680.2:chr3:+|7263:2350:3760|noncoding|CTG	Etv3-noncoding10	1.372986794	0.005850115
ENSMUST00000204550.2:chr6:+|2620:1862:2288|noncoding|GTG	Bhlhe40-noncoding20	1.065004783	0.005875486
ENSMUST00000208230.2:chr7:-|3629:600:744|noncoding|CTG	Fosb-noncoding61	9.317587126	0.005928144
ENSMUST00000203177.2:chr6:-|1407:73:235|noncoding|CTG	Snca-noncoding3	-0.810641013	0.005948351
ENSMUST00000203177.2:chr6:-|1407:79:235|noncoding|TTG	Snca-noncoding4	-0.810641013	0.005948351
ENSMUST00000136680.2:chr3:+|7263:2341:3760|noncoding|CTG	Etv3-noncoding11	1.368552648	0.005954916
ENSMUST00000136680.2:chr3:+|7263:2347:3760|noncoding|CTG	Etv3-noncoding12	1.368552648	0.005954916
ENSMUST00000201837.2:chr5:+|1582:234:690|noncoding|TTG	Rasl11b-noncoding5	0.830380044	0.005969164
ENSMUST00000201837.2:chr5:+|1582:252:690|noncoding|TTG	Rasl11b-noncoding6	0.864972555	0.005976772
ENSMUST00000154596.2:chr2:+|826:87:396|noncoding|GTG	Map1lc3a-noncoding5	0.513229237	0.005992012
ENSMUST00000120233.2:chrX:-|2406:802:2407|noncoding|CTG	Vcp-rs-noncoding7	-0.479282382	0.00600101
ENSMUST00000124179.2:chr10:+|750:352:592|noncoding|GTG	Midn-noncoding17	1.585582629	0.006007881
ENSMUST00000237172.2:chr19:-|3791:339:864|noncoding|TTG	Npas4-noncoding96	9.865612952	0.006008753
ENSMUST00000219514.2:chr10:+|4820:555:1173|noncoding|TTG	Fam13c-noncoding36	1.987409787	0.006041728
ENSMUST00000219514.2:chr10:+|4820:558:1173|noncoding|CTG	Fam13c-noncoding37	1.987409787	0.006041728
ENSMUST00000220159.2:chr10:+|3464:610:1228|noncoding|TTG	Fam13c-noncoding38	1.987409787	0.006041728
ENSMUST00000220159.2:chr10:+|3464:613:1228|noncoding|CTG	Fam13c-noncoding39	1.987409787	0.006041728
ENSMUST00000172442.2:chr10:-|4039:112:391|noncoding|ATG	Slc25a3-noncoding4	0.688335171	0.006078593	representative
ENSMUST00000120233.2:chrX:-|2406:172:2407|noncoding|TTG	Vcp-rs-noncoding8	-0.434186931	0.006097029
ENSMUST00000140423.2:chr6:-|1656:19:214|noncoding|GTG	Grcc10-noncoding2	0.674377618	0.006132724
ENSMUST00000140423.2:chr6:-|1656:28:214|noncoding|GTG	Grcc10-noncoding3	0.674377618	0.006132724
ENSMUST00000146595.8:chr7:-|3539:1483:1678|noncoding|CTG	Atp1a3-noncoding1	-0.648685393	0.006163148
ENSMUST00000197477.5:chr7:-|1793:241:1462|noncoding|TTG	Nop53-noncoding5	0.936322848	0.006211246
ENSMUST00000198688.5:chr7:-|1455:187:1411|noncoding|TTG	Nop53-noncoding6	0.936322848	0.006211246
ENSMUST00000231153.2:chr15:+|893:185:302|noncoding|TTG	Nr4a1-noncoding15	7.717098435	0.006329229
ENSMUST00000219514.2:chr10:+|4820:585:1173|noncoding|CTG	Fam13c-noncoding40	1.96749968	0.006348917
ENSMUST00000220159.2:chr10:+|3464:640:1228|noncoding|CTG	Fam13c-noncoding41	1.96749968	0.006348917
ENSMUST00000197477.5:chr7:-|1793:238:1462|noncoding|TTG	Nop53-noncoding7	0.940175243	0.006395441	representative
ENSMUST00000198688.5:chr7:-|1455:184:1411|noncoding|TTG	Nop53-noncoding8	0.940175243	0.006395441	representative
ENSMUST00000142332.2:chr4:+|5052:3434:3872|noncoding|GTG	Dnajb5-noncoding60	0.90642241	0.006401682
ENSMUST00000120233.2:chrX:-|2406:823:2407|noncoding|ATG	Vcp-rs-noncoding9	-0.479917845	0.00640916
ENSMUST00000126178.2:chr17:-|2313:455:776|noncoding|CTG	Dusp1-noncoding95	4.566773496	0.006448918
ENSMUST00000232275.2:chr16:-|1102:25:175|noncoding|ATG	Gm16385-noncoding1	1.056748528	0.006473239	representative
ENSMUST00000140165.2:chr2:-|1099:668:791|noncoding|TTG	Nr4a2-noncoding19	8.429487891	0.006511447
ENSMUST00000204550.2:chr6:+|2620:1967:2288|noncoding|CTG	Bhlhe40-noncoding21	1.174712329	0.006512687
ENSMUST00000120233.2:chrX:-|2406:1639:2407|noncoding|CTG	Vcp-rs-noncoding10	-0.512316873	0.006528385
ENSMUST00000208230.2:chr7:-|3629:602:758|noncoding|GTG	Fosb-noncoding62	9.312712258	0.00655357
ENSMUST00000145466.2:chr2:+|720:52:466|noncoding|GTG	Hspa5-noncoding2	0.438643401	0.006587234
ENSMUST00000220218.2:chr10:+|876:326:377|noncoding|ACG	Dusp6-noncoding20	3.495698952	0.006610741
ENSMUST00000133789.2:chr4:+|478:231:474|noncoding|TTG	Eno1-noncoding30	-0.472859257	0.006625056
ENSMUST00000231153.2:chr15:+|893:158:302|noncoding|CTG	Nr4a1-noncoding16	8.309791706	0.006681545
ENSMUST00000219514.2:chr10:+|4820:631:907|noncoding|ACG	Fam13c-noncoding42	3.345160307	0.006711931
ENSMUST00000220159.2:chr10:+|3464:686:962|noncoding|ACG	Fam13c-noncoding43	3.345160307	0.006711931
ENSMUST00000220442.2:chr10:+|2720:757:1033|noncoding|ACG	Fam13c-noncoding44	3.345160307	0.006711931
ENSMUST00000144868.2:chr11:-|449:78:210|noncoding|ATG	Actg1-noncoding8	0.625255216	0.006752088
ENSMUST00000140423.2:chr6:-|1656:61:214|noncoding|GTG	Grcc10-noncoding4	0.704284681	0.006835029
ENSMUST00000219514.2:chr10:+|4820:261:1173|noncoding|CTG	Fam13c-noncoding45	1.57471072	0.006835029
ENSMUST00000220159.2:chr10:+|3464:316:1228|noncoding|CTG	Fam13c-noncoding46	1.57471072	0.006835029
ENSMUST00000152728.2:chr11:+|702:67:322|noncoding|CTG	Rab1a-noncoding1	-0.764695161	0.006842729
ENSMUST00000217598.2:chr9:+|4569:193:1177|noncoding|TTG	Septin7-noncoding1	-0.548886675	0.006904415
ENSMUST00000127999.2:chr15:-|3038:952:1087|noncoding|CTG	Cox6c-noncoding2	0.469229434	0.00694854
ENSMUST00000127652.2:chr4:+|1332:136:862|noncoding|GTG	Tmem59-noncoding3	-0.510398375	0.007001441
ENSMUST00000219514.2:chr10:+|4820:267:1173|noncoding|GTG	Fam13c-noncoding47	1.584682335	0.007039952
ENSMUST00000220159.2:chr10:+|3464:322:1228|noncoding|GTG	Fam13c-noncoding48	1.584682335	0.007039952
ENSMUST00000051687.5:chr8:+|1432:226:532|noncoding|ACG	Gpi-ps-noncoding1	-0.626428168	0.007106711
ENSMUST00000201837.2:chr5:+|1582:348:690|noncoding|GTG	Rasl11b-noncoding7	0.964060653	0.007167106
ENSMUST00000149982.2:chrX:+|6792:208:694|noncoding|GTG	Tspan7-noncoding1	-0.369634314	0.007208576
ENSMUST00000142332.2:chr4:+|5052:3423:3660|noncoding|ACG	Dnajb5-noncoding61	1.015311277	0.007337062
ENSMUST00000120233.2:chrX:-|2406:724:2407|noncoding|TTG	Vcp-rs-noncoding11	-0.47671081	0.007346544
ENSMUST00000120233.2:chrX:-|2406:727:2407|noncoding|TTG	Vcp-rs-noncoding12	-0.47671081	0.007346544
ENSMUST00000120233.2:chrX:-|2406:757:2407|noncoding|CTG	Vcp-rs-noncoding13	-0.47671081	0.007346544
ENSMUST00000120233.2:chrX:-|2406:772:2407|noncoding|GTG	Vcp-rs-noncoding14	-0.47671081	0.007346544
ENSMUST00000134311.2:chr12:+|631:188:221|noncoding|CTG	Fos-noncoding46	9.422228483	0.007371539
ENSMUST00000136122.8:chr12:+|795:408:441|noncoding|CTG	Fos-noncoding47	9.422228483	0.007371539
ENSMUST00000140525.8:chr12:+|834:269:302|noncoding|CTG	Fos-noncoding48	9.422228483	0.007371539
ENSMUST00000204550.2:chr6:+|2620:1766:2288|noncoding|ACG	Bhlhe40-noncoding22	0.929703577	0.007597815
ENSMUST00000203177.2:chr6:-|1407:176:545|noncoding|ATG	Snca-noncoding5	-0.583318462	0.007729797	representative
ENSMUST00000120233.2:chrX:-|2406:958:2407|noncoding|GTG	Vcp-rs-noncoding15	-0.477801653	0.007822992
ENSMUST00000135181.2:chr2:-|824:34:280|noncoding|GTG	Pcna-noncoding3	1.203798091	0.007834429
ENSMUST00000217598.2:chr9:+|4569:103:1177|noncoding|GTG	Septin7-noncoding2	-0.489200018	0.00786861
ENSMUST00000164765.2:chr5:-|863:97:166|noncoding|GTG	Actb-noncoding24	0.526218399	0.007902733
ENSMUST00000165629.2:chr5:-|861:75:144|noncoding|GTG	Actb-noncoding25	0.526218399	0.007902733
ENSMUST00000167386.8:chr5:-|894:128:197|noncoding|GTG	Actb-noncoding26	0.526218399	0.007902733
ENSMUST00000220218.2:chr10:+|876:88:202|noncoding|CTG	Dusp6-noncoding21	2.235016119	0.007926669
ENSMUST00000126178.2:chr17:-|2313:1568:1625|noncoding|ACG	Dusp1-noncoding96	7.486995912	0.007934987
ENSMUST00000128408.8:chr1:-|396:39:306|noncoding|TTG	Dbi-noncoding6	-0.40089765	0.007939828
ENSMUST00000128408.8:chr1:-|396:18:306|noncoding|TTG	Dbi-noncoding7	-0.400861275	0.007953887
ENSMUST00000120233.2:chrX:-|2406:166:2407|noncoding|ACG	Vcp-rs-noncoding16	-0.427159292	0.008024455
ENSMUST00000127652.2:chr4:+|1332:1:862|noncoding|GTG	Tmem59-noncoding4	-0.478695202	0.008093274
ENSMUST00000127652.2:chr4:+|1332:13:862|noncoding|CTG	Tmem59-noncoding5	-0.478695202	0.008093274
ENSMUST00000127652.2:chr4:+|1332:70:862|noncoding|GTG	Tmem59-noncoding6	-0.478695202	0.008093274
ENSMUST00000127652.2:chr4:+|1332:73:862|noncoding|CTG	Tmem59-noncoding7	-0.478695202	0.008093274
ENSMUST00000230434.2:chr15:+|2019:18:72|noncoding|GTG	Atf4-noncoding4	1.49134641	0.008137438
ENSMUST00000120233.2:chrX:-|2406:169:2407|noncoding|GTG	Vcp-rs-noncoding17	-0.426414996	0.008158244
ENSMUST00000201837.2:chr5:+|1582:123:690|noncoding|ATG	Rasl11b-noncoding8	0.799026369	0.008186131	representative
ENSMUST00000201837.2:chr5:+|1582:141:690|noncoding|TTG	Rasl11b-noncoding9	0.799026369	0.008186131
ENSMUST00000201837.2:chr5:+|1582:150:690|noncoding|GTG	Rasl11b-noncoding10	0.799026369	0.008186131
ENSMUST00000201837.2:chr5:+|1582:153:690|noncoding|CTG	Rasl11b-noncoding11	0.799026369	0.008186131
ENSMUST00000201837.2:chr5:+|1582:174:690|noncoding|GTG	Rasl11b-noncoding12	0.799026369	0.008186131
ENSMUST00000201837.2:chr5:+|1582:219:690|noncoding|GTG	Rasl11b-noncoding13	0.799026369	0.008186131
ENSMUST00000201837.2:chr5:+|1582:90:690|noncoding|TTG	Rasl11b-noncoding14	0.799026369	0.008186131
ENSMUST00000132303.2:chr7:+|943:21:159|noncoding|CTG	Cd81-noncoding1	-0.816086236	0.008195627
ENSMUST00000132303.2:chr7:+|943:27:159|noncoding|GTG	Cd81-noncoding2	-0.816086236	0.008195627
ENSMUST00000132303.2:chr7:+|943:3:159|noncoding|TTG	Cd81-noncoding3	-0.816086236	0.008195627
ENSMUST00000132303.2:chr7:+|943:33:159|noncoding|ATG	Cd81-noncoding4	-0.816086236	0.008195627	representative
ENSMUST00000219514.2:chr10:+|4820:222:1173|noncoding|CTG	Fam13c-noncoding49	1.531142538	0.008216165
ENSMUST00000220159.2:chr10:+|3464:277:1228|noncoding|CTG	Fam13c-noncoding50	1.531142538	0.008216165
ENSMUST00000121046.2:chr6:-|519:91:520|noncoding|GTG	Tpt1-ps3-noncoding7	0.958278778	0.008252755
ENSMUST00000203768.3:chr6:+|2386:1212:1620|noncoding|CTG	Syn2-noncoding23	-0.445745011	0.00829375
ENSMUST00000204617.3:chr6:+|3257:615:1023|noncoding|CTG	Syn2-noncoding24	-0.445745011	0.00829375
ENSMUST00000121430.2:chr4:+|1128:71:107|noncoding|ACG	Gm12715-noncoding6	0.642384991	0.008309414
ENSMUST00000099636.5:chr8:+|1124:427:556|noncoding|ATG	Actg-ps1-noncoding5	0.511561512	0.008388258
ENSMUST00000099636.5:chr8:+|1124:433:556|noncoding|CTG	Actg-ps1-noncoding6	0.511561512	0.008388258
ENSMUST00000142332.2:chr4:+|5052:3420:3660|noncoding|CTG	Dnajb5-noncoding62	1.009963776	0.008390109
ENSMUST00000099636.5:chr8:+|1124:445:556|noncoding|CTG	Actg-ps1-noncoding7	0.511372326	0.008418253
ENSMUST00000099636.5:chr8:+|1124:451:556|noncoding|TTG	Actg-ps1-noncoding8	0.511372326	0.008418253
ENSMUST00000127999.2:chr15:-|3038:955:1087|noncoding|TTG	Cox6c-noncoding3	0.473274375	0.008531284
ENSMUST00000120233.2:chrX:-|2406:226:2407|noncoding|ACG	Vcp-rs-noncoding18	-0.424839929	0.008584728
ENSMUST00000120233.2:chrX:-|2406:1132:2407|noncoding|TTG	Vcp-rs-noncoding19	-0.473436278	0.008619929
ENSMUST00000139623.2:chr11:-|874:610:661|noncoding|ATG	H3f3b-noncoding34	0.709259775	0.008620263
ENSMUST00000220159.2:chr10:+|3464:100:1228|noncoding|ATG	Fam13c-noncoding51	1.105925187	0.008686788	representative
ENSMUST00000120233.2:chrX:-|2406:1162:2407|noncoding|ATG	Vcp-rs-noncoding20	-0.473166906	0.008732066
ENSMUST00000120233.2:chrX:-|2406:1168:2407|noncoding|CTG	Vcp-rs-noncoding21	-0.473166906	0.008732066
ENSMUST00000165153.8:chr10:+|2369:872:1829|noncoding|CTG	Ptbp1-noncoding1	0.824325634	0.008751752
ENSMUST00000120233.2:chrX:-|2406:472:2407|noncoding|ATG	Vcp-rs-noncoding22	-0.435334792	0.008860644
ENSMUST00000120233.2:chrX:-|2406:1474:2407|noncoding|TTG	Vcp-rs-noncoding23	-0.472261773	0.00887517
ENSMUST00000120233.2:chrX:-|2406:1021:2407|noncoding|GTG	Vcp-rs-noncoding24	-0.473201633	0.008929358
ENSMUST00000120233.2:chrX:-|2406:1030:2407|noncoding|ATG	Vcp-rs-noncoding25	-0.473201633	0.008929358
ENSMUST00000120233.2:chrX:-|2406:973:2407|noncoding|GTG	Vcp-rs-noncoding26	-0.473201633	0.008929358
ENSMUST00000120233.2:chrX:-|2406:982:2407|noncoding|TTG	Vcp-rs-noncoding27	-0.473201633	0.008929358
ENSMUST00000120233.2:chrX:-|2406:985:2407|noncoding|TTG	Vcp-rs-noncoding28	-0.473201633	0.008929358
ENSMUST00000120233.2:chrX:-|2406:994:2407|noncoding|ATG	Vcp-rs-noncoding29	-0.473201633	0.008929358
ENSMUST00000203768.3:chr6:+|2386:1227:1620|noncoding|ATG	Syn2-noncoding25	-0.469040571	0.008969047
ENSMUST00000204617.3:chr6:+|3257:630:1023|noncoding|ATG	Syn2-noncoding26	-0.469040571	0.008969047
ENSMUST00000126835.2:chr2:+|2297:34:661|noncoding|GTG	Oprl1-noncoding1	-2.674367263	0.008985717
ENSMUST00000220159.2:chr10:+|3464:40:1228|noncoding|GTG	Fam13c-noncoding52	1.10292933	0.009060453
ENSMUST00000128408.8:chr1:-|396:150:306|noncoding|GTG	Dbi-noncoding8	-0.431908196	0.009086621
ENSMUST00000222705.2:chr12:-|2839:978:1254|noncoding|GTG	Ckb-noncoding5	0.515740196	0.009127754
ENSMUST00000154186.2:chr4:+|895:78:216|noncoding|ACG	Nr4a3-noncoding47	4.677341758	0.009130014	representative
ENSMUST00000061073.2:chr17:-|957:340:958|noncoding|GTG	Fbl-ps2-noncoding1	1.200176716	0.009138794
ENSMUST00000217598.2:chr9:+|4569:130:1177|noncoding|ATG	Septin7-noncoding3	-0.487931847	0.009195902
ENSMUST00000120233.2:chrX:-|2406:832:2407|noncoding|TTG	Vcp-rs-noncoding30	-0.467088188	0.009303059
ENSMUST00000120233.2:chrX:-|2406:1186:2407|noncoding|TTG	Vcp-rs-noncoding31	-0.472055025	0.009320958
ENSMUST00000135063.2:chr4:+|686:105:594|noncoding|TTG	Eno1-noncoding31	-0.425842628	0.009326139
ENSMUST00000135063.2:chr4:+|686:129:594|noncoding|CTG	Eno1-noncoding32	-0.425842628	0.009326139
ENSMUST00000135063.2:chr4:+|686:30:594|noncoding|CTG	Eno1-noncoding33	-0.425842628	0.009326139
ENSMUST00000135063.2:chr4:+|686:36:594|noncoding|GTG	Eno1-noncoding34	-0.425842628	0.009326139
ENSMUST00000135063.2:chr4:+|686:42:594|noncoding|CTG	Eno1-noncoding35	-0.425842628	0.009326139
ENSMUST00000135063.2:chr4:+|686:66:594|noncoding|GTG	Eno1-noncoding36	-0.425842628	0.009326139
ENSMUST00000135063.2:chr4:+|686:78:594|noncoding|GTG	Eno1-noncoding37	-0.425842628	0.009326139
ENSMUST00000219514.2:chr10:+|4820:619:907|noncoding|ATG	Fam13c-noncoding53	3.299524243	0.009326139
ENSMUST00000220159.2:chr10:+|3464:674:962|noncoding|ATG	Fam13c-noncoding54	3.299524243	0.009326139
ENSMUST00000220442.2:chr10:+|2720:745:1033|noncoding|ATG	Fam13c-noncoding55	3.299524243	0.009326139
ENSMUST00000120233.2:chrX:-|2406:1180:2407|noncoding|GTG	Vcp-rs-noncoding32	-0.471818747	0.009355389
ENSMUST00000120233.2:chrX:-|2406:1489:2407|noncoding|GTG	Vcp-rs-noncoding33	-0.471170462	0.009384564
ENSMUST00000120233.2:chrX:-|2406:1522:2407|noncoding|ATG	Vcp-rs-noncoding34	-0.471170462	0.009384564
ENSMUST00000120233.2:chrX:-|2406:250:2407|noncoding|ATG	Vcp-rs-noncoding35	-0.420863564	0.009445093
ENSMUST00000217598.2:chr9:+|4569:151:1177|noncoding|CTG	Septin7-noncoding4	-0.493272354	0.009491429
ENSMUST00000152728.2:chr11:+|702:22:322|noncoding|ATG	Rab1a-noncoding2	-0.737915765	0.009502139	representative
ENSMUST00000128408.8:chr1:-|396:252:306|noncoding|ATG	Dbi-noncoding9	-0.639148199	0.00950341
ENSMUST00000120233.2:chrX:-|2406:1231:2407|noncoding|TTG	Vcp-rs-noncoding36	-0.470419242	0.009598272
ENSMUST00000120233.2:chrX:-|2406:1258:2407|noncoding|CTG	Vcp-rs-noncoding37	-0.470419242	0.009598272
ENSMUST00000120233.2:chrX:-|2406:1279:2407|noncoding|ATG	Vcp-rs-noncoding38	-0.470419242	0.009598272
ENSMUST00000120233.2:chrX:-|2406:1324:2407|noncoding|ATG	Vcp-rs-noncoding39	-0.470419242	0.009598272
ENSMUST00000120233.2:chrX:-|2406:1333:2407|noncoding|CTG	Vcp-rs-noncoding40	-0.470419242	0.009598272
ENSMUST00000120233.2:chrX:-|2406:1345:2407|noncoding|ATG	Vcp-rs-noncoding41	-0.470419242	0.009598272
ENSMUST00000126835.2:chr2:+|2297:58:661|noncoding|GTG	Oprl1-noncoding2	-2.721129378	0.009623567	representative
ENSMUST00000199306.2:chr5:-|922:404:812|noncoding|ATG	Vps37b-noncoding12	1.853856115	0.009623567
ENSMUST00000120233.2:chrX:-|2406:481:2407|noncoding|GTG	Vcp-rs-noncoding42	-0.432419101	0.00964634
ENSMUST00000219514.2:chr10:+|4820:603:1173|noncoding|ACG	Fam13c-noncoding56	1.94507548	0.009677548
ENSMUST00000220159.2:chr10:+|3464:658:1228|noncoding|ACG	Fam13c-noncoding57	1.94507548	0.009677548
ENSMUST00000126835.2:chr2:+|2297:64:661|noncoding|CTG	Oprl1-noncoding3	-2.743587794	0.009825625
ENSMUST00000219514.2:chr10:+|4820:627:1173|noncoding|GTG	Fam13c-noncoding58	1.945812363	0.009840921
ENSMUST00000220159.2:chr10:+|3464:682:1228|noncoding|GTG	Fam13c-noncoding59	1.945812363	0.009840921
ENSMUST00000165153.8:chr10:+|2369:995:1829|noncoding|CTG	Ptbp1-noncoding2	0.883704243	0.009893327
ENSMUST00000113837.9:chr19:-|3476:1038:1896|noncoding|GTG	Grk2-noncoding17	-1.237572645	0.009903295
ENSMUST00000126178.2:chr17:-|2313:1291:1351|noncoding|TTG	Dusp1-noncoding97	7.526032571	0.009951499
ENSMUST00000146077.2:chr17:-|839:742:802|noncoding|TTG	Dusp1-noncoding98	7.526032571	0.009951499
ENSMUST00000219100.2:chr10:-|620:29:152|noncoding|ACG	Myl6-noncoding5	-0.788348392	0.009993185
ENSMUST00000219100.2:chr10:-|620:71:152|noncoding|CTG	Myl6-noncoding6	-0.788348392	0.009993185
ENSMUST00000219100.2:chr10:-|620:77:152|noncoding|TTG	Myl6-noncoding7	-0.788348392	0.009993185
ENSMUST00000219100.2:chr10:-|620:80:152|noncoding|GTG	Myl6-noncoding8	-0.788348392	0.009993185
ENSMUST00000128408.8:chr1:-|396:78:306|noncoding|GTG	Dbi-noncoding10	-0.411138523	0.010096617
ENSMUST00000120233.2:chrX:-|2406:1444:2407|noncoding|CTG	Vcp-rs-noncoding43	-0.469969832	0.010176297
ENSMUST00000061073.2:chr17:-|957:247:958|noncoding|GTG	Fbl-ps2-noncoding2	1.190626756	0.010215451
ENSMUST00000061073.2:chr17:-|957:250:958|noncoding|ATG	Fbl-ps2-noncoding3	1.190626756	0.010215451	representative
ENSMUST00000061073.2:chr17:-|957:253:958|noncoding|GTG	Fbl-ps2-noncoding4	1.190626756	0.010215451
ENSMUST00000061073.2:chr17:-|957:322:958|noncoding|CTG	Fbl-ps2-noncoding5	1.190626756	0.010215451
ENSMUST00000213678.2:chr9:+|1818:236:275|noncoding|TTG	Cox5a-noncoding3	-1.142050606	0.010241083
ENSMUST00000214154.2:chr9:+|605:177:207|noncoding|TTG	Cox5a-noncoding4	-1.142050606	0.010241083
ENSMUST00000219514.2:chr10:+|4820:378:1173|noncoding|GTG	Fam13c-noncoding60	1.75624475	0.01027838
ENSMUST00000220159.2:chr10:+|3464:433:1228|noncoding|GTG	Fam13c-noncoding61	1.75624475	0.01027838
ENSMUST00000237172.2:chr19:-|3791:289:460|noncoding|TTG	Npas4-noncoding97	8.454131996	0.01027838
ENSMUST00000137589.2:chr4:-|665:287:614|noncoding|TTG	Pnrc1-noncoding1	0.901381372	0.010325254
ENSMUST00000155616.2:chr4:-|782:396:723|noncoding|TTG	Pnrc1-noncoding2	0.901381372	0.010325254
ENSMUST00000219514.2:chr10:+|4820:600:1173|noncoding|CTG	Fam13c-noncoding62	1.938376516	0.010384676
ENSMUST00000220159.2:chr10:+|3464:655:1228|noncoding|CTG	Fam13c-noncoding63	1.938376516	0.010384676
ENSMUST00000145466.2:chr2:+|720:4:466|noncoding|GTG	Hspa5-noncoding3	0.419108712	0.010465178
ENSMUST00000201837.2:chr5:+|1582:357:690|noncoding|CTG	Rasl11b-noncoding15	0.967408056	0.010577933
ENSMUST00000143831.2:chr11:-|533:37:427|noncoding|CTG	Cbx8-noncoding1	3.005173635	0.010658712
ENSMUST00000203768.3:chr6:+|2386:1209:1620|noncoding|ATG	Syn2-noncoding27	-0.434242724	0.010826313
ENSMUST00000204617.3:chr6:+|3257:612:1023|noncoding|ATG	Syn2-noncoding28	-0.434242724	0.010826313
ENSMUST00000149982.2:chrX:+|6792:259:694|noncoding|ATG	Tspan7-noncoding2	-0.376158913	0.010866599
ENSMUST00000099636.5:chr8:+|1124:370:556|noncoding|TTG	Actg-ps1-noncoding9	0.511539006	0.010910313
ENSMUST00000219514.2:chr10:+|4820:33:1173|noncoding|GTG	Fam13c-noncoding64	1.046465858	0.011022939
ENSMUST00000120233.2:chrX:-|2406:367:2407|noncoding|GTG	Vcp-rs-noncoding44	-0.416047083	0.011136861
ENSMUST00000113837.9:chr19:-|3476:1044:1896|noncoding|ATG	Grk2-noncoding18	-1.229714068	0.011161082
ENSMUST00000136259.8:chr10:-|3791:2464:3460|noncoding|GTG	Stxbp5-noncoding1	-1.391091537	0.011267508
ENSMUST00000151435.8:chr10:-|2364:452:1448|noncoding|GTG	Stxbp5-noncoding2	-1.391091537	0.011267508
ENSMUST00000227093.2:chr15:+|1475:1013:1343|noncoding|TTG	Zfp622-noncoding23	1.657478513	0.011281542
ENSMUST00000227093.2:chr15:+|1475:1031:1343|noncoding|TTG	Zfp622-noncoding24	1.657478513	0.011281542
ENSMUST00000149780.2:chr11:+|676:118:232|noncoding|CTG	Vamp2-noncoding3	0.516447391	0.011367018
ENSMUST00000120233.2:chrX:-|2406:655:2407|noncoding|ATG	Vcp-rs-noncoding45	-0.458204592	0.01137013
ENSMUST00000204550.2:chr6:+|2620:1970:2288|noncoding|ATG	Bhlhe40-noncoding23	1.151492313	0.011447092
ENSMUST00000120233.2:chrX:-|2406:1366:2407|noncoding|TTG	Vcp-rs-noncoding46	-0.464294195	0.011459793
ENSMUST00000120233.2:chrX:-|2406:1411:2407|noncoding|GTG	Vcp-rs-noncoding47	-0.465124205	0.011529897
ENSMUST00000121430.2:chr4:+|1128:74:107|noncoding|ACG	Gm12715-noncoding7	0.655375913	0.011685371
ENSMUST00000217598.2:chr9:+|4569:88:1177|noncoding|GTG	Septin7-noncoding5	-0.490744276	0.011705875
ENSMUST00000151783.9:chr8:+|462:86:290|noncoding|CTG	Cx3cl1-noncoding1	0.564549206	0.011724722
ENSMUST00000234331.2:chr17:-|2554:147:1596|noncoding|ATG	Sik1-noncoding27	5.670690017	0.011728713
ENSMUST00000120233.2:chrX:-|2406:1402:2407|noncoding|GTG	Vcp-rs-noncoding48	-0.46350354	0.011832905
ENSMUST00000137589.2:chr4:-|665:242:614|noncoding|TTG	Pnrc1-noncoding3	0.854703844	0.011933508
ENSMUST00000155616.2:chr4:-|782:351:723|noncoding|TTG	Pnrc1-noncoding4	0.854703844	0.011933508
ENSMUST00000120233.2:chrX:-|2406:418:2407|noncoding|CTG	Vcp-rs-noncoding49	-0.426289651	0.011969748
ENSMUST00000151981.3:chr2:-|2849:199:622|noncoding|ACG	Psmb7-noncoding2	-0.581975488	0.012034256
ENSMUST00000219514.2:chr10:+|4820:667:907|noncoding|GTG	Fam13c-noncoding65	3.370789837	0.012065311
ENSMUST00000220159.2:chr10:+|3464:722:962|noncoding|GTG	Fam13c-noncoding66	3.370789837	0.012065311
ENSMUST00000220442.2:chr10:+|2720:793:1033|noncoding|GTG	Fam13c-noncoding67	3.370789837	0.012065311
ENSMUST00000160676.2:chr3:-|439:239:440|noncoding|TTG	Gm6485-noncoding8	0.576580671	0.012077807
ENSMUST00000132285.8:chr11:+|962:69:444|noncoding|TTG	Rab1a-noncoding3	-0.920932622	0.012085746
ENSMUST00000093121.13:chr11:+|353:83:263|noncoding|ATG	Skp1-noncoding1	-0.730702526	0.012309742
ENSMUST00000136680.2:chr3:+|7263:2326:3760|noncoding|CTG	Etv3-noncoding13	1.308960072	0.012339781
ENSMUST00000127652.2:chr4:+|1332:169:862|noncoding|CTG	Tmem59-noncoding8	-0.495744853	0.012421406
ENSMUST00000121046.2:chr6:-|519:103:520|noncoding|ATG	Tpt1-ps3-noncoding8	0.945752056	0.012504383
ENSMUST00000133789.2:chr4:+|478:225:474|noncoding|TTG	Eno1-noncoding38	-0.446222493	0.012520246
ENSMUST00000163489.2:chr17:+|1374:911:1148|noncoding|ATG	Pla2g7-noncoding21	-0.627643652	0.012653907
ENSMUST00000126178.2:chr17:-|2313:461:776|noncoding|CTG	Dusp1-noncoding99	4.523323497	0.012715019
ENSMUST00000120233.2:chrX:-|2406:658:2407|noncoding|GTG	Vcp-rs-noncoding50	-0.45197344	0.012863683
ENSMUST00000234331.2:chr17:-|2554:771:1596|noncoding|GTG	Sik1-noncoding28	8.484247814	0.012910095
ENSMUST00000234331.2:chr17:-|2554:774:1596|noncoding|GTG	Sik1-noncoding29	8.484247814	0.012910095
ENSMUST00000234331.2:chr17:-|2554:777:1596|noncoding|CTG	Sik1-noncoding30	8.484247814	0.012910095
ENSMUST00000224489.2:chr13:+|2316:1155:1350|noncoding|ATG	Plk2-noncoding18	1.277983876	0.013089604
ENSMUST00000224489.2:chr13:+|2316:1206:1350|noncoding|TTG	Plk2-noncoding19	1.277983876	0.013089604
ENSMUST00000163489.2:chr17:+|1374:908:1148|noncoding|TTG	Pla2g7-noncoding22	-0.633508814	0.013101988
ENSMUST00000172442.2:chr10:-|4039:175:391|noncoding|GTG	Slc25a3-noncoding5	0.964393278	0.013103016
ENSMUST00000093121.13:chr11:+|353:68:263|noncoding|TTG	Skp1-noncoding2	-0.667770947	0.013169624	representative
ENSMUST00000217598.2:chr9:+|4569:31:1177|noncoding|ATG	Septin7-noncoding6	-0.446239752	0.013174753	representative
ENSMUST00000099636.5:chr8:+|1124:505:556|noncoding|ACG	Actg-ps1-noncoding10	0.707730054	0.013307787
ENSMUST00000140165.2:chr2:-|1099:685:769|noncoding|ATG	Nr4a2-noncoding20	7.664404455	0.013343921
ENSMUST00000135063.2:chr4:+|686:430:574|noncoding|ATG	Eno1-noncoding39	-0.51473296	0.013423085
ENSMUST00000121768.2:chrX:+|523:286:463|noncoding|ATG	Tpt1-ps6-noncoding1	1.164893916	0.013434574
ENSMUST00000201837.2:chr5:+|1582:303:690|noncoding|ACG	Rasl11b-noncoding16	0.913312109	0.013527753
ENSMUST00000234331.2:chr17:-|2554:786:1596|noncoding|CTG	Sik1-noncoding31	8.486282185	0.013626111
ENSMUST00000135195.2:chr10:+|644:56:515|noncoding|CTG	Sgk1-noncoding15	0.81553663	0.013793764
ENSMUST00000120233.2:chrX:-|2406:1579:2407|noncoding|CTG	Vcp-rs-noncoding51	-0.475487378	0.013795253
ENSMUST00000195034.2:chr14:-|4529:1765:1804|noncoding|ACG	Pcdh8-noncoding203	7.336112265	0.013804232
ENSMUST00000149982.2:chrX:+|6792:262:694|noncoding|CTG	Tspan7-noncoding3	-0.369325821	0.013899925
ENSMUST00000228375.2:chr16:-|726:245:368|noncoding|ATG	App-noncoding1	-0.488958389	0.01390681
ENSMUST00000140165.2:chr2:-|1099:670:769|noncoding|GTG	Nr4a2-noncoding21	8.117445977	0.014041153
ENSMUST00000164765.2:chr5:-|863:429:468|noncoding|CTG	Actb-noncoding27	0.440523359	0.014071277
ENSMUST00000165629.2:chr5:-|861:320:359|noncoding|CTG	Actb-noncoding28	0.440523359	0.014071277
ENSMUST00000167386.8:chr5:-|894:373:412|noncoding|CTG	Actb-noncoding29	0.440523359	0.014071277
ENSMUST00000219100.2:chr10:-|620:148:181|noncoding|GTG	Myl6-noncoding9	-0.738032861	0.014082133
ENSMUST00000201837.2:chr5:+|1582:277:547|noncoding|ATG	Rasl11b-noncoding17	1.100861503	0.014088019
ENSMUST00000154186.2:chr4:+|895:58:463|noncoding|TTG	Nr4a3-noncoding48	5.357914805	0.014098907
ENSMUST00000214908.2:chr9:-|636:68:362|noncoding|ATG	Aplp2-noncoding1	-0.903285198	0.014101252	representative
ENSMUST00000237172.2:chr19:-|3791:313:460|noncoding|GTG	Npas4-noncoding98	7.652723666	0.014163502
ENSMUST00000132022.2:chr11:-|2087:16:1009|noncoding|ATG	Actr2-noncoding1	-0.54261276	0.014182178	representative
ENSMUST00000138474.2:chr16:-|737:181:604|noncoding|ATG	Adamts1-noncoding8	1.372649051	0.014299006
ENSMUST00000149559.2:chr11:+|918:575:701|noncoding|CTG	Vamp2-noncoding4	0.487196059	0.014362152
ENSMUST00000126835.2:chr2:+|2297:76:661|noncoding|CTG	Oprl1-noncoding4	-2.699287663	0.014473647
ENSMUST00000159722.2:chr10:-|959:127:316|noncoding|ACG	Kifbp-noncoding1	1.009555004	0.014577536
ENSMUST00000136259.8:chr10:-|3791:2446:3460|noncoding|CTG	Stxbp5-noncoding3	-1.227537883	0.014685825
ENSMUST00000151435.8:chr10:-|2364:434:1448|noncoding|CTG	Stxbp5-noncoding4	-1.227537883	0.014685825
ENSMUST00000126178.2:chr17:-|2313:1284:1344|noncoding|TTG	Dusp1-noncoding100	7.550450046	0.014764923
ENSMUST00000146077.2:chr17:-|839:735:795|noncoding|TTG	Dusp1-noncoding101	7.550450046	0.014764923
ENSMUST00000218813.2:chr10:-|3040:336:378|noncoding|GTG	Myl6-noncoding10	-0.747103573	0.01493741
ENSMUST00000137589.2:chr4:-|665:227:614|noncoding|GTG	Pnrc1-noncoding5	0.824833828	0.015027854
ENSMUST00000155616.2:chr4:-|782:336:723|noncoding|GTG	Pnrc1-noncoding6	0.824833828	0.015027854
ENSMUST00000128762.9:chr7:+|793:317:422|noncoding|ATG	Cd81-noncoding5	-0.506315112	0.015060098
ENSMUST00000199306.2:chr5:-|922:443:812|noncoding|CTG	Vps37b-noncoding13	1.893891695	0.015083235
ENSMUST00000139623.2:chr11:-|874:372:429|noncoding|CTG	H3f3b-noncoding35	0.90149315	0.015160941
ENSMUST00000120233.2:chrX:-|2406:664:2407|noncoding|CTG	Vcp-rs-noncoding52	-0.4429901	0.01530108
ENSMUST00000120233.2:chrX:-|2406:592:2407|noncoding|TTG	Vcp-rs-noncoding53	-0.449974173	0.015408111
ENSMUST00000227477.2:chr14:-|1940:1860:1941|noncoding|ATG	Gm7232-noncoding1	0.769754112	0.015452976
ENSMUST00000154186.2:chr4:+|895:362:530|noncoding|CTG	Nr4a3-noncoding49	7.993582847	0.015471852
ENSMUST00000136259.8:chr10:-|3791:2485:3460|noncoding|ACG	Stxbp5-noncoding5	-1.352567563	0.015504636
ENSMUST00000151435.8:chr10:-|2364:473:1448|noncoding|ACG	Stxbp5-noncoding6	-1.352567563	0.015504636
ENSMUST00000206603.2:chr7:-|1601:414:1086|noncoding|GTG	Gpi1-noncoding1	-0.386989118	0.015563202
ENSMUST00000206603.2:chr7:-|1601:426:1086|noncoding|CTG	Gpi1-noncoding2	-0.386989118	0.015563202
ENSMUST00000206603.2:chr7:-|1601:435:1086|noncoding|ATG	Gpi1-noncoding3	-0.386989118	0.015563202
ENSMUST00000121046.2:chr6:-|519:122:200|noncoding|GTG	Tpt1-ps3-noncoding9	1.084466463	0.015567089
ENSMUST00000165153.8:chr10:+|2369:878:1829|noncoding|CTG	Ptbp1-noncoding3	0.79776934	0.01557042
ENSMUST00000127999.2:chr15:-|3038:970:1087|noncoding|ATG	Cox6c-noncoding4	0.533744488	0.015592451
ENSMUST00000145086.8:chr2:+|807:147:375|noncoding|CTG	Map1lc3a-noncoding6	0.58092698	0.015674001
ENSMUST00000154596.2:chr2:+|826:168:396|noncoding|CTG	Map1lc3a-noncoding7	0.58092698	0.015674001
ENSMUST00000199306.2:chr5:-|922:395:812|noncoding|CTG	Vps37b-noncoding14	1.804858964	0.015674001
ENSMUST00000138474.2:chr16:-|737:178:604|noncoding|CTG	Adamts1-noncoding9	1.367266702	0.015781459
ENSMUST00000143831.2:chr11:-|533:13:427|noncoding|CTG	Cbx8-noncoding2	2.907301512	0.015863108
ENSMUST00000234331.2:chr17:-|2554:822:1596|noncoding|CTG	Sik1-noncoding32	8.419348252	0.015882161
ENSMUST00000203177.2:chr6:-|1407:182:545|noncoding|GTG	Snca-noncoding6	-0.54277896	0.015890009
ENSMUST00000206603.2:chr7:-|1601:405:1086|noncoding|ATG	Gpi1-noncoding4	-0.387209539	0.016047064
ENSMUST00000171282.2:chr14:+|1345:317:395|noncoding|ATG	Arf4-noncoding24	0.965583007	0.016056257
ENSMUST00000218713.2:chr10:-|369:54:87|noncoding|GTG	Myl6-noncoding11	-0.712723105	0.016111746
ENSMUST00000227912.2:chr15:+|4485:398:1118|noncoding|ACG	Zfp622-noncoding25	1.220024695	0.016156807
ENSMUST00000120233.2:chrX:-|2406:1816:2407|noncoding|ATG	Vcp-rs-noncoding54	-0.492304121	0.016193389
ENSMUST00000130952.8:chr17:-|2516:146:464|noncoding|TTG	Trmt61b-noncoding5	2.892250918	0.016247207
ENSMUST00000137830.8:chr17:-|2572:137:455|noncoding|TTG	Trmt61b-noncoding6	2.892250918	0.016247207
ENSMUST00000135063.2:chr4:+|686:432:594|noncoding|GTG	Eno1-noncoding40	-0.509613562	0.016268679
ENSMUST00000160676.2:chr3:-|439:242:440|noncoding|GTG	Gm6485-noncoding9	0.570399679	0.01630862
ENSMUST00000145086.8:chr2:+|807:138:375|noncoding|CTG	Map1lc3a-noncoding8	0.560588148	0.016321747
ENSMUST00000154596.2:chr2:+|826:159:396|noncoding|CTG	Map1lc3a-noncoding9	0.560588148	0.016321747
ENSMUST00000141013.8:chr4:+|808:309:636|noncoding|GTG	Tmem59-noncoding9	-0.69920379	0.016405863
ENSMUST00000165153.8:chr10:+|2369:788:1829|noncoding|CTG	Ptbp1-noncoding4	0.7631449	0.016524281
ENSMUST00000132303.2:chr7:+|943:60:159|noncoding|GTG	Cd81-noncoding6	-0.755524497	0.016571101
ENSMUST00000151783.9:chr8:+|462:20:290|noncoding|ACG	Cx3cl1-noncoding2	0.457827954	0.016846899
ENSMUST00000208230.2:chr7:-|3629:639:744|noncoding|ACG	Fosb-noncoding63	8.448688094	0.016889641
ENSMUST00000230434.2:chr15:+|2019:6:72|noncoding|TTG	Atf4-noncoding5	1.275490189	0.016968451	representative
ENSMUST00000234331.2:chr17:-|2554:876:1596|noncoding|ATG	Sik1-noncoding33	8.312091096	0.016995234
ENSMUST00000218170.2:chr10:-|824:119:233|noncoding|TTG	Myl6-noncoding12	-0.754872408	0.017006356
ENSMUST00000218813.2:chr10:-|3040:226:340|noncoding|TTG	Myl6-noncoding13	-0.754872408	0.017006356
ENSMUST00000219554.2:chr10:-|790:85:199|noncoding|TTG	Myl6-noncoding14	-0.754872408	0.017006356
ENSMUST00000120233.2:chrX:-|2406:670:2407|noncoding|CTG	Vcp-rs-noncoding55	-0.436591784	0.017018383
ENSMUST00000185822.7:chr12:+|1028:483:1011|noncoding|CTG	1700086L19Rik-noncoding1	1.238439021	0.017065562
ENSMUST00000135937.2:chr1:-|660:167:320|noncoding|ATG	Dbi-noncoding11	-0.368305363	0.017112436
ENSMUST00000126178.2:chr17:-|2313:428:776|noncoding|CTG	Dusp1-noncoding102	4.716699119	0.017118015
ENSMUST00000219514.2:chr10:+|4820:27:1173|noncoding|CTG	Fam13c-noncoding68	0.996794715	0.017162419
ENSMUST00000239391.2:chr11:-|2248:930:1989|noncoding|ATG	Dnajc7-noncoding1	-0.592016014	0.017171047	representative
ENSMUST00000234331.2:chr17:-|2554:828:1596|noncoding|ACG	Sik1-noncoding34	8.394227506	0.017271578
ENSMUST00000234331.2:chr17:-|2554:831:1596|noncoding|CTG	Sik1-noncoding35	8.394227506	0.017271578
ENSMUST00000149691.2:chr2:-|758:376:409|noncoding|CTG	Cst3-noncoding11	-0.377702289	0.017284523
ENSMUST00000135937.2:chr1:-|660:170:320|noncoding|CTG	Dbi-noncoding12	-0.36819104	0.017329761
ENSMUST00000219514.2:chr10:+|4820:24:1173|noncoding|CTG	Fam13c-noncoding69	0.984161731	0.017657916
ENSMUST00000239391.2:chr11:-|2248:954:1989|noncoding|GTG	Dnajc7-noncoding2	-0.596890623	0.017657916
ENSMUST00000204550.2:chr6:+|2620:2066:2288|noncoding|CTG	Bhlhe40-noncoding24	1.433051347	0.017716036
ENSMUST00000165153.8:chr10:+|2369:914:1829|noncoding|CTG	Ptbp1-noncoding5	0.826122624	0.017769401
ENSMUST00000172442.2:chr10:-|4039:172:391|noncoding|CTG	Slc25a3-noncoding6	0.967356496	0.017769401
ENSMUST00000168632.2:chr15:+|791:265:694|noncoding|TTG	Tef-noncoding1	-0.79645589	0.017777609
ENSMUST00000145086.8:chr2:+|807:219:375|noncoding|CTG	Map1lc3a-noncoding10	0.693966187	0.017841929
ENSMUST00000154596.2:chr2:+|826:240:396|noncoding|CTG	Map1lc3a-noncoding11	0.693966187	0.017841929
ENSMUST00000164765.2:chr5:-|863:375:468|noncoding|ACG	Actb-noncoding30	0.40224114	0.017889083
ENSMUST00000165629.2:chr5:-|861:266:359|noncoding|ACG	Actb-noncoding31	0.40224114	0.017889083
ENSMUST00000167386.8:chr5:-|894:319:412|noncoding|ACG	Actb-noncoding32	0.40224114	0.017889083
ENSMUST00000129073.8:chr2:-|2758:593:1958|noncoding|GTG	Kcnq2-noncoding1	-0.947781479	0.017956917
ENSMUST00000227477.2:chr14:-|1940:1734:1941|noncoding|CTG	Gm7232-noncoding2	0.764998435	0.017960693
ENSMUST00000227477.2:chr14:-|1940:1788:1941|noncoding|CTG	Gm7232-noncoding3	0.764998435	0.017960693
ENSMUST00000227477.2:chr14:-|1940:1799:1928|noncoding|CTG	Gm7232-noncoding4	0.764998435	0.017960693
ENSMUST00000227477.2:chr14:-|1940:1821:1941|noncoding|CTG	Gm7232-noncoding5	0.764998435	0.017960693
ENSMUST00000227477.2:chr14:-|1940:1848:1941|noncoding|ATG	Gm7232-noncoding6	0.764998435	0.017960693
ENSMUST00000120233.2:chrX:-|2406:1648:2407|noncoding|ATG	Vcp-rs-noncoding56	-0.481441312	0.018142773
ENSMUST00000126178.2:chr17:-|2313:235:361|noncoding|TTG	Dusp1-noncoding103	8.730234794	0.018159085
ENSMUST00000217598.2:chr9:+|4569:61:1177|noncoding|GTG	Septin7-noncoding7	-0.447048229	0.018223046
ENSMUST00000151981.3:chr2:-|2849:217:622|noncoding|ATG	Psmb7-noncoding3	-0.566936543	0.018240795
ENSMUST00000218170.2:chr10:-|824:41:233|noncoding|GTG	Myl6-noncoding15	-0.751261885	0.018260636
ENSMUST00000218813.2:chr10:-|3040:148:340|noncoding|GTG	Myl6-noncoding16	-0.751261885	0.018260636
ENSMUST00000219554.2:chr10:-|790:7:199|noncoding|GTG	Myl6-noncoding17	-0.751261885	0.018260636
ENSMUST00000203768.3:chr6:+|2386:1161:1620|noncoding|ATG	Syn2-noncoding29	-0.421268896	0.01828092
ENSMUST00000204617.3:chr6:+|3257:564:1023|noncoding|ATG	Syn2-noncoding30	-0.421268896	0.01828092
ENSMUST00000135063.2:chr4:+|686:436:574|noncoding|CTG	Eno1-noncoding41	-0.507071461	0.018301655
ENSMUST00000136259.8:chr10:-|3791:2530:3460|noncoding|GTG	Stxbp5-noncoding7	-1.373602552	0.018349965
ENSMUST00000151435.8:chr10:-|2364:518:1448|noncoding|GTG	Stxbp5-noncoding8	-1.373602552	0.018349965
ENSMUST00000130755.2:chr2:-|1516:67:184|noncoding|ACG	Trpc4ap-noncoding1	1.376500256	0.018427736
ENSMUST00000136680.2:chr3:+|7263:2644:3760|noncoding|GTG	Etv3-noncoding14	1.409874265	0.018450778
ENSMUST00000234331.2:chr17:-|2554:750:1596|noncoding|CTG	Sik1-noncoding36	8.562227247	0.018545789
ENSMUST00000219514.2:chr10:+|4820:195:1173|noncoding|GTG	Fam13c-noncoding70	1.413034587	0.018601019
ENSMUST00000220159.2:chr10:+|3464:250:1228|noncoding|GTG	Fam13c-noncoding71	1.413034587	0.018601019
ENSMUST00000218170.2:chr10:-|824:59:233|noncoding|GTG	Myl6-noncoding18	-0.750519962	0.018637404
ENSMUST00000218813.2:chr10:-|3040:166:340|noncoding|GTG	Myl6-noncoding19	-0.750519962	0.018637404
ENSMUST00000219554.2:chr10:-|790:25:199|noncoding|GTG	Myl6-noncoding20	-0.750519962	0.018637404
ENSMUST00000120233.2:chrX:-|2406:541:2407|noncoding|GTG	Vcp-rs-noncoding57	-0.430429257	0.018648195
ENSMUST00000136680.2:chr3:+|7263:2578:3760|noncoding|GTG	Etv3-noncoding15	1.375752917	0.018702162
ENSMUST00000136680.2:chr3:+|7263:2581:3760|noncoding|ATG	Etv3-noncoding16	1.375752917	0.018702162
ENSMUST00000152728.2:chr11:+|702:31:322|noncoding|ATG	Rab1a-noncoding4	-0.701215945	0.01875949
ENSMUST00000185822.7:chr12:+|1028:555:1011|noncoding|ACG	1700086L19Rik-noncoding2	1.229004368	0.018795721
ENSMUST00000186463.7:chr12:+|795:336:792|noncoding|ACG	1700086L19Rik-noncoding3	1.229004368	0.018795721
ENSMUST00000208230.2:chr7:-|3629:614:758|noncoding|ATG	Fosb-noncoding64	9.093082752	0.018849641	representative
ENSMUST00000149982.2:chrX:+|6792:268:694|noncoding|CTG	Tspan7-noncoding4	-0.360381118	0.018912768
ENSMUST00000199306.2:chr5:-|922:437:812|noncoding|CTG	Vps37b-noncoding15	1.857079039	0.018925642
ENSMUST00000199306.2:chr5:-|922:440:812|noncoding|GTG	Vps37b-noncoding16	1.857079039	0.018925642
ENSMUST00000165153.8:chr10:+|2369:851:1829|noncoding|GTG	Ptbp1-noncoding6	0.764928971	0.018965976
ENSMUST00000061073.2:chr17:-|957:436:958|noncoding|CTG	Fbl-ps2-noncoding6	1.187042741	0.018998039
ENSMUST00000130755.2:chr2:-|1516:49:184|noncoding|TTG	Trpc4ap-noncoding2	1.364927832	0.019120202
ENSMUST00000234331.2:chr17:-|2554:846:1596|noncoding|CTG	Sik1-noncoding37	8.36777019	0.019187045
ENSMUST00000139623.2:chr11:-|874:628:661|noncoding|TTG	H3f3b-noncoding36	0.759933754	0.019232353
ENSMUST00000126835.2:chr2:+|2297:121:661|noncoding|GTG	Oprl1-noncoding5	-2.743848629	0.019364625
ENSMUST00000154186.2:chr4:+|895:380:530|noncoding|GTG	Nr4a3-noncoding50	7.838472706	0.019367207
ENSMUST00000165153.8:chr10:+|2369:911:1829|noncoding|ACG	Ptbp1-noncoding7	0.806485578	0.019438386
ENSMUST00000126614.2:chr9:-|842:35:671|noncoding|ATG	Eef1a1-noncoding1	-0.422601043	0.01947356	representative
ENSMUST00000099636.5:chr8:+|1124:754:850|noncoding|ATG	Actg-ps1-noncoding11	0.791565267	0.019523508
ENSMUST00000136680.2:chr3:+|7263:2620:3760|noncoding|GTG	Etv3-noncoding17	1.398260461	0.019726072
ENSMUST00000201347.4:chr5:+|2442:1248:1371|noncoding|CTG	Mapre3-noncoding3	1.066054095	0.019726072
ENSMUST00000202025.2:chr5:+|488:98:221|noncoding|CTG	Mapre3-noncoding4	1.066054095	0.019726072
ENSMUST00000154186.2:chr4:+|895:36:216|noncoding|ACG	Nr4a3-noncoding51	4.643079766	0.019906287
ENSMUST00000128408.8:chr1:-|396:183:306|noncoding|TTG	Dbi-noncoding13	-0.380479855	0.019992316
ENSMUST00000182281.2:chr17:+|3858:193:814|noncoding|TTG	Ccnd3-noncoding1	1.268130184	0.020046363
ENSMUST00000214908.2:chr9:-|636:99:534|noncoding|ATG	Aplp2-noncoding2	-0.963937271	0.020157122
ENSMUST00000234331.2:chr17:-|2554:894:1596|noncoding|ACG	Sik1-noncoding38	8.209708738	0.02017421
ENSMUST00000234331.2:chr17:-|2554:897:1596|noncoding|CTG	Sik1-noncoding39	8.209708738	0.02017421
ENSMUST00000127652.2:chr4:+|1332:250:862|noncoding|TTG	Tmem59-noncoding10	-0.508205323	0.020268752
ENSMUST00000168632.2:chr15:+|791:322:694|noncoding|GTG	Tef-noncoding2	-0.779251119	0.020302664
ENSMUST00000199306.2:chr5:-|922:413:812|noncoding|GTG	Vps37b-noncoding17	1.842791005	0.020318425
ENSMUST00000199306.2:chr5:-|922:419:812|noncoding|GTG	Vps37b-noncoding18	1.842791005	0.020318425
ENSMUST00000164765.2:chr5:-|863:411:468|noncoding|ATG	Actb-noncoding33	0.424286849	0.020372002
ENSMUST00000164765.2:chr5:-|863:420:468|noncoding|GTG	Actb-noncoding34	0.424286849	0.020372002
ENSMUST00000165629.2:chr5:-|861:302:359|noncoding|ATG	Actb-noncoding35	0.424286849	0.020372002
ENSMUST00000165629.2:chr5:-|861:311:359|noncoding|GTG	Actb-noncoding36	0.424286849	0.020372002
ENSMUST00000167386.8:chr5:-|894:355:412|noncoding|ATG	Actb-noncoding37	0.424286849	0.020372002
ENSMUST00000167386.8:chr5:-|894:364:412|noncoding|GTG	Actb-noncoding38	0.424286849	0.020372002
ENSMUST00000136680.2:chr3:+|7263:2470:3760|noncoding|ATG	Etv3-noncoding18	1.372525045	0.020386319	representative
ENSMUST00000136680.2:chr3:+|7263:2485:3760|noncoding|CTG	Etv3-noncoding19	1.372525045	0.020386319
ENSMUST00000154186.2:chr4:+|895:410:530|noncoding|GTG	Nr4a3-noncoding52	7.663111403	0.02048889
ENSMUST00000214571.2:chr9:+|2113:307:1441|noncoding|CTG	Pkm-noncoding1	-0.316760025	0.02048889
ENSMUST00000214571.2:chr9:+|2113:487:1441|noncoding|CTG	Pkm-noncoding2	-0.372702796	0.020771364
ENSMUST00000151981.3:chr2:-|2849:163:622|noncoding|GTG	Psmb7-noncoding4	-0.534409021	0.020875162
ENSMUST00000136680.2:chr3:+|7263:2707:3760|noncoding|GTG	Etv3-noncoding20	1.454382494	0.020998656
ENSMUST00000218170.2:chr10:-|824:65:233|noncoding|GTG	Myl6-noncoding21	-0.744977593	0.021086204
ENSMUST00000218813.2:chr10:-|3040:172:340|noncoding|GTG	Myl6-noncoding22	-0.744977593	0.021086204
ENSMUST00000219554.2:chr10:-|790:31:199|noncoding|GTG	Myl6-noncoding23	-0.744977593	0.021086204
ENSMUST00000165153.8:chr10:+|2369:800:1829|noncoding|ACG	Ptbp1-noncoding8	0.74809799	0.021197158
ENSMUST00000165153.8:chr10:+|2369:833:1829|noncoding|CTG	Ptbp1-noncoding9	0.750366618	0.02122402
ENSMUST00000214571.2:chr9:+|2113:298:1441|noncoding|GTG	Pkm-noncoding3	-0.317966539	0.021358374
ENSMUST00000138474.2:chr16:-|737:190:604|noncoding|ATG	Adamts1-noncoding10	1.326818136	0.021358993
ENSMUST00000214908.2:chr9:-|636:150:534|noncoding|CTG	Aplp2-noncoding3	-1.002723548	0.021436874
ENSMUST00000129073.8:chr2:-|2758:512:1958|noncoding|GTG	Kcnq2-noncoding2	-0.873195243	0.021622852
ENSMUST00000165153.8:chr10:+|2369:689:1829|noncoding|GTG	Ptbp1-noncoding10	0.748671159	0.02186638
ENSMUST00000165153.8:chr10:+|2369:698:1829|noncoding|CTG	Ptbp1-noncoding11	0.748671159	0.02186638
ENSMUST00000165153.8:chr10:+|2369:704:1829|noncoding|CTG	Ptbp1-noncoding12	0.748671159	0.02186638
ENSMUST00000165153.8:chr10:+|2369:707:1829|noncoding|GTG	Ptbp1-noncoding13	0.748671159	0.02186638
ENSMUST00000165153.8:chr10:+|2369:758:1829|noncoding|TTG	Ptbp1-noncoding14	0.748671159	0.02186638
ENSMUST00000144049.8:chr11:+|966:554:656|noncoding|CTG	Snhg16-noncoding1	1.542273082	0.021898409
ENSMUST00000144049.8:chr11:+|966:563:656|noncoding|ATG	Snhg16-noncoding2	1.542273082	0.021898409
ENSMUST00000144049.8:chr11:+|966:573:609|noncoding|CTG	Snhg16-noncoding3	1.542273082	0.021898409
ENSMUST00000239180.2:chr11:+|1083:593:695|noncoding|CTG	Snhg16-noncoding4	1.542273082	0.021898409
ENSMUST00000239180.2:chr11:+|1083:602:695|noncoding|ATG	Snhg16-noncoding5	1.542273082	0.021898409
ENSMUST00000239180.2:chr11:+|1083:612:648|noncoding|CTG	Snhg16-noncoding6	1.542273082	0.021898409
ENSMUST00000239283.2:chr11:+|1110:620:722|noncoding|CTG	Snhg16-noncoding7	1.542273082	0.021898409
ENSMUST00000239283.2:chr11:+|1110:629:722|noncoding|ATG	Snhg16-noncoding8	1.542273082	0.021898409
ENSMUST00000239283.2:chr11:+|1110:639:675|noncoding|CTG	Snhg16-noncoding9	1.542273082	0.021898409
ENSMUST00000173558.2:chr17:-|763:395:680|noncoding|CTG	Prrc2a-noncoding1	1.395512806	0.021919732
ENSMUST00000204550.2:chr6:+|2620:2074:2332|noncoding|ATG	Bhlhe40-noncoding25	1.444317767	0.021975579
ENSMUST00000113837.9:chr19:-|3476:1182:1896|noncoding|CTG	Grk2-noncoding19	-1.19528201	0.021992691
ENSMUST00000162289.8:chr1:+|904:305:380|noncoding|GTG	Gas5-noncoding1	0.595527291	0.022021162	representative
ENSMUST00000129073.8:chr2:-|2758:314:1958|noncoding|CTG	Kcnq2-noncoding3	-0.81214004	0.022050439
ENSMUST00000182281.2:chr17:+|3858:205:814|noncoding|GTG	Ccnd3-noncoding2	1.247985102	0.022090909
ENSMUST00000147028.3:chr5:-|1573:1119:1545|noncoding|CTG	Lrpap1-noncoding1	-0.67273065	0.02211707
ENSMUST00000138503.2:chrX:-|666:132:624|noncoding|CTG	Fgf13-noncoding1	-1.068994228	0.022131286
ENSMUST00000136680.2:chr3:+|7263:2737:3760|noncoding|CTG	Etv3-noncoding21	1.453372784	0.022385239
ENSMUST00000130952.8:chr17:-|2516:116:464|noncoding|GTG	Trmt61b-noncoding7	2.816279443	0.022461989
ENSMUST00000137830.8:chr17:-|2572:107:455|noncoding|GTG	Trmt61b-noncoding8	2.816279443	0.022461989
ENSMUST00000204550.2:chr6:+|2620:2057:2288|noncoding|CTG	Bhlhe40-noncoding26	1.356041921	0.022593371
ENSMUST00000231153.2:chr15:+|893:91:142|noncoding|CTG	Nr4a1-noncoding17	7.436075711	0.022599025
ENSMUST00000061073.2:chr17:-|957:421:958|noncoding|CTG	Fbl-ps2-noncoding7	1.163503071	0.022634171
ENSMUST00000234331.2:chr17:-|2554:918:1596|noncoding|GTG	Sik1-noncoding40	8.196377809	0.0226369
ENSMUST00000204550.2:chr6:+|2620:2014:2332|noncoding|TTG	Bhlhe40-noncoding27	1.163883489	0.022659732
ENSMUST00000131854.2:chr1:-|517:296:461|noncoding|CTG	Atf3-noncoding16	4.760838732	0.022695735
ENSMUST00000127652.2:chr4:+|1332:265:862|noncoding|CTG	Tmem59-noncoding11	-0.515955503	0.022717794
ENSMUST00000234331.2:chr17:-|2554:909:1596|noncoding|ATG	Sik1-noncoding41	8.214304963	0.022802016
ENSMUST00000234331.2:chr17:-|2554:912:1596|noncoding|CTG	Sik1-noncoding42	8.214304963	0.022802016
ENSMUST00000218170.2:chr10:-|824:71:233|noncoding|ACG	Myl6-noncoding24	-0.741986826	0.022806426
ENSMUST00000218813.2:chr10:-|3040:178:340|noncoding|ACG	Myl6-noncoding25	-0.741986826	0.022806426
ENSMUST00000219554.2:chr10:-|790:37:199|noncoding|ACG	Myl6-noncoding26	-0.741986826	0.022806426
ENSMUST00000206603.2:chr7:-|1601:712:811|noncoding|ATG	Gpi1-noncoding5	-1.526703468	0.022945613
ENSMUST00000165153.8:chr10:+|2369:830:1829|noncoding|CTG	Ptbp1-noncoding15	0.745438289	0.023024325
ENSMUST00000168632.2:chr15:+|791:238:694|noncoding|TTG	Tef-noncoding3	-0.748013544	0.0230407	representative
ENSMUST00000129073.8:chr2:-|2758:605:1958|noncoding|ATG	Kcnq2-noncoding4	-0.929998653	0.023157985
ENSMUST00000214571.2:chr9:+|2113:505:1441|noncoding|CTG	Pkm-noncoding4	-0.368765754	0.023280601
ENSMUST00000218170.2:chr10:-|824:107:233|noncoding|ATG	Myl6-noncoding27	-0.741237071	0.023280899
ENSMUST00000218813.2:chr10:-|3040:214:340|noncoding|ATG	Myl6-noncoding28	-0.741237071	0.023280899
ENSMUST00000219554.2:chr10:-|790:73:199|noncoding|ATG	Myl6-noncoding29	-0.741237071	0.023280899
ENSMUST00000121046.2:chr6:-|519:131:200|noncoding|ATG	Tpt1-ps3-noncoding10	1.158065331	0.023302485
ENSMUST00000129073.8:chr2:-|2758:335:1958|noncoding|GTG	Kcnq2-noncoding5	-0.810978148	0.023313556
ENSMUST00000136259.8:chr10:-|3791:2488:3460|noncoding|CTG	Stxbp5-noncoding9	-1.321194287	0.023423158
ENSMUST00000151435.8:chr10:-|2364:476:1448|noncoding|CTG	Stxbp5-noncoding10	-1.321194287	0.023423158
ENSMUST00000145364.8:chr4:+|2151:385:610|noncoding|ACG	Rsrp1-noncoding21	1.122440967	0.023596606
ENSMUST00000148900.8:chr4:+|3051:438:663|noncoding|ACG	Rsrp1-noncoding22	1.122440967	0.023596606
ENSMUST00000151178.2:chr4:+|618:231:456|noncoding|ACG	Rsrp1-noncoding23	1.122440967	0.023596606
ENSMUST00000136259.8:chr10:-|3791:2536:3460|noncoding|GTG	Stxbp5-noncoding11	-1.354121163	0.02360682
ENSMUST00000151435.8:chr10:-|2364:524:1448|noncoding|GTG	Stxbp5-noncoding12	-1.354121163	0.02360682
ENSMUST00000214571.2:chr9:+|2113:259:1441|noncoding|GTG	Pkm-noncoding5	-0.323758978	0.023615637
ENSMUST00000214571.2:chr9:+|2113:265:1441|noncoding|ATG	Pkm-noncoding6	-0.323758978	0.023615637
ENSMUST00000214571.2:chr9:+|2113:268:1441|noncoding|CTG	Pkm-noncoding7	-0.323758978	0.023615637
ENSMUST00000151431.2:chr11:+|1550:191:275|noncoding|ACG	Wdr92-noncoding8	-0.749440076	0.023854928
ENSMUST00000154425.2:chr11:+|791:264:348|noncoding|ACG	Ppp3r1-noncoding6	-0.749440076	0.023854928
ENSMUST00000099636.5:chr8:+|1124:767:827|noncoding|GTG	Actg-ps1-noncoding12	0.804213987	0.023880864
ENSMUST00000201347.4:chr5:+|2442:1314:1371|noncoding|GTG	Mapre3-noncoding5	1.619092561	0.023888216
ENSMUST00000202025.2:chr5:+|488:164:221|noncoding|GTG	Mapre3-noncoding6	1.619092561	0.023888216
ENSMUST00000172442.2:chr10:-|4039:155:419|noncoding|ACG	Slc25a3-noncoding7	0.913341225	0.023906475
ENSMUST00000182281.2:chr17:+|3858:220:814|noncoding|ATG	Ccnd3-noncoding3	1.23289585	0.023969929	representative
ENSMUST00000214571.2:chr9:+|2113:277:1441|noncoding|ATG	Pkm-noncoding8	-0.322350464	0.024197639
ENSMUST00000154533.8:chr14:+|762:111:597|noncoding|CTG	Tpt1-noncoding7	0.792758554	0.024241532
ENSMUST00000146595.8:chr7:-|3539:1501:1678|noncoding|CTG	Atp1a3-noncoding2	-0.674203194	0.024277451
ENSMUST00000113837.9:chr19:-|3476:1086:1896|noncoding|CTG	Grk2-noncoding20	-1.189330463	0.024391575
ENSMUST00000152608.8:chr2:-|1654:815:1232|noncoding|TTG	Ola1-noncoding1	-1.027072763	0.024460305
ENSMUST00000151783.9:chr8:+|462:62:290|noncoding|ATG	Cx3cl1-noncoding3	0.458118076	0.024503151	representative
ENSMUST00000203177.2:chr6:-|1407:151:235|noncoding|GTG	Snca-noncoding7	-0.884168034	0.024605612
ENSMUST00000137589.2:chr4:-|665:185:614|noncoding|ATG	Pnrc1-noncoding7	0.795988739	0.024718527	representative
ENSMUST00000155616.2:chr4:-|782:294:723|noncoding|ATG	Pnrc1-noncoding8	0.795988739	0.024718527	representative
ENSMUST00000126178.2:chr17:-|2313:447:600|noncoding|ACG	Dusp1-noncoding104	4.154908724	0.025007799
ENSMUST00000227912.2:chr15:+|4485:470:1118|noncoding|CTG	Zfp622-noncoding26	1.222772202	0.025821978
ENSMUST00000185474.2:chr1:+|1225:13:127|noncoding|ATG	Coq10b-noncoding1	3.131500829	0.026153328
ENSMUST00000214571.2:chr9:+|2113:481:1441|noncoding|GTG	Pkm-noncoding9	-0.364602997	0.026266229
ENSMUST00000126178.2:chr17:-|2313:1266:1344|noncoding|ATG	Dusp1-noncoding105	8.052145172	0.026317429
ENSMUST00000146077.2:chr17:-|839:717:795|noncoding|ATG	Dusp1-noncoding106	8.052145172	0.026317429
ENSMUST00000128640.8:chr4:+|546:10:370|noncoding|GTG	Errfi1-noncoding2	8.999367148	0.026647198
ENSMUST00000206603.2:chr7:-|1601:402:1086|noncoding|GTG	Gpi1-noncoding6	-0.378386154	0.026676761
ENSMUST00000236530.2:chr18:-|2872:837:2310|noncoding|ATG	Lrrtm2-noncoding1	0.94916428	0.026710341
ENSMUST00000236530.2:chr18:-|2872:840:2310|noncoding|CTG	Lrrtm2-noncoding2	0.94916428	0.026710341
ENSMUST00000168632.2:chr15:+|791:310:694|noncoding|GTG	Tef-noncoding4	-0.774057298	0.026793016
ENSMUST00000149982.2:chrX:+|6792:277:694|noncoding|ATG	Tspan7-noncoding5	-0.348621924	0.026873435
ENSMUST00000128640.8:chr4:+|546:31:370|noncoding|CTG	Errfi1-noncoding3	8.977579717	0.02696786
ENSMUST00000150264.8:chr3:+|3152:129:2208|noncoding|ATG	Cp-noncoding1	-1.074399322	0.027058274
ENSMUST00000201347.4:chr5:+|2442:1191:1371|noncoding|TTG	Mapre3-noncoding7	0.957027626	0.027084136
ENSMUST00000142769.8:chr8:-|10265:22:1006|noncoding|ATG	Crtc1-noncoding1	-0.928016243	0.027245381	representative
ENSMUST00000201837.2:chr5:+|1582:346:547|noncoding|ACG	Rasl11b-noncoding18	1.184497855	0.027299604
ENSMUST00000214908.2:chr9:-|636:108:534|noncoding|ACG	Aplp2-noncoding4	-0.943603628	0.027317895
ENSMUST00000135789.8:chr11:+|355:44:296|noncoding|ATG	Ppia-noncoding1	-0.854121827	0.02735969	representative
ENSMUST00000135789.8:chr11:+|355:59:296|noncoding|GTG	Ppia-noncoding2	-0.854121827	0.02735969
ENSMUST00000135789.8:chr11:+|355:74:296|noncoding|ACG	Ppia-noncoding3	-0.854121827	0.02735969
ENSMUST00000135789.8:chr11:+|355:92:296|noncoding|TTG	Ppia-noncoding4	-0.854121827	0.02735969
ENSMUST00000167386.8:chr5:-|894:126:459|noncoding|ATG	Actb-noncoding39	0.368057453	0.027431282
ENSMUST00000165629.2:chr5:-|861:73:604|noncoding|ATG	Actb-noncoding40	0.368029933	0.027434114
ENSMUST00000214571.2:chr9:+|2113:292:1441|noncoding|ATG	Pkm-noncoding10	-0.316850733	0.027434114
ENSMUST00000236530.2:chr18:-|2872:819:2310|noncoding|ATG	Lrrtm2-noncoding3	0.946728588	0.027434114
ENSMUST00000236530.2:chr18:-|2872:825:2310|noncoding|GTG	Lrrtm2-noncoding4	0.946728588	0.027434114
ENSMUST00000121768.2:chrX:+|523:220:463|noncoding|ATG	Tpt1-ps6-noncoding2	0.932922107	0.027448886
ENSMUST00000146077.2:chr17:-|839:217:418|noncoding|ATG	Dusp1-noncoding107	8.187848727	0.027486345
ENSMUST00000204550.2:chr6:+|2620:2077:2332|noncoding|CTG	Bhlhe40-noncoding28	1.425189476	0.027494012
ENSMUST00000152608.8:chr2:-|1654:770:1232|noncoding|TTG	Ola1-noncoding2	-0.889926493	0.027557407
ENSMUST00000232275.2:chr16:-|1102:8:86|noncoding|TTG	Gm16385-noncoding2	0.770317453	0.027627298
ENSMUST00000126135.2:chr4:-|2512:63:1596|noncoding|CTG	Plk3-noncoding1	1.708900171	0.027737112
ENSMUST00000185474.2:chr1:+|1225:7:127|noncoding|ATG	Coq10b-noncoding2	3.111332725	0.027830797	representative
ENSMUST00000135789.8:chr11:+|355:33:162|noncoding|TTG	Ppia-noncoding5	-0.852752967	0.028088673
ENSMUST00000135789.8:chr11:+|355:36:162|noncoding|CTG	Ppia-noncoding6	-0.852752967	0.028088673
ENSMUST00000135789.8:chr11:+|355:81:162|noncoding|ATG	Ppia-noncoding7	-0.852752967	0.028088673
ENSMUST00000135789.8:chr11:+|355:84:162|noncoding|ACG	Ppia-noncoding8	-0.852752967	0.028088673
ENSMUST00000152608.8:chr2:-|1654:791:1232|noncoding|GTG	Ola1-noncoding3	-0.899577834	0.028088673
ENSMUST00000232275.2:chr16:-|1102:14:86|noncoding|ATG	Gm16385-noncoding3	0.769573335	0.028117503
ENSMUST00000214571.2:chr9:+|2113:532:1441|noncoding|ATG	Pkm-noncoding11	-0.361521466	0.028139127
ENSMUST00000129073.8:chr2:-|2758:608:1958|noncoding|GTG	Kcnq2-noncoding6	-0.911547412	0.028259901
ENSMUST00000129073.8:chr2:-|2758:611:1958|noncoding|CTG	Kcnq2-noncoding7	-0.911547412	0.028259901
ENSMUST00000120233.2:chrX:-|2406:1834:2407|noncoding|GTG	Vcp-rs-noncoding58	-0.479736488	0.028361213
ENSMUST00000142332.2:chr4:+|5052:412:598|noncoding|ATG	Dnajb5-noncoding63	1.622371019	0.028386085	representative
ENSMUST00000135789.8:chr11:+|355:113:296|noncoding|CTG	Ppia-noncoding9	-0.852067669	0.028458016
ENSMUST00000126178.2:chr17:-|2313:1269:1344|noncoding|CTG	Dusp1-noncoding108	8.022746288	0.028659749
ENSMUST00000146077.2:chr17:-|839:720:795|noncoding|CTG	Dusp1-noncoding109	8.022746288	0.028659749
ENSMUST00000204550.2:chr6:+|2620:2063:2288|noncoding|ATG	Bhlhe40-noncoding29	1.35279232	0.028659749
ENSMUST00000113837.9:chr19:-|3476:1095:1896|noncoding|ATG	Grk2-noncoding21	-1.169444093	0.028752875
ENSMUST00000093121.13:chr11:+|353:41:263|noncoding|CTG	Skp1-noncoding3	-0.548249894	0.028904562
ENSMUST00000201347.4:chr5:+|2442:1311:1371|noncoding|ACG	Mapre3-noncoding8	1.602492864	0.028967244
ENSMUST00000202025.2:chr5:+|488:161:221|noncoding|ACG	Mapre3-noncoding9	1.602492864	0.028967244
ENSMUST00000138503.2:chrX:-|666:126:624|noncoding|TTG	Fgf13-noncoding2	-1.028635555	0.028984881
ENSMUST00000192548.6:chr1:+|5788:336:1671|noncoding|CTG	Eif5b-noncoding1	-1.061010459	0.029085318
ENSMUST00000135789.8:chr11:+|355:117:162|noncoding|TTG	Ppia-noncoding10	-0.850695354	0.029159733
ENSMUST00000155824.2:chr11:+|2853:2128:2275|noncoding|CTG	Ppia-noncoding11	-0.850695354	0.029159733
ENSMUST00000155824.2:chr11:+|2853:2134:2275|noncoding|ATG	Ppia-noncoding12	-0.850695354	0.029159733
ENSMUST00000155824.2:chr11:+|2853:2140:2275|noncoding|TTG	Ppia-noncoding13	-0.850695354	0.029159733
ENSMUST00000155824.2:chr11:+|2853:2176:2275|noncoding|ATG	Ppia-noncoding14	-0.850695354	0.029159733
ENSMUST00000155824.2:chr11:+|2853:2182:2275|noncoding|CTG	Ppia-noncoding15	-0.850695354	0.029159733
ENSMUST00000155824.2:chr11:+|2853:2230:2275|noncoding|TTG	Ppia-noncoding16	-0.850695354	0.029159733
ENSMUST00000164400.2:chr10:-|479:180:390|noncoding|ATG	Serinc1-noncoding1	-0.546016121	0.029361528
ENSMUST00000126135.2:chr4:-|2512:81:1596|noncoding|ATG	Plk3-noncoding2	1.70143007	0.029693592	representative
ENSMUST00000217598.2:chr9:+|4569:247:1177|noncoding|GTG	Septin7-noncoding8	-0.567479407	0.029881704
ENSMUST00000199306.2:chr5:-|922:491:812|noncoding|GTG	Vps37b-noncoding19	1.85379041	0.030035254
ENSMUST00000236530.2:chr18:-|2872:801:2310|noncoding|CTG	Lrrtm2-noncoding5	0.921485971	0.030088971
ENSMUST00000159722.2:chr10:-|959:72:705|noncoding|CTG	Kifbp-noncoding2	0.691175994	0.030115718
ENSMUST00000173558.2:chr17:-|763:167:680|noncoding|CTG	Prrc2a-noncoding2	1.121608155	0.030118675
ENSMUST00000146077.2:chr17:-|839:229:418|noncoding|TTG	Dusp1-noncoding110	8.161251968	0.030142724
ENSMUST00000152608.8:chr2:-|1654:230:1232|noncoding|GTG	Ola1-noncoding4	-0.644125872	0.030380064
ENSMUST00000113837.9:chr19:-|3476:1197:1896|noncoding|ATG	Grk2-noncoding22	-1.161906298	0.030492629
ENSMUST00000136259.8:chr10:-|3791:2557:3460|noncoding|TTG	Stxbp5-noncoding13	-1.399121891	0.030643283
ENSMUST00000151435.8:chr10:-|2364:545:1448|noncoding|TTG	Stxbp5-noncoding14	-1.399121891	0.030643283
ENSMUST00000126178.2:chr17:-|2313:1491:1584|noncoding|CTG	Dusp1-noncoding111	4.911221078	0.03064703
ENSMUST00000160676.2:chr3:-|439:217:319|noncoding|CTG	Gm6485-noncoding10	0.677876731	0.030736779
ENSMUST00000206603.2:chr7:-|1601:546:1086|noncoding|ATG	Gpi1-noncoding7	-0.397606801	0.030999488
ENSMUST00000237172.2:chr19:-|3791:322:460|noncoding|TTG	Npas4-noncoding99	7.280582822	0.031105614
ENSMUST00000192548.6:chr1:+|5788:345:1671|noncoding|CTG	Eif5b-noncoding2	-1.049814405	0.031154396
ENSMUST00000192548.6:chr1:+|5788:354:1671|noncoding|TTG	Eif5b-noncoding3	-1.049814405	0.031154396
ENSMUST00000126178.2:chr17:-|2313:1545:1584|noncoding|CTG	Dusp1-noncoding112	7.643277027	0.031193592
ENSMUST00000154883.4:chr6:-|1552:518:587|noncoding|ACG	Tpi1-noncoding1	-0.854900652	0.031193592
ENSMUST00000120233.2:chrX:-|2406:1807:2407|noncoding|ATG	Vcp-rs-noncoding59	-0.469510537	0.031299613
ENSMUST00000155616.2:chr4:-|782:261:723|noncoding|TTG	Pnrc1-noncoding9	0.784114196	0.031412541
ENSMUST00000155616.2:chr4:-|782:273:723|noncoding|TTG	Pnrc1-noncoding10	0.784114196	0.031412541
ENSMUST00000155616.2:chr4:-|782:276:723|noncoding|TTG	Pnrc1-noncoding11	0.784114196	0.031412541
ENSMUST00000128640.8:chr4:+|546:109:370|noncoding|CTG	Errfi1-noncoding4	8.189598025	0.031586137
ENSMUST00000201837.2:chr5:+|1582:319:547|noncoding|ACG	Rasl11b-noncoding19	1.152860727	0.031729662
ENSMUST00000142332.2:chr4:+|5052:427:598|noncoding|GTG	Dnajb5-noncoding64	1.657707297	0.031944585
ENSMUST00000237172.2:chr19:-|3791:325:460|noncoding|CTG	Npas4-noncoding100	7.278030408	0.03199347
ENSMUST00000201110.2:chr5:+|3472:557:1028|noncoding|TTG	Fosl2-noncoding55	7.408389496	0.032112125	representative
ENSMUST00000150264.8:chr3:+|3152:132:2208|noncoding|GTG	Cp-noncoding2	-1.062678189	0.032292162
ENSMUST00000120233.2:chrX:-|2406:1798:2407|noncoding|TTG	Vcp-rs-noncoding60	-0.468327917	0.032318917
ENSMUST00000126178.2:chr17:-|2313:1161:1254|noncoding|TTG	Dusp1-noncoding113	7.237255555	0.032321788
ENSMUST00000146077.2:chr17:-|839:278:371|noncoding|TTG	Dusp1-noncoding114	7.237255555	0.032321788
ENSMUST00000147028.3:chr5:-|1573:1152:1545|noncoding|CTG	Lrpap1-noncoding2	-0.647104219	0.032499211
ENSMUST00000140423.2:chr6:-|1656:95:497|noncoding|ATG	Grcc10-noncoding5	0.539698903	0.032599148	representative
ENSMUST00000214571.2:chr9:+|2113:517:1441|noncoding|CTG	Pkm-noncoding12	-0.352170655	0.03262597
[truncated: 932,318 more rows]
