# Supplementary material for: Activity-dependent ribosome profiling reveals the landscape of canonical and non-canonical translation in brain tissue
Source: Nat Commun. 2026 Jul 23;17:6179. doi: 10.1038/s41467-026-74968-z (PMC13396407; doi:10.1038/s41467-026-74968-z)
Supplement: Supplementary file 9 — Supplementary Data 7 [file 41467_2026_74968_MOESM9_ESM.csv › Supplementary Table 7.csv]

ORF	Gene symbol	log2FC	padj	Label
ENSMUST00000064922.7:chr8:-|1809:87:396|overlap.uORF|ACG	Junb-overlap.uORF1	4.532878117	2.2931E-115
ENSMUST00000064922.7:chr8:-|1809:150:396|overlap.uORF|CTG	Junb-overlap.uORF2	4.485955792	6.3504E-111
ENSMUST00000064922.7:chr8:-|1809:153:396|overlap.uORF|CTG	Junb-overlap.uORF3	4.480278186	1.9074E-109
ENSMUST00000148314.3:chr2:-|1240:6:378|overlap.uORF|ACG	Gm13889-overlap.uORF1	3.650194217	4.362E-103
ENSMUST00000064922.7:chr8:-|1809:198:396|overlap.uORF|CTG	Junb-overlap.uORF4	4.359753665	4.1773E-99
ENSMUST00000021674.7:chr12:+|2108:56:155|overlap.uORF|ACG	Fos-overlap.uORF1	4.63878017	9.40595E-74
ENSMUST00000148314.3:chr2:-|1240:200:350|overlap.uORF|CTG	Gm13889-overlap.uORF2	3.892183281	4.67598E-63
ENSMUST00000027991.12:chr1:-|2941:17:302|overlap.uORF|CTG	Rgs4-overlap.uORF1	3.035250352	7.19887E-55
ENSMUST00000027991.12:chr1:-|2941:29:302|overlap.uORF|TTG	Rgs4-overlap.uORF2	3.035250352	7.19887E-55
ENSMUST00000111357.2:chr1:-|2575:17:302|overlap.uORF|CTG	Rgs4-overlap.uORF3	3.035250352	7.19887E-55
ENSMUST00000111357.2:chr1:-|2575:29:302|overlap.uORF|TTG	Rgs4-overlap.uORF4	3.035250352	7.19887E-55
ENSMUST00000031017.11:chr5:+|6537:761:1019|overlap.uORF|TTG	Fosl2-overlap.uORF1	3.994929268	1.04959E-51
ENSMUST00000031017.11:chr5:+|6537:587:1019|overlap.uORF|CTG	Fosl2-overlap.uORF2	4.061882325	1.1476E-51
ENSMUST00000031017.11:chr5:+|6537:752:1019|overlap.uORF|CTG	Fosl2-overlap.uORF3	3.990259677	4.56667E-51
ENSMUST00000031017.11:chr5:+|6537:662:1019|overlap.uORF|GTG	Fosl2-overlap.uORF4	4.010662239	3.41704E-49
ENSMUST00000031017.11:chr5:+|6537:539:1019|overlap.uORF|TTG	Fosl2-overlap.uORF5	4.068953143	5.05585E-49
ENSMUST00000127206.8:chr1:-|3021:19:268|overlap.uORF|CTG	Rgs2-overlap.uORF1	3.19229286	1.71433E-48
ENSMUST00000031017.11:chr5:+|6537:632:1019|overlap.uORF|ACG	Fosl2-overlap.uORF6	4.019233691	9.88667E-48
ENSMUST00000031017.11:chr5:+|6537:698:1019|overlap.uORF|ACG	Fosl2-overlap.uORF7	3.98939147	1.93033E-46
ENSMUST00000021674.7:chr12:+|2108:63:207|overlap.uORF|GTG	Fos-overlap.uORF2	4.605639015	2.68467E-43
ENSMUST00000021674.7:chr12:+|2108:90:207|overlap.uORF|CTG	Fos-overlap.uORF3	4.615140171	3.02431E-42
ENSMUST00000030025.10:chr4:+|5720:604:838|overlap.uORF|CTG	Nr4a3-overlap.uORF1	3.956372567	3.55488E-41
ENSMUST00000030025.10:chr4:+|5720:610:838|overlap.uORF|CTG	Nr4a3-overlap.uORF2	3.946529278	7.38239E-41
ENSMUST00000030025.10:chr4:+|5720:571:838|overlap.uORF|CTG	Nr4a3-overlap.uORF3	3.972152165	1.02761E-40	representative
ENSMUST00000030025.10:chr4:+|5720:643:838|overlap.uORF|CTG	Nr4a3-overlap.uORF4	3.937991953	8.64022E-39
ENSMUST00000030025.10:chr4:+|5720:646:838|overlap.uORF|CTG	Nr4a3-overlap.uORF5	3.937991953	8.64022E-39
ENSMUST00000031017.11:chr5:+|6537:708:933|overlap.uORF|GTG	Fosl2-overlap.uORF8	3.837520214	9.57135E-39
ENSMUST00000031017.11:chr5:+|6537:756:933|overlap.uORF|CTG	Fosl2-overlap.uORF9	3.890977671	3.38473E-38
ENSMUST00000030025.10:chr4:+|5720:694:838|overlap.uORF|CTG	Nr4a3-overlap.uORF6	3.887327203	9.58995E-35
ENSMUST00000023779.8:chr15:+|2477:50:185|overlap.uORF|CTG	Nr4a1-overlap.uORF1	5.641950933	7.09465E-33
ENSMUST00000015456.10:chr10:+|1284:237:447|overlap.uORF|CTG	Gadd45b-overlap.uORF1	3.308946214	8.21755E-32
ENSMUST00000228985.2:chr15:+|2553:152:269|overlap.uORF|GTG	Nr4a1-overlap.uORF2	5.555483533	4.208E-31
ENSMUST00000228985.2:chr15:+|2553:170:269|overlap.uORF|TTG	Nr4a1-overlap.uORF3	5.555483533	4.208E-31
ENSMUST00000228985.2:chr15:+|2553:173:269|overlap.uORF|TTG	Nr4a1-overlap.uORF4	5.555483533	4.208E-31
ENSMUST00000228985.2:chr15:+|2553:185:269|overlap.uORF|TTG	Nr4a1-overlap.uORF5	5.555483533	4.208E-31
ENSMUST00000023779.8:chr15:+|2477:79:193|overlap.uORF|CTG	Nr4a1-overlap.uORF6	5.508609513	1.04792E-30
ENSMUST00000023779.8:chr15:+|2477:85:193|overlap.uORF|CTG	Nr4a1-overlap.uORF7	5.469109194	1.07285E-29
ENSMUST00000021674.7:chr12:+|2108:105:207|overlap.uORF|GTG	Fos-overlap.uORF4	4.562250474	1.08954E-29
ENSMUST00000023779.8:chr15:+|2477:112:193|overlap.uORF|GTG	Nr4a1-overlap.uORF8	5.417354414	1.04074E-28
ENSMUST00000059790.11:chr4:+|3886:595:907|overlap.uORF|TTG	Pramel12-overlap.uORF1	3.768429509	7.02705E-23
ENSMUST00000059790.11:chr4:+|3886:613:907|overlap.uORF|CTG	Pramel12-overlap.uORF2	3.756509822	9.05398E-23
ENSMUST00000148314.3:chr2:-|1240:284:350|overlap.uORF|ACG	Gm13889-overlap.uORF3	3.579790842	1.15957E-21	representative
ENSMUST00000005620.10:chr8:+|2996:36:357|overlap.uORF|CTG	Dnajb1-overlap.uORF1	2.921376002	9.6237E-20
ENSMUST00000005620.10:chr8:+|2996:54:357|overlap.uORF|CTG	Dnajb1-overlap.uORF2	2.921376002	9.6237E-20
ENSMUST00000042057.12:chr10:+|3727:312:933|overlap.uORF|TTG	Midn-overlap.uORF1	2.063722662	6.03983E-19
ENSMUST00000099492.10:chr10:+|3597:312:870|overlap.uORF|TTG	Midn-overlap.uORF2	2.056276345	5.6429E-18
ENSMUST00000037356.8:chr4:+|3260:77:281|overlap.uORF|CTG	Pramel12-overlap.uORF3	3.869300946	5.83814E-18
ENSMUST00000064795.6:chr18:+|4484:1657:1720|overlap.uORF|CTG	Egr1-overlap.uORF1	3.476756103	6.19883E-18
ENSMUST00000165033.2:chr18:+|3036:237:300|overlap.uORF|CTG	Egr1-overlap.uORF2	3.476756103	6.19883E-18
ENSMUST00000037356.8:chr4:+|3260:56:281|overlap.uORF|CTG	Pramel12-overlap.uORF4	3.646410782	7.80584E-18
ENSMUST00000015456.10:chr10:+|1284:65:248|overlap.uORF|TTG	Gadd45b-overlap.uORF2	3.146202435	5.6642E-17
ENSMUST00000040514.8:chr8:-|6323:15:306|overlap.uORF|CTG	Irs2-overlap.uORF1	2.984392914	1.432E-15
ENSMUST00000112627.2:chr2:-|2400:114:219|overlap.uORF|CTG	Nr4a2-overlap.uORF1	10.66423076	2.06533E-15
ENSMUST00000112627.2:chr2:-|2400:117:219|overlap.uORF|CTG	Nr4a2-overlap.uORF2	10.66423076	2.06533E-15
ENSMUST00000183542.8:chr2:-|3123:289:394|overlap.uORF|CTG	Nr4a2-overlap.uORF3	10.66423076	2.06533E-15
ENSMUST00000183542.8:chr2:-|3123:292:394|overlap.uORF|CTG	Nr4a2-overlap.uORF4	10.66423076	2.06533E-15
ENSMUST00000042057.12:chr10:+|3727:330:933|overlap.uORF|ACG	Midn-overlap.uORF3	1.987813024	6.42326E-15
ENSMUST00000042057.12:chr10:+|3727:333:933|overlap.uORF|TTG	Midn-overlap.uORF4	1.987813024	6.42326E-15
ENSMUST00000059790.11:chr4:+|3886:658:907|overlap.uORF|TTG	Pramel12-overlap.uORF5	3.803739315	1.06248E-14
ENSMUST00000059790.11:chr4:+|3886:664:907|overlap.uORF|CTG	Pramel12-overlap.uORF6	3.803739315	1.06248E-14
ENSMUST00000021271.14:chr11:+|4671:134:323|overlap.uORF|TTG	Per1-overlap.uORF1	3.169104587	2.44668E-14
ENSMUST00000101004.9:chr11:+|3507:160:349|overlap.uORF|TTG	Per1-overlap.uORF2	3.169104587	2.44668E-14
ENSMUST00000102605.3:chr11:+|4537:60:249|overlap.uORF|TTG	Per1-overlap.uORF3	3.169104587	2.44668E-14
ENSMUST00000142392.8:chr11:+|2972:73:262|overlap.uORF|TTG	Per1-overlap.uORF4	3.169104587	2.44668E-14
ENSMUST00000166748.8:chr11:+|4636:111:300|overlap.uORF|TTG	Per1-overlap.uORF5	3.169104587	2.44668E-14
ENSMUST00000023779.8:chr15:+|2477:38:185|overlap.uORF|GTG	Nr4a1-overlap.uORF9	5.808873643	4.16713E-14
ENSMUST00000099492.10:chr10:+|3597:330:870|overlap.uORF|ACG	Midn-overlap.uORF5	1.97710917	6.03895E-14
ENSMUST00000099492.10:chr10:+|3597:333:870|overlap.uORF|TTG	Midn-overlap.uORF6	1.97710917	6.03895E-14
ENSMUST00000059790.11:chr4:+|3886:697:907|overlap.uORF|GTG	Pramel12-overlap.uORF7	3.794630999	8.78163E-14
ENSMUST00000059790.11:chr4:+|3886:706:907|overlap.uORF|CTG	Pramel12-overlap.uORF8	3.839254386	1.51902E-13
ENSMUST00000002029.13:chrX:+|1595:225:570|overlap.uORF|CTG	Emd-overlap.uORF1	1.839355268	2.77322E-13
ENSMUST00000088313.5:chrX:+|1338:82:427|overlap.uORF|CTG	Emd-overlap.uORF2	1.839355268	2.77322E-13
ENSMUST00000119197.8:chrX:+|768:102:447|overlap.uORF|CTG	Emd-overlap.uORF3	1.839355268	2.77322E-13
ENSMUST00000015456.10:chr10:+|1284:140:248|overlap.uORF|CTG	Gadd45b-overlap.uORF3	3.001721152	2.89983E-13
ENSMUST00000002029.13:chrX:+|1595:195:570|overlap.uORF|TTG	Emd-overlap.uORF4	1.804168035	8.53202E-13
ENSMUST00000088313.5:chrX:+|1338:52:427|overlap.uORF|TTG	Emd-overlap.uORF5	1.804168035	8.53202E-13
ENSMUST00000119197.8:chrX:+|768:72:447|overlap.uORF|TTG	Emd-overlap.uORF6	1.804168035	8.53202E-13
ENSMUST00000035065.9:chr1:+|4453:18:294|overlap.uORF|ACG	Ptgs2-overlap.uORF1	11.20904925	1.5248E-12
ENSMUST00000035065.9:chr1:+|4453:72:294|overlap.uORF|TTG	Ptgs2-overlap.uORF2	11.20904925	1.5248E-12
ENSMUST00000025025.7:chr17:-|1990:57:204|overlap.uORF|CTG	Dusp1-overlap.uORF1	3.935119765	5.37514E-12
ENSMUST00000016703.8:chr11:-|1993:123:246|overlap.uORF|TTG	H3f3b-overlap.uORF1	1.269084398	2.54773E-11
ENSMUST00000106454.8:chr11:-|2514:595:718|overlap.uORF|TTG	H3f3b-overlap.uORF2	1.269084398	2.54773E-11
ENSMUST00000032194.11:chr6:+|3113:245:467|overlap.uORF|GTG	Bhlhe40-overlap.uORF1	1.572254275	3.10022E-11
ENSMUST00000023779.8:chr15:+|2477:28:193|overlap.uORF|TTG	Nr4a1-overlap.uORF10	5.809853298	3.422E-11
ENSMUST00000112627.2:chr2:-|2400:54:219|overlap.uORF|TTG	Nr4a2-overlap.uORF5	10.86148713	3.49659E-11
ENSMUST00000183542.8:chr2:-|3123:229:394|overlap.uORF|TTG	Nr4a2-overlap.uORF6	10.86148713	3.49659E-11
ENSMUST00000002029.13:chrX:+|1595:261:570|overlap.uORF|CTG	Emd-overlap.uORF7	1.795261645	3.73267E-11
ENSMUST00000088313.5:chrX:+|1338:118:427|overlap.uORF|CTG	Emd-overlap.uORF8	1.795261645	3.73267E-11
ENSMUST00000119197.8:chrX:+|768:138:447|overlap.uORF|CTG	Emd-overlap.uORF9	1.795261645	3.73267E-11
ENSMUST00000112627.2:chr2:-|2400:45:219|overlap.uORF|TTG	Nr4a2-overlap.uORF7	10.86442511	3.95855E-11
ENSMUST00000183542.8:chr2:-|3123:220:394|overlap.uORF|TTG	Nr4a2-overlap.uORF8	10.86442511	3.95855E-11
ENSMUST00000016703.8:chr11:-|1993:27:246|overlap.uORF|TTG	H3f3b-overlap.uORF3	1.192158262	4.12637E-11
ENSMUST00000016703.8:chr11:-|1993:30:246|overlap.uORF|GTG	H3f3b-overlap.uORF4	1.192158262	4.12637E-11
ENSMUST00000016703.8:chr11:-|1993:39:246|overlap.uORF|CTG	H3f3b-overlap.uORF5	1.192158262	4.12637E-11
ENSMUST00000106454.8:chr11:-|2514:499:718|overlap.uORF|TTG	H3f3b-overlap.uORF6	1.192158262	4.12637E-11
ENSMUST00000106454.8:chr11:-|2514:502:718|overlap.uORF|GTG	H3f3b-overlap.uORF7	1.192158262	4.12637E-11
ENSMUST00000106454.8:chr11:-|2514:511:718|overlap.uORF|CTG	H3f3b-overlap.uORF8	1.192158262	4.12637E-11
ENSMUST00000023779.8:chr15:+|2477:19:193|overlap.uORF|CTG	Nr4a1-overlap.uORF11	5.841546563	4.53218E-11
ENSMUST00000016703.8:chr11:-|1993:48:246|overlap.uORF|CTG	H3f3b-overlap.uORF9	1.192845831	5.15326E-11
ENSMUST00000106454.8:chr11:-|2514:520:718|overlap.uORF|CTG	H3f3b-overlap.uORF10	1.192845831	5.15326E-11
ENSMUST00000096424.11:chrX:+|896:160:397|overlap.uORF|CTG	Emd-overlap.uORF10	1.871527395	5.36217E-11
ENSMUST00000112627.2:chr2:-|2400:71:224|overlap.uORF|ACG	Nr4a2-overlap.uORF9	10.85126864	5.84927E-11
ENSMUST00000112627.2:chr2:-|2400:77:224|overlap.uORF|CTG	Nr4a2-overlap.uORF10	10.85126864	5.84927E-11
ENSMUST00000183542.8:chr2:-|3123:246:399|overlap.uORF|ACG	Nr4a2-overlap.uORF11	10.85126864	5.84927E-11
ENSMUST00000183542.8:chr2:-|3123:252:399|overlap.uORF|CTG	Nr4a2-overlap.uORF12	10.85126864	5.84927E-11
ENSMUST00000037356.8:chr4:+|3260:125:281|overlap.uORF|CTG	Pramel12-overlap.uORF9	3.614633621	1.37781E-10
ENSMUST00000059790.11:chr4:+|3886:751:907|overlap.uORF|CTG	Pramel12-overlap.uORF10	3.614633621	1.37781E-10
ENSMUST00000096424.11:chrX:+|896:130:397|overlap.uORF|TTG	Emd-overlap.uORF11	1.826803973	1.54129E-10
ENSMUST00000084662.12:chr4:+|3302:111:432|overlap.uORF|CTG	Dnajb5-overlap.uORF1	1.949674462	2.37712E-10
ENSMUST00000084662.12:chr4:+|3302:87:432|overlap.uORF|ACG	Dnajb5-overlap.uORF2	1.918744719	6.30022E-10
ENSMUST00000084662.12:chr4:+|3302:90:432|overlap.uORF|CTG	Dnajb5-overlap.uORF3	1.918744719	6.30022E-10
ENSMUST00000112318.10:chr14:+|1367:49:148|overlap.uORF|TTG	Arf4-overlap.uORF1	1.184246178	6.32487E-10
ENSMUST00000084662.12:chr4:+|3302:72:432|overlap.uORF|CTG	Dnajb5-overlap.uORF4	1.928325103	7.80987E-10
ENSMUST00000096424.11:chrX:+|896:196:397|overlap.uORF|CTG	Emd-overlap.uORF12	1.826670052	4.86448E-09
ENSMUST00000022429.9:chr14:+|2165:322:454|overlap.uORF|TTG	Arf4-overlap.uORF2	1.074524656	8.56907E-09
ENSMUST00000166075.8:chr14:+|1582:170:302|overlap.uORF|TTG	Arf4-overlap.uORF3	1.074524656	8.56907E-09
ENSMUST00000084662.12:chr4:+|3302:6:432|overlap.uORF|TTG	Dnajb5-overlap.uORF5	1.85995294	9.69914E-09
ENSMUST00000095759.5:chr6:-|2148:110:206|overlap.uORF|CTG	Egr4-overlap.uORF1	11.11130786	1.16603E-08	representative
ENSMUST00000223611.2:chr13:-|1443:168:327|overlap.uORF|CTG	Nrn1-overlap.uORF1	1.556576954	1.1684E-08
ENSMUST00000084662.12:chr4:+|3302:12:432|overlap.uORF|TTG	Dnajb5-overlap.uORF6	1.855113628	1.27487E-08
ENSMUST00000084662.12:chr4:+|3302:45:432|overlap.uORF|CTG	Dnajb5-overlap.uORF7	1.855113628	1.27487E-08
ENSMUST00000021271.14:chr11:+|4671:67:199|overlap.uORF|GTG	Per1-overlap.uORF6	2.563188102	1.94647E-08
ENSMUST00000101004.9:chr11:+|3507:93:225|overlap.uORF|GTG	Per1-overlap.uORF7	2.563188102	1.94647E-08
ENSMUST00000142392.8:chr11:+|2972:6:138|overlap.uORF|GTG	Per1-overlap.uORF8	2.563188102	1.94647E-08
ENSMUST00000166748.8:chr11:+|4636:44:176|overlap.uORF|GTG	Per1-overlap.uORF9	2.563188102	1.94647E-08
ENSMUST00000101004.9:chr11:+|3507:72:225|overlap.uORF|ACG	Per1-overlap.uORF10	2.497671591	2.37047E-08
ENSMUST00000101004.9:chr11:+|3507:63:225|overlap.uORF|TTG	Per1-overlap.uORF11	2.474808872	2.3759E-08
ENSMUST00000022429.9:chr14:+|2165:333:411|overlap.uORF|GTG	Arf4-overlap.uORF4	1.133427534	2.59818E-08
ENSMUST00000112318.10:chr14:+|1367:60:138|overlap.uORF|GTG	Arf4-overlap.uORF5	1.133427534	2.59818E-08
ENSMUST00000166075.8:chr14:+|1582:181:259|overlap.uORF|GTG	Arf4-overlap.uORF6	1.133427534	2.59818E-08
ENSMUST00000067543.8:chr15:+|4330:537:969|overlap.uORF|ACG	Trib1-overlap.uORF1	2.634662354	3.07224E-08
ENSMUST00000118228.2:chr15:+|3081:234:666|overlap.uORF|ACG	Trib1-overlap.uORF2	2.634662354	3.07224E-08
ENSMUST00000095759.5:chr6:-|2148:86:206|overlap.uORF|GTG	Egr4-overlap.uORF2	11.13360518	3.771E-08
ENSMUST00000020118.5:chr10:+|2796:307:466|overlap.uORF|GTG	Dusp6-overlap.uORF1	2.816077052	3.77198E-08
ENSMUST00000220291.2:chr10:+|2359:307:466|overlap.uORF|GTG	Dusp6-overlap.uORF2	2.816077052	3.77198E-08
ENSMUST00000035065.9:chr1:+|4453:144:294|overlap.uORF|CTG	Ptgs2-overlap.uORF3	10.95038187	5.37889E-08
ENSMUST00000020118.5:chr10:+|2796:337:466|overlap.uORF|TTG	Dusp6-overlap.uORF3	2.816086919	7.98102E-08
ENSMUST00000220291.2:chr10:+|2359:337:466|overlap.uORF|TTG	Dusp6-overlap.uORF4	2.816086919	7.98102E-08
ENSMUST00000184744.2:chr14:-|6057:104:668|overlap.uORF|CTG	Kctd12-overlap.uORF1	1.0474479	8.25503E-08
ENSMUST00000084662.12:chr4:+|3302:117:432|overlap.uORF|CTG	Dnajb5-overlap.uORF8	1.878161418	8.98288E-08
ENSMUST00000184744.2:chr14:-|6057:59:668|overlap.uORF|CTG	Kctd12-overlap.uORF2	1.039445619	9.52317E-08
ENSMUST00000184744.2:chr14:-|6057:62:668|overlap.uORF|CTG	Kctd12-overlap.uORF3	1.039445619	9.52317E-08
ENSMUST00000184744.2:chr14:-|6057:89:668|overlap.uORF|GTG	Kctd12-overlap.uORF4	1.039445619	9.52317E-08
ENSMUST00000084662.12:chr4:+|3302:129:432|overlap.uORF|CTG	Dnajb5-overlap.uORF9	1.893374532	1.08141E-07
ENSMUST00000035065.9:chr1:+|4453:189:294|overlap.uORF|CTG	Ptgs2-overlap.uORF4	10.48495939	1.09582E-07
ENSMUST00000035065.9:chr1:+|4453:180:294|overlap.uORF|CTG	Ptgs2-overlap.uORF5	10.49372808	1.16396E-07
ENSMUST00000223611.2:chr13:-|1443:140:332|overlap.uORF|GTG	Nrn1-overlap.uORF2	1.460183117	1.72692E-07
ENSMUST00000056129.9:chr19:-|3622:439:631|overlap.uORF|GTG	Npas4-overlap.uORF1	11.03818628	1.78135E-07
ENSMUST00000237881.2:chr19:-|2453:27:219|overlap.uORF|GTG	Npas4-overlap.uORF2	11.03818628	1.78135E-07
ENSMUST00000067543.8:chr15:+|4330:420:969|overlap.uORF|TTG	Trib1-overlap.uORF3	2.486253431	1.88368E-07
ENSMUST00000118228.2:chr15:+|3081:117:666|overlap.uORF|TTG	Trib1-overlap.uORF4	2.486253431	1.88368E-07
ENSMUST00000035065.9:chr1:+|4453:168:294|overlap.uORF|CTG	Ptgs2-overlap.uORF6	10.59152688	1.98403E-07
ENSMUST00000184744.2:chr14:-|6057:50:668|overlap.uORF|GTG	Kctd12-overlap.uORF5	1.023848863	2.17058E-07
ENSMUST00000223611.2:chr13:-|1443:143:332|overlap.uORF|ATG	Nrn1-overlap.uORF3	1.4559254	2.28375E-07
ENSMUST00000020118.5:chr10:+|2796:298:466|overlap.uORF|TTG	Dusp6-overlap.uORF5	2.585307675	2.40009E-07
ENSMUST00000220291.2:chr10:+|2359:298:466|overlap.uORF|TTG	Dusp6-overlap.uORF6	2.585307675	2.40009E-07
ENSMUST00000056129.9:chr19:-|3622:478:631|overlap.uORF|CTG	Npas4-overlap.uORF3	10.90503597	2.77738E-07
ENSMUST00000237881.2:chr19:-|2453:66:219|overlap.uORF|CTG	Npas4-overlap.uORF4	10.90503597	2.77738E-07
ENSMUST00000184744.2:chr14:-|6057:161:668|overlap.uORF|CTG	Kctd12-overlap.uORF6	1.069268197	2.86881E-07
ENSMUST00000067543.8:chr15:+|4330:486:969|overlap.uORF|CTG	Trib1-overlap.uORF5	2.476742371	3.13685E-07
ENSMUST00000118228.2:chr15:+|3081:183:666|overlap.uORF|CTG	Trib1-overlap.uORF6	2.476742371	3.13685E-07
ENSMUST00000021271.14:chr11:+|4671:16:199|overlap.uORF|TTG	Per1-overlap.uORF12	2.278403031	3.64357E-07
ENSMUST00000021271.14:chr11:+|4671:28:199|overlap.uORF|ACG	Per1-overlap.uORF13	2.278403031	3.64357E-07
ENSMUST00000029846.5:chr3:-|2019:128:194|overlap.uORF|CTG	Ccn1-overlap.uORF1	2.191018903	3.92939E-07
ENSMUST00000056129.9:chr19:-|3622:355:631|overlap.uORF|CTG	Npas4-overlap.uORF5	11.16373011	3.97228E-07
ENSMUST00000095759.5:chr6:-|2148:116:206|overlap.uORF|CTG	Egr4-overlap.uORF3	11.0941551	4.94686E-07
ENSMUST00000023268.14:chr15:-|3055:168:216|overlap.uORF|CTG	Arc-overlap.uORF1	5.712631378	5.68961E-07
ENSMUST00000110009.4:chr15:-|3054:170:218|overlap.uORF|CTG	Arc-overlap.uORF2	5.712631378	5.68961E-07
ENSMUST00000095759.5:chr6:-|2148:134:206|overlap.uORF|CTG	Egr4-overlap.uORF4	10.22416593	5.74719E-07
ENSMUST00000029416.14:chr3:-|2169:10:541|overlap.uORF|GTG	Ccnl1-overlap.uORF1	2.636776294	5.78715E-07
ENSMUST00000029846.5:chr3:-|2019:140:194|overlap.uORF|TTG	Ccn1-overlap.uORF2	2.388838269	6.09654E-07
ENSMUST00000023268.14:chr15:-|3055:66:216|overlap.uORF|CTG	Arc-overlap.uORF3	6.316364984	6.33795E-07
ENSMUST00000110009.4:chr15:-|3054:68:218|overlap.uORF|CTG	Arc-overlap.uORF4	6.316364984	6.33795E-07
ENSMUST00000029416.14:chr3:-|2169:100:541|overlap.uORF|GTG	Ccnl1-overlap.uORF2	2.654091269	6.34062E-07
ENSMUST00000129002.8:chr3:-|2229:13:454|overlap.uORF|GTG	Ccnl1-overlap.uORF3	2.654091269	6.34062E-07
ENSMUST00000154585.8:chr3:-|2364:20:461|overlap.uORF|GTG	Ccnl1-overlap.uORF4	2.654091269	6.34062E-07
ENSMUST00000023268.14:chr15:-|3055:60:216|overlap.uORF|ACG	Arc-overlap.uORF5	6.440645416	7.21208E-07	representative
ENSMUST00000110009.4:chr15:-|3054:62:218|overlap.uORF|ACG	Arc-overlap.uORF6	6.440645416	7.21208E-07	representative
ENSMUST00000067543.8:chr15:+|4330:609:969|overlap.uORF|CTG	Trib1-overlap.uORF7	2.831356745	7.47472E-07
ENSMUST00000118228.2:chr15:+|3081:306:666|overlap.uORF|CTG	Trib1-overlap.uORF8	2.831356745	7.47472E-07
ENSMUST00000029846.5:chr3:-|2019:119:194|overlap.uORF|TTG	Ccn1-overlap.uORF3	2.225103015	8.55802E-07
ENSMUST00000029846.5:chr3:-|2019:143:194|overlap.uORF|TTG	Ccn1-overlap.uORF4	2.438188613	9.66839E-07
ENSMUST00000056129.9:chr19:-|3622:461:593|overlap.uORF|GTG	Npas4-overlap.uORF6	10.49649937	1.03638E-06
ENSMUST00000237881.2:chr19:-|2453:49:181|overlap.uORF|GTG	Npas4-overlap.uORF7	10.49649937	1.03638E-06
ENSMUST00000022429.9:chr14:+|2165:288:411|overlap.uORF|GTG	Arf4-overlap.uORF7	0.92892397	1.05474E-06
ENSMUST00000112318.10:chr14:+|1367:15:138|overlap.uORF|GTG	Arf4-overlap.uORF8	0.92892397	1.05474E-06
ENSMUST00000166075.8:chr14:+|1582:136:259|overlap.uORF|GTG	Arf4-overlap.uORF9	0.92892397	1.05474E-06
ENSMUST00000225200.2:chr14:+|3940:31:136|overlap.uORF|ACG	Egr3-overlap.uORF1	5.376319816	1.11762E-06
ENSMUST00000056129.9:chr19:-|3622:398:593|overlap.uORF|CTG	Npas4-overlap.uORF8	10.71029258	1.59674E-06
ENSMUST00000041096.4:chrX:+|2193:40:265|overlap.uORF|GTG	Pcsk1n-overlap.uORF1	-0.95932184	1.63646E-06
ENSMUST00000020118.5:chr10:+|2796:271:466|overlap.uORF|GTG	Dusp6-overlap.uORF7	2.412517937	1.97893E-06
ENSMUST00000220291.2:chr10:+|2359:271:466|overlap.uORF|GTG	Dusp6-overlap.uORF8	2.412517937	1.97893E-06
ENSMUST00000020118.5:chr10:+|2796:259:466|overlap.uORF|TTG	Dusp6-overlap.uORF9	2.44057487	2.13279E-06
ENSMUST00000220291.2:chr10:+|2359:259:466|overlap.uORF|TTG	Dusp6-overlap.uORF10	2.44057487	2.13279E-06
ENSMUST00000022212.9:chr13:+|2800:80:251|overlap.uORF|TTG	Plk2-overlap.uORF1	1.720677234	3.94983E-06
ENSMUST00000023268.14:chr15:-|3055:129:216|overlap.uORF|CTG	Arc-overlap.uORF7	5.828992083	4.02079E-06
ENSMUST00000110009.4:chr15:-|3054:131:218|overlap.uORF|CTG	Arc-overlap.uORF8	5.828992083	4.02079E-06
ENSMUST00000023268.14:chr15:-|3055:108:216|overlap.uORF|CTG	Arc-overlap.uORF9	5.920049761	5.06572E-06
ENSMUST00000110009.4:chr15:-|3054:110:218|overlap.uORF|CTG	Arc-overlap.uORF10	5.920049761	5.06572E-06
ENSMUST00000021271.14:chr11:+|4671:136:199|overlap.uORF|GTG	Per1-overlap.uORF14	2.690624229	5.63254E-06
ENSMUST00000101004.9:chr11:+|3507:162:225|overlap.uORF|GTG	Per1-overlap.uORF15	2.690624229	5.63254E-06
ENSMUST00000102605.3:chr11:+|4537:62:125|overlap.uORF|GTG	Per1-overlap.uORF16	2.690624229	5.63254E-06
ENSMUST00000142392.8:chr11:+|2972:75:138|overlap.uORF|GTG	Per1-overlap.uORF17	2.690624229	5.63254E-06
ENSMUST00000166748.8:chr11:+|4636:113:176|overlap.uORF|GTG	Per1-overlap.uORF18	2.690624229	5.63254E-06
ENSMUST00000023268.14:chr15:-|3055:102:216|overlap.uORF|CTG	Arc-overlap.uORF11	5.929604192	6.02607E-06
ENSMUST00000110009.4:chr15:-|3054:104:218|overlap.uORF|CTG	Arc-overlap.uORF12	5.929604192	6.02607E-06
ENSMUST00000070642.4:chr2:+|1504:79:436|overlap.uORF|ACG	Cebpb-overlap.uORF1	2.389129013	6.4009E-06
ENSMUST00000061875.8:chr15:+|2802:166:835|overlap.uORF|CTG	Zfp622-overlap.uORF1	1.660237218	7.11563E-06
ENSMUST00000023268.14:chr15:-|3055:114:216|overlap.uORF|CTG	Arc-overlap.uORF13	5.893056143	9.70115E-06
ENSMUST00000110009.4:chr15:-|3054:116:218|overlap.uORF|CTG	Arc-overlap.uORF14	5.893056143	9.70115E-06
ENSMUST00000041096.4:chrX:+|2193:100:265|overlap.uORF|TTG	Pcsk1n-overlap.uORF2	-0.975809816	1.26457E-05
ENSMUST00000061875.8:chr15:+|2802:85:835|overlap.uORF|CTG	Zfp622-overlap.uORF2	1.601133733	1.37596E-05
ENSMUST00000212300.2:chr8:+|2854:218:431|overlap.uORF|GTG	Dnajb1-overlap.uORF3	1.993221956	1.77948E-05
ENSMUST00000048289.14:chr10:+|2965:234:357|overlap.uORF|GTG	Egr2-overlap.uORF1	9.861777137	1.87527E-05
ENSMUST00000236661.2:chr17:-|1587:357:405|overlap.uORF|ACG	Dusp1-overlap.uORF2	9.805054796	2.21151E-05	representative
ENSMUST00000048289.14:chr10:+|2965:292:421|overlap.uORF|ACG	Egr2-overlap.uORF2	10.51273831	2.31555E-05	representative
ENSMUST00000225200.2:chr14:+|3940:58:136|overlap.uORF|CTG	Egr3-overlap.uORF2	9.690242299	3.03179E-05
ENSMUST00000236661.2:chr17:-|1587:348:405|overlap.uORF|GTG	Dusp1-overlap.uORF3	10.01951168	3.14257E-05
ENSMUST00000236661.2:chr17:-|1587:249:405|overlap.uORF|GTG	Dusp1-overlap.uORF4	5.589336684	3.32613E-05
ENSMUST00000236661.2:chr17:-|1587:261:405|overlap.uORF|GTG	Dusp1-overlap.uORF5	5.795029854	3.62095E-05
ENSMUST00000236661.2:chr17:-|1587:255:405|overlap.uORF|CTG	Dusp1-overlap.uORF6	5.598682117	4.48066E-05
ENSMUST00000236661.2:chr17:-|1587:300:405|overlap.uORF|ACG	Dusp1-overlap.uORF7	5.622339296	4.60899E-05
ENSMUST00000028166.9:chr2:-|3568:435:552|overlap.uORF|CTG	Nr4a2-overlap.uORF13	5.667353214	4.70183E-05
ENSMUST00000028166.9:chr2:-|3568:438:552|overlap.uORF|CTG	Nr4a2-overlap.uORF14	5.667353214	4.70183E-05
ENSMUST00000112629.8:chr2:-|3422:289:406|overlap.uORF|CTG	Nr4a2-overlap.uORF15	5.667353214	4.70183E-05
ENSMUST00000112629.8:chr2:-|3422:292:406|overlap.uORF|CTG	Nr4a2-overlap.uORF16	5.667353214	4.70183E-05
ENSMUST00000035908.3:chr14:+|1509:267:459|overlap.uORF|CTG	Egr3-overlap.uORF3	3.808596282	5.95804E-05
ENSMUST00000022212.9:chr13:+|2800:76:277|overlap.uORF|ACG	Plk2-overlap.uORF2	1.621788463	9.56253E-05
ENSMUST00000212300.2:chr8:+|2854:230:431|overlap.uORF|GTG	Dnajb1-overlap.uORF4	2.014841731	9.94876E-05
ENSMUST00000022212.9:chr13:+|2800:97:277|overlap.uORF|GTG	Plk2-overlap.uORF3	1.615371777	0.000103059
ENSMUST00000022212.9:chr13:+|2800:118:277|overlap.uORF|GTG	Plk2-overlap.uORF4	1.642784622	0.000110645
ENSMUST00000027941.14:chr1:-|1984:216:348|overlap.uORF|CTG	Atf3-overlap.uORF1	5.380915642	0.000112087
ENSMUST00000048289.14:chr10:+|2965:301:421|overlap.uORF|CTG	Egr2-overlap.uORF3	10.35707273	0.000139968
ENSMUST00000067543.8:chr15:+|4330:663:969|overlap.uORF|GTG	Trib1-overlap.uORF9	2.665367464	0.00014155
ENSMUST00000118228.2:chr15:+|3081:360:666|overlap.uORF|GTG	Trib1-overlap.uORF10	2.665367464	0.00014155
ENSMUST00000238942.2:chr2:+|2999:227:1352|overlap.uORF|GTG	Oprl1-overlap.uORF1	-1.366415472	0.000179084
ENSMUST00000238942.2:chr2:+|2999:233:1352|overlap.uORF|TTG	Oprl1-overlap.uORF2	-1.366415472	0.000179084
ENSMUST00000027941.14:chr1:-|1984:168:348|overlap.uORF|TTG	Atf3-overlap.uORF2	5.29880665	0.000185287
ENSMUST00000035908.3:chr14:+|1509:273:459|overlap.uORF|GTG	Egr3-overlap.uORF4	3.732315574	0.000192986
ENSMUST00000032194.11:chr6:+|3113:271:415|overlap.uORF|CTG	Bhlhe40-overlap.uORF2	1.298469197	0.000198461
ENSMUST00000163617.2:chr6:+|476:26:170|overlap.uORF|CTG	Bhlhe40-overlap.uORF3	1.298469197	0.000198461
ENSMUST00000027863.13:chr1:-|2580:486:591|overlap.uORF|CTG	Atp1b1-overlap.uORF1	-0.538695558	0.000214297
ENSMUST00000028166.9:chr2:-|3568:366:552|overlap.uORF|TTG	Nr4a2-overlap.uORF17	5.625251798	0.000233269
ENSMUST00000112629.8:chr2:-|3422:220:406|overlap.uORF|TTG	Nr4a2-overlap.uORF18	5.625251798	0.000233269
ENSMUST00000028166.9:chr2:-|3568:375:552|overlap.uORF|TTG	Nr4a2-overlap.uORF19	5.621759757	0.000238988
ENSMUST00000112629.8:chr2:-|3422:229:406|overlap.uORF|TTG	Nr4a2-overlap.uORF20	5.621759757	0.000238988
ENSMUST00000027863.13:chr1:-|2580:483:591|overlap.uORF|CTG	Atp1b1-overlap.uORF2	-0.535730565	0.000255836
ENSMUST00000067543.8:chr15:+|4330:654:969|overlap.uORF|GTG	Trib1-overlap.uORF11	2.577668656	0.000271577
ENSMUST00000118228.2:chr15:+|3081:351:666|overlap.uORF|GTG	Trib1-overlap.uORF12	2.577668656	0.000271577
ENSMUST00000186451.2:chr5:+|2277:14:239|overlap.uORF|ACG	Vgf-overlap.uORF1	2.397116177	0.000348979
ENSMUST00000084662.12:chr4:+|3302:198:432|overlap.uORF|CTG	Dnajb5-overlap.uORF10	1.592565687	0.000374546
ENSMUST00000067543.8:chr15:+|4330:669:969|overlap.uORF|CTG	Trib1-overlap.uORF13	2.672362722	0.000401628
ENSMUST00000118228.2:chr15:+|3081:366:666|overlap.uORF|CTG	Trib1-overlap.uORF14	2.672362722	0.000401628
ENSMUST00000084662.12:chr4:+|3302:191:383|overlap.uORF|GTG	Dnajb5-overlap.uORF11	2.069662285	0.000403882
ENSMUST00000027941.14:chr1:-|1984:75:348|overlap.uORF|ACG	Atf3-overlap.uORF3	5.46520628	0.000405679
ENSMUST00000067543.8:chr15:+|4330:672:969|overlap.uORF|GTG	Trib1-overlap.uORF15	2.668879688	0.000421689
ENSMUST00000118228.2:chr15:+|3081:369:666|overlap.uORF|GTG	Trib1-overlap.uORF16	2.668879688	0.000421689
ENSMUST00000035908.3:chr14:+|1509:279:459|overlap.uORF|ATG	Egr3-overlap.uORF5	3.683062508	0.000449246
ENSMUST00000035908.3:chr14:+|1509:300:459|overlap.uORF|TTG	Egr3-overlap.uORF6	3.825789029	0.000512343
ENSMUST00000038558.9:chr10:-|2674:52:580|overlap.uORF|ACG	Klf16-overlap.uORF1	1.540118338	0.000588316
ENSMUST00000067543.8:chr15:+|4330:690:969|overlap.uORF|CTG	Trib1-overlap.uORF17	2.676707038	0.000600141
ENSMUST00000118228.2:chr15:+|3081:387:666|overlap.uORF|CTG	Trib1-overlap.uORF18	2.676707038	0.000600141
ENSMUST00000035908.3:chr14:+|1509:288:459|overlap.uORF|TTG	Egr3-overlap.uORF7	3.658264572	0.000635066
ENSMUST00000029846.5:chr3:-|2019:149:194|overlap.uORF|CTG	Ccn1-overlap.uORF5	2.558926236	0.000696005
ENSMUST00000212300.2:chr8:+|2854:254:431|overlap.uORF|ATG	Dnajb1-overlap.uORF5	1.98545735	0.000894427
ENSMUST00000225200.2:chr14:+|3940:13:136|overlap.uORF|ATG	Egr3-overlap.uORF8	5.291862915	0.000901439
ENSMUST00000109605.5:chr15:+|1725:347:599|overlap.uORF|GTG	Atf4-overlap.uORF1	1.001679601	0.000971584
ENSMUST00000095759.5:chr6:-|2148:6:294|overlap.uORF|CTG	Egr4-overlap.uORF5	10.19761404	0.001273053
ENSMUST00000095759.5:chr6:-|2148:9:294|overlap.uORF|TTG	Egr4-overlap.uORF6	10.19761404	0.001273053
ENSMUST00000095759.5:chr6:-|2148:48:294|overlap.uORF|GTG	Egr4-overlap.uORF7	10.15811024	0.001369209
ENSMUST00000095759.5:chr6:-|2148:54:294|overlap.uORF|GTG	Egr4-overlap.uORF8	10.15811024	0.001369209
ENSMUST00000027863.13:chr1:-|2580:435:591|overlap.uORF|ACG	Atp1b1-overlap.uORF3	-0.449612153	0.001461542
ENSMUST00000212300.2:chr8:+|2854:242:431|overlap.uORF|GTG	Dnajb1-overlap.uORF6	1.876794453	0.001568473
ENSMUST00000054960.9:chr8:-|5080:73:610|overlap.uORF|GTG	Irf2bp2-overlap.uORF1	1.702382898	0.001626342
ENSMUST00000212300.2:chr8:+|2854:245:431|overlap.uORF|GTG	Dnajb1-overlap.uORF7	1.872857524	0.001691808
ENSMUST00000054960.9:chr8:-|5080:64:610|overlap.uORF|GTG	Irf2bp2-overlap.uORF2	1.686955841	0.00169766
ENSMUST00000002029.13:chrX:+|1595:187:298|overlap.uORF|TTG	Emd-overlap.uORF13	2.124941316	0.001732822
ENSMUST00000088313.5:chrX:+|1338:44:155|overlap.uORF|TTG	Emd-overlap.uORF14	2.124941316	0.001732822
ENSMUST00000096424.11:chrX:+|896:122:233|overlap.uORF|TTG	Emd-overlap.uORF15	2.124941316	0.001732822
ENSMUST00000119197.8:chrX:+|768:64:175|overlap.uORF|TTG	Emd-overlap.uORF16	2.124941316	0.001732822
ENSMUST00000152288.2:chrX:+|873:58:169|overlap.uORF|TTG	Emd-overlap.uORF17	2.124941316	0.001732822
ENSMUST00000031646.8:chr5:+|1126:94:277|overlap.uORF|GTG	Rasl11a-overlap.uORF1	5.465747319	0.00175494
ENSMUST00000031646.8:chr5:+|1126:67:277|overlap.uORF|CTG	Rasl11a-overlap.uORF2	5.48858065	0.001766719
ENSMUST00000033915.9:chr8:+|3215:421:496|overlap.uORF|CTG	Gpm6a-overlap.uORF1	-0.782782146	0.001806288
ENSMUST00000031646.8:chr5:+|1126:139:277|overlap.uORF|ACG	Rasl11a-overlap.uORF3	5.293159964	0.001813436
ENSMUST00000002029.13:chrX:+|1595:202:298|overlap.uORF|CTG	Emd-overlap.uORF18	2.126388465	0.001920127
ENSMUST00000088313.5:chrX:+|1338:59:155|overlap.uORF|CTG	Emd-overlap.uORF19	2.126388465	0.001920127
ENSMUST00000096424.11:chrX:+|896:137:233|overlap.uORF|CTG	Emd-overlap.uORF20	2.126388465	0.001920127
ENSMUST00000119197.8:chrX:+|768:79:175|overlap.uORF|CTG	Emd-overlap.uORF21	2.126388465	0.001920127
ENSMUST00000152288.2:chrX:+|873:73:169|overlap.uORF|CTG	Emd-overlap.uORF22	2.126388465	0.001920127
ENSMUST00000212300.2:chr8:+|2854:248:431|overlap.uORF|GTG	Dnajb1-overlap.uORF8	1.86641965	0.002013738
ENSMUST00000015456.10:chr10:+|1284:200:248|overlap.uORF|TTG	Gadd45b-overlap.uORF4	3.572998863	0.002355986
ENSMUST00000004389.6:chr6:-|863:394:523|overlap.uORF|GTG	Grcc10-overlap.uORF1	0.757021602	0.002753484
ENSMUST00000087328.4:chr17:-|2967:158:416|overlap.uORF|CTG	Hspa1a-overlap.uORF1	1.981158921	0.002858925
ENSMUST00000054960.9:chr8:-|5080:109:610|overlap.uORF|ACG	Irf2bp2-overlap.uORF3	1.714760317	0.002993321
ENSMUST00000031646.8:chr5:+|1126:121:277|overlap.uORF|GTG	Rasl11a-overlap.uORF4	5.318552462	0.003011744
ENSMUST00000087328.4:chr17:-|2967:32:416|overlap.uORF|CTG	Hspa1a-overlap.uORF2	1.888930568	0.00325548
ENSMUST00000087328.4:chr17:-|2967:6:627|overlap.uORF|ACG	Hspa1a-overlap.uORF3	1.888930568	0.00325548
ENSMUST00000087328.4:chr17:-|2967:9:627|overlap.uORF|CTG	Hspa1a-overlap.uORF4	1.888930568	0.00325548
ENSMUST00000087328.4:chr17:-|2967:125:416|overlap.uORF|CTG	Hspa1a-overlap.uORF5	1.925888674	0.003488709
ENSMUST00000034881.8:chr9:-|659:106:358|overlap.uORF|ACG	Cox7a2-overlap.uORF1	-0.6025963	0.003694247
ENSMUST00000034881.8:chr9:-|659:28:358|overlap.uORF|ACG	Cox7a2-overlap.uORF2	-0.6025963	0.003694247
ENSMUST00000003640.4:chr7:-|3782:589:949|overlap.uORF|GTG	Fosb-overlap.uORF1	10.71126017	0.003753576
ENSMUST00000207334.2:chr7:-|3664:584:944|overlap.uORF|GTG	Fosb-overlap.uORF2	10.71126017	0.003753576
ENSMUST00000208446.2:chr7:-|1090:138:498|overlap.uORF|GTG	Fosb-overlap.uORF3	10.71126017	0.003753576
ENSMUST00000208505.2:chr7:-|3523:584:944|overlap.uORF|GTG	Fosb-overlap.uORF4	10.71126017	0.003753576
ENSMUST00000095267.8:chr8:+|1667:17:143|overlap.uORF|ACG	Jund-overlap.uORF1	1.674700905	0.003771011
ENSMUST00000003640.4:chr7:-|3782:607:949|overlap.uORF|CTG	Fosb-overlap.uORF5	10.61002971	0.003971267
ENSMUST00000207334.2:chr7:-|3664:602:944|overlap.uORF|CTG	Fosb-overlap.uORF6	10.61002971	0.003971267
ENSMUST00000208446.2:chr7:-|1090:156:498|overlap.uORF|CTG	Fosb-overlap.uORF7	10.61002971	0.003971267
ENSMUST00000208505.2:chr7:-|3523:602:944|overlap.uORF|CTG	Fosb-overlap.uORF8	10.61002971	0.003971267
ENSMUST00000207716.2:chr7:-|3546:584:827|overlap.uORF|GTG	Fosb-overlap.uORF9	10.24483765	0.004166666
ENSMUST00000208326.2:chr7:-|3654:584:827|overlap.uORF|GTG	Fosb-overlap.uORF10	10.24483765	0.004166666
ENSMUST00000095267.8:chr8:+|1667:29:143|overlap.uORF|CTG	Jund-overlap.uORF2	1.665150054	0.004172554	representative
ENSMUST00000054960.9:chr8:-|5080:160:610|overlap.uORF|CTG	Irf2bp2-overlap.uORF4	1.73354525	0.004222567
ENSMUST00000034881.8:chr9:-|659:178:358|overlap.uORF|TTG	Cox7a2-overlap.uORF3	-0.621797503	0.004455808
ENSMUST00000207716.2:chr7:-|3546:602:827|overlap.uORF|CTG	Fosb-overlap.uORF11	10.10585135	0.004469587
ENSMUST00000208326.2:chr7:-|3654:602:827|overlap.uORF|CTG	Fosb-overlap.uORF12	10.10585135	0.004469587
ENSMUST00000039259.7:chr10:+|5633:282:720|overlap.uORF|TTG	Agap2-overlap.uORF1	0.610848	0.00474107
ENSMUST00000217941.2:chr10:+|5573:282:720|overlap.uORF|TTG	Agap2-overlap.uORF2	0.610848	0.00474107
ENSMUST00000054960.9:chr8:-|5080:148:610|overlap.uORF|CTG	Irf2bp2-overlap.uORF5	1.725928917	0.004797131
ENSMUST00000034230.7:chr8:+|3315:208:484|overlap.uORF|CTG	Cx3cl1-overlap.uORF1	0.492426284	0.004805916
ENSMUST00000002029.13:chrX:+|1595:157:298|overlap.uORF|CTG	Emd-overlap.uORF23	1.974123415	0.005120363
ENSMUST00000088313.5:chrX:+|1338:14:155|overlap.uORF|CTG	Emd-overlap.uORF24	1.974123415	0.005120363
ENSMUST00000096424.11:chrX:+|896:92:233|overlap.uORF|CTG	Emd-overlap.uORF25	1.974123415	0.005120363
ENSMUST00000119197.8:chrX:+|768:34:175|overlap.uORF|CTG	Emd-overlap.uORF26	1.974123415	0.005120363
ENSMUST00000152288.2:chrX:+|873:28:169|overlap.uORF|CTG	Emd-overlap.uORF27	1.974123415	0.005120363
ENSMUST00000005185.8:chr10:+|603:75:207|overlap.uORF|TTG	Cstb-overlap.uORF1	0.940605423	0.005220141
ENSMUST00000039259.7:chr10:+|5633:90:720|overlap.uORF|ACG	Agap2-overlap.uORF3	0.571645452	0.005532681
ENSMUST00000217941.2:chr10:+|5573:90:720|overlap.uORF|ACG	Agap2-overlap.uORF4	0.571645452	0.005532681
ENSMUST00000114268.5:chr6:-|1280:223:367|overlap.uORF|TTG	Snca-overlap.uORF1	-0.81832723	0.005592623
ENSMUST00000005185.8:chr10:+|603:81:207|overlap.uORF|CTG	Cstb-overlap.uORF2	0.961377928	0.00588281
ENSMUST00000039388.3:chr11:+|1382:171:216|overlap.uORF|CTG	Arl4d-overlap.uORF1	7.274864121	0.005936614
ENSMUST00000114268.5:chr6:-|1280:205:367|overlap.uORF|CTG	Snca-overlap.uORF2	-0.810641013	0.005948351
ENSMUST00000114268.5:chr6:-|1280:211:367|overlap.uORF|TTG	Snca-overlap.uORF3	-0.810641013	0.005948351
ENSMUST00000163779.8:chr6:-|1188:106:271|overlap.uORF|CTG	Snca-overlap.uORF4	-0.887038596	0.006043392
ENSMUST00000163779.8:chr6:-|1188:94:271|overlap.uORF|TTG	Snca-overlap.uORF5	-0.88859072	0.006050719
ENSMUST00000114268.5:chr6:-|1280:100:367|overlap.uORF|CTG	Snca-overlap.uORF6	-0.809270468	0.00612953
ENSMUST00000114268.5:chr6:-|1280:112:367|overlap.uORF|CTG	Snca-overlap.uORF7	-0.809270468	0.00612953
ENSMUST00000004389.6:chr6:-|863:328:523|overlap.uORF|GTG	Grcc10-overlap.uORF2	0.674377618	0.006132724
ENSMUST00000004389.6:chr6:-|863:337:523|overlap.uORF|GTG	Grcc10-overlap.uORF3	0.674377618	0.006132724
ENSMUST00000163779.8:chr6:-|1188:118:271|overlap.uORF|CTG	Snca-overlap.uORF8	-0.868981107	0.006176206
ENSMUST00000004389.6:chr6:-|863:370:523|overlap.uORF|GTG	Grcc10-overlap.uORF4	0.704284681	0.006835029
ENSMUST00000054960.9:chr8:-|5080:247:610|overlap.uORF|CTG	Irf2bp2-overlap.uORF6	1.806652586	0.007228607
ENSMUST00000163779.8:chr6:-|1188:124:271|overlap.uORF|GTG	Snca-overlap.uORF9	-0.864438222	0.007615181
ENSMUST00000034230.7:chr8:+|3315:244:484|overlap.uORF|CTG	Cx3cl1-overlap.uORF2	0.491759427	0.007846804
ENSMUST00000027863.13:chr1:-|2580:321:591|overlap.uORF|CTG	Atp1b1-overlap.uORF4	-0.397566773	0.007954974
ENSMUST00000033915.9:chr8:+|3215:406:496|overlap.uORF|GTG	Gpm6a-overlap.uORF2	-0.76238413	0.008118892
ENSMUST00000004389.6:chr6:-|863:271:523|overlap.uORF|CTG	Grcc10-overlap.uORF5	0.665235144	0.008207083
ENSMUST00000050918.4:chr4:+|4444:200:1049|overlap.uORF|CTG	Camk2n1-overlap.uORF1	-0.739741717	0.008788124
ENSMUST00000027863.13:chr1:-|2580:330:591|overlap.uORF|CTG	Atp1b1-overlap.uORF5	-0.396683192	0.0088294
ENSMUST00000033915.9:chr8:+|3215:394:496|overlap.uORF|TTG	Gpm6a-overlap.uORF3	-0.815862143	0.00888154
ENSMUST00000069870.11:chr2:+|6981:4:310|overlap.uORF|GTG	Arl5b-overlap.uORF1	3.29776641	0.009034658
ENSMUST00000069870.11:chr2:+|6981:64:310|overlap.uORF|GTG	Arl5b-overlap.uORF2	3.29776641	0.009034658
ENSMUST00000128682.9:chr2:+|1035:17:263|overlap.uORF|GTG	Arl5b-overlap.uORF3	3.29776641	0.009034658
ENSMUST00000041543.9:chr5:+|2553:49:304|overlap.uORF|ACG	Vgf-overlap.uORF2	2.818318155	0.009107881
ENSMUST00000190827.7:chr5:+|2834:330:585|overlap.uORF|ACG	Vgf-overlap.uORF3	2.818318155	0.009107881
ENSMUST00000026120.8:chr3:+|3344:329:818|overlap.uORF|TTG	Bhlhe22-overlap.uORF1	1.036663209	0.009298552
ENSMUST00000163779.8:chr6:-|1188:130:271|overlap.uORF|TTG	Snca-overlap.uORF10	-0.865800914	0.009423628
ENSMUST00000094276.5:chr1:+|4204:368:527|overlap.uORF|GTG	Zbtb18-overlap.uORF1	-1.158003995	0.00975433
ENSMUST00000094276.5:chr1:+|4204:380:527|overlap.uORF|CTG	Zbtb18-overlap.uORF2	-1.158003995	0.00975433
ENSMUST00000193480.2:chr1:+|3734:10:169|overlap.uORF|GTG	Zbtb18-overlap.uORF3	-1.158003995	0.00975433
ENSMUST00000193480.2:chr1:+|3734:22:169|overlap.uORF|CTG	Zbtb18-overlap.uORF4	-1.158003995	0.00975433
ENSMUST00000033136.9:chr7:+|2562:108:429|overlap.uORF|ACG	Bag3-overlap.uORF1	1.505694122	0.010495113
ENSMUST00000163779.8:chr6:-|1188:148:271|overlap.uORF|CTG	Snca-overlap.uORF11	-0.852605322	0.010725426
ENSMUST00000077719.4:chr4:-|677:44:116|overlap.uORF|GTG	Mup21-overlap.uORF1	2.05122028	0.01157661
ENSMUST00000041543.9:chr5:+|2553:19:304|overlap.uORF|TTG	Vgf-overlap.uORF4	2.821149013	0.012065311
ENSMUST00000190827.7:chr5:+|2834:300:585|overlap.uORF|TTG	Vgf-overlap.uORF5	2.821149013	0.012065311
ENSMUST00000041543.9:chr5:+|2553:16:304|overlap.uORF|CTG	Vgf-overlap.uORF6	2.819792082	0.012341018
ENSMUST00000190827.7:chr5:+|2834:297:585|overlap.uORF|CTG	Vgf-overlap.uORF7	2.819792082	0.012341018
ENSMUST00000026120.8:chr3:+|3344:305:818|overlap.uORF|ACG	Bhlhe22-overlap.uORF2	0.999076051	0.012594638
ENSMUST00000062216.4:chr19:+|2916:565:1369|overlap.uORF|ACG	Emx2-overlap.uORF1	1.554105791	0.012754189
ENSMUST00000041543.9:chr5:+|2553:31:304|overlap.uORF|CTG	Vgf-overlap.uORF8	2.804085983	0.012837056
ENSMUST00000190827.7:chr5:+|2834:312:585|overlap.uORF|CTG	Vgf-overlap.uORF9	2.804085983	0.012837056
ENSMUST00000164505.2:chr10:-|1483:235:412|overlap.uORF|CTG	Slc25a3-overlap.uORF1	0.645927193	0.012934203
ENSMUST00000041543.9:chr5:+|2553:22:304|overlap.uORF|CTG	Vgf-overlap.uORF10	2.815947325	0.01317548
ENSMUST00000190827.7:chr5:+|2834:303:585|overlap.uORF|CTG	Vgf-overlap.uORF11	2.815947325	0.01317548
ENSMUST00000110690.9:chr15:+|3527:287:467|overlap.uORF|TTG	Oxct1-overlap.uORF1	0.894231157	0.013288733
ENSMUST00000190827.7:chr5:+|2834:126:585|overlap.uORF|CTG	Vgf-overlap.uORF12	2.81441318	0.013496312
ENSMUST00000190827.7:chr5:+|2834:129:585|overlap.uORF|CTG	Vgf-overlap.uORF13	2.81441318	0.013496312
ENSMUST00000190827.7:chr5:+|2834:198:585|overlap.uORF|CTG	Vgf-overlap.uORF14	2.81441318	0.013496312
ENSMUST00000190827.7:chr5:+|2834:204:585|overlap.uORF|CTG	Vgf-overlap.uORF15	2.81441318	0.013496312
ENSMUST00000026120.8:chr3:+|3344:308:818|overlap.uORF|GTG	Bhlhe22-overlap.uORF3	0.994179285	0.013557055
ENSMUST00000031646.8:chr5:+|1126:89:209|overlap.uORF|CTG	Rasl11a-overlap.uORF5	8.665390934	0.013591193
ENSMUST00000031646.8:chr5:+|1126:92:209|overlap.uORF|TTG	Rasl11a-overlap.uORF6	8.665390934	0.013591193
ENSMUST00000033136.9:chr7:+|2562:177:429|overlap.uORF|GTG	Bag3-overlap.uORF2	1.533883646	0.013650181
ENSMUST00000065887.14:chr10:-|2472:37:379|overlap.uORF|CTG	Kifbp-overlap.uORF1	0.829546769	0.013918618
ENSMUST00000065887.14:chr10:-|2472:40:379|overlap.uORF|CTG	Kifbp-overlap.uORF2	0.829546769	0.013918618
ENSMUST00000159704.8:chr10:-|2622:20:362|overlap.uORF|CTG	Kifbp-overlap.uORF3	0.829546769	0.013918618
ENSMUST00000159704.8:chr10:-|2622:23:362|overlap.uORF|CTG	Kifbp-overlap.uORF4	0.829546769	0.013918618
ENSMUST00000027425.16:chr1:+|2230:187:391|overlap.uORF|GTG	Itm2c-overlap.uORF1	-0.572514268	0.016335498
ENSMUST00000065887.14:chr10:-|2472:10:379|overlap.uORF|GTG	Kifbp-overlap.uORF5	0.817624686	0.017008513
ENSMUST00000026120.8:chr3:+|3344:404:818|overlap.uORF|ATG	Bhlhe22-overlap.uORF4	1.082432585	0.017149845
ENSMUST00000034508.14:chr9:+|3867:108:267|overlap.uORF|CTG	Usp2-overlap.uORF1	3.030617852	0.017171047
ENSMUST00000034508.14:chr9:+|3867:6:267|overlap.uORF|GTG	Usp2-overlap.uORF2	3.030617852	0.017171047
ENSMUST00000034508.14:chr9:+|3867:96:267|overlap.uORF|CTG	Usp2-overlap.uORF3	3.030617852	0.017171047
ENSMUST00000037947.15:chr3:+|3418:8:107|overlap.uORF|CTG	Mcl1-overlap.uORF1	1.198194085	0.017171047
ENSMUST00000027425.16:chr1:+|2230:190:391|overlap.uORF|CTG	Itm2c-overlap.uORF2	-0.568184892	0.0181561	representative
ENSMUST00000041059.12:chr2:-|3204:69:186|overlap.uORF|ACG	Trpc4ap-overlap.uORF1	1.376500256	0.018427736
ENSMUST00000103140.5:chr2:-|3091:17:134|overlap.uORF|ACG	Trpc4ap-overlap.uORF2	1.376500256	0.018427736
ENSMUST00000050918.4:chr4:+|4444:281:1049|overlap.uORF|TTG	Camk2n1-overlap.uORF2	-0.726650727	0.018905729
ENSMUST00000062216.4:chr19:+|2916:649:1369|overlap.uORF|TTG	Emx2-overlap.uORF2	1.701278023	0.019048221
ENSMUST00000041059.12:chr2:-|3204:51:186|overlap.uORF|TTG	Trpc4ap-overlap.uORF3	1.364927832	0.019120202
ENSMUST00000027941.14:chr1:-|1984:119:257|overlap.uORF|GTG	Atf3-overlap.uORF4	7.64577464	0.019965309
ENSMUST00000034508.14:chr9:+|3867:156:267|overlap.uORF|ATG	Usp2-overlap.uORF4	3.014862111	0.020097482
ENSMUST00000027941.14:chr1:-|1984:116:257|overlap.uORF|ACG	Atf3-overlap.uORF5	7.663142557	0.020856957
ENSMUST00000119901.9:chr17:+|922:121:346|overlap.uORF|GTG	Cdkn1a-overlap.uORF1	1.119159899	0.020958861
ENSMUST00000122348.3:chr17:+|1172:372:720|overlap.uORF|CTG	Cdkn1a-overlap.uORF2	1.119159899	0.020958861
ENSMUST00000122348.3:chr17:+|1172:402:720|overlap.uORF|ATG	Cdkn1a-overlap.uORF3	1.119159899	0.020958861
ENSMUST00000122348.3:chr17:+|1172:405:720|overlap.uORF|GTG	Cdkn1a-overlap.uORF4	1.119159899	0.020958861
ENSMUST00000122348.3:chr17:+|1172:471:720|overlap.uORF|GTG	Cdkn1a-overlap.uORF5	1.119159899	0.020958861
ENSMUST00000122348.3:chr17:+|1172:489:720|overlap.uORF|GTG	Cdkn1a-overlap.uORF6	1.119159899	0.020958861
ENSMUST00000023829.8:chr17:+|1913:31:316|overlap.uORF|GTG	Cdkn1a-overlap.uORF7	1.04473937	0.021284131
ENSMUST00000050918.4:chr4:+|4444:299:1049|overlap.uORF|CTG	Camk2n1-overlap.uORF3	-0.721829038	0.021640177
ENSMUST00000029128.4:chr2:+|1112:211:364|overlap.uORF|TTG	Map1lc3a-overlap.uORF1	0.83651468	0.021834114
ENSMUST00000025217.11:chr18:-|3049:95:209|overlap.uORF|CTG	Hspa9-overlap.uORF1	0.874306009	0.023277584
ENSMUST00000114268.5:chr6:-|1280:283:367|overlap.uORF|GTG	Snca-overlap.uORF12	-0.884168034	0.024605612
ENSMUST00000163779.8:chr6:-|1188:187:271|overlap.uORF|GTG	Snca-overlap.uORF13	-0.884168034	0.024605612
ENSMUST00000042105.11:chr7:-|2333:214:493|overlap.uORF|ACG	Ppp1r15a-overlap.uORF1	4.685017964	0.024980542
ENSMUST00000225200.2:chr14:+|3940:92:197|overlap.uORF|GTG	Egr3-overlap.uORF9	7.289851372	0.026082783
ENSMUST00000027425.16:chr1:+|2230:298:391|overlap.uORF|GTG	Itm2c-overlap.uORF3	-0.550969508	0.027270828
ENSMUST00000132846.2:chr11:+|1170:458:587|overlap.uORF|TTG	Ppia-overlap.uORF1	-0.852752967	0.028088673
ENSMUST00000132846.2:chr11:+|1170:461:587|overlap.uORF|CTG	Ppia-overlap.uORF2	-0.852752967	0.028088673
ENSMUST00000020537.9:chr11:+|2239:55:163|overlap.uORF|CTG	Nsg2-overlap.uORF1	-0.895385767	0.028153737
ENSMUST00000093219.4:chr11:+|1974:16:124|overlap.uORF|CTG	Nsg2-overlap.uORF2	-0.895385767	0.028153737
ENSMUST00000109409.8:chr11:+|641:55:163|overlap.uORF|CTG	Nsg2-overlap.uORF3	-0.895385767	0.028153737
ENSMUST00000062216.4:chr19:+|2916:394:1369|overlap.uORF|GTG	Emx2-overlap.uORF3	1.26033367	0.028359737
ENSMUST00000020537.9:chr11:+|2239:46:163|overlap.uORF|ACG	Nsg2-overlap.uORF4	-0.887647986	0.02845347
ENSMUST00000093219.4:chr11:+|1974:7:124|overlap.uORF|ACG	Nsg2-overlap.uORF5	-0.887647986	0.02845347
ENSMUST00000109409.8:chr11:+|641:46:163|overlap.uORF|ACG	Nsg2-overlap.uORF6	-0.887647986	0.02845347
ENSMUST00000079828.7:chr13:+|8744:649:787|overlap.uORF|CTG	Ntrk2-overlap.uORF1	0.59625518	0.029152864
ENSMUST00000109838.10:chr13:+|6846:436:574|overlap.uORF|CTG	Ntrk2-overlap.uORF2	0.59625518	0.029152864
ENSMUST00000224259.2:chr13:+|3049:546:684|overlap.uORF|CTG	Ntrk2-overlap.uORF3	0.59625518	0.029152864
ENSMUST00000224402.2:chr13:+|2284:468:606|overlap.uORF|CTG	Ntrk2-overlap.uORF4	0.59625518	0.029152864
ENSMUST00000225488.2:chr13:+|4706:616:754|overlap.uORF|CTG	Ntrk2-overlap.uORF5	0.59625518	0.029152864
ENSMUST00000225583.2:chr13:+|2719:26:164|overlap.uORF|CTG	Ntrk2-overlap.uORF6	0.59625518	0.029152864
ENSMUST00000225950.2:chr13:+|2640:26:164|overlap.uORF|CTG	Ntrk2-overlap.uORF7	0.59625518	0.029152864
ENSMUST00000030572.10:chr4:-|1525:42:198|overlap.uORF|CTG	Hpca-overlap.uORF1	0.405197936	0.029578896
ENSMUST00000116444.10:chr4:-|1847:358:514|overlap.uORF|CTG	Hpca-overlap.uORF2	0.405197936	0.029578896
ENSMUST00000125931.9:chr4:-|759:149:305|overlap.uORF|CTG	Hpca-overlap.uORF3	0.405197936	0.029578896
ENSMUST00000021506.6:chr12:+|2064:39:195|overlap.uORF|CTG	Serpina3n-overlap.uORF1	-0.557130754	0.029659091
ENSMUST00000030572.10:chr4:-|1525:87:198|overlap.uORF|CTG	Hpca-overlap.uORF4	0.419312248	0.029666303
ENSMUST00000095807.10:chr4:-|1666:222:333|overlap.uORF|CTG	Hpca-overlap.uORF5	0.419312248	0.029666303
ENSMUST00000116442.9:chr4:-|1568:814:925|overlap.uORF|CTG	Hpca-overlap.uORF6	0.419312248	0.029666303
ENSMUST00000116444.10:chr4:-|1847:403:514|overlap.uORF|CTG	Hpca-overlap.uORF7	0.419312248	0.029666303
ENSMUST00000125931.9:chr4:-|759:194:305|overlap.uORF|CTG	Hpca-overlap.uORF8	0.419312248	0.029666303
ENSMUST00000135763.2:chr4:-|348:207:318|overlap.uORF|CTG	Hpca-overlap.uORF9	0.419312248	0.029666303
ENSMUST00000139450.8:chr4:-|812:72:183|overlap.uORF|CTG	Hpca-overlap.uORF10	0.419312248	0.029666303
ENSMUST00000149763.3:chr4:-|675:187:298|overlap.uORF|CTG	Hpca-overlap.uORF11	0.419312248	0.029666303
ENSMUST00000164649.8:chr4:-|1626:188:299|overlap.uORF|CTG	Hpca-overlap.uORF12	0.419312248	0.029666303
ENSMUST00000138438.2:chr11:-|2506:234:579|overlap.uORF|CTG	Stat3-overlap.uORF1	0.908503365	0.029695225
ENSMUST00000026120.8:chr3:+|3344:407:818|overlap.uORF|GTG	Bhlhe22-overlap.uORF5	1.066271654	0.029869288
ENSMUST00000039259.7:chr10:+|5633:375:720|overlap.uORF|TTG	Agap2-overlap.uORF5	0.576239567	0.031946856
ENSMUST00000217941.2:chr10:+|5573:375:720|overlap.uORF|TTG	Agap2-overlap.uORF6	0.576239567	0.031946856
ENSMUST00000051937.9:chr5:+|1812:64:268|overlap.uORF|CTG	Rasl11b-overlap.uORF1	1.164563731	0.032355599
ENSMUST00000030572.10:chr4:-|1525:9:198|overlap.uORF|CTG	Hpca-overlap.uORF13	0.402185286	0.032886787
ENSMUST00000116444.10:chr4:-|1847:325:514|overlap.uORF|CTG	Hpca-overlap.uORF14	0.402185286	0.032886787
ENSMUST00000125931.9:chr4:-|759:116:305|overlap.uORF|CTG	Hpca-overlap.uORF15	0.402185286	0.032886787
ENSMUST00000034508.14:chr9:+|3867:162:267|overlap.uORF|GTG	Usp2-overlap.uORF5	3.028561506	0.032935748
ENSMUST00000084662.12:chr4:+|3302:273:432|overlap.uORF|ACG	Dnajb5-overlap.uORF12	1.311646891	0.033251157
ENSMUST00000027941.14:chr1:-|1984:107:257|overlap.uORF|ACG	Atf3-overlap.uORF6	7.727490907	0.033448556
ENSMUST00000174064.9:chr7:-|1408:161:206|overlap.uORF|TTG	Apoe-overlap.uORF1	-0.397889325	0.034769342
ENSMUST00000174710.2:chr7:-|514:23:68|overlap.uORF|TTG	Apoe-overlap.uORF2	-0.397889325	0.034769342
ENSMUST00000035065.9:chr1:+|4453:115:307|overlap.uORF|CTG	Ptgs2-overlap.uORF7	10.19321339	0.034957592
ENSMUST00000035065.9:chr1:+|4453:121:307|overlap.uORF|ACG	Ptgs2-overlap.uORF8	10.19321339	0.034957592
ENSMUST00000195117.2:chr1:-|1906:117:270|overlap.uORF|CTG	Atf3-overlap.uORF7	8.442143665	0.035016265
ENSMUST00000039559.9:chr2:+|5848:27:312|overlap.uORF|CTG	Thbs1-overlap.uORF1	7.650708469	0.035132687
ENSMUST00000039559.9:chr2:+|5848:54:312|overlap.uORF|CTG	Thbs1-overlap.uORF2	7.650708469	0.035132687
ENSMUST00000039559.9:chr2:+|5848:72:312|overlap.uORF|CTG	Thbs1-overlap.uORF3	7.650708469	0.035132687
ENSMUST00000044011.12:chr2:+|1658:72:321|overlap.uORF|GTG	Fkbp1a-overlap.uORF1	0.55438251	0.035150186
ENSMUST00000079828.7:chr13:+|8744:643:787|overlap.uORF|CTG	Ntrk2-overlap.uORF8	0.574773351	0.035154173
ENSMUST00000109838.10:chr13:+|6846:430:574|overlap.uORF|CTG	Ntrk2-overlap.uORF9	0.574773351	0.035154173
ENSMUST00000224259.2:chr13:+|3049:540:684|overlap.uORF|CTG	Ntrk2-overlap.uORF10	0.574773351	0.035154173
ENSMUST00000224402.2:chr13:+|2284:462:606|overlap.uORF|CTG	Ntrk2-overlap.uORF11	0.574773351	0.035154173
ENSMUST00000225488.2:chr13:+|4706:610:754|overlap.uORF|CTG	Ntrk2-overlap.uORF12	0.574773351	0.035154173
ENSMUST00000225583.2:chr13:+|2719:20:164|overlap.uORF|CTG	Ntrk2-overlap.uORF13	0.574773351	0.035154173
ENSMUST00000225950.2:chr13:+|2640:20:164|overlap.uORF|CTG	Ntrk2-overlap.uORF14	0.574773351	0.035154173
ENSMUST00000233296.2:chr17:+|2080:193:478|overlap.uORF|GTG	Cdkn1a-overlap.uORF8	1.063807205	0.035708147
ENSMUST00000233296.2:chr17:+|2080:202:478|overlap.uORF|CTG	Cdkn1a-overlap.uORF9	1.063807205	0.035708147
ENSMUST00000233296.2:chr17:+|2080:208:478|overlap.uORF|GTG	Cdkn1a-overlap.uORF10	1.063807205	0.035708147
ENSMUST00000233296.2:chr17:+|2080:214:478|overlap.uORF|ATG	Cdkn1a-overlap.uORF11	1.063807205	0.035708147
ENSMUST00000233296.2:chr17:+|2080:247:478|overlap.uORF|GTG	Cdkn1a-overlap.uORF12	1.063807205	0.035708147
ENSMUST00000116444.10:chr4:-|1847:253:514|overlap.uORF|GTG	Hpca-overlap.uORF16	0.405231915	0.036002194
ENSMUST00000020537.9:chr11:+|2239:76:163|overlap.uORF|TTG	Nsg2-overlap.uORF7	-0.929460841	0.036283948
ENSMUST00000093219.4:chr11:+|1974:37:124|overlap.uORF|TTG	Nsg2-overlap.uORF8	-0.929460841	0.036283948
ENSMUST00000109409.8:chr11:+|641:76:163|overlap.uORF|TTG	Nsg2-overlap.uORF9	-0.929460841	0.036283948
ENSMUST00000096232.6:chr16:+|3746:12:237|overlap.uORF|TTG	Cebpd-overlap.uORF1	0.963083602	0.036632038
ENSMUST00000027941.14:chr1:-|1984:243:348|overlap.uORF|CTG	Atf3-overlap.uORF8	8.481662514	0.036659521
ENSMUST00000049628.16:chr5:-|371:14:146|overlap.uORF|CTG	Atp5k-overlap.uORF1	-0.528909689	0.03720806
ENSMUST00000049628.16:chr5:-|371:41:146|overlap.uORF|CTG	Atp5k-overlap.uORF2	-0.528909689	0.03720806
ENSMUST00000118632.2:chr5:-|272:14:146|overlap.uORF|CTG	Atp5k-overlap.uORF3	-0.528909689	0.03720806
ENSMUST00000118632.2:chr5:-|272:41:146|overlap.uORF|CTG	Atp5k-overlap.uORF4	-0.528909689	0.03720806
ENSMUST00000030572.10:chr4:-|1525:78:198|overlap.uORF|TTG	Hpca-overlap.uORF17	0.410940462	0.037240691
ENSMUST00000095807.10:chr4:-|1666:213:333|overlap.uORF|TTG	Hpca-overlap.uORF18	0.410940462	0.037240691
ENSMUST00000116442.9:chr4:-|1568:805:925|overlap.uORF|TTG	Hpca-overlap.uORF19	0.410940462	0.037240691
ENSMUST00000116444.10:chr4:-|1847:394:514|overlap.uORF|TTG	Hpca-overlap.uORF20	0.410940462	0.037240691
ENSMUST00000125931.9:chr4:-|759:185:305|overlap.uORF|TTG	Hpca-overlap.uORF21	0.410940462	0.037240691
ENSMUST00000135763.2:chr4:-|348:198:318|overlap.uORF|TTG	Hpca-overlap.uORF22	0.410940462	0.037240691
ENSMUST00000139450.8:chr4:-|812:63:183|overlap.uORF|TTG	Hpca-overlap.uORF23	0.410940462	0.037240691
ENSMUST00000149763.3:chr4:-|675:178:298|overlap.uORF|TTG	Hpca-overlap.uORF24	0.410940462	0.037240691
ENSMUST00000164649.8:chr4:-|1626:179:299|overlap.uORF|TTG	Hpca-overlap.uORF25	0.410940462	0.037240691
ENSMUST00000084662.12:chr4:+|3302:288:432|overlap.uORF|CTG	Dnajb5-overlap.uORF13	1.305135196	0.038007453
ENSMUST00000029845.15:chr3:+|3764:7:496|overlap.uORF|GTG	Ddah1-overlap.uORF1	0.621968414	0.038214436
ENSMUST00000028386.12:chr2:-|4469:172:472|overlap.uORF|GTG	Nckap1-overlap.uORF1	0.834197821	0.038985161
ENSMUST00000029845.15:chr3:+|3764:64:496|overlap.uORF|CTG	Ddah1-overlap.uORF2	0.618740095	0.039010637
ENSMUST00000039259.7:chr10:+|5633:387:720|overlap.uORF|CTG	Agap2-overlap.uORF7	0.606934325	0.039174865
ENSMUST00000217941.2:chr10:+|5573:387:720|overlap.uORF|CTG	Agap2-overlap.uORF8	0.606934325	0.039174865
ENSMUST00000048393.8:chr15:+|1270:91:514|overlap.uORF|CTG	Atg101-overlap.uORF1	1.162508909	0.039348931
ENSMUST00000048393.8:chr15:+|1270:94:514|overlap.uORF|CTG	Atg101-overlap.uORF2	1.162508909	0.039348931
ENSMUST00000116442.9:chr4:-|1568:781:925|overlap.uORF|TTG	Hpca-overlap.uORF26	0.40885276	0.039549316
ENSMUST00000135763.2:chr4:-|348:174:318|overlap.uORF|TTG	Hpca-overlap.uORF27	0.40885276	0.039549316
ENSMUST00000111760.3:chr2:-|4597:288:606|overlap.uORF|GTG	Nckap1-overlap.uORF2	0.831212196	0.03980884
ENSMUST00000095807.10:chr4:-|1666:171:333|overlap.uORF|CTG	Hpca-overlap.uORF28	0.408471858	0.039847061
ENSMUST00000107845.4:chr4:+|1031:46:232|overlap.uORF|GTG	Clta-overlap.uORF1	0.889085484	0.040714035
ENSMUST00000107846.10:chr4:+|1710:719:905|overlap.uORF|GTG	Clta-overlap.uORF2	0.889085484	0.040714035
ENSMUST00000107847.10:chr4:+|1121:94:280|overlap.uORF|GTG	Clta-overlap.uORF3	0.889085484	0.040714035
ENSMUST00000107849.10:chr4:+|1099:54:240|overlap.uORF|GTG	Clta-overlap.uORF4	0.889085484	0.040714035
ENSMUST00000107851.10:chr4:+|1135:54:240|overlap.uORF|GTG	Clta-overlap.uORF5	0.889085484	0.040714035
ENSMUST00000170241.8:chr4:+|1079:89:275|overlap.uORF|GTG	Clta-overlap.uORF6	0.889085484	0.040714035
ENSMUST00000035908.3:chr14:+|1509:243:459|overlap.uORF|ATG	Egr3-overlap.uORF10	4.218378208	0.041618487	representative
ENSMUST00000039487.10:chr17:+|2245:32:203|overlap.uORF|ATG	Gtf2h5-overlap.uORF1	-1.291492846	0.041725987
ENSMUST00000039487.10:chr17:+|2245:35:203|overlap.uORF|ACG	Gtf2h5-overlap.uORF2	-1.291492846	0.041725987
ENSMUST00000039487.10:chr17:+|2245:53:203|overlap.uORF|GTG	Gtf2h5-overlap.uORF3	-1.291492846	0.041725987
ENSMUST00000028386.12:chr2:-|4469:199:472|overlap.uORF|CTG	Nckap1-overlap.uORF3	0.922891845	0.041913371
ENSMUST00000050918.4:chr4:+|4444:383:1049|overlap.uORF|TTG	Camk2n1-overlap.uORF4	-0.739418938	0.041931586
ENSMUST00000039487.10:chr17:+|2245:83:203|overlap.uORF|TTG	Gtf2h5-overlap.uORF4	-1.289664984	0.04278125
ENSMUST00000039487.10:chr17:+|2245:86:203|overlap.uORF|TTG	Gtf2h5-overlap.uORF5	-1.289664984	0.04278125
ENSMUST00000111760.3:chr2:-|4597:315:606|overlap.uORF|CTG	Nckap1-overlap.uORF4	0.916932258	0.04314501
ENSMUST00000107845.4:chr4:+|1031:37:232|overlap.uORF|CTG	Clta-overlap.uORF7	0.853488248	0.043205478
ENSMUST00000107846.10:chr4:+|1710:710:905|overlap.uORF|CTG	Clta-overlap.uORF8	0.853488248	0.043205478
ENSMUST00000107847.10:chr4:+|1121:85:280|overlap.uORF|CTG	Clta-overlap.uORF9	0.853488248	0.043205478
ENSMUST00000107849.10:chr4:+|1099:45:240|overlap.uORF|CTG	Clta-overlap.uORF10	0.853488248	0.043205478
ENSMUST00000107851.10:chr4:+|1135:45:240|overlap.uORF|CTG	Clta-overlap.uORF11	0.853488248	0.043205478
ENSMUST00000170241.8:chr4:+|1079:80:275|overlap.uORF|CTG	Clta-overlap.uORF12	0.853488248	0.043205478
ENSMUST00000092671.12:chr11:-|2927:135:558|overlap.uORF|CTG	Stat3-overlap.uORF2	0.81706508	0.044104659
ENSMUST00000103114.8:chr11:-|6042:159:582|overlap.uORF|CTG	Stat3-overlap.uORF3	0.81706508	0.044104659
ENSMUST00000127638.8:chr11:-|4516:295:718|overlap.uORF|CTG	Stat3-overlap.uORF4	0.81706508	0.044104659
ENSMUST00000149763.3:chr4:-|675:106:298|overlap.uORF|GTG	Hpca-overlap.uORF29	0.413082046	0.044412889
ENSMUST00000164649.8:chr4:-|1626:107:299|overlap.uORF|GTG	Hpca-overlap.uORF30	0.413082046	0.044412889
ENSMUST00000107845.4:chr4:+|1031:97:232|overlap.uORF|TTG	Clta-overlap.uORF13	0.918777783	0.044630997
ENSMUST00000107846.10:chr4:+|1710:770:905|overlap.uORF|TTG	Clta-overlap.uORF14	0.918777783	0.044630997
ENSMUST00000107847.10:chr4:+|1121:145:280|overlap.uORF|TTG	Clta-overlap.uORF15	0.918777783	0.044630997
ENSMUST00000107849.10:chr4:+|1099:105:240|overlap.uORF|TTG	Clta-overlap.uORF16	0.918777783	0.044630997
ENSMUST00000107851.10:chr4:+|1135:105:240|overlap.uORF|TTG	Clta-overlap.uORF17	0.918777783	0.044630997
ENSMUST00000170241.8:chr4:+|1079:140:275|overlap.uORF|TTG	Clta-overlap.uORF18	0.918777783	0.044630997
ENSMUST00000026120.8:chr3:+|3344:569:818|overlap.uORF|GTG	Bhlhe22-overlap.uORF6	1.325571591	0.044793148
ENSMUST00000107845.4:chr4:+|1031:34:232|overlap.uORF|CTG	Clta-overlap.uORF19	0.854084096	0.04548157
ENSMUST00000107846.10:chr4:+|1710:707:905|overlap.uORF|CTG	Clta-overlap.uORF20	0.854084096	0.04548157
ENSMUST00000107847.10:chr4:+|1121:82:280|overlap.uORF|CTG	Clta-overlap.uORF21	0.854084096	0.04548157
ENSMUST00000107849.10:chr4:+|1099:42:240|overlap.uORF|CTG	Clta-overlap.uORF22	0.854084096	0.04548157
ENSMUST00000107851.10:chr4:+|1135:42:240|overlap.uORF|CTG	Clta-overlap.uORF23	0.854084096	0.04548157
ENSMUST00000170241.8:chr4:+|1079:77:275|overlap.uORF|CTG	Clta-overlap.uORF24	0.854084096	0.04548157
ENSMUST00000139450.8:chr4:-|812:27:183|overlap.uORF|TTG	Hpca-overlap.uORF31	0.403587656	0.0464375
ENSMUST00000139450.8:chr4:-|812:42:183|overlap.uORF|CTG	Hpca-overlap.uORF32	0.403587656	0.0464375
ENSMUST00000034508.14:chr9:+|3867:235:466|overlap.uORF|CTG	Usp2-overlap.uORF6	2.000515115	0.047047086
ENSMUST00000114830.9:chr9:+|2122:124:355|overlap.uORF|CTG	Usp2-overlap.uORF7	2.000515115	0.047047086
ENSMUST00000177054.8:chr9:+|2370:436:667|overlap.uORF|CTG	Usp2-overlap.uORF8	2.000515115	0.047047086
ENSMUST00000025567.9:chr19:-|3150:292:577|overlap.uORF|ACG	Fads2-overlap.uORF1	0.720480341	0.048913768
ENSMUST00000034508.14:chr9:+|3867:223:466|overlap.uORF|CTG	Usp2-overlap.uORF9	1.945473984	0.049670693
ENSMUST00000114830.9:chr9:+|2122:112:355|overlap.uORF|CTG	Usp2-overlap.uORF10	1.945473984	0.049670693
ENSMUST00000177054.8:chr9:+|2370:424:667|overlap.uORF|CTG	Usp2-overlap.uORF11	1.945473984	0.049670693
ENSMUST00000039487.10:chr17:+|2245:92:203|overlap.uORF|TTG	Gtf2h5-overlap.uORF6	-1.277205845	0.050314539
ENSMUST00000062216.4:chr19:+|2916:610:1369|overlap.uORF|TTG	Emx2-overlap.uORF4	1.453296192	0.0509373
ENSMUST00000043359.9:chr8:-|6113:322:688|overlap.uORF|ACG	Smarca5-overlap.uORF1	1.705358679	0.050962827
ENSMUST00000111632.5:chr14:-|2103:28:340|overlap.uORF|GTG	Ndrg2-overlap.uORF1	0.377782898	0.051045783
ENSMUST00000111632.5:chr14:-|2103:34:340|overlap.uORF|ATG	Ndrg2-overlap.uORF2	0.377782898	0.051045783
ENSMUST00000027863.13:chr1:-|2580:231:591|overlap.uORF|GTG	Atp1b1-overlap.uORF6	-0.345194438	0.051134947
ENSMUST00000048393.8:chr15:+|1270:133:514|overlap.uORF|ACG	Atg101-overlap.uORF3	1.24697901	0.052894522
ENSMUST00000096350.11:chr15:+|1958:155:290|overlap.uORF|GTG	Maff-overlap.uORF1	7.48232518	0.053380068
ENSMUST00000099276.4:chr10:-|3566:230:344|overlap.uORF|GTG	Atxn7l3b-overlap.uORF1	-0.907227558	0.054088467
ENSMUST00000028938.7:chr2:-|860:169:319|overlap.uORF|TTG	Cst3-overlap.uORF1	0.368871454	0.054416342
ENSMUST00000096350.11:chr15:+|1958:107:290|overlap.uORF|CTG	Maff-overlap.uORF2	7.490641046	0.054624254
ENSMUST00000096350.11:chr15:+|1958:14:290|overlap.uORF|CTG	Maff-overlap.uORF3	7.490641046	0.054624254
ENSMUST00000096350.11:chr15:+|1958:2:290|overlap.uORF|ATG	Maff-overlap.uORF4	7.490641046	0.054624254
ENSMUST00000096350.11:chr15:+|1958:20:290|overlap.uORF|GTG	Maff-overlap.uORF5	7.490641046	0.054624254
ENSMUST00000096350.11:chr15:+|1958:50:290|overlap.uORF|CTG	Maff-overlap.uORF6	7.490641046	0.054624254
ENSMUST00000096350.11:chr15:+|1958:128:290|overlap.uORF|GTG	Maff-overlap.uORF7	7.49071499	0.054840916
ENSMUST00000043359.9:chr8:-|6113:199:688|overlap.uORF|GTG	Smarca5-overlap.uORF2	1.565764537	0.055109878
ENSMUST00000028938.7:chr2:-|860:148:319|overlap.uORF|CTG	Cst3-overlap.uORF2	0.368673572	0.055373562
ENSMUST00000030787.9:chr5:-|1784:357:456|overlap.uORF|GTG	Rheb-overlap.uORF1	0.969697618	0.056291178
ENSMUST00000028938.7:chr2:-|860:166:319|overlap.uORF|TTG	Cst3-overlap.uORF3	0.3673679	0.056673709
ENSMUST00000030572.10:chr4:-|1525:67:163|overlap.uORF|CTG	Hpca-overlap.uORF33	0.446636217	0.057038914
ENSMUST00000116444.10:chr4:-|1847:383:479|overlap.uORF|CTG	Hpca-overlap.uORF34	0.446636217	0.057038914
ENSMUST00000125931.9:chr4:-|759:174:270|overlap.uORF|CTG	Hpca-overlap.uORF35	0.446636217	0.057038914
ENSMUST00000029128.4:chr2:+|1112:286:364|overlap.uORF|CTG	Map1lc3a-overlap.uORF2	1.132028235	0.057099481
ENSMUST00000030572.10:chr4:-|1525:64:163|overlap.uORF|TTG	Hpca-overlap.uORF36	0.445978131	0.057110679
ENSMUST00000116444.10:chr4:-|1847:380:479|overlap.uORF|TTG	Hpca-overlap.uORF37	0.445978131	0.057110679
ENSMUST00000125931.9:chr4:-|759:171:270|overlap.uORF|TTG	Hpca-overlap.uORF38	0.445978131	0.057110679
ENSMUST00000043359.9:chr8:-|6113:193:688|overlap.uORF|ACG	Smarca5-overlap.uORF3	1.551866993	0.057111048
ENSMUST00000112648.8:chr1:-|504:179:239|overlap.uORF|CTG	Dbi-overlap.uORF1	-0.592134418	0.057431081
ENSMUST00000033136.9:chr7:+|2562:216:429|overlap.uORF|CTG	Bag3-overlap.uORF3	1.436847383	0.058584496
ENSMUST00000174064.9:chr7:-|1408:146:206|overlap.uORF|CTG	Apoe-overlap.uORF3	-0.37652873	0.058946464	representative
ENSMUST00000174710.2:chr7:-|514:8:68|overlap.uORF|CTG	Apoe-overlap.uORF4	-0.37652873	0.058946464	representative
ENSMUST00000048393.8:chr15:+|1270:130:514|overlap.uORF|CTG	Atg101-overlap.uORF4	1.231155198	0.05978288
ENSMUST00000112648.8:chr1:-|504:182:239|overlap.uORF|ATG	Dbi-overlap.uORF2	-0.591158136	0.059922299
ENSMUST00000021903.3:chr13:+|1071:11:107|overlap.uORF|GTG	Gadd45g-overlap.uORF1	1.620009361	0.060716409
ENSMUST00000021903.3:chr13:+|1071:14:107|overlap.uORF|GTG	Gadd45g-overlap.uORF2	1.620009361	0.060716409
ENSMUST00000021903.3:chr13:+|1071:32:107|overlap.uORF|CTG	Gadd45g-overlap.uORF3	1.620009361	0.060716409
ENSMUST00000021903.3:chr13:+|1071:8:107|overlap.uORF|CTG	Gadd45g-overlap.uORF4	1.620009361	0.060716409
ENSMUST00000020118.5:chr10:+|2796:446:626|overlap.uORF|CTG	Dusp6-overlap.uORF11	3.792760525	0.060733319
ENSMUST00000220291.2:chr10:+|2359:446:626|overlap.uORF|CTG	Dusp6-overlap.uORF12	3.792760525	0.060733319
ENSMUST00000033136.9:chr7:+|2562:198:429|overlap.uORF|GTG	Bag3-overlap.uORF4	1.430474594	0.06172557
ENSMUST00000111632.5:chr14:-|2103:91:340|overlap.uORF|CTG	Ndrg2-overlap.uORF3	0.371161184	0.06249248
ENSMUST00000065304.13:chr19:-|5013:149:401|overlap.uORF|ACG	Rtn3-overlap.uORF1	0.424354831	0.063218336
ENSMUST00000227402.2:chr14:-|896:116:269|overlap.uORF|TTG	Ndrg2-overlap.uORF4	0.52963325	0.063701266
ENSMUST00000227402.2:chr14:-|896:119:269|overlap.uORF|TTG	Ndrg2-overlap.uORF5	0.52963325	0.063701266
ENSMUST00000050918.4:chr4:+|4444:665:1049|overlap.uORF|CTG	Camk2n1-overlap.uORF5	-0.803013541	0.063924428
ENSMUST00000174064.9:chr7:-|1408:110:206|overlap.uORF|TTG	Apoe-overlap.uORF5	-0.375426112	0.064177482
ENSMUST00000091701.3:chr13:-|534:29:98|overlap.uORF|TTG	H3c1-overlap.uORF1	0.667495956	0.064623591
ENSMUST00000111632.5:chr14:-|2103:139:340|overlap.uORF|GTG	Ndrg2-overlap.uORF6	0.368307598	0.066257554
ENSMUST00000004673.15:chr14:-|2099:33:324|overlap.uORF|CTG	Ndrg2-overlap.uORF7	0.369519382	0.066746082
ENSMUST00000174355.8:chr7:-|1104:14:65|overlap.uORF|CTG	Apoe-overlap.uORF6	-0.400403898	0.066796355
ENSMUST00000174355.8:chr7:-|1104:35:65|overlap.uORF|TTG	Apoe-overlap.uORF7	-0.400403898	0.066796355
ENSMUST00000111632.5:chr14:-|2103:133:340|overlap.uORF|GTG	Ndrg2-overlap.uORF8	0.367950046	0.06699866
ENSMUST00000028386.12:chr2:-|4469:163:472|overlap.uORF|ACG	Nckap1-overlap.uORF5	0.799691416	0.067090146
ENSMUST00000100301.11:chr7:+|3127:78:345|overlap.uORF|CTG	Prkcg-overlap.uORF1	0.696500815	0.0672712
ENSMUST00000111760.3:chr2:-|4597:279:606|overlap.uORF|ACG	Nckap1-overlap.uORF6	0.797089549	0.068282132
ENSMUST00000084662.12:chr4:+|3302:245:383|overlap.uORF|CTG	Dnajb5-overlap.uORF14	1.650506822	0.069831001
ENSMUST00000004673.15:chr14:-|2099:81:324|overlap.uORF|GTG	Ndrg2-overlap.uORF9	0.366744529	0.069833863
ENSMUST00000092673.11:chr10:+|2576:153:375|overlap.uORF|GTG	Sgk1-overlap.uORF1	2.815377048	0.07010795
ENSMUST00000092673.11:chr10:+|2576:60:375|overlap.uORF|TTG	Sgk1-overlap.uORF2	2.815377048	0.07010795
ENSMUST00000186451.2:chr5:+|2277:201:351|overlap.uORF|ACG	Vgf-overlap.uORF16	2.733577504	0.070649476
ENSMUST00000004673.15:chr14:-|2099:75:324|overlap.uORF|GTG	Ndrg2-overlap.uORF10	0.366401539	0.070684629
ENSMUST00000084662.12:chr4:+|3302:224:383|overlap.uORF|CTG	Dnajb5-overlap.uORF15	1.608719119	0.071453862
ENSMUST00000066401.7:chr7:-|1922:16:58|overlap.uORF|CTG	Ctsd-overlap.uORF1	0.815274458	0.071523718
ENSMUST00000151120.9:chr7:-|2127:197:239|overlap.uORF|CTG	Ctsd-overlap.uORF2	0.815274458	0.071523718
ENSMUST00000125931.9:chr4:-|759:63:270|overlap.uORF|TTG	Hpca-overlap.uORF39	0.425639029	0.07222312
ENSMUST00000125931.9:chr4:-|759:78:270|overlap.uORF|CTG	Hpca-overlap.uORF40	0.425639029	0.07222312
ENSMUST00000026120.8:chr3:+|3344:530:818|overlap.uORF|ACG	Bhlhe22-overlap.uORF7	1.253355613	0.072696093
ENSMUST00000149763.3:chr4:-|675:101:263|overlap.uORF|TTG	Hpca-overlap.uORF41	0.453763176	0.073437352
ENSMUST00000164649.8:chr4:-|1626:102:264|overlap.uORF|TTG	Hpca-overlap.uORF42	0.453763176	0.073437352
ENSMUST00000025110.5:chr18:-|3892:131:278|overlap.uORF|GTG	Syt4-overlap.uORF1	1.003446347	0.074794108
ENSMUST00000116444.10:chr4:-|1847:236:479|overlap.uORF|GTG	Hpca-overlap.uORF43	0.436726825	0.075274635
ENSMUST00000235593.2:chr19:-|2403:144:426|overlap.uORF|ACG	Rtn3-overlap.uORF2	0.42686822	0.075852741
ENSMUST00000025110.5:chr18:-|3892:134:278|overlap.uORF|CTG	Syt4-overlap.uORF2	0.999224024	0.075873852
ENSMUST00000048393.8:chr15:+|1270:187:514|overlap.uORF|TTG	Atg101-overlap.uORF5	1.240433851	0.076210054
ENSMUST00000001569.15:chr17:+|1825:159:426|overlap.uORF|GTG	Flot1-overlap.uORF1	0.898953767	0.077560049
ENSMUST00000174080.8:chr17:+|1383:42:309|overlap.uORF|GTG	Flot1-overlap.uORF2	0.898953767	0.077560049
ENSMUST00000149763.3:chr4:-|675:89:263|overlap.uORF|CTG	Hpca-overlap.uORF44	0.452607841	0.077570633
ENSMUST00000164649.8:chr4:-|1626:90:264|overlap.uORF|CTG	Hpca-overlap.uORF45	0.452607841	0.077570633
ENSMUST00000144845.2:chr2:-|375:10:187|overlap.uORF|ATG	Cst3-overlap.uORF4	0.377764982	0.077636276
ENSMUST00000170068.9:chr7:+|1585:5:293|overlap.uORF|GTG	Sirt2-overlap.uORF1	0.622437498	0.077917993
ENSMUST00000022322.17:chr14:+|3390:114:636|overlap.uORF|CTG	Glud1-overlap.uORF1	0.466205199	0.078436134
ENSMUST00000050918.4:chr4:+|4444:437:1049|overlap.uORF|CTG	Camk2n1-overlap.uORF6	-0.717108588	0.079740509
ENSMUST00000050918.4:chr4:+|4444:464:1049|overlap.uORF|CTG	Camk2n1-overlap.uORF7	-0.717981612	0.079811293
ENSMUST00000001569.15:chr17:+|1825:18:426|overlap.uORF|CTG	Flot1-overlap.uORF3	0.906578268	0.080366253
ENSMUST00000173739.8:chr7:-|1221:95:182|overlap.uORF|GTG	Apoe-overlap.uORF8	-0.390405593	0.080399508
ENSMUST00000048393.8:chr15:+|1270:181:514|overlap.uORF|TTG	Atg101-overlap.uORF6	1.23252575	0.080620121
ENSMUST00000173739.8:chr7:-|1221:68:182|overlap.uORF|CTG	Apoe-overlap.uORF9	-0.389064454	0.081245021
ENSMUST00000227402.2:chr14:-|896:167:269|overlap.uORF|CTG	Ndrg2-overlap.uORF11	0.517952144	0.082589958
ENSMUST00000025667.14:chr19:-|2898:158:413|overlap.uORF|ACG	Rtn3-overlap.uORF3	0.421654109	0.083080884
ENSMUST00000084662.12:chr4:+|3302:251:383|overlap.uORF|ACG	Dnajb5-overlap.uORF16	1.61396067	0.083088785
ENSMUST00000001569.15:chr17:+|1825:120:426|overlap.uORF|CTG	Flot1-overlap.uORF4	0.896064861	0.08335766
ENSMUST00000001569.15:chr17:+|1825:123:426|overlap.uORF|TTG	Flot1-overlap.uORF5	0.896064861	0.08335766
ENSMUST00000001569.15:chr17:+|1825:126:426|overlap.uORF|CTG	Flot1-overlap.uORF6	0.896064861	0.08335766
ENSMUST00000174080.8:chr17:+|1383:3:309|overlap.uORF|CTG	Flot1-overlap.uORF7	0.896064861	0.08335766
ENSMUST00000174080.8:chr17:+|1383:6:309|overlap.uORF|TTG	Flot1-overlap.uORF8	0.896064861	0.08335766
ENSMUST00000174080.8:chr17:+|1383:9:309|overlap.uORF|CTG	Flot1-overlap.uORF9	0.896064861	0.08335766
ENSMUST00000027193.9:chr1:+|763:249:396|overlap.uORF|TTG	Ndufb3-overlap.uORF1	-0.898980098	0.083455521
ENSMUST00000030896.15:chr4:-|1724:21:168|overlap.uORF|CTG	Tprgl-overlap.uORF1	1.461749898	0.083834293
ENSMUST00000030896.15:chr4:-|1724:27:168|overlap.uORF|GTG	Tprgl-overlap.uORF2	1.461749898	0.083834293
ENSMUST00000048393.8:chr15:+|1270:175:514|overlap.uORF|CTG	Atg101-overlap.uORF7	1.224696608	0.084847956
ENSMUST00000228164.2:chr14:-|635:40:274|overlap.uORF|ATG	Ndrg2-overlap.uORF12	0.365205969	0.085098126
ENSMUST00000065887.14:chr10:-|2472:47:269|overlap.uORF|ACG	Kifbp-overlap.uORF6	0.795783251	0.086272085
ENSMUST00000159704.8:chr10:-|2622:30:252|overlap.uORF|ACG	Kifbp-overlap.uORF7	0.795783251	0.086272085
ENSMUST00000162525.8:chr10:-|2311:6:228|overlap.uORF|ACG	Kifbp-overlap.uORF8	0.795783251	0.086272085
ENSMUST00000025293.5:chr18:+|1392:139:220|overlap.uORF|CTG	Ndfip1-overlap.uORF1	0.6485839	0.086749122
ENSMUST00000236085.2:chr18:+|1796:201:282|overlap.uORF|CTG	Ndfip1-overlap.uORF2	0.6485839	0.086749122
ENSMUST00000028826.4:chr2:+|2740:398:557|overlap.uORF|CTG	Chgb-overlap.uORF1	0.696893187	0.087526814
ENSMUST00000028938.7:chr2:-|860:57:354|overlap.uORF|GTG	Cst3-overlap.uORF5	0.34579691	0.088639104
ENSMUST00000022587.10:chr14:+|1762:155:260|overlap.uORF|TTG	Tsc22d1-overlap.uORF1	0.702443318	0.088767916
ENSMUST00000134109.2:chr14:+|801:103:208|overlap.uORF|TTG	Tsc22d1-overlap.uORF2	0.702443318	0.088767916
ENSMUST00000139450.8:chr4:-|812:31:148|overlap.uORF|CTG	Hpca-overlap.uORF46	0.435814125	0.088905219
ENSMUST00000149763.3:chr4:-|675:161:263|overlap.uORF|CTG	Hpca-overlap.uORF47	0.440516117	0.089352923
ENSMUST00000164649.8:chr4:-|1626:162:264|overlap.uORF|CTG	Hpca-overlap.uORF48	0.440516117	0.089352923
ENSMUST00000075312.5:chr18:+|1186:152:257|overlap.uORF|CTG	Ttr-overlap.uORF1	-2.009506918	0.09009676
ENSMUST00000075312.5:chr18:+|1186:89:257|overlap.uORF|TTG	Ttr-overlap.uORF2	-2.009506918	0.09009676
ENSMUST00000001569.15:chr17:+|1825:180:426|overlap.uORF|GTG	Flot1-overlap.uORF10	0.899685801	0.090135241
ENSMUST00000174080.8:chr17:+|1383:63:309|overlap.uORF|GTG	Flot1-overlap.uORF11	0.899685801	0.090135241
ENSMUST00000081964.7:chr5:-|1261:282:444|overlap.uORF|ACG	Hopx-overlap.uORF1	0.427098839	0.090365565
ENSMUST00000113453.9:chr5:-|1113:134:296|overlap.uORF|ACG	Hopx-overlap.uORF2	0.427098839	0.090365565
ENSMUST00000120827.9:chr5:-|1217:238:400|overlap.uORF|ACG	Hopx-overlap.uORF3	0.427098839	0.090365565
ENSMUST00000028826.4:chr2:+|2740:356:557|overlap.uORF|CTG	Chgb-overlap.uORF2	0.678884186	0.091115356
ENSMUST00000084662.12:chr4:+|3302:266:383|overlap.uORF|CTG	Dnajb5-overlap.uORF17	1.706762561	0.091994557
ENSMUST00000227237.2:chr14:-|1060:177:414|overlap.uORF|TTG	Ndrg2-overlap.uORF13	0.364985295	0.09277979
ENSMUST00000227237.2:chr14:-|1060:180:414|overlap.uORF|TTG	Ndrg2-overlap.uORF14	0.364985295	0.09277979
ENSMUST00000039991.14:chr5:-|3330:116:356|overlap.uORF|CTG	Slc12a9-overlap.uORF1	1.766950185	0.093665644	representative
ENSMUST00000070642.4:chr2:+|1504:68:167|overlap.uORF|ACG	Cebpb-overlap.uORF2	7.900024352	0.094175323
ENSMUST00000084662.12:chr4:+|3302:263:383|overlap.uORF|TTG	Dnajb5-overlap.uORF18	1.689908591	0.094384723
ENSMUST00000171031.8:chr17:+|2113:27:534|overlap.uORF|CTG	Ccnd3-overlap.uORF1	1.35576546	0.094850635
ENSMUST00000228164.2:chr14:-|635:55:274|overlap.uORF|GTG	Ndrg2-overlap.uORF15	0.361142641	0.096182666
ENSMUST00000025110.5:chr18:-|3892:125:278|overlap.uORF|CTG	Syt4-overlap.uORF3	0.967736594	0.098356531
ENSMUST00000040914.3:chr13:+|1560:22:295|overlap.uORF|CTG	H1f2-overlap.uORF1	0.447090405	0.099167482
ENSMUST00000081964.7:chr5:-|1261:180:444|overlap.uORF|ACG	Hopx-overlap.uORF4	0.426101089	0.099675215
ENSMUST00000065304.13:chr19:-|5013:122:401|overlap.uORF|CTG	Rtn3-overlap.uORF4	0.378471434	0.100090328
ENSMUST00000037333.17:chr17:+|1999:147:453|overlap.uORF|ATG	Ccnd3-overlap.uORF2	1.266052206	0.100328628
ENSMUST00000094012.11:chr11:-|5236:204:561|overlap.uORF|CTG	Abr-overlap.uORF1	0.626545708	0.100370951
ENSMUST00000107845.4:chr4:+|1031:102:165|overlap.uORF|CTG	Clta-overlap.uORF25	1.033455357	0.100680818
ENSMUST00000107846.10:chr4:+|1710:775:838|overlap.uORF|CTG	Clta-overlap.uORF26	1.033455357	0.100680818
ENSMUST00000107847.10:chr4:+|1121:150:213|overlap.uORF|CTG	Clta-overlap.uORF27	1.033455357	0.100680818
ENSMUST00000107849.10:chr4:+|1099:110:173|overlap.uORF|CTG	Clta-overlap.uORF28	1.033455357	0.100680818
ENSMUST00000107851.10:chr4:+|1135:110:173|overlap.uORF|CTG	Clta-overlap.uORF29	1.033455357	0.100680818
ENSMUST00000170241.8:chr4:+|1079:145:208|overlap.uORF|CTG	Clta-overlap.uORF30	1.033455357	0.100680818
ENSMUST00000149763.3:chr4:-|675:17:263|overlap.uORF|GTG	Hpca-overlap.uORF49	0.448459943	0.100686483
ENSMUST00000149763.3:chr4:-|675:38:263|overlap.uORF|TTG	Hpca-overlap.uORF50	0.448459943	0.100686483
ENSMUST00000149763.3:chr4:-|675:44:263|overlap.uORF|CTG	Hpca-overlap.uORF51	0.448459943	0.100686483
ENSMUST00000164649.8:chr4:-|1626:18:264|overlap.uORF|GTG	Hpca-overlap.uORF52	0.448459943	0.100686483
ENSMUST00000164649.8:chr4:-|1626:39:264|overlap.uORF|TTG	Hpca-overlap.uORF53	0.448459943	0.100686483
ENSMUST00000164649.8:chr4:-|1626:45:264|overlap.uORF|CTG	Hpca-overlap.uORF54	0.448459943	0.100686483
ENSMUST00000065887.14:chr10:-|2472:5:269|overlap.uORF|ATG	Kifbp-overlap.uORF9	0.777269737	0.100979973
ENSMUST00000081964.7:chr5:-|1261:147:444|overlap.uORF|CTG	Hopx-overlap.uORF5	0.424764623	0.101448121
ENSMUST00000021506.6:chr12:+|2064:9:195|overlap.uORF|CTG	Serpina3n-overlap.uORF2	-0.468953611	0.101607842
ENSMUST00000081964.7:chr5:-|1261:276:444|overlap.uORF|ACG	Hopx-overlap.uORF6	0.418130757	0.101868542
ENSMUST00000113453.9:chr5:-|1113:128:296|overlap.uORF|ACG	Hopx-overlap.uORF7	0.418130757	0.101868542
ENSMUST00000120827.9:chr5:-|1217:232:400|overlap.uORF|ACG	Hopx-overlap.uORF8	0.418130757	0.101868542
ENSMUST00000120827.9:chr5:-|1217:217:400|overlap.uORF|CTG	Hopx-overlap.uORF9	0.417017511	0.102161232
ENSMUST00000120827.9:chr5:-|1217:226:400|overlap.uORF|CTG	Hopx-overlap.uORF10	0.417017511	0.102161232
ENSMUST00000051937.9:chr5:+|1812:82:268|overlap.uORF|ACG	Rasl11b-overlap.uORF2	1.076189967	0.102584394
ENSMUST00000171031.8:chr17:+|2113:108:534|overlap.uORF|GTG	Ccnd3-overlap.uORF3	1.346772129	0.102947833
ENSMUST00000171031.8:chr17:+|2113:123:534|overlap.uORF|CTG	Ccnd3-overlap.uORF4	1.346772129	0.102947833
ENSMUST00000171031.8:chr17:+|2113:129:534|overlap.uORF|GTG	Ccnd3-overlap.uORF5	1.346772129	0.102947833
ENSMUST00000171031.8:chr17:+|2113:144:534|overlap.uORF|GTG	Ccnd3-overlap.uORF6	1.346772129	0.102947833
ENSMUST00000171031.8:chr17:+|2113:171:534|overlap.uORF|ATG	Ccnd3-overlap.uORF7	1.346772129	0.102947833
ENSMUST00000171031.8:chr17:+|2113:63:534|overlap.uORF|CTG	Ccnd3-overlap.uORF8	1.346772129	0.102947833
ENSMUST00000171031.8:chr17:+|2113:84:534|overlap.uORF|TTG	Ccnd3-overlap.uORF9	1.346772129	0.102947833
ENSMUST00000081964.7:chr5:-|1261:108:444|overlap.uORF|GTG	Hopx-overlap.uORF11	0.423004101	0.105152225
ENSMUST00000027193.9:chr1:+|763:231:396|overlap.uORF|TTG	Ndufb3-overlap.uORF2	-0.873892423	0.106185103
ENSMUST00000039388.3:chr11:+|1382:141:216|overlap.uORF|TTG	Arl4d-overlap.uORF2	5.244116937	0.108216999
ENSMUST00000043359.9:chr8:-|6113:224:587|overlap.uORF|ACG	Smarca5-overlap.uORF4	1.621157653	0.108804058
ENSMUST00000043359.9:chr8:-|6113:245:587|overlap.uORF|CTG	Smarca5-overlap.uORF5	1.621157653	0.108804058
ENSMUST00000043359.9:chr8:-|6113:263:587|overlap.uORF|GTG	Smarca5-overlap.uORF6	1.621157653	0.108804058
ENSMUST00000043359.9:chr8:-|6113:281:587|overlap.uORF|GTG	Smarca5-overlap.uORF7	1.621157653	0.108804058
ENSMUST00000026469.9:chr10:-|2582:146:563|overlap.uORF|ACG	Nab2-overlap.uORF1	1.776578364	0.110488108
ENSMUST00000099157.4:chr10:-|2311:68:485|overlap.uORF|ACG	Nab2-overlap.uORF2	1.776578364	0.110488108
ENSMUST00000144845.2:chr2:-|375:36:222|overlap.uORF|ATG	Cst3-overlap.uORF6	0.353221812	0.112124876
ENSMUST00000050918.4:chr4:+|4444:485:1049|overlap.uORF|GTG	Camk2n1-overlap.uORF8	-0.714452495	0.113703519
ENSMUST00000065304.13:chr19:-|5013:176:401|overlap.uORF|TTG	Rtn3-overlap.uORF5	0.419113606	0.113796773
ENSMUST00000073892.6:chr7:-|693:14:173|overlap.uORF|CTG	Fxyd7-overlap.uORF1	0.813348201	0.114467354
ENSMUST00000027425.16:chr1:+|2230:134:431|overlap.uORF|ATG	Itm2c-overlap.uORF4	-0.385525822	0.114601475
ENSMUST00000226184.2:chr14:-|602:219:468|overlap.uORF|ACG	Ndrg2-overlap.uORF16	0.355708654	0.114696614
ENSMUST00000226184.2:chr14:-|602:228:468|overlap.uORF|CTG	Ndrg2-overlap.uORF17	0.355708654	0.114696614
ENSMUST00000227237.2:chr14:-|1060:228:414|overlap.uORF|CTG	Ndrg2-overlap.uORF18	0.354040299	0.114782447
ENSMUST00000235593.2:chr19:-|2403:117:426|overlap.uORF|CTG	Rtn3-overlap.uORF6	0.380819772	0.115857836
ENSMUST00000050078.13:chr4:+|5177:299:539|overlap.uORF|GTG	Sdf4-overlap.uORF1	0.649011596	0.116268297
ENSMUST00000097734.11:chr4:+|973:40:280|overlap.uORF|GTG	Sdf4-overlap.uORF2	0.649011596	0.116268297
ENSMUST00000105579.8:chr4:+|1670:192:432|overlap.uORF|GTG	Sdf4-overlap.uORF3	0.649011596	0.116268297
ENSMUST00000027425.16:chr1:+|2230:155:431|overlap.uORF|GTG	Itm2c-overlap.uORF5	-0.384657137	0.116819332
ENSMUST00000043359.9:chr8:-|6113:373:688|overlap.uORF|GTG	Smarca5-overlap.uORF8	1.738516384	0.118110612
ENSMUST00000078694.13:chr11:+|2001:578:773|overlap.uORF|CTG	Ppp1r1b-overlap.uORF1	1.21370449	0.118299269
ENSMUST00000024823.14:chr17:-|2024:40:100|overlap.uORF|TTG	Glo1-overlap.uORF1	0.701706061	0.118315726
ENSMUST00000024823.14:chr17:-|2024:43:100|overlap.uORF|GTG	Glo1-overlap.uORF2	0.701706061	0.118315726
ENSMUST00000167624.2:chr17:-|895:87:147|overlap.uORF|TTG	Glo1-overlap.uORF3	0.701706061	0.118315726
ENSMUST00000167624.2:chr17:-|895:90:147|overlap.uORF|GTG	Glo1-overlap.uORF4	0.701706061	0.118315726
ENSMUST00000235171.2:chr17:-|898:30:90|overlap.uORF|TTG	Glo1-overlap.uORF5	0.701706061	0.118315726
ENSMUST00000235171.2:chr17:-|898:33:90|overlap.uORF|GTG	Glo1-overlap.uORF6	0.701706061	0.118315726
ENSMUST00000235547.2:chr17:-|1127:314:374|overlap.uORF|TTG	Glo1-overlap.uORF7	0.701706061	0.118315726
ENSMUST00000235547.2:chr17:-|1127:317:374|overlap.uORF|GTG	Glo1-overlap.uORF8	0.701706061	0.118315726
ENSMUST00000236335.2:chr17:-|9865:87:147|overlap.uORF|TTG	Glo1-overlap.uORF9	0.701706061	0.118315726
ENSMUST00000236335.2:chr17:-|9865:90:147|overlap.uORF|GTG	Glo1-overlap.uORF10	0.701706061	0.118315726
ENSMUST00000236619.2:chr17:-|1196:252:312|overlap.uORF|TTG	Glo1-overlap.uORF11	0.701706061	0.118315726
ENSMUST00000236619.2:chr17:-|1196:255:312|overlap.uORF|GTG	Glo1-overlap.uORF12	0.701706061	0.118315726
ENSMUST00000236995.2:chr17:-|1764:25:85|overlap.uORF|TTG	Glo1-overlap.uORF13	0.701706061	0.118315726
ENSMUST00000236995.2:chr17:-|1764:28:85|overlap.uORF|GTG	Glo1-overlap.uORF14	0.701706061	0.118315726
ENSMUST00000025667.14:chr19:-|2898:131:413|overlap.uORF|CTG	Rtn3-overlap.uORF7	0.377017485	0.120031788
ENSMUST00000171031.8:chr17:+|2113:270:534|overlap.uORF|ATG	Ccnd3-overlap.uORF10	1.348501993	0.120559601
ENSMUST00000171031.8:chr17:+|2113:273:534|overlap.uORF|ATG	Ccnd3-overlap.uORF11	1.348501993	0.120559601
ENSMUST00000171031.8:chr17:+|2113:279:534|overlap.uORF|GTG	Ccnd3-overlap.uORF12	1.348501993	0.120559601
ENSMUST00000043359.9:chr8:-|6113:367:688|overlap.uORF|CTG	Smarca5-overlap.uORF9	1.726068257	0.120564085
ENSMUST00000091288.13:chr2:+|2184:139:238|overlap.uORF|GTG	Prnp-overlap.uORF1	-0.357754869	0.120573979
ENSMUST00000105579.8:chr4:+|1670:114:432|overlap.uORF|CTG	Sdf4-overlap.uORF4	0.598652564	0.120785426
ENSMUST00000151120.9:chr7:-|2127:176:239|overlap.uORF|CTG	Ctsd-overlap.uORF3	0.6878255	0.120863725
ENSMUST00000081964.7:chr5:-|1261:69:444|overlap.uORF|CTG	Hopx-overlap.uORF12	0.415052594	0.121490482
ENSMUST00000088171.12:chr19:-|4956:149:344|overlap.uORF|ACG	Rtn3-overlap.uORF8	0.424706433	0.123878337
ENSMUST00000021506.6:chr12:+|2064:69:195|overlap.uORF|CTG	Serpina3n-overlap.uORF3	-0.541937057	0.125932153
ENSMUST00000151120.9:chr7:-|2127:149:239|overlap.uORF|CTG	Ctsd-overlap.uORF4	0.688443287	0.125969798
ENSMUST00000226528.2:chr14:-|384:31:214|overlap.uORF|GTG	Ndrg2-overlap.uORF19	0.351854723	0.126984284
ENSMUST00000235593.2:chr19:-|2403:171:426|overlap.uORF|TTG	Rtn3-overlap.uORF9	0.421372769	0.13090228
ENSMUST00000171031.8:chr17:+|2113:219:534|overlap.uORF|CTG	Ccnd3-overlap.uORF13	1.33524963	0.131224501
ENSMUST00000052168.6:chr2:+|2832:192:789|overlap.uORF|CTG	Otud1-overlap.uORF1	4.463230842	0.131373854
ENSMUST00000052168.6:chr2:+|2832:195:789|overlap.uORF|ACG	Otud1-overlap.uORF2	4.463230842	0.131373854
ENSMUST00000052168.6:chr2:+|2832:213:789|overlap.uORF|CTG	Otud1-overlap.uORF3	4.463230842	0.131373854
ENSMUST00000052168.6:chr2:+|2832:246:789|overlap.uORF|CTG	Otud1-overlap.uORF4	4.463230842	0.131373854
ENSMUST00000052168.6:chr2:+|2832:258:789|overlap.uORF|GTG	Otud1-overlap.uORF5	4.463230842	0.131373854
ENSMUST00000028826.4:chr2:+|2740:378:531|overlap.uORF|CTG	Chgb-overlap.uORF3	0.731629121	0.132079876
ENSMUST00000219558.2:chr10:+|2411:512:995|overlap.uORF|CTG	Cited2-overlap.uORF1	1.200363459	0.132234168
ENSMUST00000219558.2:chr10:+|2411:563:995|overlap.uORF|ACG	Cited2-overlap.uORF2	1.200363459	0.132234168
ENSMUST00000219558.2:chr10:+|2411:590:995|overlap.uORF|GTG	Cited2-overlap.uORF3	1.200363459	0.132234168
ENSMUST00000219558.2:chr10:+|2411:593:995|overlap.uORF|GTG	Cited2-overlap.uORF4	1.200363459	0.132234168
ENSMUST00000219558.2:chr10:+|2411:605:995|overlap.uORF|TTG	Cited2-overlap.uORF5	1.200363459	0.132234168
ENSMUST00000219558.2:chr10:+|2411:668:995|overlap.uORF|GTG	Cited2-overlap.uORF6	1.200363459	0.132234168
ENSMUST00000015719.16:chr17:+|823:57:204|overlap.uORF|GTG	Atp6v0e-overlap.uORF1	0.626994118	0.1328877
ENSMUST00000015719.16:chr17:+|823:90:204|overlap.uORF|CTG	Atp6v0e-overlap.uORF2	0.626994118	0.1328877
ENSMUST00000015719.16:chr17:+|823:93:204|overlap.uORF|CTG	Atp6v0e-overlap.uORF3	0.626994118	0.1328877
ENSMUST00000167352.2:chr17:+|2812:15:162|overlap.uORF|GTG	Atp6v0e-overlap.uORF4	0.626994118	0.1328877
ENSMUST00000167352.2:chr17:+|2812:48:162|overlap.uORF|CTG	Atp6v0e-overlap.uORF5	0.626994118	0.1328877
ENSMUST00000167352.2:chr17:+|2812:51:162|overlap.uORF|CTG	Atp6v0e-overlap.uORF6	0.626994118	0.1328877
ENSMUST00000236299.2:chr17:+|442:15:162|overlap.uORF|GTG	Atp6v0e-overlap.uORF7	0.626994118	0.1328877
ENSMUST00000236299.2:chr17:+|442:48:162|overlap.uORF|CTG	Atp6v0e-overlap.uORF8	0.626994118	0.1328877
ENSMUST00000236299.2:chr17:+|442:51:162|overlap.uORF|CTG	Atp6v0e-overlap.uORF9	0.626994118	0.1328877
ENSMUST00000151120.9:chr7:-|2127:125:239|overlap.uORF|TTG	Ctsd-overlap.uORF5	0.684212188	0.133319413
ENSMUST00000151120.9:chr7:-|2127:53:239|overlap.uORF|ACG	Ctsd-overlap.uORF6	0.684212188	0.133319413
ENSMUST00000050918.4:chr4:+|4444:596:1049|overlap.uORF|GTG	Camk2n1-overlap.uORF9	-0.723669548	0.134295688
ENSMUST00000025667.14:chr19:-|2898:185:413|overlap.uORF|TTG	Rtn3-overlap.uORF10	0.417029787	0.136188797
ENSMUST00000037333.17:chr17:+|1999:31:412|overlap.uORF|GTG	Ccnd3-overlap.uORF14	1.290013414	0.136922919
ENSMUST00000037333.17:chr17:+|1999:46:412|overlap.uORF|CTG	Ccnd3-overlap.uORF15	1.290013414	0.136922919
ENSMUST00000037333.17:chr17:+|1999:52:412|overlap.uORF|GTG	Ccnd3-overlap.uORF16	1.290013414	0.136922919
ENSMUST00000037333.17:chr17:+|1999:67:412|overlap.uORF|GTG	Ccnd3-overlap.uORF17	1.290013414	0.136922919
ENSMUST00000037333.17:chr17:+|1999:7:412|overlap.uORF|TTG	Ccnd3-overlap.uORF18	1.290013414	0.136922919
ENSMUST00000037333.17:chr17:+|1999:94:412|overlap.uORF|ATG	Ccnd3-overlap.uORF19	1.290013414	0.136922919
ENSMUST00000043204.8:chr12:-|3688:120:681|overlap.uORF|TTG	Fbxo33-overlap.uORF1	4.051314046	0.136922919
ENSMUST00000064795.6:chr18:+|4484:1596:1698|overlap.uORF|GTG	Egr1-overlap.uORF3	5.047391086	0.137054307
ENSMUST00000165033.2:chr18:+|3036:176:278|overlap.uORF|GTG	Egr1-overlap.uORF4	5.047391086	0.137054307
ENSMUST00000067036.12:chr10:+|1526:9:153|overlap.uORF|ACG	Bsg-overlap.uORF1	0.543534083	0.13752812
ENSMUST00000039487.10:chr17:+|2245:155:203|overlap.uORF|CTG	Gtf2h5-overlap.uORF7	-2.070995604	0.138078758
ENSMUST00000100955.3:chr17:+|879:174:222|overlap.uORF|CTG	Gtf2h5-overlap.uORF8	-2.070995604	0.138078758
ENSMUST00000165311.3:chr19:+|5037:3:1344|overlap.uORF|GTG	Cnnm1-overlap.uORF1	1.00691669	0.138080565
ENSMUST00000223787.2:chr19:+|2931:3:1344|overlap.uORF|GTG	Cnnm1-overlap.uORF2	1.00691669	0.138080565
ENSMUST00000078694.13:chr11:+|2001:509:773|overlap.uORF|CTG	Ppp1r1b-overlap.uORF2	1.079269555	0.138969039
ENSMUST00000027425.16:chr1:+|2230:197:431|overlap.uORF|GTG	Itm2c-overlap.uORF6	-0.374479597	0.139856184
ENSMUST00000027425.16:chr1:+|2230:245:431|overlap.uORF|ACG	Itm2c-overlap.uORF7	-0.374476723	0.140345223
ENSMUST00000105579.8:chr4:+|1670:84:432|overlap.uORF|ACG	Sdf4-overlap.uORF5	0.585831642	0.141079204
ENSMUST00000105579.8:chr4:+|1670:87:432|overlap.uORF|CTG	Sdf4-overlap.uORF6	0.585831642	0.141079204
ENSMUST00000105579.8:chr4:+|1670:66:432|overlap.uORF|CTG	Sdf4-overlap.uORF7	0.584642308	0.141804356
ENSMUST00000094012.11:chr11:-|5236:234:561|overlap.uORF|ATG	Abr-overlap.uORF2	0.594895529	0.143717017
ENSMUST00000094012.11:chr11:-|5236:237:561|overlap.uORF|GTG	Abr-overlap.uORF3	0.594895529	0.143717017
ENSMUST00000034230.7:chr8:+|3315:228:345|overlap.uORF|CTG	Cx3cl1-overlap.uORF3	0.46247863	0.144144299
ENSMUST00000211956.2:chr8:+|470:33:150|overlap.uORF|CTG	Cx3cl1-overlap.uORF4	0.46247863	0.144144299
ENSMUST00000039259.7:chr10:+|5633:438:720|overlap.uORF|GTG	Agap2-overlap.uORF9	0.761385755	0.145790019
ENSMUST00000217941.2:chr10:+|5573:438:720|overlap.uORF|GTG	Agap2-overlap.uORF10	0.761385755	0.145790019
ENSMUST00000032413.7:chr6:+|6433:100:310|overlap.uORF|TTG	Etnk1-overlap.uORF1	0.846029814	0.146249306
ENSMUST00000204947.3:chr6:+|1791:109:319|overlap.uORF|TTG	Etnk1-overlap.uORF2	0.846029814	0.146249306
ENSMUST00000205256.2:chr6:+|2647:76:286|overlap.uORF|TTG	Etnk1-overlap.uORF3	0.846029814	0.146249306
ENSMUST00000041059.12:chr2:-|3204:35:266|overlap.uORF|ACG	Trpc4ap-overlap.uORF4	0.926120077	0.146665793
ENSMUST00000004389.6:chr6:-|863:306:438|overlap.uORF|CTG	Grcc10-overlap.uORF6	0.658132404	0.146889254
ENSMUST00000004389.6:chr6:-|863:315:438|overlap.uORF|CTG	Grcc10-overlap.uORF7	0.658132404	0.146889254
ENSMUST00000043359.9:chr8:-|6113:197:587|overlap.uORF|CTG	Smarca5-overlap.uORF10	1.46391353	0.146986548
ENSMUST00000043359.9:chr8:-|6113:328:688|overlap.uORF|GTG	Smarca5-overlap.uORF11	1.654800643	0.147791077
ENSMUST00000174064.9:chr7:-|1408:176:206|overlap.uORF|CTG	Apoe-overlap.uORF10	-0.351291123	0.147820678
ENSMUST00000174710.2:chr7:-|514:38:68|overlap.uORF|CTG	Apoe-overlap.uORF11	-0.351291123	0.147820678
ENSMUST00000088169.7:chr19:-|2762:79:277|overlap.uORF|ACG	Rtn3-overlap.uORF11	0.421886561	0.148356154
ENSMUST00000078694.13:chr11:+|2001:497:773|overlap.uORF|CTG	Ppp1r1b-overlap.uORF3	1.070330613	0.150817127
ENSMUST00000021273.13:chr11:+|2205:10:220|overlap.uORF|ATG	Vamp2-overlap.uORF1	0.420669496	0.150918715
ENSMUST00000032413.7:chr6:+|6433:70:310|overlap.uORF|CTG	Etnk1-overlap.uORF4	0.825651093	0.152053329
ENSMUST00000204947.3:chr6:+|1791:79:319|overlap.uORF|CTG	Etnk1-overlap.uORF5	0.825651093	0.152053329
ENSMUST00000205256.2:chr6:+|2647:46:286|overlap.uORF|CTG	Etnk1-overlap.uORF6	0.825651093	0.152053329
ENSMUST00000148750.8:chr5:+|7931:162:579|overlap.uORF|CTG	Slc4a4-overlap.uORF1	0.838840784	0.152640213
ENSMUST00000239214.2:chr5:+|4212:494:911|overlap.uORF|CTG	Slc4a4-overlap.uORF2	0.838840784	0.152640213
ENSMUST00000041059.12:chr2:-|3204:62:266|overlap.uORF|TTG	Trpc4ap-overlap.uORF5	0.923874765	0.153590645
ENSMUST00000103140.5:chr2:-|3091:10:214|overlap.uORF|TTG	Trpc4ap-overlap.uORF6	0.923874765	0.153590645
ENSMUST00000048393.8:chr15:+|1270:205:514|overlap.uORF|CTG	Atg101-overlap.uORF8	1.177142196	0.155227655
ENSMUST00000027425.16:chr1:+|2230:302:431|overlap.uORF|CTG	Itm2c-overlap.uORF8	-0.369285823	0.156185327
ENSMUST00000170953.3:chr7:-|589:22:151|overlap.uORF|CTG	Rps13-overlap.uORF1	0.881540108	0.156644964
ENSMUST00000170953.3:chr7:-|589:31:151|overlap.uORF|TTG	Rps13-overlap.uORF2	0.881540108	0.156644964
ENSMUST00000170953.3:chr7:-|589:67:151|overlap.uORF|TTG	Rps13-overlap.uORF3	0.881540108	0.156644964
ENSMUST00000170953.3:chr7:-|589:70:151|overlap.uORF|CTG	Rps13-overlap.uORF4	0.881540108	0.156644964
ENSMUST00000205490.2:chr7:-|1317:5:89|overlap.uORF|TTG	Rps13-overlap.uORF5	0.881540108	0.156644964
ENSMUST00000205490.2:chr7:-|1317:8:89|overlap.uORF|CTG	Rps13-overlap.uORF6	0.881540108	0.156644964
ENSMUST00000205906.2:chr7:-|1150:2:122|overlap.uORF|TTG	Rps13-overlap.uORF7	0.881540108	0.156644964
ENSMUST00000205906.2:chr7:-|1150:38:122|overlap.uORF|TTG	Rps13-overlap.uORF8	0.881540108	0.156644964
ENSMUST00000205906.2:chr7:-|1150:41:122|overlap.uORF|CTG	Rps13-overlap.uORF9	0.881540108	0.156644964
ENSMUST00000037333.17:chr17:+|1999:193:412|overlap.uORF|ATG	Ccnd3-overlap.uORF20	1.290188055	0.15922241
ENSMUST00000037333.17:chr17:+|1999:196:412|overlap.uORF|ATG	Ccnd3-overlap.uORF21	1.290188055	0.15922241
ENSMUST00000037333.17:chr17:+|1999:202:412|overlap.uORF|GTG	Ccnd3-overlap.uORF22	1.290188055	0.15922241
ENSMUST00000105579.8:chr4:+|1670:12:432|overlap.uORF|CTG	Sdf4-overlap.uORF8	0.571952732	0.159358932
ENSMUST00000105579.8:chr4:+|1670:39:432|overlap.uORF|CTG	Sdf4-overlap.uORF9	0.571952732	0.159358932
ENSMUST00000044011.12:chr2:+|1658:203:380|overlap.uORF|ACG	Fkbp1a-overlap.uORF2	0.374505104	0.160060391
ENSMUST00000024823.14:chr17:-|2024:24:174|overlap.uORF|TTG	Glo1-overlap.uORF15	0.661443382	0.160574699
ENSMUST00000167624.2:chr17:-|895:71:221|overlap.uORF|TTG	Glo1-overlap.uORF16	0.661443382	0.160574699
ENSMUST00000235171.2:chr17:-|898:14:164|overlap.uORF|TTG	Glo1-overlap.uORF17	0.661443382	0.160574699
ENSMUST00000235547.2:chr17:-|1127:298:448|overlap.uORF|TTG	Glo1-overlap.uORF18	0.661443382	0.160574699
ENSMUST00000236335.2:chr17:-|9865:71:221|overlap.uORF|TTG	Glo1-overlap.uORF19	0.661443382	0.160574699
ENSMUST00000236619.2:chr17:-|1196:236:386|overlap.uORF|TTG	Glo1-overlap.uORF20	0.661443382	0.160574699
ENSMUST00000236995.2:chr17:-|1764:9:159|overlap.uORF|TTG	Glo1-overlap.uORF21	0.661443382	0.160574699
ENSMUST00000024823.14:chr17:-|2024:15:174|overlap.uORF|CTG	Glo1-overlap.uORF22	0.660392611	0.161432658
ENSMUST00000167624.2:chr17:-|895:62:221|overlap.uORF|CTG	Glo1-overlap.uORF23	0.660392611	0.161432658
ENSMUST00000235171.2:chr17:-|898:5:164|overlap.uORF|CTG	Glo1-overlap.uORF24	0.660392611	0.161432658
ENSMUST00000235547.2:chr17:-|1127:139:448|overlap.uORF|ATG	Glo1-overlap.uORF25	0.660392611	0.161432658
ENSMUST00000235547.2:chr17:-|1127:142:448|overlap.uORF|CTG	Glo1-overlap.uORF26	0.660392611	0.161432658
ENSMUST00000235547.2:chr17:-|1127:187:448|overlap.uORF|ATG	Glo1-overlap.uORF27	0.660392611	0.161432658
ENSMUST00000235547.2:chr17:-|1127:196:448|overlap.uORF|GTG	Glo1-overlap.uORF28	0.660392611	0.161432658
ENSMUST00000235547.2:chr17:-|1127:289:448|overlap.uORF|CTG	Glo1-overlap.uORF29	0.660392611	0.161432658
ENSMUST00000235547.2:chr17:-|1127:4:448|overlap.uORF|CTG	Glo1-overlap.uORF30	0.660392611	0.161432658
ENSMUST00000236335.2:chr17:-|9865:62:221|overlap.uORF|CTG	Glo1-overlap.uORF31	0.660392611	0.161432658
ENSMUST00000236619.2:chr17:-|1196:125:386|overlap.uORF|ATG	Glo1-overlap.uORF32	0.660392611	0.161432658
ENSMUST00000236619.2:chr17:-|1196:134:386|overlap.uORF|GTG	Glo1-overlap.uORF33	0.660392611	0.161432658
ENSMUST00000236619.2:chr17:-|1196:227:386|overlap.uORF|CTG	Glo1-overlap.uORF34	0.660392611	0.161432658
ENSMUST00000236619.2:chr17:-|1196:77:386|overlap.uORF|ATG	Glo1-overlap.uORF35	0.660392611	0.161432658
ENSMUST00000236619.2:chr17:-|1196:80:386|overlap.uORF|CTG	Glo1-overlap.uORF36	0.660392611	0.161432658
ENSMUST00000057072.6:chr2:+|2885:344:422|overlap.uORF|GTG	Prdx6b-overlap.uORF1	0.410107175	0.16196832
ENSMUST00000026120.8:chr3:+|3344:509:818|overlap.uORF|CTG	Bhlhe22-overlap.uORF8	1.037974663	0.162762744
ENSMUST00000037324.12:chr11:+|1440:101:140|overlap.uORF|ACG	Skp1-overlap.uORF1	-0.525478709	0.163077215
ENSMUST00000147684.8:chr11:+|642:115:154|overlap.uORF|ACG	Skp1-overlap.uORF2	-0.525478709	0.163077215
ENSMUST00000004389.6:chr6:-|863:345:438|overlap.uORF|CTG	Grcc10-overlap.uORF8	0.702250484	0.163443058
ENSMUST00000033800.13:chrX:+|4699:222:270|overlap.uORF|TTG	Plp1-overlap.uORF1	-0.396582062	0.164019963
ENSMUST00000113085.2:chrX:+|2540:103:151|overlap.uORF|TTG	Plp1-overlap.uORF2	-0.396582062	0.164019963
ENSMUST00000025696.5:chr19:-|2809:23:167|overlap.uORF|CTG	Ak3-overlap.uORF1	1.573716442	0.164105873
ENSMUST00000111760.3:chr2:-|4597:351:606|overlap.uORF|CTG	Nckap1-overlap.uORF7	0.855530351	0.164150679
ENSMUST00000078694.13:chr11:+|2001:494:773|overlap.uORF|ACG	Ppp1r1b-overlap.uORF4	1.046214439	0.164829588
ENSMUST00000028386.12:chr2:-|4469:235:472|overlap.uORF|CTG	Nckap1-overlap.uORF8	0.861208285	0.165164867
ENSMUST00000163070.8:chr12:+|787:41:230|overlap.uORF|CTG	Psma6-overlap.uORF1	-0.774451197	0.165258477
ENSMUST00000038422.8:chr12:-|4098:631:1432|overlap.uORF|CTG	Irf2bpl-overlap.uORF1	1.107471638	0.165520142
ENSMUST00000026387.11:chr5:-|1548:78:231|overlap.uORF|CTG	Sbds-overlap.uORF1	1.140438224	0.168719664
ENSMUST00000037333.17:chr17:+|1999:142:412|overlap.uORF|CTG	Ccnd3-overlap.uORF23	1.278375209	0.168785098
ENSMUST00000015456.10:chr10:+|1284:194:248|overlap.uORF|TTG	Gadd45b-overlap.uORF5	3.910074766	0.170790017
ENSMUST00000071739.12:chr7:-|2260:62:446|overlap.uORF|CTG	Gsk3a-overlap.uORF1	1.199682847	0.172848484
ENSMUST00000108411.2:chr7:-|2248:62:446|overlap.uORF|CTG	Gsk3a-overlap.uORF2	1.199682847	0.172848484
ENSMUST00000059155.11:chr5:+|2697:66:465|overlap.uORF|CTG	Insig1-overlap.uORF1	1.129561254	0.174046015
ENSMUST00000103004.10:chr4:-|1762:136:334|overlap.uORF|GTG	Asph-overlap.uORF1	-1.881040028	0.174061165
ENSMUST00000108333.8:chr4:-|2652:136:334|overlap.uORF|GTG	Asph-overlap.uORF2	-1.881040028	0.174061165
ENSMUST00000108334.8:chr4:-|2685:136:334|overlap.uORF|GTG	Asph-overlap.uORF3	-1.881040028	0.174061165
ENSMUST00000108335.8:chr4:-|2514:136:334|overlap.uORF|GTG	Asph-overlap.uORF4	-1.881040028	0.174061165
ENSMUST00000152526.8:chr4:-|615:136:334|overlap.uORF|GTG	Asph-overlap.uORF5	-1.881040028	0.174061165
ENSMUST00000087871.11:chr2:+|3903:1974:2535|overlap.uORF|GTG	Gnas-overlap.uORF1	0.34009849	0.174287334
ENSMUST00000087871.11:chr2:+|3903:1977:2535|overlap.uORF|CTG	Gnas-overlap.uORF2	0.34009849	0.174287334
ENSMUST00000038558.9:chr10:-|2674:99:381|overlap.uORF|GTG	Klf16-overlap.uORF2	1.366235476	0.175782829
ENSMUST00000227454.2:chr14:-|625:150:300|overlap.uORF|GTG	Itm2b-overlap.uORF1	-0.339908622	0.176183237
ENSMUST00000004389.6:chr6:-|863:255:438|overlap.uORF|GTG	Grcc10-overlap.uORF9	0.659629717	0.176579873
ENSMUST00000078694.13:chr11:+|2001:593:773|overlap.uORF|GTG	Ppp1r1b-overlap.uORF5	1.168557133	0.177000315
ENSMUST00000078694.13:chr11:+|2001:560:773|overlap.uORF|GTG	Ppp1r1b-overlap.uORF6	1.094982259	0.17703349
ENSMUST00000108339.8:chr4:-|6453:187:340|overlap.uORF|CTG	Asph-overlap.uORF6	-1.901908429	0.177290368
ENSMUST00000131605.2:chr4:-|457:164:317|overlap.uORF|CTG	Asph-overlap.uORF7	-1.901908429	0.177290368
ENSMUST00000088171.12:chr19:-|4956:122:344|overlap.uORF|CTG	Rtn3-overlap.uORF12	0.376332294	0.177869663
ENSMUST00000005406.12:chr16:-|3176:50:269|overlap.uORF|CTG	App-overlap.uORF1	0.308341958	0.178039628
ENSMUST00000226232.2:chr16:-|3120:27:246|overlap.uORF|CTG	App-overlap.uORF2	0.308341958	0.178039628
ENSMUST00000227021.2:chr16:-|3264:31:250|overlap.uORF|CTG	App-overlap.uORF3	0.308341958	0.178039628
ENSMUST00000227723.2:chr16:-|8167:58:277|overlap.uORF|CTG	App-overlap.uORF4	0.308341958	0.178039628
ENSMUST00000059155.11:chr5:+|2697:60:465|overlap.uORF|CTG	Insig1-overlap.uORF2	1.10341417	0.178441747
ENSMUST00000027425.16:chr1:+|2230:326:431|overlap.uORF|TTG	Itm2c-overlap.uORF9	-0.361914108	0.178883755
ENSMUST00000005066.9:chr9:-|2436:162:402|overlap.uORF|CTG	Map2k1-overlap.uORF1	0.518919795	0.178900793
ENSMUST00000084662.12:chr4:+|3302:296:383|overlap.uORF|GTG	Dnajb5-overlap.uORF19	1.603795576	0.179310883
ENSMUST00000033824.8:chr8:+|2229:159:309|overlap.uORF|GTG	Lamp1-overlap.uORF1	0.680309369	0.180058554
ENSMUST00000026387.11:chr5:-|1548:39:231|overlap.uORF|ATG	Sbds-overlap.uORF2	1.040367048	0.180311229
ENSMUST00000103004.10:chr4:-|1762:91:334|overlap.uORF|CTG	Asph-overlap.uORF8	-1.864837124	0.181125838
ENSMUST00000108333.8:chr4:-|2652:91:334|overlap.uORF|CTG	Asph-overlap.uORF9	-1.864837124	0.181125838
ENSMUST00000108334.8:chr4:-|2685:91:334|overlap.uORF|CTG	Asph-overlap.uORF10	-1.864837124	0.181125838
ENSMUST00000108335.8:chr4:-|2514:91:334|overlap.uORF|CTG	Asph-overlap.uORF11	-1.864837124	0.181125838
ENSMUST00000152526.8:chr4:-|615:91:334|overlap.uORF|CTG	Asph-overlap.uORF12	-1.864837124	0.181125838
ENSMUST00000059155.11:chr5:+|2697:57:465|overlap.uORF|ATG	Insig1-overlap.uORF3	1.090889453	0.181179473
ENSMUST00000026120.8:chr3:+|3344:596:818|overlap.uORF|GTG	Bhlhe22-overlap.uORF9	1.220643031	0.181532281
ENSMUST00000113575.9:chr1:+|2185:14:665|overlap.uORF|CTG	Tmem198-overlap.uORF1	0.948992586	0.182728532
ENSMUST00000176024.2:chr11:-|410:71:272|overlap.uORF|GTG	Abr-overlap.uORF4	0.671281112	0.182750371
ENSMUST00000176179.8:chr11:-|683:234:435|overlap.uORF|GTG	Abr-overlap.uORF5	0.671281112	0.182750371
ENSMUST00000103004.10:chr4:-|1762:145:334|overlap.uORF|GTG	Asph-overlap.uORF13	-1.879370092	0.183479724
ENSMUST00000108333.8:chr4:-|2652:145:334|overlap.uORF|GTG	Asph-overlap.uORF14	-1.879370092	0.183479724
ENSMUST00000108334.8:chr4:-|2685:145:334|overlap.uORF|GTG	Asph-overlap.uORF15	-1.879370092	0.183479724
ENSMUST00000108335.8:chr4:-|2514:145:334|overlap.uORF|GTG	Asph-overlap.uORF16	-1.879370092	0.183479724
ENSMUST00000152526.8:chr4:-|615:145:334|overlap.uORF|GTG	Asph-overlap.uORF17	-1.879370092	0.183479724
ENSMUST00000071442.12:chr2:+|1485:45:558|overlap.uORF|ACG	Npdc1-overlap.uORF1	0.451443117	0.183658976
ENSMUST00000021273.13:chr11:+|2205:16:220|overlap.uORF|GTG	Vamp2-overlap.uORF2	0.411451854	0.184054178
ENSMUST00000087871.11:chr2:+|3903:1986:2535|overlap.uORF|CTG	Gnas-overlap.uORF3	0.338416383	0.184088432
ENSMUST00000087871.11:chr2:+|3903:1968:2535|overlap.uORF|ACG	Gnas-overlap.uORF4	0.337736428	0.184374765
ENSMUST00000018437.3:chr11:-|861:71:290|overlap.uORF|GTG	Pfn1-overlap.uORF1	0.295704755	0.185234
ENSMUST00000108549.2:chr11:-|608:25:244|overlap.uORF|GTG	Pfn1-overlap.uORF2	0.295704755	0.185234
ENSMUST00000178254.2:chr11:-|724:48:267|overlap.uORF|GTG	Pfn1-overlap.uORF3	0.295704755	0.185234
ENSMUST00000026469.9:chr10:-|2582:134:563|overlap.uORF|GTG	Nab2-overlap.uORF3	1.567313249	0.185691594
ENSMUST00000045557.10:chr8:-|3517:51:225|overlap.uORF|ACG	Slc7a5-overlap.uORF1	1.036294985	0.185691594
ENSMUST00000045557.10:chr8:-|3517:78:225|overlap.uORF|ACG	Slc7a5-overlap.uORF2	1.036294985	0.185691594
ENSMUST00000099157.4:chr10:-|2311:56:485|overlap.uORF|GTG	Nab2-overlap.uORF4	1.567313249	0.185691594
ENSMUST00000205538.2:chr19:-|402:32:389|overlap.uORF|CTG	Slc3a2-overlap.uORF1	0.564398875	0.186265981
ENSMUST00000205538.2:chr19:-|402:35:389|overlap.uORF|GTG	Slc3a2-overlap.uORF2	0.564398875	0.186265981
ENSMUST00000206797.2:chr19:-|814:79:436|overlap.uORF|TTG	Slc3a2-overlap.uORF3	0.564398875	0.186265981
ENSMUST00000206797.2:chr19:-|814:82:436|overlap.uORF|CTG	Slc3a2-overlap.uORF4	0.564398875	0.186265981
ENSMUST00000087871.11:chr2:+|3903:2208:2535|overlap.uORF|CTG	Gnas-overlap.uORF5	0.336522499	0.187395877
ENSMUST00000109084.8:chr2:+|1695:45:372|overlap.uORF|CTG	Gnas-overlap.uORF6	0.336522499	0.187395877
ENSMUST00000109085.8:chr2:+|1789:136:463|overlap.uORF|CTG	Gnas-overlap.uORF7	0.336522499	0.187395877
ENSMUST00000109087.8:chr2:+|1716:53:380|overlap.uORF|CTG	Gnas-overlap.uORF8	0.336522499	0.187395877
ENSMUST00000021273.13:chr11:+|2205:19:220|overlap.uORF|ACG	Vamp2-overlap.uORF3	0.409684124	0.187462027
ENSMUST00000032413.7:chr6:+|6433:56:458|overlap.uORF|GTG	Etnk1-overlap.uORF7	0.630984357	0.188660493
ENSMUST00000204947.3:chr6:+|1791:65:467|overlap.uORF|GTG	Etnk1-overlap.uORF8	0.630984357	0.188660493
ENSMUST00000205256.2:chr6:+|2647:32:434|overlap.uORF|GTG	Etnk1-overlap.uORF9	0.630984357	0.188660493
ENSMUST00000049357.10:chr4:-|1648:74:644|overlap.uORF|GTG	Pnrc1-overlap.uORF1	0.81928864	0.188740536
ENSMUST00000032413.7:chr6:+|6433:1:310|overlap.uORF|ATG	Etnk1-overlap.uORF10	0.808143006	0.189257796
ENSMUST00000204947.3:chr6:+|1791:10:319|overlap.uORF|ATG	Etnk1-overlap.uORF11	0.808143006	0.189257796
ENSMUST00000026387.11:chr5:-|1548:108:231|overlap.uORF|TTG	Sbds-overlap.uORF3	1.125140245	0.189990396
ENSMUST00000227454.2:chr14:-|625:141:300|overlap.uORF|TTG	Itm2b-overlap.uORF2	-0.345766369	0.191427313
ENSMUST00000038422.8:chr12:-|4098:691:1432|overlap.uORF|CTG	Irf2bpl-overlap.uORF2	1.107440167	0.19158078
ENSMUST00000100301.11:chr7:+|3127:126:345|overlap.uORF|TTG	Prkcg-overlap.uORF2	0.656088318	0.191909764
ENSMUST00000172109.4:chr7:+|2119:3:222|overlap.uORF|TTG	Prkcg-overlap.uORF3	0.656088318	0.191909764
ENSMUST00000078694.13:chr11:+|2001:488:773|overlap.uORF|CTG	Ppp1r1b-overlap.uORF7	0.98401577	0.192020746
ENSMUST00000121112.6:chr3:-|1447:209:419|overlap.uORF|CTG	Lmo4-overlap.uORF1	0.793645643	0.192767324
ENSMUST00000121112.6:chr3:-|1447:224:419|overlap.uORF|CTG	Lmo4-overlap.uORF2	0.793645643	0.192767324
ENSMUST00000197652.2:chr3:-|571:165:309|overlap.uORF|GTG	Lmo4-overlap.uORF3	0.793645643	0.192767324
ENSMUST00000148750.8:chr5:+|7931:237:579|overlap.uORF|ACG	Slc4a4-overlap.uORF3	0.788740376	0.194220056
ENSMUST00000239214.2:chr5:+|4212:569:911|overlap.uORF|ACG	Slc4a4-overlap.uORF4	0.788740376	0.194220056
ENSMUST00000176024.2:chr11:-|410:68:272|overlap.uORF|ACG	Abr-overlap.uORF6	0.650239597	0.194390826
ENSMUST00000176179.8:chr11:-|683:231:435|overlap.uORF|ACG	Abr-overlap.uORF7	0.650239597	0.194390826
ENSMUST00000179781.8:chr10:+|1261:18:174|overlap.uORF|ACG	Bsg-overlap.uORF2	0.413268147	0.194551053
ENSMUST00000078694.13:chr11:+|2001:476:773|overlap.uORF|CTG	Ppp1r1b-overlap.uORF8	0.966705069	0.19586759
ENSMUST00000108339.8:chr4:-|6453:106:340|overlap.uORF|CTG	Asph-overlap.uORF18	-1.873979791	0.196221817
ENSMUST00000108339.8:chr4:-|6453:130:340|overlap.uORF|CTG	Asph-overlap.uORF19	-1.873979791	0.196221817
ENSMUST00000108339.8:chr4:-|6453:142:340|overlap.uORF|CTG	Asph-overlap.uORF20	-1.873979791	0.196221817
ENSMUST00000131605.2:chr4:-|457:107:317|overlap.uORF|CTG	Asph-overlap.uORF21	-1.873979791	0.196221817
ENSMUST00000131605.2:chr4:-|457:119:317|overlap.uORF|CTG	Asph-overlap.uORF22	-1.873979791	0.196221817
ENSMUST00000131605.2:chr4:-|457:83:317|overlap.uORF|CTG	Asph-overlap.uORF23	-1.873979791	0.196221817
ENSMUST00000103004.10:chr4:-|1762:154:334|overlap.uORF|TTG	Asph-overlap.uORF24	-1.879572924	0.196976311
ENSMUST00000108333.8:chr4:-|2652:154:334|overlap.uORF|TTG	Asph-overlap.uORF25	-1.879572924	0.196976311
ENSMUST00000108334.8:chr4:-|2685:154:334|overlap.uORF|TTG	Asph-overlap.uORF26	-1.879572924	0.196976311
ENSMUST00000108335.8:chr4:-|2514:154:334|overlap.uORF|TTG	Asph-overlap.uORF27	-1.879572924	0.196976311
ENSMUST00000152526.8:chr4:-|615:154:334|overlap.uORF|TTG	Asph-overlap.uORF28	-1.879572924	0.196976311
ENSMUST00000087871.11:chr2:+|3903:1848:2535|overlap.uORF|GTG	Gnas-overlap.uORF9	0.33360136	0.197048645
ENSMUST00000087871.11:chr2:+|3903:1896:2535|overlap.uORF|ACG	Gnas-overlap.uORF10	0.33360136	0.197048645
ENSMUST00000090782.4:chr3:-|520:11:215|overlap.uORF|GTG	H2ac20-overlap.uORF1	0.590492533	0.197219702
ENSMUST00000087871.11:chr2:+|3903:1830:2535|overlap.uORF|GTG	Gnas-overlap.uORF11	0.332909572	0.198121663
ENSMUST00000088169.7:chr19:-|2762:52:277|overlap.uORF|CTG	Rtn3-overlap.uORF13	0.374942131	0.199453616
ENSMUST00000005066.9:chr9:-|2436:159:402|overlap.uORF|GTG	Map2k1-overlap.uORF2	0.503693936	0.200001713
ENSMUST00000099276.4:chr10:-|3566:254:344|overlap.uORF|ACG	Atxn7l3b-overlap.uORF2	-0.791981658	0.201050082
ENSMUST00000088171.12:chr19:-|4956:176:344|overlap.uORF|TTG	Rtn3-overlap.uORF14	0.417729759	0.202075871
ENSMUST00000108339.8:chr4:-|6453:214:340|overlap.uORF|ATG	Asph-overlap.uORF29	-1.970232205	0.202075871
ENSMUST00000131605.2:chr4:-|457:191:317|overlap.uORF|ATG	Asph-overlap.uORF30	-1.970232205	0.202075871
ENSMUST00000121112.6:chr3:-|1447:101:419|overlap.uORF|CTG	Lmo4-overlap.uORF4	0.779959844	0.202654223
ENSMUST00000121112.6:chr3:-|1447:98:419|overlap.uORF|CTG	Lmo4-overlap.uORF5	0.779959844	0.202654223
ENSMUST00000048967.9:chr8:-|2117:101:176|overlap.uORF|ACG	Cpe-overlap.uORF1	0.409079071	0.203531691
ENSMUST00000074669.10:chr11:-|2370:188:452|overlap.uORF|CTG	Hnrnpab-overlap.uORF1	0.622462561	0.203880117
ENSMUST00000101249.9:chr11:-|2013:188:452|overlap.uORF|CTG	Hnrnpab-overlap.uORF2	0.622462561	0.203880117
ENSMUST00000109103.4:chr11:-|1437:188:452|overlap.uORF|CTG	Hnrnpab-overlap.uORF3	0.622462561	0.203880117
ENSMUST00000104941.4:chr13:+|402:2:116|overlap.uORF|CTG	H4c17-overlap.uORF1	0.603172577	0.204244603
ENSMUST00000106004.8:chr7:+|421:28:88|overlap.uORF|GTG	Rplp2-overlap.uORF1	0.580187975	0.204765226
ENSMUST00000100301.11:chr7:+|3127:123:345|overlap.uORF|GTG	Prkcg-overlap.uORF4	0.653899428	0.205263122
ENSMUST00000087871.11:chr2:+|3903:1776:2535|overlap.uORF|CTG	Gnas-overlap.uORF12	0.329403605	0.206145288
ENSMUST00000087871.11:chr2:+|3903:1785:2535|overlap.uORF|CTG	Gnas-overlap.uORF13	0.329403605	0.206145288
ENSMUST00000087871.11:chr2:+|3903:1788:2535|overlap.uORF|CTG	Gnas-overlap.uORF14	0.329403605	0.206145288
ENSMUST00000087871.11:chr2:+|3903:1791:2535|overlap.uORF|CTG	Gnas-overlap.uORF15	0.329403605	0.206145288
ENSMUST00000050772.10:chr14:-|2294:240:894|overlap.uORF|GTG	Slc22a17-overlap.uORF1	0.444141121	0.208406357
ENSMUST00000052168.6:chr2:+|2832:72:789|overlap.uORF|CTG	Otud1-overlap.uORF6	4.197225476	0.208786888
ENSMUST00000052168.6:chr2:+|2832:87:789|overlap.uORF|ACG	Otud1-overlap.uORF7	4.197225476	0.208786888
ENSMUST00000026120.8:chr3:+|3344:434:818|overlap.uORF|CTG	Bhlhe22-overlap.uORF10	0.887896314	0.209388203
ENSMUST00000078830.11:chr11:+|3615:223:256|overlap.uORF|CTG	Rtn4-overlap.uORF1	-1.335022714	0.210399527
ENSMUST00000102842.10:chr11:+|2257:223:256|overlap.uORF|CTG	Rtn4-overlap.uORF2	-1.335022714	0.210399527
ENSMUST00000102843.10:chr11:+|4618:223:256|overlap.uORF|CTG	Rtn4-overlap.uORF3	-1.335022714	0.210399527
ENSMUST00000123170.8:chr2:-|1689:54:465|overlap.uORF|ACG	Cdk9-overlap.uORF1	1.517202357	0.210399527
ENSMUST00000170731.8:chr11:+|1272:100:133|overlap.uORF|CTG	Rtn4-overlap.uORF4	-1.335022714	0.210399527
ENSMUST00000227454.2:chr14:-|625:153:300|overlap.uORF|ACG	Itm2b-overlap.uORF3	-0.346113646	0.211500581
ENSMUST00000121112.6:chr3:-|1447:77:419|overlap.uORF|TTG	Lmo4-overlap.uORF6	0.766079051	0.212689837
ENSMUST00000108339.8:chr4:-|6453:199:340|overlap.uORF|ACG	Asph-overlap.uORF31	-1.899434818	0.213205895
ENSMUST00000131605.2:chr4:-|457:176:317|overlap.uORF|ACG	Asph-overlap.uORF32	-1.899434818	0.213205895
ENSMUST00000026387.11:chr5:-|1548:181:292|overlap.uORF|GTG	Sbds-overlap.uORF4	1.018253564	0.213679424
ENSMUST00000139211.5:chr5:-|815:56:167|overlap.uORF|GTG	Sbds-overlap.uORF5	1.018253564	0.213679424
ENSMUST00000231088.2:chr16:+|1295:27:165|overlap.uORF|CTG	Rbfox1-overlap.uORF1	0.491879294	0.213772253
ENSMUST00000084662.12:chr4:+|3302:333:432|overlap.uORF|GTG	Dnajb5-overlap.uORF20	1.205349416	0.21412483
ENSMUST00000050078.13:chr4:+|5177:206:539|overlap.uORF|GTG	Sdf4-overlap.uORF10	0.552069276	0.214403303
ENSMUST00000084434.11:chr7:+|964:315:396|overlap.uORF|GTG	Rplp2-overlap.uORF2	0.564993237	0.214663921
ENSMUST00000015435.11:chrX:+|2666:243:408|overlap.uORF|ACG	Gdi1-overlap.uORF1	-0.772772959	0.214728878
ENSMUST00000030787.9:chr5:-|1784:372:456|overlap.uORF|CTG	Rheb-overlap.uORF2	0.889574807	0.214930507
ENSMUST00000038169.8:chr10:-|544:9:225|overlap.uORF|CTG	Mif-overlap.uORF1	0.507379383	0.215226491
ENSMUST00000005066.9:chr9:-|2436:117:402|overlap.uORF|GTG	Map2k1-overlap.uORF3	0.48900644	0.215846314
ENSMUST00000121796.8:chr3:-|1417:29:287|overlap.uORF|GTG	Lmo4-overlap.uORF7	0.714589699	0.215928167
ENSMUST00000087871.11:chr2:+|3903:1659:2535|overlap.uORF|CTG	Gnas-overlap.uORF16	0.326366345	0.215996396
ENSMUST00000071442.12:chr2:+|1485:3:558|overlap.uORF|CTG	Npdc1-overlap.uORF2	0.434700207	0.216007122
ENSMUST00000028835.13:chr2:+|1924:54:501|overlap.uORF|ACG	Crls1-overlap.uORF1	1.315349805	0.216951565
ENSMUST00000124834.8:chr2:+|1772:32:479|overlap.uORF|ACG	Crls1-overlap.uORF2	1.315349805	0.216951565
ENSMUST00000143971.2:chr4:-|2549:68:239|overlap.uORF|TTG	Micos10-overlap.uORF1	-0.613816168	0.217920811
ENSMUST00000121796.8:chr3:-|1417:110:287|overlap.uORF|TTG	Lmo4-overlap.uORF8	0.716449633	0.218191565
ENSMUST00000142061.3:chr14:+|996:71:167|overlap.uORF|CTG	Tpt1-overlap.uORF1	0.475756377	0.219849581
ENSMUST00000064187.12:chr11:+|2452:375:627|overlap.uORF|GTG	Thra-overlap.uORF1	0.561589588	0.220020393
ENSMUST00000103139.11:chr11:+|2246:313:565|overlap.uORF|GTG	Thra-overlap.uORF2	0.561589588	0.220020393
ENSMUST00000005620.10:chr8:+|2996:124:265|overlap.uORF|CTG	Dnajb1-overlap.uORF9	4.332001776	0.221616185
ENSMUST00000088169.7:chr19:-|2762:106:277|overlap.uORF|TTG	Rtn3-overlap.uORF15	0.415720368	0.222467072
ENSMUST00000015435.11:chrX:+|2666:252:408|overlap.uORF|TTG	Gdi1-overlap.uORF2	-0.768234583	0.223115469
ENSMUST00000020537.9:chr11:+|2239:112:163|overlap.uORF|CTG	Nsg2-overlap.uORF10	-0.791860664	0.223207908
ENSMUST00000093219.4:chr11:+|1974:73:124|overlap.uORF|CTG	Nsg2-overlap.uORF11	-0.791860664	0.223207908
ENSMUST00000109409.8:chr11:+|641:112:163|overlap.uORF|CTG	Nsg2-overlap.uORF12	-0.791860664	0.223207908
ENSMUST00000032413.7:chr6:+|6433:119:458|overlap.uORF|GTG	Etnk1-overlap.uORF12	0.634904732	0.22322346
ENSMUST00000204947.3:chr6:+|1791:128:467|overlap.uORF|GTG	Etnk1-overlap.uORF13	0.634904732	0.22322346
ENSMUST00000205256.2:chr6:+|2647:95:434|overlap.uORF|GTG	Etnk1-overlap.uORF14	0.634904732	0.22322346
ENSMUST00000055921.14:chr2:+|1412:47:344|overlap.uORF|GTG	Npdc1-overlap.uORF3	0.489247649	0.223961604
ENSMUST00000059155.11:chr5:+|2697:36:465|overlap.uORF|GTG	Insig1-overlap.uORF4	1.062156733	0.224850369
ENSMUST00000143971.2:chr4:-|2549:14:239|overlap.uORF|TTG	Micos10-overlap.uORF2	-0.603246883	0.225073705
ENSMUST00000048967.9:chr8:-|2117:86:176|overlap.uORF|GTG	Cpe-overlap.uORF2	0.397367038	0.226259872
ENSMUST00000059155.11:chr5:+|2697:9:465|overlap.uORF|CTG	Insig1-overlap.uORF5	1.049889719	0.228430001
ENSMUST00000033824.8:chr8:+|2229:36:309|overlap.uORF|ACG	Lamp1-overlap.uORF2	0.643195185	0.228556654
ENSMUST00000038422.8:chr12:-|4098:724:1432|overlap.uORF|CTG	Irf2bpl-overlap.uORF3	1.078333851	0.230976077
ENSMUST00000038422.8:chr12:-|4098:727:1432|overlap.uORF|CTG	Irf2bpl-overlap.uORF4	1.078333851	0.230976077
ENSMUST00000101070.5:chr6:+|1201:134:338|overlap.uORF|CTG	Jagn1-overlap.uORF1	-2.035135863	0.232228555
ENSMUST00000067491.14:chr14:+|5421:231:594|overlap.uORF|TTG	Cadps-overlap.uORF1	0.708048979	0.234019136
ENSMUST00000112657.9:chr14:+|5455:265:628|overlap.uORF|TTG	Cadps-overlap.uORF2	0.708048979	0.234019136
ENSMUST00000112658.8:chr14:+|5458:265:628|overlap.uORF|TTG	Cadps-overlap.uORF3	0.708048979	0.234019136
ENSMUST00000177814.2:chr14:+|5461:265:628|overlap.uORF|TTG	Cadps-overlap.uORF4	0.708048979	0.234019136
ENSMUST00000224882.2:chr14:+|7857:239:602|overlap.uORF|TTG	Cadps-overlap.uORF5	0.708048979	0.234019136
ENSMUST00000050918.4:chr4:+|4444:865:910|overlap.uORF|ACG	Camk2n1-overlap.uORF10	-1.841407688	0.23403916	representative
ENSMUST00000102979.2:chr13:-|430:2:116|overlap.uORF|CTG	H4c18-overlap.uORF1	-1.349937804	0.234335352
ENSMUST00000026120.8:chr3:+|3344:440:818|overlap.uORF|ACG	Bhlhe22-overlap.uORF11	0.879108861	0.23478651
ENSMUST00000001569.15:chr17:+|1825:261:426|overlap.uORF|ACG	Flot1-overlap.uORF12	0.820377789	0.237686372
ENSMUST00000174080.8:chr17:+|1383:144:309|overlap.uORF|ACG	Flot1-overlap.uORF13	0.820377789	0.237686372
ENSMUST00000042235.15:chr9:-|1794:92:158|overlap.uORF|GTG	Eef1a1-overlap.uORF1	-0.658256967	0.240706282
ENSMUST00000048967.9:chr8:-|2117:15:183|overlap.uORF|GTG	Cpe-overlap.uORF3	0.391708439	0.240706282
ENSMUST00000154207.8:chr9:-|859:84:150|overlap.uORF|GTG	Eef1a1-overlap.uORF2	-0.658256967	0.240706282
ENSMUST00000156988.2:chr9:-|745:159:225|overlap.uORF|GTG	Eef1a1-overlap.uORF3	-0.658256967	0.240706282
ENSMUST00000085519.13:chr9:+|2113:120:201|overlap.uORF|TTG	Anp32a-overlap.uORF1	-1.738127491	0.243396394
ENSMUST00000055921.14:chr2:+|1412:26:344|overlap.uORF|GTG	Npdc1-overlap.uORF4	0.486341862	0.244482272
ENSMUST00000172753.2:chr17:-|2803:6:627|overlap.uORF|ACG	Hspa1b-overlap.uORF1	1.131171883	0.244482272
ENSMUST00000172753.2:chr17:-|2803:9:627|overlap.uORF|CTG	Hspa1b-overlap.uORF2	1.131171883	0.244482272
ENSMUST00000001569.15:chr17:+|1825:255:426|overlap.uORF|ACG	Flot1-overlap.uORF14	0.812285035	0.244626455
ENSMUST00000174080.8:chr17:+|1383:138:309|overlap.uORF|ACG	Flot1-overlap.uORF15	0.812285035	0.244626455
ENSMUST00000100301.11:chr7:+|3127:57:345|overlap.uORF|TTG	Prkcg-overlap.uORF5	0.548879469	0.244687885
ENSMUST00000100301.11:chr7:+|3127:60:345|overlap.uORF|ATG	Prkcg-overlap.uORF6	0.548879469	0.244687885	representative
ENSMUST00000051937.9:chr5:+|1812:145:268|overlap.uORF|GTG	Rasl11b-overlap.uORF3	1.088546339	0.244916759
ENSMUST00000005711.6:chr7:-|949:198:543|overlap.uORF|CTG	Chmp2a-overlap.uORF1	-0.588077506	0.245100216
ENSMUST00000210587.2:chr7:-|930:175:520|overlap.uORF|CTG	Chmp2a-overlap.uORF2	-0.588077506	0.245100216
ENSMUST00000064187.12:chr11:+|2452:378:627|overlap.uORF|CTG	Thra-overlap.uORF3	0.551659195	0.245113712
ENSMUST00000103139.11:chr11:+|2246:316:565|overlap.uORF|CTG	Thra-overlap.uORF4	0.551659195	0.245113712
ENSMUST00000186213.7:chr1:-|2840:59:323|overlap.uORF|GTG	Tuba4a-overlap.uORF1	0.413672869	0.249581105
ENSMUST00000038422.8:chr12:-|4098:736:1432|overlap.uORF|CTG	Irf2bpl-overlap.uORF5	1.078877034	0.249635705
ENSMUST00000142061.3:chr14:+|996:128:167|overlap.uORF|ATG	Tpt1-overlap.uORF2	0.472241257	0.249852604	representative
ENSMUST00000184744.2:chr14:-|6057:133:307|overlap.uORF|CTG	Kctd12-overlap.uORF7	1.00009608	0.250747816
ENSMUST00000005711.6:chr7:-|949:201:543|overlap.uORF|CTG	Chmp2a-overlap.uORF3	-0.585292075	0.250751299
ENSMUST00000210587.2:chr7:-|930:178:520|overlap.uORF|CTG	Chmp2a-overlap.uORF4	-0.585292075	0.250751299
ENSMUST00000102880.5:chr11:+|2859:189:348|overlap.uORF|TTG	Ppp3r1-overlap.uORF1	-0.462114578	0.250890589
ENSMUST00000073892.6:chr7:-|693:44:173|overlap.uORF|CTG	Fxyd7-overlap.uORF2	0.703494513	0.251821677
ENSMUST00000005620.10:chr8:+|2996:7:265|overlap.uORF|GTG	Dnajb1-overlap.uORF10	4.293896585	0.252059078
ENSMUST00000005620.10:chr8:+|2996:91:265|overlap.uORF|ACG	Dnajb1-overlap.uORF11	4.293896585	0.252059078
ENSMUST00000170953.3:chr7:-|589:24:168|overlap.uORF|GTG	Rps13-overlap.uORF10	0.695835689	0.252183171
ENSMUST00000170953.3:chr7:-|589:39:168|overlap.uORF|CTG	Rps13-overlap.uORF11	0.695835689	0.252183171
ENSMUST00000170953.3:chr7:-|589:9:168|overlap.uORF|GTG	Rps13-overlap.uORF12	0.695835689	0.252183171
ENSMUST00000205906.2:chr7:-|1150:10:139|overlap.uORF|CTG	Rps13-overlap.uORF13	0.695835689	0.252183171
ENSMUST00000005406.12:chr16:-|3176:116:269|overlap.uORF|ACG	App-overlap.uORF5	0.289338806	0.252358886
ENSMUST00000226232.2:chr16:-|3120:93:246|overlap.uORF|ACG	App-overlap.uORF6	0.289338806	0.252358886
ENSMUST00000226801.2:chr16:-|3299:65:218|overlap.uORF|ACG	App-overlap.uORF7	0.289338806	0.252358886
ENSMUST00000227021.2:chr16:-|3264:97:250|overlap.uORF|ACG	App-overlap.uORF8	0.289338806	0.252358886
ENSMUST00000227723.2:chr16:-|8167:124:277|overlap.uORF|ACG	App-overlap.uORF9	0.289338806	0.252358886
ENSMUST00000227737.2:chr16:-|2827:63:216|overlap.uORF|ACG	App-overlap.uORF10	0.289338806	0.252358886
ENSMUST00000211930.2:chr8:+|477:14:188|overlap.uORF|TTG	Mt3-overlap.uORF1	-0.355921716	0.252636026
ENSMUST00000079735.12:chr15:-|886:404:539|overlap.uORF|TTG	Rpl30-overlap.uORF1	-1.685645662	0.252683401
ENSMUST00000079735.12:chr15:-|886:406:556|overlap.uORF|GTG	Rpl30-overlap.uORF2	-1.685645662	0.252683401
ENSMUST00000041616.15:chr10:-|5124:98:191|overlap.uORF|CTG	Pdxk-overlap.uORF1	1.198668401	0.253906025
ENSMUST00000100301.11:chr7:+|3127:138:345|overlap.uORF|GTG	Prkcg-overlap.uORF7	0.622684938	0.254010043
ENSMUST00000172109.4:chr7:+|2119:15:222|overlap.uORF|GTG	Prkcg-overlap.uORF8	0.622684938	0.254010043
ENSMUST00000176024.2:chr11:-|410:14:272|overlap.uORF|CTG	Abr-overlap.uORF8	0.591321988	0.2540401
ENSMUST00000211930.2:chr8:+|477:41:188|overlap.uORF|CTG	Mt3-overlap.uORF2	-0.354057839	0.254516881
ENSMUST00000143971.2:chr4:-|2549:98:239|overlap.uORF|GTG	Micos10-overlap.uORF3	-0.596049169	0.255293833
ENSMUST00000020358.12:chr11:+|2827:122:212|overlap.uORF|GTG	Rab1a-overlap.uORF1	-0.817174058	0.257548835
ENSMUST00000109601.8:chr11:+|1200:115:205|overlap.uORF|GTG	Rab1a-overlap.uORF2	-0.817174058	0.257548835
ENSMUST00000109602.8:chr11:+|2626:119:209|overlap.uORF|GTG	Rab1a-overlap.uORF3	-0.817174058	0.257548835
ENSMUST00000193367.2:chr1:-|628:195:252|overlap.uORF|CTG	Atp1b1-overlap.uORF7	-0.314799933	0.25755784
ENSMUST00000186213.7:chr1:-|2840:80:323|overlap.uORF|ACG	Tuba4a-overlap.uORF2	0.411234097	0.257712139
ENSMUST00000023086.15:chr15:+|705:102:315|overlap.uORF|GTG	Smdt1-overlap.uORF1	-0.998051087	0.259504134
ENSMUST00000033824.8:chr8:+|2229:101:314|overlap.uORF|CTG	Lamp1-overlap.uORF3	0.593123185	0.260646382
ENSMUST00000004378.15:chr6:-|2795:161:263|overlap.uORF|CTG	Eno2-overlap.uORF1	-0.6412668	0.261113899
ENSMUST00000112476.8:chr6:-|2386:109:211|overlap.uORF|CTG	Eno2-overlap.uORF2	-0.6412668	0.261113899
ENSMUST00000025110.5:chr18:-|3892:149:278|overlap.uORF|CTG	Syt4-overlap.uORF4	0.882517542	0.261236627
ENSMUST00000009039.6:chr15:-|570:126:228|overlap.uORF|CTG	Rpl30-overlap.uORF3	-1.836619357	0.261768569
ENSMUST00000009039.6:chr15:-|570:135:228|overlap.uORF|GTG	Rpl30-overlap.uORF4	-1.836619357	0.261768569
ENSMUST00000204896.3:chr6:-|1640:8:107|overlap.uORF|CTG	Eno2-overlap.uORF3	-0.716647673	0.261984971
ENSMUST00000156249.2:chr5:-|2581:260:329|overlap.uORF|CTG	Ubc-overlap.uORF1	0.424781736	0.2624765
ENSMUST00000136312.2:chr5:-|2618:267:354|overlap.uORF|GTG	Ubc-overlap.uORF2	0.420916278	0.263333702
ENSMUST00000064187.12:chr11:+|2452:357:627|overlap.uORF|CTG	Thra-overlap.uORF5	0.534148722	0.264197449
ENSMUST00000103139.11:chr11:+|2246:295:565|overlap.uORF|CTG	Thra-overlap.uORF6	0.534148722	0.264197449
ENSMUST00000156249.2:chr5:-|2581:272:329|overlap.uORF|GTG	Ubc-overlap.uORF3	0.423817031	0.265135765
ENSMUST00000001569.15:chr17:+|1825:249:426|overlap.uORF|TTG	Flot1-overlap.uORF16	0.794643317	0.266260394
ENSMUST00000174080.8:chr17:+|1383:132:309|overlap.uORF|TTG	Flot1-overlap.uORF17	0.794643317	0.266260394
ENSMUST00000211930.2:chr8:+|477:44:188|overlap.uORF|CTG	Mt3-overlap.uORF3	-0.349421618	0.266614651
ENSMUST00000005711.6:chr7:-|949:204:543|overlap.uORF|GTG	Chmp2a-overlap.uORF5	-0.574693625	0.266997143
ENSMUST00000210587.2:chr7:-|930:181:520|overlap.uORF|GTG	Chmp2a-overlap.uORF6	-0.574693625	0.266997143
ENSMUST00000057072.6:chr2:+|2885:331:583|overlap.uORF|CTG	Prdx6b-overlap.uORF2	0.323167052	0.26867552
ENSMUST00000057072.6:chr2:+|2885:334:583|overlap.uORF|CTG	Prdx6b-overlap.uORF3	0.323167052	0.26867552
ENSMUST00000057072.6:chr2:+|2885:352:583|overlap.uORF|TTG	Prdx6b-overlap.uORF4	0.323167052	0.26867552
ENSMUST00000057072.6:chr2:+|2885:370:583|overlap.uORF|CTG	Prdx6b-overlap.uORF5	0.323167052	0.26867552
ENSMUST00000027425.16:chr1:+|2230:343:391|overlap.uORF|CTG	Itm2c-overlap.uORF10	-0.542383225	0.269447954
ENSMUST00000185569.2:chr1:+|1465:5:53|overlap.uORF|CTG	Itm2c-overlap.uORF11	-0.542383225	0.269447954	representative
ENSMUST00000050772.10:chr14:-|2294:171:894|overlap.uORF|CTG	Slc22a17-overlap.uORF2	0.394267269	0.269654235	representative
ENSMUST00000041616.15:chr10:-|5124:88:244|overlap.uORF|GTG	Pdxk-overlap.uORF2	0.968707412	0.270710698
ENSMUST00000001569.15:chr17:+|1825:273:426|overlap.uORF|CTG	Flot1-overlap.uORF18	0.800772313	0.271480381
ENSMUST00000174080.8:chr17:+|1383:156:309|overlap.uORF|CTG	Flot1-overlap.uORF19	0.800772313	0.271480381
ENSMUST00000176906.2:chr10:-|509:136:205|overlap.uORF|CTG	Rpl41-overlap.uORF1	0.391310236	0.272156329
ENSMUST00000102964.4:chr13:-|539:45:207|overlap.uORF|CTG	H4c1-overlap.uORF1	0.597111749	0.273663706
ENSMUST00000136312.2:chr5:-|2618:294:354|overlap.uORF|GTG	Ubc-overlap.uORF4	0.41060549	0.274334636
ENSMUST00000102979.2:chr13:-|430:28:172|overlap.uORF|TTG	H4c18-overlap.uORF2	-1.316195706	0.274623123
ENSMUST00000079735.12:chr15:-|886:448:556|overlap.uORF|CTG	Rpl30-overlap.uORF5	-1.804591286	0.275851625
ENSMUST00000100301.11:chr7:+|3127:243:345|overlap.uORF|GTG	Prkcg-overlap.uORF9	0.786245512	0.279036122
ENSMUST00000172109.4:chr7:+|2119:120:222|overlap.uORF|GTG	Prkcg-overlap.uORF10	0.786245512	0.279036122
ENSMUST00000127095.8:chr15:-|1336:289:574|overlap.uORF|CTG	Ly6h-overlap.uORF1	0.564321297	0.27932478
ENSMUST00000023085.7:chr15:-|590:16:289|overlap.uORF|CTG	Ndufa6-overlap.uORF1	0.51784796	0.279516282
ENSMUST00000210587.2:chr7:-|930:142:520|overlap.uORF|CTG	Chmp2a-overlap.uORF7	-0.576383792	0.281009254
ENSMUST00000025567.9:chr19:-|3150:310:577|overlap.uORF|CTG	Fads2-overlap.uORF2	0.613523309	0.281160903
ENSMUST00000032413.7:chr6:+|6433:31:310|overlap.uORF|CTG	Etnk1-overlap.uORF15	0.744342913	0.283500303
ENSMUST00000204947.3:chr6:+|1791:40:319|overlap.uORF|CTG	Etnk1-overlap.uORF16	0.744342913	0.283500303
ENSMUST00000205256.2:chr6:+|2647:7:286|overlap.uORF|CTG	Etnk1-overlap.uORF17	0.744342913	0.283500303
ENSMUST00000001569.15:chr17:+|1825:243:426|overlap.uORF|GTG	Flot1-overlap.uORF20	0.770766814	0.284024944
ENSMUST00000174080.8:chr17:+|1383:126:309|overlap.uORF|GTG	Flot1-overlap.uORF21	0.770766814	0.284024944
ENSMUST00000031423.10:chr5:-|4486:225:672|overlap.uORF|CTG	Atp2a2-overlap.uORF1	0.574457963	0.284088125
ENSMUST00000179939.8:chr5:-|5674:174:621|overlap.uORF|CTG	Atp2a2-overlap.uORF2	0.574457963	0.284088125
ENSMUST00000120539.8:chr3:-|1669:377:539|overlap.uORF|GTG	Lmo4-overlap.uORF9	0.712383564	0.284449222
ENSMUST00000120539.8:chr3:-|1669:380:539|overlap.uORF|TTG	Lmo4-overlap.uORF10	0.712383564	0.284449222
ENSMUST00000196264.5:chr3:-|1263:377:539|overlap.uORF|GTG	Lmo4-overlap.uORF11	0.712383564	0.284449222
ENSMUST00000196264.5:chr3:-|1263:380:539|overlap.uORF|TTG	Lmo4-overlap.uORF12	0.712383564	0.284449222
ENSMUST00000040202.15:chr7:-|3853:26:584|overlap.uORF|CTG	Atxn2l-overlap.uORF1	0.90758804	0.289373388
ENSMUST00000000500.8:chr15:-|2944:165:891|overlap.uORF|GTG	Pdgfb-overlap.uORF1	1.17828912	0.291584913
ENSMUST00000092671.12:chr11:-|2927:139:265|overlap.uORF|CTG	Stat3-overlap.uORF5	0.97409176	0.291766213
ENSMUST00000103114.8:chr11:-|6042:163:289|overlap.uORF|CTG	Stat3-overlap.uORF6	0.97409176	0.291766213
ENSMUST00000127638.8:chr11:-|4516:299:425|overlap.uORF|CTG	Stat3-overlap.uORF7	0.97409176	0.291766213
ENSMUST00000138438.2:chr11:-|2506:238:364|overlap.uORF|CTG	Stat3-overlap.uORF8	0.97409176	0.291766213
ENSMUST00000005711.6:chr7:-|949:180:543|overlap.uORF|CTG	Chmp2a-overlap.uORF8	-0.570924546	0.291889432
ENSMUST00000005711.6:chr7:-|949:183:543|overlap.uORF|ACG	Chmp2a-overlap.uORF9	-0.570924546	0.291889432
ENSMUST00000210587.2:chr7:-|930:157:520|overlap.uORF|CTG	Chmp2a-overlap.uORF10	-0.570924546	0.291889432
ENSMUST00000210587.2:chr7:-|930:160:520|overlap.uORF|ACG	Chmp2a-overlap.uORF11	-0.570924546	0.291889432
ENSMUST00000010239.6:chr19:-|1819:105:447|overlap.uORF|GTG	Slc3a2-overlap.uORF5	0.503477177	0.294496773
ENSMUST00000045557.10:chr8:-|3517:25:772|overlap.uORF|ACG	Slc7a5-overlap.uORF3	0.610074165	0.295081213
ENSMUST00000001569.15:chr17:+|1825:213:426|overlap.uORF|CTG	Flot1-overlap.uORF22	0.763566779	0.295294802
ENSMUST00000174080.8:chr17:+|1383:96:309|overlap.uORF|CTG	Flot1-overlap.uORF23	0.763566779	0.295294802
ENSMUST00000030851.7:chr5:-|1125:3:96|overlap.uORF|GTG	Tomm7-overlap.uORF1	-1.812916849	0.29973968
ENSMUST00000212470.2:chr8:+|2572:5:179|overlap.uORF|TTG	Tcf25-overlap.uORF1	0.609768727	0.300512615
ENSMUST00000212571.2:chr8:+|2649:27:210|overlap.uORF|ACG	Tcf25-overlap.uORF2	0.609768727	0.300512615
ENSMUST00000212571.2:chr8:+|2649:36:210|overlap.uORF|TTG	Tcf25-overlap.uORF3	0.609768727	0.300512615
ENSMUST00000026247.13:chr19:-|1203:132:285|overlap.uORF|CTG	Kcnip2-overlap.uORF1	1.245258029	0.303206358
ENSMUST00000079431.10:chr19:-|2302:129:282|overlap.uORF|CTG	Kcnip2-overlap.uORF2	1.245258029	0.303206358
ENSMUST00000162528.9:chr19:-|2395:168:321|overlap.uORF|CTG	Kcnip2-overlap.uORF3	1.245258029	0.303206358
ENSMUST00000095176.12:chr8:+|3108:247:787|overlap.uORF|GTG	Znrf1-overlap.uORF1	-2.21404289	0.30382452
ENSMUST00000168428.8:chr8:+|4451:449:989|overlap.uORF|GTG	Znrf1-overlap.uORF2	-2.21404289	0.30382452
ENSMUST00000172856.8:chr8:+|4600:908:1448|overlap.uORF|GTG	Znrf1-overlap.uORF3	-2.21404289	0.30382452
ENSMUST00000004378.15:chr6:-|2795:107:263|overlap.uORF|CTG	Eno2-overlap.uORF4	-0.557369464	0.303882966
ENSMUST00000112476.8:chr6:-|2386:55:211|overlap.uORF|CTG	Eno2-overlap.uORF5	-0.557369464	0.303882966
ENSMUST00000210587.2:chr7:-|930:22:520|overlap.uORF|GTG	Chmp2a-overlap.uORF12	-0.549635755	0.30599861
ENSMUST00000127095.8:chr15:-|1336:322:574|overlap.uORF|GTG	Ly6h-overlap.uORF2	0.543730011	0.306038451
ENSMUST00000005066.9:chr9:-|2436:198:402|overlap.uORF|CTG	Map2k1-overlap.uORF4	0.474472888	0.307123773
ENSMUST00000082090.15:chr7:-|3806:184:433|overlap.uORF|CTG	Ap3b2-overlap.uORF1	0.755301088	0.31063576
ENSMUST00000046575.17:chr7:-|1883:242:497|overlap.uORF|GTG	Ptov1-overlap.uORF1	0.709191676	0.311496254
ENSMUST00000046575.17:chr7:-|1883:251:497|overlap.uORF|ACG	Ptov1-overlap.uORF2	0.709191676	0.311496254
ENSMUST00000080030.14:chr16:-|2898:139:577|overlap.uORF|CTG	Gspt1-overlap.uORF1	0.735432768	0.312413085
ENSMUST00000167571.8:chr16:-|3716:200:638|overlap.uORF|CTG	Gspt1-overlap.uORF2	0.735432768	0.312413085
ENSMUST00000031423.10:chr5:-|4486:246:672|overlap.uORF|CTG	Atp2a2-overlap.uORF3	0.607161708	0.312569908
ENSMUST00000179939.8:chr5:-|5674:195:621|overlap.uORF|CTG	Atp2a2-overlap.uORF4	0.607161708	0.312569908
ENSMUST00000031423.10:chr5:-|4486:249:672|overlap.uORF|CTG	Atp2a2-overlap.uORF5	0.60313691	0.312879986
ENSMUST00000179939.8:chr5:-|5674:198:621|overlap.uORF|CTG	Atp2a2-overlap.uORF6	0.60313691	0.312879986
ENSMUST00000176024.2:chr11:-|410:86:272|overlap.uORF|ACG	Abr-overlap.uORF9	0.636652345	0.313280252
ENSMUST00000176179.8:chr11:-|683:249:435|overlap.uORF|ACG	Abr-overlap.uORF10	0.636652345	0.313280252
ENSMUST00000005711.6:chr7:-|949:135:543|overlap.uORF|GTG	Chmp2a-overlap.uORF13	-0.559600153	0.314588794
ENSMUST00000121112.6:chr3:-|1447:59:419|overlap.uORF|GTG	Lmo4-overlap.uORF13	0.673773582	0.315185176
ENSMUST00000134978.3:chr17:-|762:499:655|overlap.uORF|TTG	Tubb5-overlap.uORF1	-0.526650089	0.315486442
ENSMUST00000135573.8:chr4:+|2294:79:223|overlap.uORF|ACG	Prdx1-overlap.uORF1	-0.47192172	0.315530198
ENSMUST00000166170.9:chr15:-|3220:57:138|overlap.uORF|TTG	Nell2-overlap.uORF1	-0.793598197	0.315968358
ENSMUST00000229933.2:chr15:-|3152:57:138|overlap.uORF|TTG	Nell2-overlap.uORF2	-0.793598197	0.315968358
ENSMUST00000004378.15:chr6:-|2795:152:263|overlap.uORF|CTG	Eno2-overlap.uORF6	-0.546763784	0.317992113
ENSMUST00000112476.8:chr6:-|2386:100:211|overlap.uORF|CTG	Eno2-overlap.uORF7	-0.546763784	0.317992113
ENSMUST00000005711.6:chr7:-|949:24:543|overlap.uORF|GTG	Chmp2a-overlap.uORF14	-0.553026346	0.318768233
ENSMUST00000005711.6:chr7:-|949:33:543|overlap.uORF|GTG	Chmp2a-overlap.uORF15	-0.553026346	0.318768233
ENSMUST00000005711.6:chr7:-|949:36:543|overlap.uORF|ACG	Chmp2a-overlap.uORF16	-0.553026346	0.318768233
ENSMUST00000055921.14:chr2:+|1412:52:172|overlap.uORF|GTG	Npdc1-overlap.uORF5	0.727495161	0.31961088
ENSMUST00000071442.12:chr2:+|1485:152:272|overlap.uORF|GTG	Npdc1-overlap.uORF6	0.727495161	0.31961088
ENSMUST00000048393.8:chr15:+|1270:292:514|overlap.uORF|GTG	Atg101-overlap.uORF9	1.184296435	0.319821851
ENSMUST00000005066.9:chr9:-|2436:210:402|overlap.uORF|GTG	Map2k1-overlap.uORF5	0.490206616	0.320895921
ENSMUST00000048393.8:chr15:+|1270:241:514|overlap.uORF|CTG	Atg101-overlap.uORF10	1.050459834	0.321534591
ENSMUST00000176024.2:chr11:-|410:83:272|overlap.uORF|ACG	Abr-overlap.uORF11	0.629652641	0.322517317
ENSMUST00000176179.8:chr11:-|683:246:435|overlap.uORF|ACG	Abr-overlap.uORF12	0.629652641	0.322517317
ENSMUST00000134978.3:chr17:-|762:555:753|overlap.uORF|CTG	Tubb5-overlap.uORF2	-0.447851101	0.323321367
ENSMUST00000000756.6:chr8:+|780:51:528|overlap.uORF|TTG	Rpl13-overlap.uORF1	0.506628569	0.323528397
ENSMUST00000041391.5:chr19:-|3900:195:816|overlap.uORF|CTG	Psd-overlap.uORF1	1.130131448	0.32457578
ENSMUST00000096029.12:chr19:-|3903:195:816|overlap.uORF|CTG	Psd-overlap.uORF2	1.130131448	0.32457578
ENSMUST00000225323.2:chr19:-|3398:54:675|overlap.uORF|CTG	Psd-overlap.uORF3	1.130131448	0.32457578
ENSMUST00000022894.14:chr15:-|3288:529:682|overlap.uORF|CTG	Ywhaz-overlap.uORF1	0.511305558	0.324638705
ENSMUST00000110362.4:chr15:-|2122:297:450|overlap.uORF|CTG	Ywhaz-overlap.uORF2	0.511305558	0.324638705
ENSMUST00000154207.8:chr9:-|859:12:150|overlap.uORF|CTG	Eef1a1-overlap.uORF4	-0.546242299	0.325145977
ENSMUST00000154207.8:chr9:-|859:24:150|overlap.uORF|CTG	Eef1a1-overlap.uORF5	-0.546242299	0.325145977
ENSMUST00000154207.8:chr9:-|859:33:150|overlap.uORF|GTG	Eef1a1-overlap.uORF6	-0.546242299	0.325145977
ENSMUST00000176024.2:chr11:-|410:98:272|overlap.uORF|ATG	Abr-overlap.uORF13	0.633537546	0.325418711
ENSMUST00000176179.8:chr11:-|683:261:435|overlap.uORF|ATG	Abr-overlap.uORF14	0.633537546	0.325418711
ENSMUST00000148750.8:chr5:+|7931:244:520|overlap.uORF|GTG	Slc4a4-overlap.uORF5	0.870994382	0.32579891
ENSMUST00000239214.2:chr5:+|4212:576:852|overlap.uORF|GTG	Slc4a4-overlap.uORF6	0.870994382	0.32579891
ENSMUST00000046212.2:chr3:+|4426:23:275|overlap.uORF|CTG	Slc16a1-overlap.uORF1	0.518107839	0.326518244
ENSMUST00000100301.11:chr7:+|3127:216:345|overlap.uORF|CTG	Prkcg-overlap.uORF11	0.686156524	0.326681156
ENSMUST00000172109.4:chr7:+|2119:93:222|overlap.uORF|CTG	Prkcg-overlap.uORF12	0.686156524	0.326681156
ENSMUST00000031423.10:chr5:-|4486:186:672|overlap.uORF|CTG	Atp2a2-overlap.uORF7	0.553909598	0.327042807
ENSMUST00000179939.8:chr5:-|5674:135:621|overlap.uORF|CTG	Atp2a2-overlap.uORF8	0.553909598	0.327042807
ENSMUST00000100301.11:chr7:+|3127:261:345|overlap.uORF|CTG	Prkcg-overlap.uORF13	0.791662874	0.327298209
ENSMUST00000172109.4:chr7:+|2119:138:222|overlap.uORF|CTG	Prkcg-overlap.uORF14	0.791662874	0.327298209
ENSMUST00000148750.8:chr5:+|7931:295:520|overlap.uORF|CTG	Slc4a4-overlap.uORF7	1.034814426	0.327561611
ENSMUST00000239214.2:chr5:+|4212:627:852|overlap.uORF|CTG	Slc4a4-overlap.uORF8	1.034814426	0.327561611
ENSMUST00000036267.8:chr9:-|7328:283:568|overlap.uORF|CTG	Chst2-overlap.uORF1	0.625920556	0.333147539
ENSMUST00000186758.7:chr1:-|782:475:661|overlap.uORF|GTG	Tuba4a-overlap.uORF3	0.454952686	0.333147539
ENSMUST00000189131.2:chr1:-|346:95:281|overlap.uORF|GTG	Tuba4a-overlap.uORF4	0.454952686	0.333147539
ENSMUST00000190717.7:chr1:-|409:134:320|overlap.uORF|GTG	Tuba4a-overlap.uORF5	0.454952686	0.333147539
ENSMUST00000048289.14:chr10:+|2965:325:421|overlap.uORF|TTG	Egr2-overlap.uORF4	9.351162943	0.333167791
ENSMUST00000082090.15:chr7:-|3806:244:433|overlap.uORF|GTG	Ap3b2-overlap.uORF2	0.732791553	0.333283105
ENSMUST00000025993.10:chr19:-|5045:170:497|overlap.uORF|GTG	Slit1-overlap.uORF1	0.632549513	0.333614
ENSMUST00000079828.7:chr13:+|8744:639:678|overlap.uORF|CTG	Ntrk2-overlap.uORF15	0.687717661	0.335397068
ENSMUST00000109838.10:chr13:+|6846:426:465|overlap.uORF|CTG	Ntrk2-overlap.uORF16	0.687717661	0.335397068
ENSMUST00000224259.2:chr13:+|3049:536:575|overlap.uORF|CTG	Ntrk2-overlap.uORF17	0.687717661	0.335397068
ENSMUST00000224402.2:chr13:+|2284:458:497|overlap.uORF|CTG	Ntrk2-overlap.uORF18	0.687717661	0.335397068
ENSMUST00000225488.2:chr13:+|4706:606:645|overlap.uORF|CTG	Ntrk2-overlap.uORF19	0.687717661	0.335397068
ENSMUST00000225583.2:chr13:+|2719:16:55|overlap.uORF|CTG	Ntrk2-overlap.uORF20	0.687717661	0.335397068
ENSMUST00000225950.2:chr13:+|2640:16:55|overlap.uORF|CTG	Ntrk2-overlap.uORF21	0.687717661	0.335397068
ENSMUST00000049972.6:chr1:-|2515:26:194|overlap.uORF|GTG	Scg2-overlap.uORF1	1.059922122	0.336269055
ENSMUST00000049972.6:chr1:-|2515:29:194|overlap.uORF|ACG	Scg2-overlap.uORF2	1.059922122	0.336269055
ENSMUST00000049972.6:chr1:-|2515:5:194|overlap.uORF|CTG	Scg2-overlap.uORF3	1.059922122	0.336269055
ENSMUST00000023086.15:chr15:+|705:36:315|overlap.uORF|GTG	Smdt1-overlap.uORF2	-0.855845091	0.336991533
ENSMUST00000023086.15:chr15:+|705:6:315|overlap.uORF|CTG	Smdt1-overlap.uORF3	-0.855845091	0.336991533
ENSMUST00000023086.15:chr15:+|705:72:315|overlap.uORF|CTG	Smdt1-overlap.uORF4	-0.855845091	0.336991533
ENSMUST00000023086.15:chr15:+|705:87:315|overlap.uORF|TTG	Smdt1-overlap.uORF5	-0.855845091	0.336991533
ENSMUST00000039259.7:chr10:+|5633:495:720|overlap.uORF|GTG	Agap2-overlap.uORF11	0.737227314	0.336999067
ENSMUST00000048393.8:chr15:+|1270:304:514|overlap.uORF|GTG	Atg101-overlap.uORF11	1.207847164	0.336999067
ENSMUST00000217941.2:chr10:+|5573:495:720|overlap.uORF|GTG	Agap2-overlap.uORF12	0.737227314	0.336999067
ENSMUST00000058845.9:chr15:-|1855:50:239|overlap.uORF|GTG	Basp1-overlap.uORF1	0.374606235	0.337071526
ENSMUST00000181586.8:chr8:+|765:148:178|overlap.uORF|ACG	Cox4i1-overlap.uORF1	-0.434419774	0.337071526
ENSMUST00000186758.7:chr1:-|782:460:661|overlap.uORF|ATG	Tuba4a-overlap.uORF6	0.442005655	0.337579253
ENSMUST00000189131.2:chr1:-|346:80:281|overlap.uORF|ATG	Tuba4a-overlap.uORF7	0.442005655	0.337579253
ENSMUST00000190717.7:chr1:-|409:119:320|overlap.uORF|ATG	Tuba4a-overlap.uORF8	0.442005655	0.337579253
ENSMUST00000033598.9:chrX:+|2882:27:279|overlap.uORF|TTG	Sh3bgrl-overlap.uORF1	-0.753117349	0.338324355
ENSMUST00000033598.9:chrX:+|2882:33:279|overlap.uORF|CTG	Sh3bgrl-overlap.uORF2	-0.753117349	0.338324355
ENSMUST00000033598.9:chrX:+|2882:39:279|overlap.uORF|TTG	Sh3bgrl-overlap.uORF3	-0.753117349	0.338324355
ENSMUST00000181969.8:chr14:+|2532:45:495|overlap.uORF|TTG	Ndfip2-overlap.uORF1	0.870035187	0.339349502
ENSMUST00000201185.4:chr2:+|2607:54:216|overlap.uORF|CTG	Gsn-overlap.uORF1	0.693211439	0.340354218
ENSMUST00000120539.8:chr3:-|1669:209:539|overlap.uORF|ACG	Lmo4-overlap.uORF14	0.640428225	0.34158287
ENSMUST00000196264.5:chr3:-|1263:209:539|overlap.uORF|ACG	Lmo4-overlap.uORF15	0.640428225	0.34158287
ENSMUST00000069107.14:chr16:+|5099:235:304|overlap.uORF|GTG	Mapk1-overlap.uORF1	0.53736394	0.34446558
ENSMUST00000115731.10:chr16:+|1747:50:119|overlap.uORF|GTG	Mapk1-overlap.uORF2	0.53736394	0.34446558
ENSMUST00000232611.2:chr16:+|2390:235:304|overlap.uORF|GTG	Mapk1-overlap.uORF3	0.53736394	0.34446558
ENSMUST00000080030.14:chr16:-|2898:112:577|overlap.uORF|TTG	Gspt1-overlap.uORF3	0.672821402	0.344529215
ENSMUST00000167571.8:chr16:-|3716:173:638|overlap.uORF|TTG	Gspt1-overlap.uORF4	0.672821402	0.344529215
ENSMUST00000028835.13:chr2:+|1924:111:501|overlap.uORF|CTG	Crls1-overlap.uORF3	1.445847653	0.344647212
ENSMUST00000124834.8:chr2:+|1772:89:479|overlap.uORF|CTG	Crls1-overlap.uORF4	1.445847653	0.344647212
ENSMUST00000020217.7:chr10:-|3210:103:394|overlap.uORF|GTG	Nudt4-overlap.uORF1	0.838552906	0.344927694
ENSMUST00000050918.4:chr4:+|4444:829:910|overlap.uORF|ACG	Camk2n1-overlap.uORF11	-0.95078049	0.345767157
ENSMUST00000031866.9:chr6:-|3960:271:310|overlap.uORF|CTG	Mtpn-overlap.uORF1	-0.766949505	0.347316112
ENSMUST00000201026.2:chr6:-|409:182:221|overlap.uORF|CTG	Mtpn-overlap.uORF2	-0.766949505	0.347316112
ENSMUST00000039259.7:chr10:+|5633:537:720|overlap.uORF|GTG	Agap2-overlap.uORF13	0.906637223	0.348766206
ENSMUST00000217941.2:chr10:+|5573:537:720|overlap.uORF|GTG	Agap2-overlap.uORF14	0.906637223	0.348766206
ENSMUST00000007130.15:chr9:+|3623:268:310|overlap.uORF|GTG	Ctnnb1-overlap.uORF1	-1.310792495	0.349714574
ENSMUST00000130845.9:chr9:+|795:45:87|overlap.uORF|GTG	Ctnnb1-overlap.uORF2	-1.310792495	0.349714574
ENSMUST00000154356.8:chr9:+|3548:193:235|overlap.uORF|GTG	Ctnnb1-overlap.uORF3	-1.310792495	0.349714574
ENSMUST00000178812.9:chr9:+|2702:74:116|overlap.uORF|GTG	Ctnnb1-overlap.uORF4	-1.310792495	0.349714574
ENSMUST00000058845.9:chr15:-|1855:44:239|overlap.uORF|ACG	Basp1-overlap.uORF2	0.359504915	0.350100997	representative
ENSMUST00000015234.13:chr2:-|901:132:378|overlap.uORF|CTG	Ptgds-overlap.uORF1	0.493606138	0.350869931
ENSMUST00000114251.8:chr2:-|830:61:307|overlap.uORF|CTG	Ptgds-overlap.uORF2	0.493606138	0.350869931
ENSMUST00000114259.3:chr2:-|775:39:285|overlap.uORF|CTG	Ptgds-overlap.uORF3	0.493606138	0.350869931
ENSMUST00000041968.11:chr7:-|3700:135:342|overlap.uORF|GTG	Tmem135-overlap.uORF1	1.006047654	0.351829515
ENSMUST00000041968.11:chr7:-|3700:99:342|overlap.uORF|ACG	Tmem135-overlap.uORF2	1.006047654	0.351829515
ENSMUST00000117852.8:chr7:-|2986:108:315|overlap.uORF|GTG	Tmem135-overlap.uORF3	1.006047654	0.351829515
ENSMUST00000117852.8:chr7:-|2986:72:315|overlap.uORF|ACG	Tmem135-overlap.uORF4	1.006047654	0.351829515
ENSMUST00000137723.2:chr7:-|490:49:292|overlap.uORF|ACG	Tmem135-overlap.uORF5	1.006047654	0.351829515
ENSMUST00000137723.2:chr7:-|490:85:292|overlap.uORF|GTG	Tmem135-overlap.uORF6	1.006047654	0.351829515
ENSMUST00000015234.13:chr2:-|901:129:378|overlap.uORF|TTG	Ptgds-overlap.uORF4	0.492222791	0.352167497
ENSMUST00000114251.8:chr2:-|830:58:307|overlap.uORF|TTG	Ptgds-overlap.uORF5	0.492222791	0.352167497
ENSMUST00000114259.3:chr2:-|775:36:285|overlap.uORF|TTG	Ptgds-overlap.uORF6	0.492222791	0.352167497
ENSMUST00000100301.11:chr7:+|3127:189:345|overlap.uORF|CTG	Prkcg-overlap.uORF15	0.634488516	0.35221604
ENSMUST00000172109.4:chr7:+|2119:66:222|overlap.uORF|CTG	Prkcg-overlap.uORF16	0.634488516	0.35221604
ENSMUST00000046754.15:chr17:+|920:85:166|overlap.uORF|ACG	Mpc1-overlap.uORF1	0.699793401	0.3530777
ENSMUST00000155364.8:chr17:+|958:119:200|overlap.uORF|ACG	Mpc1-overlap.uORF2	0.699793401	0.3530777
ENSMUST00000051839.9:chr9:+|3347:308:503|overlap.uORF|CTG	Hepacam-overlap.uORF1	0.586021774	0.354311497
ENSMUST00000046371.13:chr9:+|2626:213:336|overlap.uORF|TTG	Plppr2-overlap.uORF1	0.637784235	0.35538094
ENSMUST00000188468.2:chr9:+|1480:29:152|overlap.uORF|TTG	Plppr2-overlap.uORF2	0.637784235	0.35538094
ENSMUST00000190387.7:chr9:+|2608:208:331|overlap.uORF|TTG	Plppr2-overlap.uORF3	0.637784235	0.35538094
ENSMUST00000220506.2:chr12:-|1699:42:111|overlap.uORF|ATG	Vsnl1-overlap.uORF1	-0.625668537	0.356130022
ENSMUST00000220506.2:chr12:-|1699:45:111|overlap.uORF|TTG	Vsnl1-overlap.uORF2	-0.625668537	0.356130022
ENSMUST00000220506.2:chr12:-|1699:51:111|overlap.uORF|TTG	Vsnl1-overlap.uORF3	-0.625668537	0.356130022
ENSMUST00000050918.4:chr4:+|4444:844:910|overlap.uORF|GTG	Camk2n1-overlap.uORF12	-0.927261073	0.356730427
ENSMUST00000176179.8:chr11:-|683:162:435|overlap.uORF|TTG	Abr-overlap.uORF15	0.527732894	0.356842084
ENSMUST00000176179.8:chr11:-|683:174:435|overlap.uORF|GTG	Abr-overlap.uORF16	0.527732894	0.356842084
ENSMUST00000017637.13:chr11:+|3831:198:534|overlap.uORF|TTG	Igfbp4-overlap.uORF1	0.848987601	0.357993366
ENSMUST00000079063.7:chr12:-|8311:64:502|overlap.uORF|ACG	Sox11-overlap.uORF1	0.902939624	0.361165193
ENSMUST00000072055.13:chr19:+|2549:78:555|overlap.uORF|CTG	Chka-overlap.uORF1	0.653973516	0.363016528
ENSMUST00000072055.13:chr19:+|2549:81:555|overlap.uORF|CTG	Chka-overlap.uORF2	0.653973516	0.363016528
ENSMUST00000128694.8:chr19:+|2683:102:579|overlap.uORF|CTG	Chka-overlap.uORF3	0.653973516	0.363016528
ENSMUST00000128694.8:chr19:+|2683:105:579|overlap.uORF|CTG	Chka-overlap.uORF4	0.653973516	0.363016528
ENSMUST00000003360.10:chr7:+|1585:181:520|overlap.uORF|TTG	Car11-overlap.uORF1	1.019063205	0.363530948
ENSMUST00000102735.10:chr2:+|5482:44:311|overlap.uORF|CTG	Slc4a10-overlap.uORF1	-1.586702007	0.36647079
ENSMUST00000102735.10:chr2:+|5482:47:311|overlap.uORF|GTG	Slc4a10-overlap.uORF2	-1.586702007	0.36647079
ENSMUST00000102735.10:chr2:+|5482:59:311|overlap.uORF|GTG	Slc4a10-overlap.uORF3	-1.586702007	0.36647079
ENSMUST00000102735.10:chr2:+|5482:65:311|overlap.uORF|TTG	Slc4a10-overlap.uORF4	-1.586702007	0.36647079
ENSMUST00000060232.8:chr4:+|2133:114:276|overlap.uORF|ACG	Rab2a-overlap.uORF1	0.574789116	0.36941379
ENSMUST00000027425.16:chr1:+|2230:338:431|overlap.uORF|TTG	Itm2c-overlap.uORF12	-0.315532535	0.372464666
ENSMUST00000189131.2:chr1:-|346:2:281|overlap.uORF|GTG	Tuba4a-overlap.uORF9	0.38418267	0.372711239
ENSMUST00000189131.2:chr1:-|346:35:281|overlap.uORF|CTG	Tuba4a-overlap.uORF10	0.38418267	0.372711239
ENSMUST00000015234.13:chr2:-|901:120:378|overlap.uORF|TTG	Ptgds-overlap.uORF7	0.484725697	0.37297976
ENSMUST00000114251.8:chr2:-|830:49:307|overlap.uORF|TTG	Ptgds-overlap.uORF8	0.484725697	0.37297976
ENSMUST00000114259.3:chr2:-|775:27:285|overlap.uORF|TTG	Ptgds-overlap.uORF9	0.484725697	0.37297976
ENSMUST00000226058.2:chr18:+|3393:105:597|overlap.uORF|CTG	Nedd4l-overlap.uORF1	-1.848672138	0.373232423
ENSMUST00000226058.2:chr18:+|3393:84:597|overlap.uORF|ATG	Nedd4l-overlap.uORF2	-1.848672138	0.373232423	representative
ENSMUST00000226058.2:chr18:+|3393:99:597|overlap.uORF|TTG	Nedd4l-overlap.uORF3	-1.848672138	0.373232423
ENSMUST00000113575.9:chr1:+|2185:188:665|overlap.uORF|ACG	Tmem198-overlap.uORF2	1.122086548	0.373800039
ENSMUST00000013304.8:chr8:-|1629:59:194|overlap.uORF|TTG	Atp6v0d1-overlap.uORF1	-0.655626764	0.373904671
ENSMUST00000102735.10:chr2:+|5482:23:311|overlap.uORF|GTG	Slc4a10-overlap.uORF5	-1.559292045	0.374289859
ENSMUST00000102735.10:chr2:+|5482:38:311|overlap.uORF|GTG	Slc4a10-overlap.uORF6	-1.559292045	0.374289859
ENSMUST00000023829.8:chr17:+|1913:50:122|overlap.uORF|TTG	Cdkn1a-overlap.uORF13	1.236079204	0.374633099
ENSMUST00000109605.5:chr15:+|1725:419:599|overlap.uORF|GTG	Atf4-overlap.uORF2	0.763668282	0.375412395
ENSMUST00000078084.7:chr4:+|1749:66:252|overlap.uORF|CTG	Rsrp1-overlap.uORF1	0.922455393	0.377109362
ENSMUST00000107479.3:chr11:+|4855:207:615|overlap.uORF|CTG	Rapgefl1-overlap.uORF1	0.708343801	0.377506498
ENSMUST00000032413.7:chr6:+|6433:245:458|overlap.uORF|CTG	Etnk1-overlap.uORF18	0.661371509	0.377558999
ENSMUST00000204947.3:chr6:+|1791:254:467|overlap.uORF|CTG	Etnk1-overlap.uORF19	0.661371509	0.377558999
ENSMUST00000205256.2:chr6:+|2647:221:434|overlap.uORF|CTG	Etnk1-overlap.uORF20	0.661371509	0.377558999
ENSMUST00000080861.6:chr2:-|946:469:553|overlap.uORF|TTG	Rpl35-overlap.uORF1	0.607482599	0.378025358
ENSMUST00000032138.15:chr6:-|2178:139:340|overlap.uORF|TTG	Cnbp-overlap.uORF1	0.301484786	0.378477838
ENSMUST00000204653.3:chr6:-|2175:139:340|overlap.uORF|TTG	Cnbp-overlap.uORF2	0.301484786	0.378477838
ENSMUST00000109875.8:chr2:-|4910:116:494|overlap.uORF|ATG	Snph-overlap.uORF1	1.471033428	0.378769634	representative
ENSMUST00000137936.2:chr2:-|633:20:398|overlap.uORF|ATG	Snph-overlap.uORF2	1.471033428	0.378769634	representative
ENSMUST00000046371.13:chr9:+|2626:207:336|overlap.uORF|ATG	Plppr2-overlap.uORF4	0.604645716	0.381865411
ENSMUST00000188468.2:chr9:+|1480:23:152|overlap.uORF|ATG	Plppr2-overlap.uORF5	0.604645716	0.381865411
ENSMUST00000190387.7:chr9:+|2608:202:331|overlap.uORF|ATG	Plppr2-overlap.uORF6	0.604645716	0.381865411
ENSMUST00000030051.6:chr4:-|1051:165:342|overlap.uORF|CTG	Txn1-overlap.uORF1	-0.428919216	0.381895305
ENSMUST00000072055.13:chr19:+|2549:45:555|overlap.uORF|CTG	Chka-overlap.uORF5	0.647300024	0.383294136
ENSMUST00000128694.8:chr19:+|2683:69:579|overlap.uORF|CTG	Chka-overlap.uORF6	0.647300024	0.383294136
ENSMUST00000050772.10:chr14:-|2294:492:894|overlap.uORF|ATG	Slc22a17-overlap.uORF3	0.474602943	0.383899185
ENSMUST00000128694.8:chr19:+|2683:21:579|overlap.uORF|GTG	Chka-overlap.uORF7	0.647929283	0.384603737
ENSMUST00000159685.2:chr1:-|371:47:323|overlap.uORF|GTG	H3f3a-overlap.uORF1	-0.513385738	0.385007116
ENSMUST00000019354.11:chr6:-|1312:152:212|overlap.uORF|CTG	Atp6v1e1-overlap.uORF1	0.384991273	0.385547704
ENSMUST00000030051.6:chr4:-|1051:156:342|overlap.uORF|CTG	Txn1-overlap.uORF2	-0.427742464	0.386025813
ENSMUST00000030051.6:chr4:-|1051:162:342|overlap.uORF|CTG	Txn1-overlap.uORF3	-0.427742464	0.386025813
ENSMUST00000061071.13:chr3:-|5696:549:810|overlap.uORF|CTG	Plppr4-overlap.uORF1	0.715622396	0.386025813
ENSMUST00000017637.13:chr11:+|3831:183:534|overlap.uORF|CTG	Igfbp4-overlap.uORF2	0.826890083	0.386185043
ENSMUST00000072299.7:chr12:-|1903:240:315|overlap.uORF|GTG	Vsnl1-overlap.uORF4	-0.617514901	0.386336907
ENSMUST00000159685.2:chr1:-|371:71:323|overlap.uORF|CTG	H3f3a-overlap.uORF2	-0.509416916	0.386992434
ENSMUST00000022057.9:chr13:+|5090:43:349|overlap.uORF|CTG	Tppp-overlap.uORF1	0.339067322	0.387250416
ENSMUST00000023086.15:chr15:+|705:100:409|overlap.uORF|GTG	Smdt1-overlap.uORF6	-0.779896956	0.388000126
ENSMUST00000000500.8:chr15:-|2944:183:891|overlap.uORF|CTG	Pdgfb-overlap.uORF2	1.132127145	0.389500802
ENSMUST00000226058.2:chr18:+|3393:306:597|overlap.uORF|TTG	Nedd4l-overlap.uORF4	-1.85575138	0.389500802
ENSMUST00000030051.6:chr4:-|1051:174:342|overlap.uORF|GTG	Txn1-overlap.uORF4	-0.425211895	0.39054244
ENSMUST00000069107.14:chr16:+|5099:155:371|overlap.uORF|CTG	Mapk1-overlap.uORF4	0.343643795	0.390671973
ENSMUST00000232611.2:chr16:+|2390:155:371|overlap.uORF|CTG	Mapk1-overlap.uORF5	0.343643795	0.390671973
ENSMUST00000025338.16:chr17:+|5248:255:507|overlap.uORF|ACG	Gabbr1-overlap.uORF1	0.706420528	0.390935968
ENSMUST00000173823.8:chr17:+|4204:201:453|overlap.uORF|ACG	Gabbr1-overlap.uORF2	0.706420528	0.390935968
ENSMUST00000174456.8:chr17:+|1595:193:445|overlap.uORF|ACG	Gabbr1-overlap.uORF3	0.706420528	0.390935968
ENSMUST00000106112.2:chr7:-|1756:46:157|overlap.uORF|CTG	Bnip3-overlap.uORF1	-0.631649847	0.39216776
ENSMUST00000130500.8:chr7:-|719:35:146|overlap.uORF|CTG	Bnip3-overlap.uORF2	-0.631649847	0.39216776
ENSMUST00000007130.15:chr9:+|3623:277:310|overlap.uORF|CTG	Ctnnb1-overlap.uORF5	-1.34129294	0.39254443
ENSMUST00000130845.9:chr9:+|795:54:87|overlap.uORF|CTG	Ctnnb1-overlap.uORF6	-1.34129294	0.39254443
ENSMUST00000154356.8:chr9:+|3548:202:235|overlap.uORF|CTG	Ctnnb1-overlap.uORF7	-1.34129294	0.39254443
ENSMUST00000178812.9:chr9:+|2702:83:116|overlap.uORF|CTG	Ctnnb1-overlap.uORF8	-1.34129294	0.39254443
ENSMUST00000030417.10:chr4:-|1448:94:166|overlap.uORF|CTG	Cdc42-overlap.uORF1	-0.579453435	0.392821473
ENSMUST00000051477.13:chr4:-|2108:115:187|overlap.uORF|CTG	Cdc42-overlap.uORF2	-0.579453435	0.392821473
ENSMUST00000016309.16:chr1:-|2378:103:520|overlap.uORF|GTG	Tmbim1-overlap.uORF1	0.88477493	0.393040197
ENSMUST00000016309.16:chr1:-|2378:136:520|overlap.uORF|CTG	Tmbim1-overlap.uORF2	0.88477493	0.393040197
ENSMUST00000016309.16:chr1:-|2378:187:520|overlap.uORF|ACG	Tmbim1-overlap.uORF3	0.88477493	0.393040197
ENSMUST00000016309.16:chr1:-|2378:199:520|overlap.uORF|ACG	Tmbim1-overlap.uORF4	0.88477493	0.393040197
ENSMUST00000227454.2:chr14:-|625:165:300|overlap.uORF|TTG	Itm2b-overlap.uORF4	-0.341532966	0.393503976
ENSMUST00000080861.6:chr2:-|946:531:594|overlap.uORF|ACG	Rpl35-overlap.uORF2	0.583868527	0.39362308
ENSMUST00000061071.13:chr3:-|5696:510:810|overlap.uORF|CTG	Plppr4-overlap.uORF2	0.700500011	0.393953863
ENSMUST00000211947.2:chr8:+|377:33:168|overlap.uORF|CTG	Cx3cl1-overlap.uORF5	0.381738957	0.394001758
ENSMUST00000054484.15:chr2:+|5320:11:188|overlap.uORF|CTG	Slc4a10-overlap.uORF7	-1.559555577	0.394835558
ENSMUST00000102735.10:chr2:+|5482:134:311|overlap.uORF|CTG	Slc4a10-overlap.uORF8	-1.559555577	0.394835558
ENSMUST00000113796.8:chr1:-|11011:8829:9159|overlap.uORF|ATG	Tmbim1-overlap.uORF5	0.888838103	0.395941399
ENSMUST00000113796.8:chr1:-|11011:8877:9159|overlap.uORF|GTG	Tmbim1-overlap.uORF6	0.888838103	0.395941399
ENSMUST00000113796.8:chr1:-|11011:8895:9159|overlap.uORF|ATG	Tmbim1-overlap.uORF7	0.888838103	0.395941399
ENSMUST00000113796.8:chr1:-|11011:8907:9159|overlap.uORF|TTG	Tmbim1-overlap.uORF8	0.888838103	0.395941399
ENSMUST00000141560.2:chr1:-|664:286:583|overlap.uORF|GTG	Tmbim1-overlap.uORF9	0.888838103	0.395941399
ENSMUST00000141560.2:chr1:-|664:295:583|overlap.uORF|TTG	Tmbim1-overlap.uORF10	0.888838103	0.395941399
ENSMUST00000141560.2:chr1:-|664:307:583|overlap.uORF|GTG	Tmbim1-overlap.uORF11	0.888838103	0.395941399
ENSMUST00000097648.6:chr1:+|2325:39:444|overlap.uORF|TTG	Ramp1-overlap.uORF1	0.53022731	0.396924915
ENSMUST00000170836.4:chr13:+|2911:11:89|overlap.uORF|CTG	Psma2-overlap.uORF1	-1.677739601	0.397399781
ENSMUST00000110504.2:chr15:-|675:2:191|overlap.uORF|TTG	Sub1-overlap.uORF1	-0.684842379	0.398144205
ENSMUST00000110504.2:chr15:-|675:44:191|overlap.uORF|CTG	Sub1-overlap.uORF2	-0.684842379	0.398144205
ENSMUST00000110504.2:chr15:-|675:50:191|overlap.uORF|GTG	Sub1-overlap.uORF3	-0.684842379	0.398144205
ENSMUST00000110504.2:chr15:-|675:71:191|overlap.uORF|GTG	Sub1-overlap.uORF4	-0.684842379	0.398144205
ENSMUST00000110504.2:chr15:-|675:92:191|overlap.uORF|TTG	Sub1-overlap.uORF5	-0.684842379	0.398144205
ENSMUST00000003360.10:chr7:+|1585:127:520|overlap.uORF|ACG	Car11-overlap.uORF2	0.976159089	0.398351847
ENSMUST00000003360.10:chr7:+|1585:136:520|overlap.uORF|GTG	Car11-overlap.uORF3	0.976159089	0.398351847
ENSMUST00000003360.10:chr7:+|1585:157:520|overlap.uORF|TTG	Car11-overlap.uORF4	0.976159089	0.398351847
ENSMUST00000045174.7:chr17:+|3120:356:437|overlap.uORF|TTG	Ypel5-overlap.uORF1	-1.475123187	0.399975247
ENSMUST00000233210.2:chr17:+|2419:413:494|overlap.uORF|TTG	Ypel5-overlap.uORF2	-1.475123187	0.399975247
ENSMUST00000233886.2:chr17:+|704:301:382|overlap.uORF|TTG	Ypel5-overlap.uORF3	-1.475123187	0.399975247
ENSMUST00000044721.13:chr11:+|4008:144:201|overlap.uORF|TTG	Atp6v0a1-overlap.uORF1	-1.495919296	0.400527004
ENSMUST00000103110.10:chr11:+|2716:144:201|overlap.uORF|TTG	Atp6v0a1-overlap.uORF2	-1.495919296	0.400527004
ENSMUST00000168757.9:chr11:+|3967:109:166|overlap.uORF|TTG	Atp6v0a1-overlap.uORF3	-1.495919296	0.400527004
ENSMUST00000162814.8:chr1:-|724:100:370|overlap.uORF|GTG	H3f3a-overlap.uORF3	-0.508058903	0.400723645
ENSMUST00000162814.8:chr1:-|724:157:370|overlap.uORF|TTG	H3f3a-overlap.uORF4	-0.508058903	0.400723645
ENSMUST00000162814.8:chr1:-|724:37:370|overlap.uORF|CTG	H3f3a-overlap.uORF5	-0.508058903	0.400723645
ENSMUST00000162814.8:chr1:-|724:52:370|overlap.uORF|CTG	H3f3a-overlap.uORF6	-0.508058903	0.400723645
ENSMUST00000226058.2:chr18:+|3393:159:597|overlap.uORF|CTG	Nedd4l-overlap.uORF5	-1.811015186	0.401049608
ENSMUST00000226058.2:chr18:+|3393:210:597|overlap.uORF|GTG	Nedd4l-overlap.uORF6	-1.811015186	0.401049608
ENSMUST00000080030.14:chr16:-|2898:91:577|overlap.uORF|TTG	Gspt1-overlap.uORF5	0.634163009	0.402028968
ENSMUST00000167571.8:chr16:-|3716:152:638|overlap.uORF|TTG	Gspt1-overlap.uORF6	0.634163009	0.402028968
ENSMUST00000097648.6:chr1:+|2325:24:444|overlap.uORF|ACG	Ramp1-overlap.uORF2	0.508710078	0.4029253
ENSMUST00000106197.10:chr11:-|1867:11:152|overlap.uORF|GTG	Arhgdia-overlap.uORF1	-0.644760024	0.403036815
ENSMUST00000106197.10:chr11:-|1867:23:152|overlap.uORF|GTG	Arhgdia-overlap.uORF2	-0.644760024	0.403036815
ENSMUST00000161308.8:chr1:-|2841:76:295|overlap.uORF|GTG	H3f3a-overlap.uORF7	-0.50705958	0.403194194
ENSMUST00000077902.5:chr11:-|2600:50:158|overlap.uORF|CTG	Gfap-overlap.uORF1	0.310164219	0.403241041
ENSMUST00000118875.8:chr6:-|1420:195:351|overlap.uORF|ACG	Gapdh-overlap.uORF1	-0.482485627	0.404096049
ENSMUST00000081026.11:chr1:-|888:15:210|overlap.uORF|CTG	H3f3a-overlap.uORF8	-0.503101606	0.405325678
ENSMUST00000161308.8:chr1:-|2841:100:295|overlap.uORF|CTG	H3f3a-overlap.uORF9	-0.503101606	0.405325678
ENSMUST00000162814.8:chr1:-|724:175:370|overlap.uORF|CTG	H3f3a-overlap.uORF10	-0.503101606	0.405325678
ENSMUST00000097648.6:chr1:+|2325:27:444|overlap.uORF|GTG	Ramp1-overlap.uORF3	0.505957055	0.405404019
ENSMUST00000032138.15:chr6:-|2178:154:340|overlap.uORF|TTG	Cnbp-overlap.uORF3	0.298269186	0.40548316
ENSMUST00000071442.12:chr2:+|1485:147:558|overlap.uORF|GTG	Npdc1-overlap.uORF7	0.401016466	0.40548316
ENSMUST00000204653.3:chr6:-|2175:154:340|overlap.uORF|TTG	Cnbp-overlap.uORF4	0.298269186	0.40548316
ENSMUST00000003360.10:chr7:+|1585:97:520|overlap.uORF|GTG	Car11-overlap.uORF5	0.971179874	0.405514342
ENSMUST00000109553.10:chr15:+|4403:354:414|overlap.uORF|CTG	Tef-overlap.uORF1	-0.938640599	0.405680128
ENSMUST00000109553.10:chr15:+|4403:357:414|overlap.uORF|CTG	Tef-overlap.uORF2	-0.938640599	0.405680128
ENSMUST00000005406.12:chr16:-|3176:188:269|overlap.uORF|ACG	App-overlap.uORF11	0.290006701	0.406846059
ENSMUST00000226232.2:chr16:-|3120:165:246|overlap.uORF|ACG	App-overlap.uORF12	0.290006701	0.406846059
ENSMUST00000226801.2:chr16:-|3299:137:218|overlap.uORF|ACG	App-overlap.uORF13	0.290006701	0.406846059
ENSMUST00000227021.2:chr16:-|3264:169:250|overlap.uORF|ACG	App-overlap.uORF14	0.290006701	0.406846059
ENSMUST00000227723.2:chr16:-|8167:196:277|overlap.uORF|ACG	App-overlap.uORF15	0.290006701	0.406846059
ENSMUST00000227737.2:chr16:-|2827:135:216|overlap.uORF|ACG	App-overlap.uORF16	0.290006701	0.406846059
ENSMUST00000100301.11:chr7:+|3127:253:478|overlap.uORF|CTG	Prkcg-overlap.uORF17	0.522099568	0.407437963
ENSMUST00000172109.4:chr7:+|2119:130:355|overlap.uORF|CTG	Prkcg-overlap.uORF18	0.522099568	0.407437963
ENSMUST00000089430.6:chr4:-|504:8:83|overlap.uORF|ACG	Gm11808-overlap.uORF1	-0.965925726	0.409764401
ENSMUST00000023086.15:chr15:+|705:1:409|overlap.uORF|GTG	Smdt1-overlap.uORF7	-0.76104913	0.410794539
ENSMUST00000182277.2:chr6:-|482:25:421|overlap.uORF|ACG	Gapdh-overlap.uORF2	-0.481119189	0.412430242
ENSMUST00000106112.2:chr7:-|1756:40:157|overlap.uORF|CTG	Bnip3-overlap.uORF3	-0.582328574	0.414641361
ENSMUST00000130500.8:chr7:-|719:29:146|overlap.uORF|CTG	Bnip3-overlap.uORF4	-0.582328574	0.414641361
ENSMUST00000202477.4:chr18:+|1873:112:520|overlap.uORF|ATG	Tcf4-overlap.uORF1	0.357140198	0.41551581
ENSMUST00000023086.15:chr15:+|705:25:409|overlap.uORF|GTG	Smdt1-overlap.uORF8	-0.757550195	0.415796147
ENSMUST00000023086.15:chr15:+|705:34:409|overlap.uORF|GTG	Smdt1-overlap.uORF9	-0.757550195	0.415796147
ENSMUST00000023086.15:chr15:+|705:43:409|overlap.uORF|ACG	Smdt1-overlap.uORF10	-0.757550195	0.415796147
ENSMUST00000023086.15:chr15:+|705:91:409|overlap.uORF|ATG	Smdt1-overlap.uORF11	-0.757550195	0.415796147
ENSMUST00000018437.3:chr11:-|861:61:235|overlap.uORF|ACG	Pfn1-overlap.uORF4	0.261595666	0.416053076
ENSMUST00000108549.2:chr11:-|608:15:189|overlap.uORF|ACG	Pfn1-overlap.uORF5	0.261595666	0.416053076
ENSMUST00000178254.2:chr11:-|724:38:212|overlap.uORF|ACG	Pfn1-overlap.uORF6	0.261595666	0.416053076
ENSMUST00000113575.9:chr1:+|2185:161:665|overlap.uORF|GTG	Tmem198-overlap.uORF3	1.064246264	0.41626137
ENSMUST00000099691.11:chr10:-|4278:440:518|overlap.uORF|CTG	Hk1-overlap.uORF1	-0.705827802	0.416416687
ENSMUST00000023608.14:chr16:-|809:335:494|overlap.uORF|ACG	Atp5j-overlap.uORF1	-0.461749448	0.417555784
ENSMUST00000023608.14:chr16:-|809:338:494|overlap.uORF|GTG	Atp5j-overlap.uORF2	-0.461749448	0.417555784
ENSMUST00000030417.10:chr4:-|1448:82:166|overlap.uORF|GTG	Cdc42-overlap.uORF3	-0.533914455	0.418637413
ENSMUST00000051477.13:chr4:-|2108:103:187|overlap.uORF|GTG	Cdc42-overlap.uORF4	-0.533914455	0.418637413
ENSMUST00000080030.14:chr16:-|2898:73:577|overlap.uORF|ACG	Gspt1-overlap.uORF7	0.612012864	0.418771254
ENSMUST00000167571.8:chr16:-|3716:134:638|overlap.uORF|ACG	Gspt1-overlap.uORF8	0.612012864	0.418771254
ENSMUST00000109875.8:chr2:-|4910:113:494|overlap.uORF|GTG	Snph-overlap.uORF3	1.397772519	0.419189248
ENSMUST00000137936.2:chr2:-|633:17:398|overlap.uORF|GTG	Snph-overlap.uORF4	1.397772519	0.419189248
ENSMUST00000005406.12:chr16:-|3176:22:337|overlap.uORF|CTG	App-overlap.uORF17	0.249262805	0.419216023
ENSMUST00000227021.2:chr16:-|3264:3:318|overlap.uORF|CTG	App-overlap.uORF18	0.249262805	0.419216023
ENSMUST00000227723.2:chr16:-|8167:30:345|overlap.uORF|CTG	App-overlap.uORF19	0.249262805	0.419216023
ENSMUST00000109553.10:chr15:+|4403:201:414|overlap.uORF|CTG	Tef-overlap.uORF3	-0.902151241	0.419439612
ENSMUST00000018437.3:chr11:-|861:85:235|overlap.uORF|CTG	Pfn1-overlap.uORF7	0.261594293	0.419545392
ENSMUST00000108549.2:chr11:-|608:39:189|overlap.uORF|CTG	Pfn1-overlap.uORF8	0.261594293	0.419545392
ENSMUST00000178254.2:chr11:-|724:62:212|overlap.uORF|CTG	Pfn1-overlap.uORF9	0.261594293	0.419545392
ENSMUST00000015622.8:chr17:-|1238:213:495|overlap.uORF|TTG	Rnf5-overlap.uORF1	0.651037117	0.420284894
ENSMUST00000034876.10:chr9:-|1716:41:365|overlap.uORF|ACG	Tspan3-overlap.uORF1	0.33599647	0.420284894
ENSMUST00000034876.10:chr9:-|1716:47:365|overlap.uORF|CTG	Tspan3-overlap.uORF2	0.33599647	0.420284894
ENSMUST00000072055.13:chr19:+|2549:165:555|overlap.uORF|GTG	Chka-overlap.uORF8	0.715836729	0.420643918
ENSMUST00000128694.8:chr19:+|2683:189:579|overlap.uORF|GTG	Chka-overlap.uORF9	0.715836729	0.420643918
ENSMUST00000016309.16:chr1:-|2378:265:520|overlap.uORF|ACG	Tmbim1-overlap.uORF12	0.869793118	0.420648636
ENSMUST00000071442.12:chr2:+|1485:126:558|overlap.uORF|GTG	Npdc1-overlap.uORF8	0.399326511	0.420982598
ENSMUST00000120539.8:chr3:-|1669:320:539|overlap.uORF|CTG	Lmo4-overlap.uORF16	0.62121314	0.42271576
ENSMUST00000196264.5:chr3:-|1263:320:539|overlap.uORF|CTG	Lmo4-overlap.uORF17	0.62121314	0.42271576
ENSMUST00000109553.10:chr15:+|4403:258:414|overlap.uORF|CTG	Tef-overlap.uORF4	-0.899010016	0.423514632
ENSMUST00000078694.13:chr11:+|2001:582:957|overlap.uORF|GTG	Ppp1r1b-overlap.uORF9	0.765014029	0.426079129
ENSMUST00000218835.2:chr12:-|292:26:158|overlap.uORF|GTG	Zfp36l1-overlap.uORF1	1.224483314	0.426625903
ENSMUST00000218835.2:chr12:-|292:35:158|overlap.uORF|CTG	Zfp36l1-overlap.uORF2	1.224483314	0.426625903	representative
ENSMUST00000051839.9:chr9:+|3347:293:503|overlap.uORF|TTG	Hepacam-overlap.uORF2	0.544866878	0.426794407
ENSMUST00000050580.11:chr4:-|402:8:170|overlap.uORF|CTG	Uqcrh-overlap.uORF1	-0.367266304	0.427012764
ENSMUST00000109605.5:chr15:+|1725:434:599|overlap.uORF|TTG	Atf4-overlap.uORF3	0.745351577	0.429145038
ENSMUST00000235593.2:chr19:-|2403:25:391|overlap.uORF|CTG	Rtn3-overlap.uORF16	0.261456517	0.429197712
ENSMUST00000106112.2:chr7:-|1756:59:215|overlap.uORF|GTG	Bnip3-overlap.uORF5	-0.629470972	0.429421199
ENSMUST00000130500.8:chr7:-|719:48:204|overlap.uORF|GTG	Bnip3-overlap.uORF6	-0.629470972	0.429421199
ENSMUST00000022538.5:chr14:+|2877:43:313|overlap.uORF|ACG	Mrpl57-overlap.uORF1	0.974236218	0.42965948
ENSMUST00000072299.7:chr12:-|1903:234:315|overlap.uORF|GTG	Vsnl1-overlap.uORF5	-0.533764409	0.429673828
ENSMUST00000021220.10:chr11:-|493:11:125|overlap.uORF|ATG	Nme1-overlap.uORF1	-0.703195081	0.430179935
ENSMUST00000021220.10:chr11:-|493:26:125|overlap.uORF|ATG	Nme1-overlap.uORF2	-0.703195081	0.430179935
ENSMUST00000021220.10:chr11:-|493:41:125|overlap.uORF|TTG	Nme1-overlap.uORF3	-0.703195081	0.430179935
ENSMUST00000021220.10:chr11:-|493:53:125|overlap.uORF|ATG	Nme1-overlap.uORF4	-0.703195081	0.430179935
ENSMUST00000021220.10:chr11:-|493:56:125|overlap.uORF|ATG	Nme1-overlap.uORF5	-0.703195081	0.430179935
ENSMUST00000021220.10:chr11:-|493:89:125|overlap.uORF|CTG	Nme1-overlap.uORF6	-0.703195081	0.430179935
ENSMUST00000113575.9:chr1:+|2185:191:665|overlap.uORF|ACG	Tmem198-overlap.uORF4	1.078338694	0.430554491
ENSMUST00000127095.8:chr15:-|1336:229:574|overlap.uORF|TTG	Ly6h-overlap.uORF3	0.515731067	0.431823289
ENSMUST00000226058.2:chr18:+|3393:294:597|overlap.uORF|GTG	Nedd4l-overlap.uORF7	-1.776098022	0.431912763
ENSMUST00000226058.2:chr18:+|3393:300:597|overlap.uORF|CTG	Nedd4l-overlap.uORF8	-1.776098022	0.431912763
ENSMUST00000167866.2:chr9:+|2403:2:77|overlap.uORF|ACG	Idh3a-overlap.uORF1	0.521950059	0.433323663
ENSMUST00000215273.2:chr9:+|1812:32:107|overlap.uORF|ACG	Idh3a-overlap.uORF2	0.521950059	0.433323663
ENSMUST00000023761.4:chr15:+|2090:179:233|overlap.uORF|ACG	Cox14-overlap.uORF1	0.6627076	0.433545745
ENSMUST00000069520.11:chrX:+|2591:111:438|overlap.uORF|GTG	Syp-overlap.uORF1	-0.236481404	0.434446286
ENSMUST00000069520.11:chrX:+|2591:126:438|overlap.uORF|CTG	Syp-overlap.uORF2	-0.236481404	0.434446286
ENSMUST00000069520.11:chrX:+|2591:141:438|overlap.uORF|CTG	Syp-overlap.uORF3	-0.236481404	0.434446286
ENSMUST00000072299.7:chr12:-|1903:237:315|overlap.uORF|ACG	Vsnl1-overlap.uORF6	-0.536340606	0.43450349
ENSMUST00000110731.4:chr5:+|1829:10:373|overlap.uORF|ACG	Kdelr2-overlap.uORF1	-0.625697592	0.436279642
ENSMUST00000164756.4:chr2:+|1691:78:189|overlap.uORF|TTG	Eid1-overlap.uORF1	-0.533794969	0.437623014
ENSMUST00000050772.10:chr14:-|2294:732:894|overlap.uORF|GTG	Slc22a17-overlap.uORF4	0.527445936	0.437671757
ENSMUST00000036387.8:chr10:+|1484:96:153|overlap.uORF|GTG	S100b-overlap.uORF1	0.637676882	0.437906286
ENSMUST00000061071.13:chr3:-|5696:498:810|overlap.uORF|TTG	Plppr4-overlap.uORF3	0.660233126	0.438178694
ENSMUST00000061071.13:chr3:-|5696:465:810|overlap.uORF|GTG	Plppr4-overlap.uORF4	0.655865461	0.439349701
ENSMUST00000050772.10:chr14:-|2294:726:894|overlap.uORF|CTG	Slc22a17-overlap.uORF5	0.518792515	0.439927373
ENSMUST00000060188.14:chr16:-|4078:205:436|overlap.uORF|CTG	Ppp1r2-overlap.uORF1	1.219458128	0.440231896
ENSMUST00000235593.2:chr19:-|2403:52:391|overlap.uORF|CTG	Rtn3-overlap.uORF17	0.259463811	0.442404372
ENSMUST00000065304.13:chr19:-|5013:30:417|overlap.uORF|CTG	Rtn3-overlap.uORF18	0.25606126	0.443493979
ENSMUST00000118875.8:chr6:-|1420:36:351|overlap.uORF|ACG	Gapdh-overlap.uORF3	-0.472714285	0.443495404
ENSMUST00000118875.8:chr6:-|1420:78:351|overlap.uORF|CTG	Gapdh-overlap.uORF4	-0.472714285	0.443495404
ENSMUST00000118875.8:chr6:-|1420:147:351|overlap.uORF|ACG	Gapdh-overlap.uORF5	-0.472382181	0.444785225
ENSMUST00000080030.14:chr16:-|2898:61:577|overlap.uORF|CTG	Gspt1-overlap.uORF9	0.598958011	0.445793465
ENSMUST00000080030.14:chr16:-|2898:64:577|overlap.uORF|CTG	Gspt1-overlap.uORF10	0.598958011	0.445793465
ENSMUST00000167571.8:chr16:-|3716:122:638|overlap.uORF|CTG	Gspt1-overlap.uORF11	0.598958011	0.445793465
ENSMUST00000167571.8:chr16:-|3716:125:638|overlap.uORF|CTG	Gspt1-overlap.uORF12	0.598958011	0.445793465
ENSMUST00000110731.4:chr5:+|1829:4:373|overlap.uORF|CTG	Kdelr2-overlap.uORF2	-0.611588459	0.446176585
ENSMUST00000050850.14:chr4:+|3194:121:253|overlap.uORF|GTG	Trim32-overlap.uORF1	-1.033358462	0.447313569
ENSMUST00000107366.2:chr4:+|3191:118:250|overlap.uORF|GTG	Trim32-overlap.uORF2	-1.033358462	0.447313569
ENSMUST00000118875.8:chr6:-|1420:174:351|overlap.uORF|CTG	Gapdh-overlap.uORF6	-0.471717314	0.448019111
ENSMUST00000025338.16:chr17:+|5248:198:507|overlap.uORF|CTG	Gabbr1-overlap.uORF4	0.633207146	0.448126631
ENSMUST00000173823.8:chr17:+|4204:144:453|overlap.uORF|CTG	Gabbr1-overlap.uORF5	0.633207146	0.448126631
ENSMUST00000174456.8:chr17:+|1595:136:445|overlap.uORF|CTG	Gabbr1-overlap.uORF6	0.633207146	0.448126631
ENSMUST00000118632.2:chr5:-|272:57:189|overlap.uORF|TTG	Atp5k-overlap.uORF5	-0.307417895	0.450811353
ENSMUST00000039259.7:chr10:+|5633:540:720|overlap.uORF|ATG	Agap2-overlap.uORF15	0.834585583	0.450958375
ENSMUST00000217941.2:chr10:+|5573:540:720|overlap.uORF|ATG	Agap2-overlap.uORF16	0.834585583	0.450958375
ENSMUST00000045153.11:chr11:+|2573:441:810|overlap.uORF|CTG	Pik3ip1-overlap.uORF1	-0.781026819	0.450993777
ENSMUST00000093399.11:chr11:+|1098:34:403|overlap.uORF|CTG	Pik3ip1-overlap.uORF2	-0.781026819	0.450993777
ENSMUST00000146184.3:chr4:-|584:215:473|overlap.uORF|ACG	Park7-overlap.uORF1	-0.51088987	0.451378018
ENSMUST00000146184.3:chr4:-|584:233:473|overlap.uORF|CTG	Park7-overlap.uORF2	-0.51088987	0.451378018
ENSMUST00000146184.3:chr4:-|584:248:473|overlap.uORF|GTG	Park7-overlap.uORF3	-0.51088987	0.451378018
ENSMUST00000146184.3:chr4:-|584:272:473|overlap.uORF|ACG	Park7-overlap.uORF4	-0.51088987	0.451378018
ENSMUST00000146184.3:chr4:-|584:290:473|overlap.uORF|ACG	Park7-overlap.uORF5	-0.51088987	0.451378018
ENSMUST00000200830.4:chr5:-|2384:241:586|overlap.uORF|GTG	Ociad2-overlap.uORF1	-1.511647516	0.452766302
ENSMUST00000046575.17:chr7:-|1883:131:497|overlap.uORF|GTG	Ptov1-overlap.uORF3	0.645829	0.452965044
ENSMUST00000030805.14:chr4:-|908:124:301|overlap.uORF|GTG	Park7-overlap.uORF6	-0.486614987	0.453226272
ENSMUST00000134751.8:chr4:-|478:66:243|overlap.uORF|GTG	Park7-overlap.uORF7	-0.486614987	0.453226272
ENSMUST00000202477.4:chr18:+|1873:124:520|overlap.uORF|GTG	Tcf4-overlap.uORF2	0.349174472	0.453898121
ENSMUST00000202477.4:chr18:+|1873:136:520|overlap.uORF|CTG	Tcf4-overlap.uORF3	0.349174472	0.453898121
ENSMUST00000017534.15:chr11:+|2786:213:300|overlap.uORF|GTG	Aldoc-overlap.uORF1	0.260950309	0.454160491
ENSMUST00000105673.8:chr4:-|919:220:418|overlap.uORF|TTG	Park7-overlap.uORF8	-0.509185253	0.454160491
ENSMUST00000105674.8:chr4:-|937:132:342|overlap.uORF|GTG	Park7-overlap.uORF9	-0.509185253	0.454160491
ENSMUST00000105674.8:chr4:-|937:144:342|overlap.uORF|TTG	Park7-overlap.uORF10	-0.509185253	0.454160491
ENSMUST00000105675.8:chr4:-|882:107:275|overlap.uORF|GTG	Park7-overlap.uORF11	-0.509185253	0.454160491
ENSMUST00000105675.8:chr4:-|882:8:275|overlap.uORF|GTG	Park7-overlap.uORF12	-0.509185253	0.454160491
ENSMUST00000128075.8:chr4:-|715:227:449|overlap.uORF|CTG	Park7-overlap.uORF13	-0.509185253	0.454160491
ENSMUST00000128075.8:chr4:-|715:281:449|overlap.uORF|CTG	Park7-overlap.uORF14	-0.509185253	0.454160491
ENSMUST00000001304.9:chr12:-|1472:114:195|overlap.uORF|CTG	Ckb-overlap.uORF1	0.236691768	0.454200253
ENSMUST00000022894.14:chr15:-|3288:526:682|overlap.uORF|CTG	Ywhaz-overlap.uORF3	0.445084864	0.454987421
ENSMUST00000110362.4:chr15:-|2122:294:450|overlap.uORF|CTG	Ywhaz-overlap.uORF4	0.445084864	0.454987421
ENSMUST00000182277.2:chr6:-|482:4:421|overlap.uORF|CTG	Gapdh-overlap.uORF7	-0.470556738	0.456030069
ENSMUST00000186213.7:chr1:-|2840:75:198|overlap.uORF|GTG	Tuba4a-overlap.uORF11	0.37185755	0.457365324
ENSMUST00000065304.13:chr19:-|5013:57:417|overlap.uORF|CTG	Rtn3-overlap.uORF19	0.254070233	0.457955824
ENSMUST00000202057.4:chr18:+|1941:105:450|overlap.uORF|TTG	Tcf4-overlap.uORF4	0.349804645	0.458533767
ENSMUST00000179360.3:chr7:-|1199:11:47|overlap.uORF|ACG	Gm38393-overlap.uORF1	-0.473743817	0.458564425
ENSMUST00000189432.7:chr7:-|539:11:47|overlap.uORF|ACG	Gm38393-overlap.uORF2	-0.473743817	0.458564425
ENSMUST00000087871.11:chr2:+|3903:2203:2386|overlap.uORF|CTG	Gnas-overlap.uORF17	0.426600813	0.458973655
ENSMUST00000109084.8:chr2:+|1695:40:223|overlap.uORF|CTG	Gnas-overlap.uORF18	0.426600813	0.458973655
ENSMUST00000109085.8:chr2:+|1789:131:314|overlap.uORF|CTG	Gnas-overlap.uORF19	0.426600813	0.458973655
ENSMUST00000109087.8:chr2:+|1716:48:231|overlap.uORF|CTG	Gnas-overlap.uORF20	0.426600813	0.458973655
ENSMUST00000238318.2:chr2:+|1633:116:299|overlap.uORF|CTG	Gnas-overlap.uORF21	0.426600813	0.458973655
ENSMUST00000111760.3:chr2:-|4597:393:606|overlap.uORF|GTG	Nckap1-overlap.uORF9	0.719186632	0.459357755
ENSMUST00000065417.15:chr15:-|985:2:224|overlap.uORF|CTG	Ly6h-overlap.uORF4	0.538515916	0.459472241
ENSMUST00000033598.9:chrX:+|2882:138:279|overlap.uORF|TTG	Sh3bgrl-overlap.uORF4	-0.715394527	0.460186173
ENSMUST00000028386.12:chr2:-|4469:277:472|overlap.uORF|GTG	Nckap1-overlap.uORF10	0.723694732	0.460693273
ENSMUST00000037218.2:chr11:+|1110:6:345|overlap.uORF|GTG	Rasl10a-overlap.uORF1	-1.670672951	0.461069151
ENSMUST00000017851.4:chr2:-|3683:29:152|overlap.uORF|CTG	Serinc3-overlap.uORF1	0.676839462	0.461833597
ENSMUST00000037324.12:chr11:+|1440:62:140|overlap.uORF|GTG	Skp1-overlap.uORF3	-0.342611233	0.463997778
ENSMUST00000147684.8:chr11:+|642:76:154|overlap.uORF|GTG	Skp1-overlap.uORF4	-0.342611233	0.463997778
ENSMUST00000106112.2:chr7:-|1756:26:215|overlap.uORF|CTG	Bnip3-overlap.uORF7	-0.531198094	0.465103641
ENSMUST00000130500.8:chr7:-|719:15:204|overlap.uORF|CTG	Bnip3-overlap.uORF8	-0.531198094	0.465103641
ENSMUST00000021970.11:chr13:-|1827:321:456|overlap.uORF|ACG	Cxcl14-overlap.uORF1	0.579515017	0.465372439
ENSMUST00000224801.2:chr13:-|1467:75:210|overlap.uORF|ACG	Cxcl14-overlap.uORF2	0.579515017	0.465372439
ENSMUST00000046575.17:chr7:-|1883:119:497|overlap.uORF|CTG	Ptov1-overlap.uORF4	0.640603081	0.46615703
ENSMUST00000089378.5:chr15:+|2001:2:224|overlap.uORF|TTG	Pdxp-overlap.uORF1	0.91155123	0.466892795
ENSMUST00000089378.5:chr15:+|2001:8:224|overlap.uORF|ACG	Pdxp-overlap.uORF2	0.91155123	0.466892795
ENSMUST00000106112.2:chr7:-|1756:7:157|overlap.uORF|GTG	Bnip3-overlap.uORF9	-0.532601455	0.467226729
ENSMUST00000159283.8:chr9:-|2247:69:135|overlap.uORF|ACG	Manf-overlap.uORF1	1.044191956	0.469010187
ENSMUST00000051698.14:chr15:+|2281:657:927|overlap.uORF|TTG	Ly6e-overlap.uORF1	-0.335607389	0.469286937
ENSMUST00000169343.8:chr15:+|2154:530:800|overlap.uORF|TTG	Ly6e-overlap.uORF2	-0.335607389	0.469286937
ENSMUST00000185861.7:chr15:+|838:392:662|overlap.uORF|TTG	Ly6e-overlap.uORF3	-0.335607389	0.469286937
ENSMUST00000187284.7:chr15:+|654:179:449|overlap.uORF|TTG	Ly6e-overlap.uORF4	-0.335607389	0.469286937
ENSMUST00000187606.7:chr15:+|735:240:510|overlap.uORF|TTG	Ly6e-overlap.uORF5	-0.335607389	0.469286937
ENSMUST00000188042.2:chr15:+|714:169:439|overlap.uORF|TTG	Ly6e-overlap.uORF6	-0.335607389	0.469286937
ENSMUST00000188866.7:chr15:+|2068:446:716|overlap.uORF|TTG	Ly6e-overlap.uORF7	-0.335607389	0.469286937
ENSMUST00000191436.7:chr15:+|1122:72:342|overlap.uORF|TTG	Ly6e-overlap.uORF8	-0.335607389	0.469286937
ENSMUST00000185861.7:chr15:+|838:290:662|overlap.uORF|CTG	Ly6e-overlap.uORF9	-0.322258814	0.469640179
ENSMUST00000185861.7:chr15:+|838:314:662|overlap.uORF|GTG	Ly6e-overlap.uORF10	-0.322258814	0.469640179
ENSMUST00000030117.5:chr4:-|2418:34:256|overlap.uORF|GTG	Smu1-overlap.uORF1	-1.655080111	0.469961249
ENSMUST00000030117.5:chr4:-|2418:70:256|overlap.uORF|TTG	Smu1-overlap.uORF2	-1.655080111	0.469961249
ENSMUST00000009435.12:chr10:+|2294:74:128|overlap.uORF|CTG	Pttg1ip-overlap.uORF1	1.095683154	0.470431483
ENSMUST00000161789.8:chr10:+|565:36:90|overlap.uORF|CTG	Pttg1ip-overlap.uORF2	1.095683154	0.470431483
ENSMUST00000025193.14:chr17:-|4657:1587:1725|overlap.uORF|CTG	Brd2-overlap.uORF1	0.983708447	0.47115967
ENSMUST00000114242.9:chr17:-|4483:1413:1551|overlap.uORF|CTG	Brd2-overlap.uORF2	0.983708447	0.47115967
ENSMUST00000151986.2:chr17:-|4482:2942:3080|overlap.uORF|CTG	Brd2-overlap.uORF3	0.983708447	0.47115967
ENSMUST00000154232.9:chr17:-|4520:1365:1503|overlap.uORF|CTG	Brd2-overlap.uORF4	0.983708447	0.47115967
ENSMUST00000102972.6:chr13:+|470:23:92|overlap.uORF|GTG	H4c8-overlap.uORF1	-0.510253187	0.471343886
ENSMUST00000102972.6:chr13:+|470:35:92|overlap.uORF|CTG	H4c8-overlap.uORF2	-0.510253187	0.471343886
ENSMUST00000102972.6:chr13:+|470:38:92|overlap.uORF|TTG	H4c8-overlap.uORF3	-0.510253187	0.471343886
ENSMUST00000072055.13:chr19:+|2549:120:555|overlap.uORF|ACG	Chka-overlap.uORF10	0.651265697	0.472971237
ENSMUST00000128694.8:chr19:+|2683:144:579|overlap.uORF|ACG	Chka-overlap.uORF11	0.651265697	0.472971237
ENSMUST00000211626.2:chr7:-|726:130:391|overlap.uORF|CTG	Chmp2a-overlap.uORF17	-0.557008206	0.473467771
ENSMUST00000041968.11:chr7:-|3700:168:342|overlap.uORF|CTG	Tmem135-overlap.uORF7	1.084918275	0.474852961
ENSMUST00000117852.8:chr7:-|2986:141:315|overlap.uORF|CTG	Tmem135-overlap.uORF8	1.084918275	0.474852961
ENSMUST00000137723.2:chr7:-|490:118:292|overlap.uORF|CTG	Tmem135-overlap.uORF9	1.084918275	0.474852961
ENSMUST00000022057.9:chr13:+|5090:79:349|overlap.uORF|ACG	Tppp-overlap.uORF2	0.305249824	0.476451997
ENSMUST00000164756.4:chr2:+|1691:12:189|overlap.uORF|CTG	Eid1-overlap.uORF2	-0.502505415	0.476531359
ENSMUST00000164756.4:chr2:+|1691:18:189|overlap.uORF|ACG	Eid1-overlap.uORF3	-0.502505415	0.476531359
ENSMUST00000200830.4:chr5:-|2384:274:586|overlap.uORF|GTG	Ociad2-overlap.uORF2	-1.491739858	0.478404739
ENSMUST00000003360.10:chr7:+|1585:283:520|overlap.uORF|ACG	Car11-overlap.uORF6	1.021688122	0.478478182	representative
ENSMUST00000106112.2:chr7:-|1756:14:215|overlap.uORF|CTG	Bnip3-overlap.uORF10	-0.526983656	0.478478182
ENSMUST00000130500.8:chr7:-|719:3:204|overlap.uORF|CTG	Bnip3-overlap.uORF11	-0.526983656	0.478478182
ENSMUST00000108625.8:chr7:+|914:86:344|overlap.uORF|ATG	Rps9-overlap.uORF1	-0.62071526	0.480104772
ENSMUST00000108625.8:chr7:+|914:92:344|overlap.uORF|ATG	Rps9-overlap.uORF2	-0.62071526	0.480104772
ENSMUST00000108625.8:chr7:+|914:95:344|overlap.uORF|CTG	Rps9-overlap.uORF3	-0.62071526	0.480104772
ENSMUST00000117338.8:chr7:+|2765:120:441|overlap.uORF|CTG	Eml2-overlap.uORF1	0.885413753	0.481896061
ENSMUST00000164756.4:chr2:+|1691:27:189|overlap.uORF|ACG	Eid1-overlap.uORF4	-0.49901308	0.482003603
ENSMUST00000102972.6:chr13:+|470:17:92|overlap.uORF|GTG	H4c8-overlap.uORF4	-0.505275652	0.48252589
ENSMUST00000102972.6:chr13:+|470:2:92|overlap.uORF|CTG	H4c8-overlap.uORF5	-0.505275652	0.48252589
ENSMUST00000211626.2:chr7:-|726:133:391|overlap.uORF|CTG	Chmp2a-overlap.uORF18	-0.553476138	0.482748385
ENSMUST00000107479.3:chr11:+|4855:114:615|overlap.uORF|CTG	Rapgefl1-overlap.uORF2	0.515646776	0.483065564
ENSMUST00000000500.8:chr15:-|2944:234:891|overlap.uORF|TTG	Pdgfb-overlap.uORF3	1.053271067	0.483487795
ENSMUST00000000500.8:chr15:-|2944:246:891|overlap.uORF|CTG	Pdgfb-overlap.uORF4	1.053271067	0.483487795
ENSMUST00000102977.4:chr13:-|727:29:173|overlap.uORF|TTG	H4c9-overlap.uORF1	0.3715084	0.483847801
ENSMUST00000159685.2:chr1:-|371:104:323|overlap.uORF|TTG	H3f3a-overlap.uORF11	-0.479368657	0.484382953
ENSMUST00000127095.8:chr15:-|1336:379:574|overlap.uORF|CTG	Ly6h-overlap.uORF5	0.51099516	0.487556125
ENSMUST00000023608.14:chr16:-|809:350:494|overlap.uORF|GTG	Atp5j-overlap.uORF3	-0.428002748	0.487691911
ENSMUST00000108625.8:chr7:+|914:206:344|overlap.uORF|GTG	Rps9-overlap.uORF4	-0.620177058	0.488612509
ENSMUST00000050584.10:chr18:+|831:121:340|overlap.uORF|GTG	Cystm1-overlap.uORF1	0.590126521	0.48878058
ENSMUST00000139727.3:chr18:+|1026:609:837|overlap.uORF|TTG	Cystm1-overlap.uORF2	0.590126521	0.48878058
ENSMUST00000139727.3:chr18:+|1026:618:837|overlap.uORF|GTG	Cystm1-overlap.uORF3	0.590126521	0.48878058
ENSMUST00000152804.9:chr18:+|445:44:263|overlap.uORF|GTG	Cystm1-overlap.uORF4	0.590126521	0.48878058
ENSMUST00000235403.2:chr18:+|1122:286:514|overlap.uORF|TTG	Cystm1-overlap.uORF5	0.590126521	0.48878058
ENSMUST00000235403.2:chr18:+|1122:295:514|overlap.uORF|GTG	Cystm1-overlap.uORF6	0.590126521	0.48878058
ENSMUST00000235576.2:chr18:+|872:55:274|overlap.uORF|GTG	Cystm1-overlap.uORF7	0.590126521	0.48878058
ENSMUST00000235864.2:chr18:+|1101:166:493|overlap.uORF|CTG	Cystm1-overlap.uORF8	0.590126521	0.48878058
ENSMUST00000235864.2:chr18:+|1101:274:493|overlap.uORF|GTG	Cystm1-overlap.uORF9	0.590126521	0.48878058
ENSMUST00000236024.2:chr18:+|1149:591:819|overlap.uORF|TTG	Cystm1-overlap.uORF10	0.590126521	0.48878058
ENSMUST00000236024.2:chr18:+|1149:600:819|overlap.uORF|GTG	Cystm1-overlap.uORF11	0.590126521	0.48878058
ENSMUST00000236374.2:chr18:+|1505:669:897|overlap.uORF|TTG	Cystm1-overlap.uORF12	0.590126521	0.48878058
ENSMUST00000236374.2:chr18:+|1505:678:897|overlap.uORF|GTG	Cystm1-overlap.uORF13	0.590126521	0.48878058
ENSMUST00000236593.2:chr18:+|1050:637:865|overlap.uORF|TTG	Cystm1-overlap.uORF14	0.590126521	0.48878058
ENSMUST00000236593.2:chr18:+|1050:646:865|overlap.uORF|GTG	Cystm1-overlap.uORF15	0.590126521	0.48878058
ENSMUST00000237329.2:chr18:+|1162:603:831|overlap.uORF|TTG	Cystm1-overlap.uORF16	0.590126521	0.48878058
ENSMUST00000237329.2:chr18:+|1162:612:831|overlap.uORF|GTG	Cystm1-overlap.uORF17	0.590126521	0.48878058
ENSMUST00000237375.2:chr18:+|1385:549:777|overlap.uORF|TTG	Cystm1-overlap.uORF18	0.590126521	0.48878058
ENSMUST00000237375.2:chr18:+|1385:558:777|overlap.uORF|GTG	Cystm1-overlap.uORF19	0.590126521	0.48878058
ENSMUST00000100301.11:chr7:+|3127:162:345|overlap.uORF|TTG	Prkcg-overlap.uORF19	0.545495513	0.489505587
ENSMUST00000172109.4:chr7:+|2119:39:222|overlap.uORF|TTG	Prkcg-overlap.uORF20	0.545495513	0.489505587
ENSMUST00000200830.4:chr5:-|2384:340:586|overlap.uORF|ACG	Ociad2-overlap.uORF3	-1.520835066	0.490074914
ENSMUST00000109072.2:chr11:+|1754:345:438|overlap.uORF|TTG	Skp1-overlap.uORF5	-0.438471294	0.49101267
ENSMUST00000127095.8:chr15:-|1336:373:574|overlap.uORF|CTG	Ly6h-overlap.uORF6	0.50989857	0.49101328
ENSMUST00000025779.11:chr19:+|1080:94:394|overlap.uORF|GTG	Cdk2ap2-overlap.uORF1	1.193784825	0.491794928
ENSMUST00000000500.8:chr15:-|2944:300:891|overlap.uORF|TTG	Pdgfb-overlap.uORF5	1.083938575	0.491919518
ENSMUST00000102880.5:chr11:+|2859:117:348|overlap.uORF|CTG	Ppp3r1-overlap.uORF2	-0.323009522	0.492293678
ENSMUST00000170122.4:chr3:-|345:29:143|overlap.uORF|ACG	Rps27-overlap.uORF1	0.878223345	0.492324481
ENSMUST00000197361.5:chr3:-|329:26:140|overlap.uORF|ACG	Rps27-overlap.uORF2	0.878223345	0.492324481
ENSMUST00000050063.9:chr12:+|1534:385:871|overlap.uORF|GTG	Arf6-overlap.uORF1	0.630856577	0.492373421
ENSMUST00000114459.8:chr6:-|1728:5:167|overlap.uORF|GTG	Hnrnpa2b1-overlap.uORF1	0.515456996	0.492581955
ENSMUST00000203954.3:chr6:-|1703:26:188|overlap.uORF|GTG	Hnrnpa2b1-overlap.uORF2	0.515456996	0.492581955
ENSMUST00000001566.10:chr17:-|2649:97:310|overlap.uORF|GTG	Tubb5-overlap.uORF3	-0.301364489	0.492937039
ENSMUST00000106267.5:chr7:-|4536:230:305|overlap.uORF|ACG	Stx1b-overlap.uORF1	-1.296700383	0.493842312
ENSMUST00000093955.12:chr11:+|706:27:141|overlap.uORF|CTG	Supt4a-overlap.uORF1	-1.436208357	0.493983438
ENSMUST00000141169.2:chr11:+|799:26:140|overlap.uORF|CTG	Supt4a-overlap.uORF2	-1.436208357	0.493983438
ENSMUST00000152700.8:chr11:+|854:27:141|overlap.uORF|CTG	Supt4a-overlap.uORF3	-1.436208357	0.493983438
ENSMUST00000170157.8:chr19:-|2813:222:396|overlap.uORF|TTG	Slc3a2-overlap.uORF6	0.835061665	0.494112292
ENSMUST00000085651.12:chr9:+|2024:30:258|overlap.uORF|CTG	Nptn-overlap.uORF1	0.405739086	0.494336511
ENSMUST00000107479.3:chr11:+|4855:291:615|overlap.uORF|GTG	Rapgefl1-overlap.uORF3	0.907124025	0.495233759
ENSMUST00000050063.9:chr12:+|1534:463:871|overlap.uORF|ACG	Arf6-overlap.uORF2	0.631501096	0.495467062
ENSMUST00000067936.6:chr11:-|2150:389:440|overlap.uORF|CTG	Arhgdia-overlap.uORF3	-0.667139231	0.496021669
ENSMUST00000067936.6:chr11:-|2150:392:440|overlap.uORF|GTG	Arhgdia-overlap.uORF4	-0.667139231	0.496021669
ENSMUST00000106197.10:chr11:-|1867:104:152|overlap.uORF|GTG	Arhgdia-overlap.uORF5	-0.667139231	0.496021669
ENSMUST00000029266.14:chr3:-|1731:320:377|overlap.uORF|CTG	Anxa5-overlap.uORF1	-0.679534667	0.496818052
ENSMUST00000199478.2:chr3:-|527:85:142|overlap.uORF|CTG	Anxa5-overlap.uORF2	-0.679534667	0.496818052
ENSMUST00000032373.12:chr6:-|1304:71:191|overlap.uORF|CTG	Ldhb-overlap.uORF1	0.481578584	0.496915755
ENSMUST00000239395.2:chr6:-|1304:71:191|overlap.uORF|CTG	Ldhb-overlap.uORF2	0.481578584	0.496915755
ENSMUST00000239397.2:chr6:-|1287:57:177|overlap.uORF|CTG	Ldhb-overlap.uORF3	0.481578584	0.496915755
ENSMUST00000055921.14:chr2:+|1412:77:344|overlap.uORF|CTG	Npdc1-overlap.uORF9	0.395378234	0.497328891
ENSMUST00000078694.13:chr11:+|2001:525:957|overlap.uORF|CTG	Ppp1r1b-overlap.uORF10	0.697242844	0.497328891
ENSMUST00000108625.8:chr7:+|914:107:344|overlap.uORF|GTG	Rps9-overlap.uORF5	-0.612683026	0.497447962
ENSMUST00000064910.7:chr6:+|2650:202:454|overlap.uORF|CTG	Strap-overlap.uORF1	0.629750072	0.498272847
ENSMUST00000004378.15:chr6:-|2795:218:263|overlap.uORF|CTG	Eno2-overlap.uORF8	-0.627718131	0.498601421
ENSMUST00000112476.8:chr6:-|2386:166:211|overlap.uORF|CTG	Eno2-overlap.uORF9	-0.627718131	0.498601421
ENSMUST00000151214.8:chr6:-|745:29:74|overlap.uORF|CTG	Eno2-overlap.uORF10	-0.627718131	0.498601421
ENSMUST00000072406.5:chr17:-|3255:142:187|overlap.uORF|GTG	Prepl-overlap.uORF1	-1.361103365	0.499147653
ENSMUST00000234393.2:chr17:-|1164:719:764|overlap.uORF|GTG	Prepl-overlap.uORF2	-1.361103365	0.499147653
ENSMUST00000234676.2:chr17:-|773:265:310|overlap.uORF|GTG	Prepl-overlap.uORF3	-1.361103365	0.499147653
ENSMUST00000025338.16:chr17:+|5248:138:507|overlap.uORF|ACG	Gabbr1-overlap.uORF7	0.598547981	0.500070884
ENSMUST00000173823.8:chr17:+|4204:84:453|overlap.uORF|ACG	Gabbr1-overlap.uORF8	0.598547981	0.500070884
ENSMUST00000174456.8:chr17:+|1595:76:445|overlap.uORF|ACG	Gabbr1-overlap.uORF9	0.598547981	0.500070884
ENSMUST00000108625.8:chr7:+|914:122:344|overlap.uORF|CTG	Rps9-overlap.uORF6	-0.611236345	0.500317715
ENSMUST00000108625.8:chr7:+|914:140:344|overlap.uORF|TTG	Rps9-overlap.uORF7	-0.611236345	0.500317715
ENSMUST00000067936.6:chr11:-|2150:347:440|overlap.uORF|TTG	Arhgdia-overlap.uORF6	-0.660170664	0.500407222
ENSMUST00000004396.13:chr6:+|703:20:122|overlap.uORF|CTG	Atp6v1f-overlap.uORF1	-1.419407041	0.50050192
ENSMUST00000004396.13:chr6:+|703:26:122|overlap.uORF|ATG	Atp6v1f-overlap.uORF2	-1.419407041	0.50050192
ENSMUST00000114748.2:chr18:+|2674:548:755|overlap.uORF|GTG	Atp5a1-overlap.uORF1	-0.376218246	0.500739871
ENSMUST00000024932.12:chr17:-|1183:155:320|overlap.uORF|TTG	Atp6v0c-overlap.uORF1	0.429723317	0.500856465
ENSMUST00000000500.8:chr15:-|2944:330:891|overlap.uORF|CTG	Pdgfb-overlap.uORF6	1.088393014	0.50186546
ENSMUST00000000500.8:chr15:-|2944:339:891|overlap.uORF|CTG	Pdgfb-overlap.uORF7	1.088393014	0.50186546
ENSMUST00000211626.2:chr7:-|726:136:391|overlap.uORF|GTG	Chmp2a-overlap.uORF19	-0.53947179	0.502461166
ENSMUST00000107479.3:chr11:+|4855:282:615|overlap.uORF|CTG	Rapgefl1-overlap.uORF4	0.891679839	0.503175713
ENSMUST00000102880.5:chr11:+|2859:111:348|overlap.uORF|GTG	Ppp3r1-overlap.uORF3	-0.317567442	0.50320275
ENSMUST00000081026.11:chr1:-|888:48:210|overlap.uORF|TTG	H3f3a-overlap.uORF12	-0.472452176	0.503284487
ENSMUST00000081026.11:chr1:-|888:90:210|overlap.uORF|GTG	H3f3a-overlap.uORF13	-0.472452176	0.503284487
ENSMUST00000159685.2:chr1:-|371:203:323|overlap.uORF|GTG	H3f3a-overlap.uORF14	-0.472452176	0.503284487
ENSMUST00000159789.2:chr1:-|481:114:234|overlap.uORF|GTG	H3f3a-overlap.uORF15	-0.472452176	0.503284487
ENSMUST00000161308.8:chr1:-|2841:133:295|overlap.uORF|TTG	H3f3a-overlap.uORF16	-0.472452176	0.503284487
ENSMUST00000161308.8:chr1:-|2841:175:295|overlap.uORF|GTG	H3f3a-overlap.uORF17	-0.472452176	0.503284487
ENSMUST00000162118.8:chr1:-|419:243:363|overlap.uORF|GTG	H3f3a-overlap.uORF18	-0.472452176	0.503284487
ENSMUST00000162814.8:chr1:-|724:208:370|overlap.uORF|TTG	H3f3a-overlap.uORF19	-0.472452176	0.503284487
ENSMUST00000162814.8:chr1:-|724:250:370|overlap.uORF|GTG	H3f3a-overlap.uORF20	-0.472452176	0.503284487
ENSMUST00000200830.4:chr5:-|2384:313:586|overlap.uORF|CTG	Ociad2-overlap.uORF4	-1.495465855	0.503605965
ENSMUST00000200830.4:chr5:-|2384:319:586|overlap.uORF|TTG	Ociad2-overlap.uORF5	-1.495465855	0.503605965
ENSMUST00000200830.4:chr5:-|2384:322:586|overlap.uORF|CTG	Ociad2-overlap.uORF6	-1.495465855	0.503605965
ENSMUST00000009435.12:chr10:+|2294:65:128|overlap.uORF|TTG	Pttg1ip-overlap.uORF3	1.056384501	0.503881368
ENSMUST00000161789.8:chr10:+|565:27:90|overlap.uORF|TTG	Pttg1ip-overlap.uORF4	1.056384501	0.503881368
ENSMUST00000170157.8:chr19:-|2813:219:396|overlap.uORF|ACG	Slc3a2-overlap.uORF7	0.815538784	0.504212633
ENSMUST00000113575.9:chr1:+|2185:239:665|overlap.uORF|ACG	Tmem198-overlap.uORF5	1.059321143	0.50517534
ENSMUST00000078676.6:chr4:-|547:48:210|overlap.uORF|CTG	Uqcrh-overlap.uORF2	-0.353216915	0.505473764
ENSMUST00000045301.9:chr13:+|7425:1791:1890|overlap.uORF|TTG	H1f3-overlap.uORF1	0.843248592	0.505693398
ENSMUST00000098862.9:chr17:-|796:40:220|overlap.uORF|ACG	Atp6v0c-overlap.uORF2	0.427574744	0.505708381
ENSMUST00000024932.12:chr17:-|1183:149:320|overlap.uORF|CTG	Atp6v0c-overlap.uORF3	0.428027773	0.505866612
ENSMUST00000087328.4:chr17:-|2967:191:416|overlap.uORF|ACG	Hspa1a-overlap.uORF6	3.04828137	0.50594335
ENSMUST00000029414.12:chr3:-|2957:56:404|overlap.uORF|CTG	Ssr3-overlap.uORF1	-0.287518465	0.506805167
ENSMUST00000015622.8:chr17:-|1238:195:495|overlap.uORF|GTG	Rnf5-overlap.uORF2	0.591505861	0.506952506
ENSMUST00000029002.9:chr3:+|2073:215:290|overlap.uORF|TTG	Stmn2-overlap.uORF1	-0.419145593	0.507917536
ENSMUST00000023343.4:chr16:+|2057:50:329|overlap.uORF|GTG	Atg3-overlap.uORF1	0.951554842	0.507998567
ENSMUST00000036267.8:chr9:-|7328:262:568|overlap.uORF|CTG	Chst2-overlap.uORF2	0.55411949	0.508371912
ENSMUST00000084434.11:chr7:+|964:266:422|overlap.uORF|CTG	Rplp2-overlap.uORF3	0.413828699	0.509493839
ENSMUST00000108625.8:chr7:+|914:257:344|overlap.uORF|ACG	Rps9-overlap.uORF8	-0.609096732	0.510325538
ENSMUST00000016703.8:chr11:-|1993:16:163|overlap.uORF|TTG	H3f3b-overlap.uORF11	0.702638398	0.510643325
ENSMUST00000106454.8:chr11:-|2514:434:635|overlap.uORF|GTG	H3f3b-overlap.uORF12	0.702638398	0.510643325
ENSMUST00000106454.8:chr11:-|2514:488:635|overlap.uORF|TTG	H3f3b-overlap.uORF13	0.702638398	0.510643325
ENSMUST00000049628.16:chr5:-|371:57:246|overlap.uORF|TTG	Atp5k-overlap.uORF6	-0.281576851	0.510647816
ENSMUST00000001304.9:chr12:-|1472:48:195|overlap.uORF|CTG	Ckb-overlap.uORF2	0.207688804	0.510723154
ENSMUST00000069107.14:chr16:+|5099:206:371|overlap.uORF|ACG	Mapk1-overlap.uORF6	0.324516637	0.510778351
ENSMUST00000098862.9:chr17:-|796:10:220|overlap.uORF|ATG	Atp6v0c-overlap.uORF4	0.426713042	0.510778351
ENSMUST00000115731.10:chr16:+|1747:21:186|overlap.uORF|ACG	Mapk1-overlap.uORF7	0.324516637	0.510778351
ENSMUST00000232611.2:chr16:+|2390:206:371|overlap.uORF|ACG	Mapk1-overlap.uORF8	0.324516637	0.510778351
ENSMUST00000004316.15:chr10:+|2654:45:162|overlap.uORF|TTG	Psap-overlap.uORF1	0.326794666	0.510805419
ENSMUST00000105465.8:chr10:+|2646:46:163|overlap.uORF|TTG	Psap-overlap.uORF2	0.326794666	0.510805419
ENSMUST00000106003.2:chr7:+|449:46:142|overlap.uORF|CTG	Rplp2-overlap.uORF4	0.415755601	0.510805419
ENSMUST00000106004.8:chr7:+|421:6:114|overlap.uORF|CTG	Rplp2-overlap.uORF5	0.415755601	0.510805419
ENSMUST00000177779.8:chr10:+|2657:45:162|overlap.uORF|TTG	Psap-overlap.uORF3	0.326794666	0.510805419
ENSMUST00000179238.8:chr10:+|2657:45:162|overlap.uORF|TTG	Psap-overlap.uORF4	0.326794666	0.510805419
ENSMUST00000039904.7:chr18:+|1734:112:376|overlap.uORF|GTG	Camk2a-overlap.uORF1	-0.508026534	0.510904969
ENSMUST00000039904.7:chr18:+|1734:133:376|overlap.uORF|CTG	Camk2a-overlap.uORF2	-0.508026534	0.510904969
ENSMUST00000202057.4:chr18:+|1941:12:450|overlap.uORF|GTG	Tcf4-overlap.uORF5	0.337016787	0.51137608
ENSMUST00000084434.11:chr7:+|964:197:422|overlap.uORF|ATG	Rplp2-overlap.uORF6	0.411703375	0.511917529
ENSMUST00000084434.11:chr7:+|964:212:422|overlap.uORF|GTG	Rplp2-overlap.uORF7	0.411703375	0.511917529
ENSMUST00000084434.11:chr7:+|964:224:422|overlap.uORF|ACG	Rplp2-overlap.uORF8	0.411703375	0.511917529
ENSMUST00000045602.9:chr17:-|732:134:245|overlap.uORF|TTG	Ndufb10-overlap.uORF1	-0.590606395	0.51197427
ENSMUST00000135708.2:chr17:-|526:68:179|overlap.uORF|TTG	Ndufb10-overlap.uORF2	-0.590606395	0.51197427
ENSMUST00000166170.9:chr15:-|3220:30:138|overlap.uORF|CTG	Nell2-overlap.uORF3	-0.674408993	0.512049794
ENSMUST00000229933.2:chr15:-|3152:30:138|overlap.uORF|CTG	Nell2-overlap.uORF4	-0.674408993	0.512049794
ENSMUST00000004316.15:chr10:+|2654:27:162|overlap.uORF|CTG	Psap-overlap.uORF5	0.327577547	0.51259339
ENSMUST00000004316.15:chr10:+|2654:3:162|overlap.uORF|TTG	Psap-overlap.uORF6	0.327577547	0.51259339
ENSMUST00000105465.8:chr10:+|2646:28:163|overlap.uORF|CTG	Psap-overlap.uORF7	0.327577547	0.51259339
ENSMUST00000105465.8:chr10:+|2646:4:163|overlap.uORF|TTG	Psap-overlap.uORF8	0.327577547	0.51259339
ENSMUST00000177779.8:chr10:+|2657:27:162|overlap.uORF|CTG	Psap-overlap.uORF9	0.327577547	0.51259339
ENSMUST00000177779.8:chr10:+|2657:3:162|overlap.uORF|TTG	Psap-overlap.uORF10	0.327577547	0.51259339
ENSMUST00000179238.8:chr10:+|2657:27:162|overlap.uORF|CTG	Psap-overlap.uORF11	0.327577547	0.51259339
ENSMUST00000179238.8:chr10:+|2657:3:162|overlap.uORF|TTG	Psap-overlap.uORF12	0.327577547	0.51259339
ENSMUST00000226440.3:chr15:+|4185:56:287|overlap.uORF|ACG	Baalc-overlap.uORF1	0.817156483	0.512674988
ENSMUST00000070112.6:chr2:-|861:106:178|overlap.uORF|TTG	Ndufa8-overlap.uORF1	-1.615838806	0.513176202
ENSMUST00000010038.10:chr11:-|1896:15:129|overlap.uORF|CTG	Snap47-overlap.uORF1	-0.546630436	0.513870307
ENSMUST00000010038.10:chr11:-|1896:18:129|overlap.uORF|CTG	Snap47-overlap.uORF2	-0.546630436	0.513870307
ENSMUST00000120940.8:chr11:-|1192:23:137|overlap.uORF|CTG	Snap47-overlap.uORF3	-0.546630436	0.513870307
ENSMUST00000120940.8:chr11:-|1192:26:137|overlap.uORF|CTG	Snap47-overlap.uORF4	-0.546630436	0.513870307
ENSMUST00000235864.2:chr18:+|1101:139:493|overlap.uORF|CTG	Cystm1-overlap.uORF20	0.558164158	0.514141479
ENSMUST00000009435.12:chr10:+|2294:89:128|overlap.uORF|ACG	Pttg1ip-overlap.uORF5	1.08842212	0.514304579
ENSMUST00000009435.12:chr10:+|2294:92:128|overlap.uORF|ACG	Pttg1ip-overlap.uORF6	1.08842212	0.514304579
ENSMUST00000161789.8:chr10:+|565:51:90|overlap.uORF|ACG	Pttg1ip-overlap.uORF7	1.08842212	0.514304579
ENSMUST00000161789.8:chr10:+|565:54:90|overlap.uORF|ACG	Pttg1ip-overlap.uORF8	1.08842212	0.514304579
ENSMUST00000162429.8:chr10:+|652:6:45|overlap.uORF|ACG	Pttg1ip-overlap.uORF9	1.08842212	0.514304579
ENSMUST00000162429.8:chr10:+|652:9:45|overlap.uORF|ACG	Pttg1ip-overlap.uORF10	1.08842212	0.514304579
ENSMUST00000025338.16:chr17:+|5248:144:507|overlap.uORF|GTG	Gabbr1-overlap.uORF10	0.59196055	0.51520146
ENSMUST00000173823.8:chr17:+|4204:90:453|overlap.uORF|GTG	Gabbr1-overlap.uORF11	0.59196055	0.51520146
ENSMUST00000174456.8:chr17:+|1595:82:445|overlap.uORF|GTG	Gabbr1-overlap.uORF12	0.59196055	0.51520146
ENSMUST00000148541.8:chr17:-|609:60:300|overlap.uORF|TTG	Atp6v0c-overlap.uORF5	0.424412559	0.516636318
ENSMUST00000148541.8:chr17:-|609:81:300|overlap.uORF|CTG	Atp6v0c-overlap.uORF6	0.424412559	0.516636318
ENSMUST00000148541.8:chr17:-|609:84:300|overlap.uORF|GTG	Atp6v0c-overlap.uORF7	0.424412559	0.516636318
ENSMUST00000202937.4:chr18:+|2103:103:583|overlap.uORF|CTG	Tcf4-overlap.uORF6	0.318368086	0.516636318
ENSMUST00000166123.9:chr12:+|4050:241:691|overlap.uORF|CTG	Eif5-overlap.uORF1	-0.412238665	0.517569285
ENSMUST00000221292.2:chr12:+|1024:19:469|overlap.uORF|CTG	Eif5-overlap.uORF2	-0.412238665	0.517569285
ENSMUST00000201205.4:chr18:+|2270:425:773|overlap.uORF|ACG	Tcf4-overlap.uORF7	0.326498351	0.517970604
ENSMUST00000201410.4:chr18:+|1915:138:486|overlap.uORF|ACG	Tcf4-overlap.uORF8	0.326498351	0.517970604
ENSMUST00000039904.7:chr18:+|1734:175:376|overlap.uORF|GTG	Camk2a-overlap.uORF3	-0.504453937	0.518051551
ENSMUST00000039904.7:chr18:+|1734:196:376|overlap.uORF|CTG	Camk2a-overlap.uORF4	-0.504453937	0.518051551
ENSMUST00000039904.7:chr18:+|1734:214:376|overlap.uORF|CTG	Camk2a-overlap.uORF5	-0.504453937	0.518051551
ENSMUST00000039904.7:chr18:+|1734:235:376|overlap.uORF|CTG	Camk2a-overlap.uORF6	-0.504453937	0.518051551
ENSMUST00000039904.7:chr18:+|1734:238:376|overlap.uORF|CTG	Camk2a-overlap.uORF7	-0.504453937	0.518051551
ENSMUST00000070112.6:chr2:-|861:115:178|overlap.uORF|ACG	Ndufa8-overlap.uORF2	-1.61758051	0.518735748	representative
ENSMUST00000024932.12:chr17:-|1183:170:320|overlap.uORF|TTG	Atp6v0c-overlap.uORF8	0.425128458	0.518859573
ENSMUST00000007533.15:chr11:+|615:18:324|overlap.uORF|TTG	Vps25-overlap.uORF1	-0.509053081	0.519602454
ENSMUST00000042477.13:chr11:+|1106:18:324|overlap.uORF|TTG	Vps25-overlap.uORF2	-0.509053081	0.519602454
ENSMUST00000060714.10:chrX:+|3344:115:340|overlap.uORF|GTG	Ubqln2-overlap.uORF1	0.408514524	0.520362665
ENSMUST00000084434.11:chr7:+|964:155:422|overlap.uORF|ATG	Rplp2-overlap.uORF9	0.407756689	0.520449419
ENSMUST00000045301.9:chr13:+|7425:1707:1890|overlap.uORF|ACG	H1f3-overlap.uORF2	0.821947467	0.520467194
ENSMUST00000045301.9:chr13:+|7425:1767:1890|overlap.uORF|CTG	H1f3-overlap.uORF3	0.821947467	0.520467194
ENSMUST00000032216.7:chr6:-|1149:146:380|overlap.uORF|CTG	Ptms-overlap.uORF1	0.352142497	0.520741129
ENSMUST00000048223.14:chr10:+|1625:159:483|overlap.uORF|CTG	Map2k2-overlap.uORF1	0.811589705	0.521393618
ENSMUST00000048223.14:chr10:+|1625:165:483|overlap.uORF|GTG	Map2k2-overlap.uORF2	0.811589705	0.521393618
ENSMUST00000105331.8:chr10:+|1556:184:508|overlap.uORF|CTG	Map2k2-overlap.uORF3	0.811589705	0.521393618
ENSMUST00000105331.8:chr10:+|1556:190:508|overlap.uORF|GTG	Map2k2-overlap.uORF4	0.811589705	0.521393618
ENSMUST00000143517.8:chr10:+|2405:216:540|overlap.uORF|CTG	Map2k2-overlap.uORF5	0.811589705	0.521393618
ENSMUST00000143517.8:chr10:+|2405:222:540|overlap.uORF|GTG	Map2k2-overlap.uORF6	0.811589705	0.521393618
ENSMUST00000001479.5:chr11:-|5894:67:310|overlap.uORF|CTG	Kpnb1-overlap.uORF1	0.760160859	0.521460387
ENSMUST00000001479.5:chr11:-|5894:70:310|overlap.uORF|CTG	Kpnb1-overlap.uORF2	0.760160859	0.521460387
ENSMUST00000000199.8:chr2:+|4653:133:382|overlap.uORF|CTG	Ncs1-overlap.uORF1	0.706856836	0.521533936	representative
ENSMUST00000201205.4:chr18:+|2270:413:773|overlap.uORF|ATG	Tcf4-overlap.uORF9	0.31918843	0.521813008
ENSMUST00000201410.4:chr18:+|1915:126:486|overlap.uORF|ATG	Tcf4-overlap.uORF10	0.31918843	0.521813008
ENSMUST00000211626.2:chr7:-|726:112:391|overlap.uORF|CTG	Chmp2a-overlap.uORF20	-0.535845455	0.521813008
ENSMUST00000211626.2:chr7:-|726:115:391|overlap.uORF|ACG	Chmp2a-overlap.uORF21	-0.535845455	0.521813008
ENSMUST00000048223.14:chr10:+|1625:87:483|overlap.uORF|CTG	Map2k2-overlap.uORF7	0.657501608	0.521852438
ENSMUST00000105331.8:chr10:+|1556:112:508|overlap.uORF|CTG	Map2k2-overlap.uORF8	0.657501608	0.521852438
ENSMUST00000143517.8:chr10:+|2405:144:540|overlap.uORF|CTG	Map2k2-overlap.uORF9	0.657501608	0.521852438
ENSMUST00000106470.8:chr4:+|877:137:356|overlap.uORF|TTG	Prdx1-overlap.uORF2	-0.386899117	0.522067871
ENSMUST00000106470.8:chr4:+|877:176:356|overlap.uORF|ACG	Prdx1-overlap.uORF3	-0.386899117	0.522067871
ENSMUST00000106470.8:chr4:+|877:215:356|overlap.uORF|TTG	Prdx1-overlap.uORF4	-0.386899117	0.522067871
ENSMUST00000115295.9:chr18:+|979:158:455|overlap.uORF|GTG	Camk2a-overlap.uORF8	-0.493975429	0.522886707
ENSMUST00000115295.9:chr18:+|979:179:455|overlap.uORF|CTG	Camk2a-overlap.uORF9	-0.493975429	0.522886707
ENSMUST00000159283.8:chr9:-|2247:63:135|overlap.uORF|GTG	Manf-overlap.uORF2	0.98287768	0.523431615
ENSMUST00000201205.4:chr18:+|2270:368:773|overlap.uORF|TTG	Tcf4-overlap.uORF11	0.317851949	0.523431615
ENSMUST00000201410.4:chr18:+|1915:81:486|overlap.uORF|TTG	Tcf4-overlap.uORF12	0.317851949	0.523431615
ENSMUST00000004316.15:chr10:+|2654:84:162|overlap.uORF|CTG	Psap-overlap.uORF13	0.329151704	0.523599777
ENSMUST00000105465.8:chr10:+|2646:85:163|overlap.uORF|CTG	Psap-overlap.uORF14	0.329151704	0.523599777
ENSMUST00000177779.8:chr10:+|2657:84:162|overlap.uORF|CTG	Psap-overlap.uORF15	0.329151704	0.523599777
ENSMUST00000179238.8:chr10:+|2657:84:162|overlap.uORF|CTG	Psap-overlap.uORF16	0.329151704	0.523599777
ENSMUST00000166123.9:chr12:+|4050:244:691|overlap.uORF|CTG	Eif5-overlap.uORF3	-0.409810473	0.523978467
ENSMUST00000221292.2:chr12:+|1024:22:469|overlap.uORF|CTG	Eif5-overlap.uORF4	-0.409810473	0.523978467
ENSMUST00000180459.3:chr7:-|926:16:295|overlap.uORF|GTG	Eif3c-overlap.uORF1	0.496808739	0.523990179
ENSMUST00000023343.4:chr16:+|2057:14:329|overlap.uORF|GTG	Atg3-overlap.uORF2	0.932844649	0.524686462
ENSMUST00000205098.2:chr6:+|2464:574:691|overlap.uORF|ACG	Chl1-overlap.uORF1	-1.630583908	0.5248585
ENSMUST00000193367.2:chr1:-|628:203:233|overlap.uORF|CTG	Atp1b1-overlap.uORF8	-0.314836718	0.525495018
ENSMUST00000201094.4:chr18:+|2172:345:696|overlap.uORF|ACG	Tcf4-overlap.uORF13	0.323576685	0.52565054
ENSMUST00000202937.4:chr18:+|2103:232:583|overlap.uORF|ACG	Tcf4-overlap.uORF14	0.323576685	0.52565054
ENSMUST00000007533.15:chr11:+|615:36:324|overlap.uORF|CTG	Vps25-overlap.uORF3	-0.506682692	0.525686296
ENSMUST00000042477.13:chr11:+|1106:36:324|overlap.uORF|CTG	Vps25-overlap.uORF4	-0.506682692	0.525686296
ENSMUST00000100414.12:chr11:+|1220:14:302|overlap.uORF|CTG	Vps25-overlap.uORF5	-0.506682692	0.525686296
ENSMUST00000202937.4:chr18:+|2103:166:583|overlap.uORF|CTG	Tcf4-overlap.uORF15	0.317269488	0.525801559
ENSMUST00000106470.8:chr4:+|877:251:356|overlap.uORF|CTG	Prdx1-overlap.uORF5	-0.385954592	0.526472908
ENSMUST00000135573.8:chr4:+|2294:115:223|overlap.uORF|CTG	Prdx1-overlap.uORF6	-0.385954592	0.526472908
ENSMUST00000135573.8:chr4:+|2294:118:223|overlap.uORF|CTG	Prdx1-overlap.uORF7	-0.385954592	0.526472908
ENSMUST00000107479.3:chr11:+|4855:54:615|overlap.uORF|CTG	Rapgefl1-overlap.uORF5	0.49459118	0.527075098
ENSMUST00000084434.11:chr7:+|964:311:422|overlap.uORF|ACG	Rplp2-overlap.uORF10	0.403780092	0.528047371
ENSMUST00000202937.4:chr18:+|2103:118:583|overlap.uORF|CTG	Tcf4-overlap.uORF16	0.316070545	0.528081786
ENSMUST00000000175.6:chr9:-|1231:5:230|overlap.uORF|TTG	Sdhd-overlap.uORF1	-0.542312328	0.528625754
ENSMUST00000159283.8:chr9:-|2247:60:135|overlap.uORF|GTG	Manf-overlap.uORF3	0.977930667	0.528625754
ENSMUST00000017637.13:chr11:+|3831:118:604|overlap.uORF|CTG	Igfbp4-overlap.uORF3	0.684643482	0.528637357
ENSMUST00000023761.4:chr15:+|2090:176:233|overlap.uORF|CTG	Cox14-overlap.uORF2	0.562705076	0.528637357
ENSMUST00000100301.11:chr7:+|3127:168:345|overlap.uORF|CTG	Prkcg-overlap.uORF21	0.529385931	0.528637357
ENSMUST00000172109.4:chr7:+|2119:45:222|overlap.uORF|CTG	Prkcg-overlap.uORF22	0.529385931	0.528637357
ENSMUST00000201094.4:chr18:+|2172:333:696|overlap.uORF|ATG	Tcf4-overlap.uORF17	0.316311973	0.530246716
ENSMUST00000202937.4:chr18:+|2103:220:583|overlap.uORF|ATG	Tcf4-overlap.uORF18	0.316311973	0.530246716
ENSMUST00000115295.9:chr18:+|979:221:455|overlap.uORF|GTG	Camk2a-overlap.uORF10	-0.490491984	0.530720348
ENSMUST00000115295.9:chr18:+|979:242:455|overlap.uORF|CTG	Camk2a-overlap.uORF11	-0.490491984	0.530720348
ENSMUST00000115295.9:chr18:+|979:260:455|overlap.uORF|CTG	Camk2a-overlap.uORF12	-0.490491984	0.530720348
ENSMUST00000115295.9:chr18:+|979:281:455|overlap.uORF|CTG	Camk2a-overlap.uORF13	-0.490491984	0.530720348
ENSMUST00000115295.9:chr18:+|979:284:455|overlap.uORF|CTG	Camk2a-overlap.uORF14	-0.490491984	0.530720348
ENSMUST00000107479.3:chr11:+|4855:246:615|overlap.uORF|ACG	Rapgefl1-overlap.uORF6	0.649952717	0.531014606
ENSMUST00000064910.7:chr6:+|2650:178:454|overlap.uORF|GTG	Strap-overlap.uORF2	0.608646316	0.53119468
ENSMUST00000233480.2:chr17:-|2698:6:399|overlap.uORF|CTG	Khsrp-overlap.uORF1	0.828850564	0.531301023
ENSMUST00000041111.10:chr6:-|1472:13:196|overlap.uORF|TTG	Sem1-overlap.uORF1	-0.483675239	0.532188318
ENSMUST00000055655.9:chr11:-|10050:448:544|overlap.uORF|ACG	Fasn-overlap.uORF1	-1.605397035	0.53266291
ENSMUST00000055655.9:chr11:-|10050:475:544|overlap.uORF|CTG	Fasn-overlap.uORF2	-1.605397035	0.53266291
ENSMUST00000206589.2:chr11:-|8333:23:92|overlap.uORF|CTG	Fasn-overlap.uORF3	-1.605397035	0.53266291
ENSMUST00000067491.14:chr14:+|5421:258:594|overlap.uORF|TTG	Cadps-overlap.uORF6	0.619372171	0.532874539
ENSMUST00000112657.9:chr14:+|5455:292:628|overlap.uORF|TTG	Cadps-overlap.uORF7	0.619372171	0.532874539
ENSMUST00000112658.8:chr14:+|5458:292:628|overlap.uORF|TTG	Cadps-overlap.uORF8	0.619372171	0.532874539
ENSMUST00000177814.2:chr14:+|5461:292:628|overlap.uORF|TTG	Cadps-overlap.uORF9	0.619372171	0.532874539
ENSMUST00000224882.2:chr14:+|7857:266:602|overlap.uORF|TTG	Cadps-overlap.uORF10	0.619372171	0.532874539
ENSMUST00000023608.14:chr16:-|809:356:494|overlap.uORF|CTG	Atp5j-overlap.uORF4	-0.411815724	0.533110214
ENSMUST00000159283.8:chr9:-|2247:33:135|overlap.uORF|GTG	Manf-overlap.uORF4	0.973027335	0.533180452
ENSMUST00000034049.5:chr8:-|1925:341:392|overlap.uORF|CTG	Slc25a4-overlap.uORF1	-0.541185362	0.533313338
ENSMUST00000034876.10:chr9:-|1716:131:365|overlap.uORF|TTG	Tspan3-overlap.uORF3	0.319822978	0.534218659
ENSMUST00000048223.14:chr10:+|1625:6:483|overlap.uORF|CTG	Map2k2-overlap.uORF10	0.638469921	0.534951683
ENSMUST00000105331.8:chr10:+|1556:31:508|overlap.uORF|CTG	Map2k2-overlap.uORF11	0.638469921	0.534951683
ENSMUST00000143517.8:chr10:+|2405:63:540|overlap.uORF|CTG	Map2k2-overlap.uORF12	0.638469921	0.534951683
ENSMUST00000148541.8:chr17:-|609:153:300|overlap.uORF|GTG	Atp6v0c-overlap.uORF9	0.42114971	0.534951683
ENSMUST00000044355.11:chr7:-|736:78:162|overlap.uORF|TTG	Selenow-overlap.uORF1	-0.233246528	0.535580633
ENSMUST00000041045.14:chr3:+|1069:98:320|overlap.uORF|ACG	H2az1-overlap.uORF1	0.37782649	0.53636973
ENSMUST00000174561.8:chr3:+|810:12:234|overlap.uORF|ACG	H2az1-overlap.uORF2	0.37782649	0.53636973
ENSMUST00000201094.4:chr18:+|2172:273:696|overlap.uORF|CTG	Tcf4-overlap.uORF19	0.312309923	0.536495164
ENSMUST00000219129.2:chr9:-|1546:737:1010|overlap.uORF|GTG	Alas1-overlap.uORF1	-1.673833735	0.536701302
ENSMUST00000219129.2:chr9:-|1546:746:1010|overlap.uORF|GTG	Alas1-overlap.uORF2	-1.673833735	0.536701302
ENSMUST00000219129.2:chr9:-|1546:761:1010|overlap.uORF|TTG	Alas1-overlap.uORF3	-1.673833735	0.536701302
ENSMUST00000219129.2:chr9:-|1546:764:1010|overlap.uORF|ACG	Alas1-overlap.uORF4	-1.673833735	0.536701302
ENSMUST00000219129.2:chr9:-|1546:776:1010|overlap.uORF|ACG	Alas1-overlap.uORF5	-1.673833735	0.536701302
ENSMUST00000159216.10:chr15:+|2085:109:394|overlap.uORF|ACG	Selenop-overlap.uORF1	0.521702583	0.537734971
ENSMUST00000105331.8:chr10:+|1556:1:508|overlap.uORF|GTG	Map2k2-overlap.uORF13	0.636426731	0.539342838
ENSMUST00000143517.8:chr10:+|2405:33:540|overlap.uORF|GTG	Map2k2-overlap.uORF14	0.636426731	0.539342838
ENSMUST00000069107.14:chr16:+|5099:233:371|overlap.uORF|CTG	Mapk1-overlap.uORF9	0.319054915	0.539831043
ENSMUST00000115731.10:chr16:+|1747:48:186|overlap.uORF|CTG	Mapk1-overlap.uORF10	0.319054915	0.539831043
ENSMUST00000232611.2:chr16:+|2390:233:371|overlap.uORF|CTG	Mapk1-overlap.uORF11	0.319054915	0.539831043
ENSMUST00000036267.8:chr9:-|7328:163:568|overlap.uORF|CTG	Chst2-overlap.uORF3	0.594235288	0.540016572
ENSMUST00000211626.2:chr7:-|726:67:391|overlap.uORF|GTG	Chmp2a-overlap.uORF22	-0.526470412	0.540273186
ENSMUST00000150063.9:chr5:-|1569:413:551|overlap.uORF|TTG	Gnb2-overlap.uORF1	0.498212665	0.540290294
ENSMUST00000179360.3:chr7:-|1199:6:60|overlap.uORF|TTG	Gm38393-overlap.uORF3	-0.458101019	0.54113555
ENSMUST00000189432.7:chr7:-|539:6:60|overlap.uORF|TTG	Gm38393-overlap.uORF4	-0.458101019	0.54113555
ENSMUST00000107479.3:chr11:+|4855:60:615|overlap.uORF|CTG	Rapgefl1-overlap.uORF7	0.485786925	0.541586822
ENSMUST00000066791.7:chr12:-|2380:114:270|overlap.uORF|CTG	Tmem179-overlap.uORF1	-1.394756506	0.541838209
ENSMUST00000036541.8:chr2:-|5239:23:386|overlap.uORF|CTG	Arl5a-overlap.uORF1	0.883175583	0.542137424
ENSMUST00000033933.8:chr8:+|1860:89:263|overlap.uORF|CTG	Saraf-overlap.uORF1	0.485457147	0.542203461
ENSMUST00000091064.8:chr4:+|1618:233:362|overlap.uORF|GTG	Rraga-overlap.uORF1	-0.486315982	0.542347883
ENSMUST00000237324.2:chr19:+|655:49:250|overlap.uORF|TTG	Scd3-overlap.uORF1	0.458408913	0.54301549
ENSMUST00000237324.2:chr19:+|655:58:250|overlap.uORF|GTG	Scd3-overlap.uORF2	0.458408913	0.54301549
ENSMUST00000102515.10:chr3:-|4347:208:391|overlap.uORF|CTG	Prkacb-overlap.uORF1	-1.36688587	0.543699008
ENSMUST00000120411.9:chr14:+|2093:349:631|overlap.uORF|CTG	Fam107a-overlap.uORF1	-0.420324545	0.543814973
ENSMUST00000120411.9:chr14:+|2093:355:631|overlap.uORF|GTG	Fam107a-overlap.uORF2	-0.420324545	0.543814973
ENSMUST00000120411.9:chr14:+|2093:382:631|overlap.uORF|GTG	Fam107a-overlap.uORF3	-0.420324545	0.543814973
ENSMUST00000060989.9:chr9:-|10715:163:484|overlap.uORF|CTG	Sorl1-overlap.uORF1	0.818230539	0.544590442
ENSMUST00000006254.6:chr7:-|1416:228:672|overlap.uORF|ACG	Tbcb-overlap.uORF1	0.965663898	0.544601718
ENSMUST00000004396.13:chr6:+|703:68:122|overlap.uORF|GTG	Atp6v1f-overlap.uORF3	-1.380821515	0.545159862
ENSMUST00000004316.15:chr10:+|2654:96:162|overlap.uORF|CTG	Psap-overlap.uORF17	0.337991966	0.545999377
ENSMUST00000105465.8:chr10:+|2646:97:163|overlap.uORF|CTG	Psap-overlap.uORF18	0.337991966	0.545999377
ENSMUST00000177779.8:chr10:+|2657:96:162|overlap.uORF|CTG	Psap-overlap.uORF19	0.337991966	0.545999377
ENSMUST00000179238.8:chr10:+|2657:96:162|overlap.uORF|CTG	Psap-overlap.uORF20	0.337991966	0.545999377
ENSMUST00000136953.2:chr2:-|413:150:198|overlap.uORF|GTG	Chn1-overlap.uORF1	-0.671973721	0.546095827
ENSMUST00000154258.8:chr2:-|712:407:455|overlap.uORF|GTG	Chn1-overlap.uORF2	-0.671973721	0.546095827
ENSMUST00000234391.2:chr18:-|1327:290:467|overlap.uORF|GTG	Aqp4-overlap.uORF1	-0.575788479	0.546095827
ENSMUST00000234466.2:chr18:-|1106:69:246|overlap.uORF|GTG	Aqp4-overlap.uORF2	-0.575788479	0.546095827
ENSMUST00000234518.2:chr18:-|1197:160:337|overlap.uORF|GTG	Aqp4-overlap.uORF3	-0.575788479	0.546095827
ENSMUST00000045602.9:chr17:-|732:123:228|overlap.uORF|GTG	Ndufb10-overlap.uORF3	-0.570012041	0.546257148
ENSMUST00000135708.2:chr17:-|526:57:162|overlap.uORF|GTG	Ndufb10-overlap.uORF4	-0.570012041	0.546257148
ENSMUST00000041045.14:chr3:+|1069:149:320|overlap.uORF|CTG	H2az1-overlap.uORF3	0.376686399	0.548066708
ENSMUST00000041045.14:chr3:+|1069:161:320|overlap.uORF|CTG	H2az1-overlap.uORF4	0.376686399	0.548066708
ENSMUST00000173790.8:chr3:+|437:23:194|overlap.uORF|CTG	H2az1-overlap.uORF5	0.376686399	0.548066708
ENSMUST00000173790.8:chr3:+|437:35:194|overlap.uORF|CTG	H2az1-overlap.uORF6	0.376686399	0.548066708
ENSMUST00000174561.8:chr3:+|810:63:234|overlap.uORF|CTG	H2az1-overlap.uORF7	0.376686399	0.548066708
ENSMUST00000174561.8:chr3:+|810:75:234|overlap.uORF|CTG	H2az1-overlap.uORF8	0.376686399	0.548066708
ENSMUST00000030805.14:chr4:-|908:139:301|overlap.uORF|CTG	Park7-overlap.uORF15	-0.451580122	0.548691447
ENSMUST00000134751.8:chr4:-|478:81:243|overlap.uORF|CTG	Park7-overlap.uORF16	-0.451580122	0.548691447
ENSMUST00000088171.12:chr19:-|4956:30:360|overlap.uORF|CTG	Rtn3-overlap.uORF20	0.249949558	0.548978452
ENSMUST00000004378.15:chr6:-|2795:224:263|overlap.uORF|CTG	Eno2-overlap.uORF11	-0.599611049	0.549723141
ENSMUST00000112476.8:chr6:-|2386:172:211|overlap.uORF|CTG	Eno2-overlap.uORF12	-0.599611049	0.549723141
ENSMUST00000151214.8:chr6:-|745:35:74|overlap.uORF|CTG	Eno2-overlap.uORF13	-0.599611049	0.549723141
ENSMUST00000166170.9:chr15:-|3220:9:138|overlap.uORF|TTG	Nell2-overlap.uORF5	-0.63446413	0.55021057
ENSMUST00000229933.2:chr15:-|3152:9:138|overlap.uORF|TTG	Nell2-overlap.uORF6	-0.63446413	0.55021057
ENSMUST00000121887.8:chr14:+|3333:466:589|overlap.uORF|TTG	Fam107a-overlap.uORF4	-0.414819831	0.551533099
ENSMUST00000189072.7:chr7:-|2085:122:335|overlap.uORF|TTG	Apbb1-overlap.uORF1	-1.458444166	0.551786603
ENSMUST00000189072.7:chr7:-|2085:128:335|overlap.uORF|CTG	Apbb1-overlap.uORF2	-1.458444166	0.551786603
ENSMUST00000189072.7:chr7:-|2085:152:335|overlap.uORF|TTG	Apbb1-overlap.uORF3	-1.458444166	0.551786603
ENSMUST00000189072.7:chr7:-|2085:170:335|overlap.uORF|CTG	Apbb1-overlap.uORF4	-1.458444166	0.551786603
ENSMUST00000189072.7:chr7:-|2085:179:335|overlap.uORF|TTG	Apbb1-overlap.uORF5	-1.458444166	0.551786603
ENSMUST00000189072.7:chr7:-|2085:185:335|overlap.uORF|ACG	Apbb1-overlap.uORF6	-1.458444166	0.551786603
ENSMUST00000189072.7:chr7:-|2085:194:335|overlap.uORF|ACG	Apbb1-overlap.uORF7	-1.458444166	0.551786603
ENSMUST00000189072.7:chr7:-|2085:227:335|overlap.uORF|GTG	Apbb1-overlap.uORF8	-1.458444166	0.551786603
ENSMUST00000189072.7:chr7:-|2085:230:335|overlap.uORF|CTG	Apbb1-overlap.uORF9	-1.458444166	0.551786603
[truncated: 96,243 more rows]
