# Supplementary material for: Activity-dependent ribosome profiling reveals the landscape of canonical and non-canonical translation in brain tissue
Source: Nat Commun. 2026 Jul 23;17:6179. doi: 10.1038/s41467-026-74968-z (PMC13396407; doi:10.1038/s41467-026-74968-z)
Supplement: Supplementary file 10 — Supplementary Data 8 [file 41467_2026_74968_MOESM10_ESM.csv › Supplementary Table 8.csv]

ORF	Gene symbol	log2FC	padj	Label
ENSMUST00000027606.4:chr1:-|763:302:764|polycistronic|GTG	Rgs2-polycistronic1	3.045135899	1.81796E-48
ENSMUST00000027606.4:chr1:-|763:320:764|polycistronic|TTG	Rgs2-polycistronic2	3.045135899	1.81796E-48	representative
ENSMUST00000027606.4:chr1:-|763:389:764|polycistronic|CTG	Rgs2-polycistronic3	3.079911546	1.52221E-44
ENSMUST00000027606.4:chr1:-|763:386:764|polycistronic|CTG	Rgs2-polycistronic4	3.057252258	1.28821E-43
ENSMUST00000027606.4:chr1:-|763:587:764|polycistronic|ACG	Rgs2-polycistronic5	3.264082242	2.13583E-34
ENSMUST00000027606.4:chr1:-|763:407:764|polycistronic|CTG	Rgs2-polycistronic6	3.073789149	7.9576E-34
ENSMUST00000027606.4:chr1:-|763:509:764|polycistronic|CTG	Rgs2-polycistronic7	3.017947806	7.15225E-33
ENSMUST00000027606.4:chr1:-|763:596:764|polycistronic|CTG	Rgs2-polycistronic8	3.250353042	2.13393E-29
ENSMUST00000027606.4:chr1:-|763:467:764|polycistronic|TTG	Rgs2-polycistronic9	2.977925812	2.93727E-28
ENSMUST00000132915.2:chr4:+|343:49:316|polycistronic|TTG	Pramel12-polycistronic1	3.729416501	1.51815E-20
ENSMUST00000132915.2:chr4:+|343:67:316|polycistronic|CTG	Pramel12-polycistronic2	3.716002333	3.0143E-20
ENSMUST00000155157.2:chr4:+|778:62:344|polycistronic|CTG	Pramel12-polycistronic3	3.853575146	3.04228E-19
ENSMUST00000027606.4:chr1:-|763:656:764|polycistronic|GTG	Rgs2-polycistronic10	3.144130508	6.49334E-17
ENSMUST00000027606.4:chr1:-|763:665:764|polycistronic|TTG	Rgs2-polycistronic11	3.085386281	1.033E-16
ENSMUST00000027606.4:chr1:-|763:668:764|polycistronic|ATG	Rgs2-polycistronic12	3.12552366	4.12688E-15
ENSMUST00000132462.8:chr11:+|496:117:306|polycistronic|TTG	Per1-polycistronic1	3.169104587	2.44668E-14
ENSMUST00000155157.2:chr4:+|778:125:344|polycistronic|GTG	Pramel12-polycistronic4	3.839254386	1.51902E-13
ENSMUST00000132915.2:chr4:+|343:112:316|polycistronic|TTG	Pramel12-polycistronic5	3.772648239	5.31989E-13
ENSMUST00000132915.2:chr4:+|343:118:316|polycistronic|CTG	Pramel12-polycistronic6	3.772648239	5.31989E-13
ENSMUST00000111357.2:chr1:-|2575:430:571|polycistronic|ATG	Rgs4-polycistronic1	2.956458014	4.12637E-11
ENSMUST00000155157.2:chr4:+|778:368:527|polycistronic|GTG	Pramel12-polycistronic7	9.722278329	9.75774E-11
ENSMUST00000183542.8:chr2:-|3123:1502:1598|polycistronic|CTG	Nr4a2-polycistronic1	9.701325947	1.06695E-10
ENSMUST00000132915.2:chr4:+|343:160:316|polycistronic|CTG	Pramel12-polycistronic8	3.614633621	1.37781E-10
ENSMUST00000155157.2:chr4:+|778:188:344|polycistronic|CTG	Pramel12-polycistronic9	3.614633621	1.37781E-10
ENSMUST00000183542.8:chr2:-|3123:1570:1798|polycistronic|GTG	Nr4a2-polycistronic2	5.924063122	1.65198E-10
ENSMUST00000183542.8:chr2:-|3123:1531:1798|polycistronic|ATG	Nr4a2-polycistronic3	6.010901311	2.11253E-10
ENSMUST00000183542.8:chr2:-|3123:1525:1798|polycistronic|CTG	Nr4a2-polycistronic4	6.053203104	2.22096E-10
ENSMUST00000027606.4:chr1:-|763:695:764|polycistronic|TTG	Rgs2-polycistronic13	3.174467748	5.0957E-10
ENSMUST00000111357.2:chr1:-|2575:427:571|polycistronic|CTG	Rgs4-polycistronic2	2.870915595	1.00145E-09
ENSMUST00000027606.4:chr1:-|763:631:727|polycistronic|CTG	Rgs2-polycistronic14	2.808850005	1.42615E-09
ENSMUST00000142392.8:chr11:+|2972:1855:2332|polycistronic|TTG	Per1-polycistronic2	2.242881104	1.92057E-09	representative
ENSMUST00000166075.8:chr14:+|1582:491:764|polycistronic|GTG	Arf4-polycistronic1	1.031299346	1.70195E-08
ENSMUST00000142392.8:chr11:+|2972:1939:2332|polycistronic|TTG	Per1-polycistronic3	2.403775904	1.87255E-08
ENSMUST00000132462.8:chr11:+|496:50:182|polycistronic|GTG	Per1-polycistronic4	2.563188102	1.94647E-08
ENSMUST00000208446.2:chr7:-|1090:913:1021|polycistronic|TTG	Fosb-polycistronic1	11.4749649	4.03486E-08
ENSMUST00000208505.2:chr7:-|3523:1251:1359|polycistronic|TTG	Fosb-polycistronic2	11.4749649	4.03486E-08
ENSMUST00000166075.8:chr14:+|1582:539:764|polycistronic|CTG	Arf4-polycistronic2	0.983140269	4.38088E-08
ENSMUST00000208505.2:chr7:-|3523:1288:1441|polycistronic|CTG	Fosb-polycistronic3	11.38265585	5.56975E-08
ENSMUST00000116629.9:chr1:+|2056:355:1732|polycistronic|CTG	Arid5a-polycistronic1	2.25163382	6.05902E-08
ENSMUST00000116629.9:chr1:+|2056:712:1732|polycistronic|ATG	Arid5a-polycistronic2	2.337284344	7.22442E-08
ENSMUST00000116629.9:chr1:+|2056:721:1732|polycistronic|CTG	Arid5a-polycistronic3	2.327537681	7.22442E-08
ENSMUST00000208446.2:chr7:-|1090:940:1021|polycistronic|TTG	Fosb-polycistronic4	11.29817398	7.41559E-08
ENSMUST00000208505.2:chr7:-|3523:1278:1359|polycistronic|TTG	Fosb-polycistronic5	11.29817398	7.41559E-08
ENSMUST00000166075.8:chr14:+|1582:536:764|polycistronic|GTG	Arf4-polycistronic3	0.969374574	7.62054E-08
ENSMUST00000116629.9:chr1:+|2056:379:1732|polycistronic|CTG	Arid5a-polycistronic4	2.261458305	7.67128E-08
ENSMUST00000116629.9:chr1:+|2056:370:1732|polycistronic|GTG	Arid5a-polycistronic5	2.264231759	7.72954E-08
ENSMUST00000116629.9:chr1:+|2056:739:1732|polycistronic|CTG	Arid5a-polycistronic6	2.386164803	9.94066E-08
ENSMUST00000116629.9:chr1:+|2056:766:1732|polycistronic|TTG	Arid5a-polycistronic7	2.394382798	1.22773E-07
ENSMUST00000116629.9:chr1:+|2056:637:1732|polycistronic|ACG	Arid5a-polycistronic8	2.314761957	1.50128E-07
ENSMUST00000116629.9:chr1:+|2056:403:1732|polycistronic|CTG	Arid5a-polycistronic9	2.267855234	1.5887E-07
ENSMUST00000116629.9:chr1:+|2056:676:1732|polycistronic|TTG	Arid5a-polycistronic10	2.307470629	1.78135E-07
ENSMUST00000116629.9:chr1:+|2056:436:1732|polycistronic|ATG	Arid5a-polycistronic11	2.244048592	1.85188E-07	representative
ENSMUST00000142392.8:chr11:+|2972:1918:2332|polycistronic|CTG	Per1-polycistronic5	2.289541821	1.93783E-07
ENSMUST00000116629.9:chr1:+|2056:892:1732|polycistronic|TTG	Arid5a-polycistronic12	2.367870866	2.05228E-07
ENSMUST00000166075.8:chr14:+|1582:548:764|polycistronic|ATG	Arf4-polycistronic4	0.968654555	2.30005E-07	representative
ENSMUST00000166075.8:chr14:+|1582:554:764|polycistronic|CTG	Arf4-polycistronic5	0.967894375	2.89181E-07
ENSMUST00000116629.9:chr1:+|2056:478:1732|polycistronic|CTG	Arid5a-polycistronic13	2.230100293	2.98705E-07
ENSMUST00000116629.9:chr1:+|2056:448:1732|polycistronic|CTG	Arid5a-polycistronic14	2.22522353	3.01236E-07
ENSMUST00000116629.9:chr1:+|2056:604:1732|polycistronic|CTG	Arid5a-polycistronic15	2.294961222	3.24894E-07
ENSMUST00000111357.2:chr1:-|2575:498:678|polycistronic|CTG	Rgs4-polycistronic3	4.441936185	5.12388E-07
ENSMUST00000166075.8:chr14:+|1582:566:764|polycistronic|CTG	Arf4-polycistronic6	0.940231706	5.98001E-07
ENSMUST00000116629.9:chr1:+|2056:955:1732|polycistronic|ATG	Arid5a-polycistronic16	2.300214438	6.10035E-07
ENSMUST00000166075.8:chr14:+|1582:578:764|polycistronic|GTG	Arf4-polycistronic7	0.994777734	6.5834E-07
ENSMUST00000116629.9:chr1:+|2056:919:1732|polycistronic|ATG	Arid5a-polycistronic17	2.301870265	6.765E-07
ENSMUST00000116629.9:chr1:+|2056:283:1732|polycistronic|GTG	Arid5a-polycistronic18	2.050879116	6.7872E-07
ENSMUST00000116629.9:chr1:+|2056:523:1732|polycistronic|ACG	Arid5a-polycistronic19	2.278438736	7.25611E-07
ENSMUST00000166075.8:chr14:+|1582:581:764|polycistronic|CTG	Arf4-polycistronic8	0.990870617	7.601E-07
ENSMUST00000116629.9:chr1:+|2056:511:1732|polycistronic|GTG	Arid5a-polycistronic20	2.276744165	8.79345E-07
ENSMUST00000116629.9:chr1:+|2056:991:1732|polycistronic|GTG	Arid5a-polycistronic21	2.251334329	9.10577E-07
ENSMUST00000166075.8:chr14:+|1582:608:764|polycistronic|CTG	Arf4-polycistronic9	1.02270593	9.42147E-07
ENSMUST00000174372.3:chr4:+|2241:710:1358|polycistronic|CTG	Slc2a1-polycistronic1	0.891195254	9.55061E-07
ENSMUST00000116629.9:chr1:+|2056:1102:1732|polycistronic|CTG	Arid5a-polycistronic22	2.327385091	1.203E-06
ENSMUST00000116629.9:chr1:+|2056:1105:1732|polycistronic|GTG	Arid5a-polycistronic23	2.320476743	1.31219E-06
ENSMUST00000116629.9:chr1:+|2056:931:1732|polycistronic|GTG	Arid5a-polycistronic24	2.274368103	1.37358E-06
ENSMUST00000116629.9:chr1:+|2056:994:1732|polycistronic|CTG	Arid5a-polycistronic25	2.236240621	1.39451E-06
ENSMUST00000174372.3:chr4:+|2241:707:1358|polycistronic|GTG	Slc2a1-polycistronic2	0.872377655	1.45149E-06
ENSMUST00000174372.3:chr4:+|2241:704:1358|polycistronic|GTG	Slc2a1-polycistronic3	0.870285634	1.50669E-06
ENSMUST00000152288.2:chrX:+|873:707:857|polycistronic|ATG	Emd-polycistronic1	2.11355103	2.2598E-06
ENSMUST00000174372.3:chr4:+|2241:716:1358|polycistronic|CTG	Slc2a1-polycistronic4	0.879539372	2.38873E-06
ENSMUST00000116629.9:chr1:+|2056:1048:1732|polycistronic|GTG	Arid5a-polycistronic26	2.273069724	2.75375E-06
ENSMUST00000116629.9:chr1:+|2056:1051:1732|polycistronic|CTG	Arid5a-polycistronic27	2.273069724	2.75375E-06
ENSMUST00000116629.9:chr1:+|2056:1054:1732|polycistronic|TTG	Arid5a-polycistronic28	2.273069724	2.75375E-06
ENSMUST00000130933.2:chr10:+|427:233:377|polycistronic|GTG	Egr2-polycistronic1	10.09793411	3.56782E-06
ENSMUST00000183542.8:chr2:-|3123:1675:1798|polycistronic|CTG	Nr4a2-polycistronic5	10.09775184	3.57263E-06
ENSMUST00000237881.2:chr19:-|2453:1953:2388|polycistronic|CTG	Npas4-polycistronic1	11.1767704	3.95239E-06
ENSMUST00000237881.2:chr19:-|2453:1971:2388|polycistronic|CTG	Npas4-polycistronic2	11.12585764	4.55126E-06
ENSMUST00000152288.2:chrX:+|873:719:857|polycistronic|ACG	Emd-polycistronic2	2.140047592	4.56372E-06
ENSMUST00000183542.8:chr2:-|3123:1615:1798|polycistronic|GTG	Nr4a2-polycistronic6	10.65260879	5.60261E-06
ENSMUST00000132462.8:chr11:+|496:119:182|polycistronic|GTG	Per1-polycistronic6	2.690624229	5.63254E-06
ENSMUST00000183542.8:chr2:-|3123:1654:1798|polycistronic|CTG	Nr4a2-polycistronic7	10.28136031	5.68685E-06
ENSMUST00000183542.8:chr2:-|3123:1663:1798|polycistronic|CTG	Nr4a2-polycistronic8	10.24560627	6.30625E-06
ENSMUST00000237881.2:chr19:-|2453:1980:2388|polycistronic|CTG	Npas4-polycistronic3	11.00330635	6.34149E-06
ENSMUST00000237881.2:chr19:-|2453:847:964|polycistronic|ATG	Npas4-polycistronic4	10.21171076	6.9416E-06
ENSMUST00000183542.8:chr2:-|3123:1666:1798|polycistronic|TTG	Nr4a2-polycistronic9	10.20999345	6.97846E-06
ENSMUST00000237881.2:chr19:-|2453:1992:2388|polycistronic|CTG	Npas4-polycistronic5	10.95158085	7.28053E-06
ENSMUST00000237881.2:chr19:-|2453:1998:2388|polycistronic|CTG	Npas4-polycistronic6	10.90662846	8.23412E-06
ENSMUST00000174372.3:chr4:+|2241:629:1358|polycistronic|ATG	Slc2a1-polycistronic5	0.833849653	8.72681E-06
ENSMUST00000174372.3:chr4:+|2241:632:1358|polycistronic|ATG	Slc2a1-polycistronic6	0.833849653	8.72681E-06
ENSMUST00000237881.2:chr19:-|2453:2008:2392|polycistronic|CTG	Npas4-polycistronic7	10.88017043	8.82093E-06
ENSMUST00000183542.8:chr2:-|3123:1636:1798|polycistronic|TTG	Nr4a2-polycistronic10	10.46440499	9.45934E-06
ENSMUST00000174372.3:chr4:+|2241:599:1358|polycistronic|CTG	Slc2a1-polycistronic7	0.828646191	1.2332E-05
ENSMUST00000237881.2:chr19:-|2453:2017:2392|polycistronic|CTG	Npas4-polycistronic8	10.72672074	1.32184E-05
ENSMUST00000174372.3:chr4:+|2241:662:1358|polycistronic|CTG	Slc2a1-polycistronic8	0.827289372	1.34415E-05
ENSMUST00000174372.3:chr4:+|2241:587:1358|polycistronic|GTG	Slc2a1-polycistronic9	0.820243698	1.56344E-05
ENSMUST00000237881.2:chr19:-|2453:2019:2388|polycistronic|GTG	Npas4-polycistronic9	10.6311926	1.69968E-05
ENSMUST00000174372.3:chr4:+|2241:728:1358|polycistronic|CTG	Slc2a1-polycistronic10	0.841584746	1.70105E-05
ENSMUST00000237881.2:chr19:-|2453:2028:2388|polycistronic|CTG	Npas4-polycistronic10	10.61095129	1.79289E-05
ENSMUST00000174372.3:chr4:+|2241:656:1358|polycistronic|TTG	Slc2a1-polycistronic11	0.819668365	1.82815E-05
ENSMUST00000174372.3:chr4:+|2241:746:1358|polycistronic|GTG	Slc2a1-polycistronic12	0.838340976	1.83723E-05
ENSMUST00000174372.3:chr4:+|2241:608:1358|polycistronic|ATG	Slc2a1-polycistronic13	0.819793534	2.05601E-05	representative
ENSMUST00000208505.2:chr7:-|3523:1321:1441|polycistronic|ACG	Fosb-polycistronic6	10.71195583	2.3188E-05
ENSMUST00000183542.8:chr2:-|3123:1695:1767|polycistronic|TTG	Nr4a2-polycistronic11	9.774515906	2.39782E-05
ENSMUST00000174372.3:chr4:+|2241:851:1358|polycistronic|CTG	Slc2a1-polycistronic14	0.869371832	2.48363E-05
ENSMUST00000178686.2:chr3:+|858:275:554|polycistronic|ACG	Mcl1-polycistronic1	1.350545928	2.70296E-05
ENSMUST00000174372.3:chr4:+|2241:761:1358|polycistronic|ACG	Slc2a1-polycistronic15	0.832478624	2.80849E-05
ENSMUST00000146516.8:chr10:+|835:626:800|polycistronic|CTG	Midn-polycistronic1	2.103995249	3.31561E-05
ENSMUST00000166075.8:chr14:+|1582:620:764|polycistronic|ATG	Arf4-polycistronic10	0.967459356	3.51305E-05
ENSMUST00000174372.3:chr4:+|2241:785:1358|polycistronic|GTG	Slc2a1-polycistronic16	0.827013493	3.91639E-05
ENSMUST00000174372.3:chr4:+|2241:845:1358|polycistronic|GTG	Slc2a1-polycistronic17	0.851376798	4.22775E-05
ENSMUST00000237881.2:chr19:-|2453:2058:2388|polycistronic|CTG	Npas4-polycistronic11	10.45629926	4.34938E-05
ENSMUST00000174372.3:chr4:+|2241:842:1358|polycistronic|GTG	Slc2a1-polycistronic18	0.845607428	4.8017E-05
ENSMUST00000146516.8:chr10:+|835:584:800|polycistronic|GTG	Midn-polycistronic2	2.007111011	6.28687E-05
ENSMUST00000174372.3:chr4:+|2241:797:1358|polycistronic|GTG	Slc2a1-polycistronic19	0.815565848	7.07912E-05
ENSMUST00000178686.2:chr3:+|858:189:519|polycistronic|CTG	Mcl1-polycistronic2	1.218771428	7.13529E-05
ENSMUST00000237881.2:chr19:-|2453:2106:2388|polycistronic|GTG	Npas4-polycistronic12	10.23239593	7.48047E-05
ENSMUST00000237881.2:chr19:-|2453:2121:2388|polycistronic|ATG	Npas4-polycistronic13	10.22521799	7.61318E-05
ENSMUST00000166075.8:chr14:+|1582:504:639|polycistronic|ATG	Arf4-polycistronic11	1.136513632	7.64998E-05
ENSMUST00000237881.2:chr19:-|2453:2146:2392|polycistronic|ATG	Npas4-polycistronic14	10.21056205	7.87614E-05
ENSMUST00000174372.3:chr4:+|2241:830:1358|polycistronic|ACG	Slc2a1-polycistronic20	0.825948564	0.000106136
ENSMUST00000146516.8:chr10:+|835:593:800|polycistronic|GTG	Midn-polycistronic3	1.961869017	0.000122848
ENSMUST00000166075.8:chr14:+|1582:510:639|polycistronic|GTG	Arf4-polycistronic12	1.133204918	0.000129478
ENSMUST00000237881.2:chr19:-|2453:2067:2388|polycistronic|CTG	Npas4-polycistronic15	10.36157754	0.000138988
ENSMUST00000237881.2:chr19:-|2453:2071:2392|polycistronic|TTG	Npas4-polycistronic16	10.33343076	0.000147552
ENSMUST00000237881.2:chr19:-|2453:2077:2392|polycistronic|CTG	Npas4-polycistronic17	10.32632365	0.000149944
ENSMUST00000174372.3:chr4:+|2241:884:1358|polycistronic|CTG	Slc2a1-polycistronic21	0.836843456	0.000162969
ENSMUST00000237881.2:chr19:-|2453:2091:2388|polycistronic|CTG	Npas4-polycistronic18	10.24656513	0.000178283
ENSMUST00000237881.2:chr19:-|2453:2100:2388|polycistronic|ACG	Npas4-polycistronic19	10.24480386	0.000178975
ENSMUST00000174372.3:chr4:+|2241:899:1358|polycistronic|CTG	Slc2a1-polycistronic22	0.843586944	0.000179079
ENSMUST00000174372.3:chr4:+|2241:908:1358|polycistronic|ATG	Slc2a1-polycistronic23	0.838752734	0.000181575
ENSMUST00000116629.9:chr1:+|2056:1204:1732|polycistronic|ATG	Arid5a-polycistronic29	2.290716095	0.000194061
ENSMUST00000147778.9:chr10:-|3175:723:2439|polycistronic|GTG	Cbarp-polycistronic1	1.34163905	0.000240619
ENSMUST00000116629.9:chr1:+|2056:1195:1732|polycistronic|GTG	Arid5a-polycistronic30	2.261225785	0.00024576
ENSMUST00000146516.8:chr10:+|835:641:800|polycistronic|CTG	Midn-polycistronic4	2.053116252	0.000286772	representative
ENSMUST00000166075.8:chr14:+|1582:635:764|polycistronic|ATG	Arf4-polycistronic13	0.932702273	0.000295701
ENSMUST00000142392.8:chr11:+|2972:2050:2332|polycistronic|GTG	Per1-polycistronic7	2.40741123	0.000298613
ENSMUST00000145754.8:chr10:+|773:551:770|polycistronic|GTG	Egr2-polycistronic2	8.302505713	0.000380083
ENSMUST00000145936.2:chr10:+|902:545:764|polycistronic|GTG	Egr2-polycistronic3	8.302505713	0.000380083
ENSMUST00000146516.8:chr10:+|835:647:800|polycistronic|CTG	Midn-polycistronic5	2.10619116	0.000430685
ENSMUST00000142392.8:chr11:+|2972:2074:2332|polycistronic|ATG	Per1-polycistronic8	2.430383644	0.000477488
ENSMUST00000142392.8:chr11:+|2972:2077:2332|polycistronic|ATG	Per1-polycistronic9	2.430383644	0.000477488
ENSMUST00000142392.8:chr11:+|2972:2086:2332|polycistronic|CTG	Per1-polycistronic10	2.418948545	0.000563897
ENSMUST00000145754.8:chr10:+|773:578:770|polycistronic|CTG	Egr2-polycistronic4	8.213203621	0.000618284
ENSMUST00000145936.2:chr10:+|902:572:764|polycistronic|CTG	Egr2-polycistronic5	8.213203621	0.000618284
ENSMUST00000237881.2:chr19:-|2453:1803:2388|polycistronic|CTG	Npas4-polycistronic20	9.105797247	0.000621327
ENSMUST00000237881.2:chr19:-|2453:1791:2388|polycistronic|GTG	Npas4-polycistronic21	9.214025307	0.000651236
ENSMUST00000146516.8:chr10:+|835:650:800|polycistronic|CTG	Midn-polycistronic6	2.116939406	0.000652228
ENSMUST00000237881.2:chr19:-|2453:1776:2388|polycistronic|GTG	Npas4-polycistronic22	9.303146836	0.000666683
ENSMUST00000237881.2:chr19:-|2453:1788:2388|polycistronic|CTG	Npas4-polycistronic23	9.301062739	0.000675073
ENSMUST00000166075.8:chr14:+|1582:534:639|polycistronic|CTG	Arf4-polycistronic14	1.039336092	0.000679842
ENSMUST00000132118.2:chr1:-|604:335:506|polycistronic|GTG	Dbi-polycistronic1	-0.62178918	0.000802604
ENSMUST00000178686.2:chr3:+|858:320:554|polycistronic|ACG	Mcl1-polycistronic3	1.390643961	0.000880756
ENSMUST00000237881.2:chr19:-|2453:1902:2388|polycistronic|TTG	Npas4-polycistronic24	9.040844303	0.000900141
ENSMUST00000229828.2:chr15:+|659:45:315|polycistronic|ACG	Atf4-polycistronic1	1.063745949	0.000910471
ENSMUST00000237881.2:chr19:-|2453:1914:2388|polycistronic|GTG	Npas4-polycistronic25	9.008443173	0.001024161
ENSMUST00000145754.8:chr10:+|773:452:770|polycistronic|GTG	Egr2-polycistronic6	8.783258371	0.001070571
ENSMUST00000145936.2:chr10:+|902:446:764|polycistronic|GTG	Egr2-polycistronic7	8.783258371	0.001070571
ENSMUST00000237881.2:chr19:-|2453:873:2388|polycistronic|ATG	Npas4-polycistronic26	10.75634595	0.00125903
ENSMUST00000174372.3:chr4:+|2241:923:1358|polycistronic|GTG	Slc2a1-polycistronic24	0.825753143	0.001283724
ENSMUST00000237881.2:chr19:-|2453:825:2388|polycistronic|GTG	Npas4-polycistronic27	10.77900213	0.001343206
ENSMUST00000237881.2:chr19:-|2453:828:2388|polycistronic|GTG	Npas4-polycistronic28	10.77910452	0.001347925
ENSMUST00000237881.2:chr19:-|2453:822:2388|polycistronic|ATG	Npas4-polycistronic29	10.78373968	0.001350713	representative
ENSMUST00000166075.8:chr14:+|1582:653:764|polycistronic|CTG	Arf4-polycistronic15	0.915904273	0.00151851
ENSMUST00000237881.2:chr19:-|2453:933:2388|polycistronic|ACG	Npas4-polycistronic30	10.62610384	0.001596976
ENSMUST00000237881.2:chr19:-|2453:1743:2388|polycistronic|CTG	Npas4-polycistronic31	9.489214453	0.001607759
ENSMUST00000146516.8:chr10:+|835:668:800|polycistronic|ACG	Midn-polycistronic7	2.152588212	0.001789858
ENSMUST00000132118.2:chr1:-|604:344:506|polycistronic|GTG	Dbi-polycistronic2	-0.679390402	0.001806244
ENSMUST00000237881.2:chr19:-|2453:1008:2388|polycistronic|GTG	Npas4-polycistronic32	10.50867306	0.00201187
ENSMUST00000237881.2:chr19:-|2453:1077:2388|polycistronic|CTG	Npas4-polycistronic33	10.41147193	0.002166544
ENSMUST00000128682.9:chr2:+|1035:373:745|polycistronic|GTG	Arl5b-polycistronic1	2.280553602	0.002226882
ENSMUST00000129509.3:chr2:+|778:106:478|polycistronic|GTG	Arl5b-polycistronic2	2.280553602	0.002226882
ENSMUST00000174372.3:chr4:+|2241:1047:1425|polycistronic|TTG	Slc2a1-polycistronic25	1.014259694	0.002332246
ENSMUST00000237881.2:chr19:-|2453:1125:2388|polycistronic|GTG	Npas4-polycistronic34	10.34590645	0.002373214
ENSMUST00000132118.2:chr1:-|604:354:435|polycistronic|CTG	Dbi-polycistronic3	-0.685888252	0.002456573
ENSMUST00000237881.2:chr19:-|2453:1167:2388|polycistronic|CTG	Npas4-polycistronic35	10.34426842	0.002597815
ENSMUST00000237881.2:chr19:-|2453:1182:2388|polycistronic|CTG	Npas4-polycistronic36	10.33780344	0.002660438
ENSMUST00000174372.3:chr4:+|2241:941:1358|polycistronic|CTG	Slc2a1-polycistronic26	0.816237679	0.002715476
ENSMUST00000174372.3:chr4:+|2241:1058:1358|polycistronic|CTG	Slc2a1-polycistronic27	1.01198924	0.002767325
ENSMUST00000174372.3:chr4:+|2241:1004:1358|polycistronic|GTG	Slc2a1-polycistronic28	0.894768228	0.002806465
ENSMUST00000237881.2:chr19:-|2453:1569:2388|polycistronic|CTG	Npas4-polycistronic37	9.769778201	0.002808723
ENSMUST00000237881.2:chr19:-|2453:1236:2388|polycistronic|TTG	Npas4-polycistronic38	10.27887181	0.002845495
ENSMUST00000237881.2:chr19:-|2453:1224:2388|polycistronic|CTG	Npas4-polycistronic39	10.30643287	0.002854051
ENSMUST00000237881.2:chr19:-|2453:1239:2388|polycistronic|GTG	Npas4-polycistronic40	10.27773306	0.002862784
ENSMUST00000174372.3:chr4:+|2241:950:1358|polycistronic|CTG	Slc2a1-polycistronic29	0.825977189	0.00301024
ENSMUST00000183693.8:chr2:+|3102:751:1465|polycistronic|ATG	Oprl1-polycistronic1	-2.823537433	0.00302557
ENSMUST00000184127.2:chr2:+|1257:509:1223|polycistronic|ATG	Oprl1-polycistronic2	-2.823537433	0.00302557
ENSMUST00000184795.2:chr2:+|2938:590:1304|polycistronic|ATG	Oprl1-polycistronic3	-2.823537433	0.00302557
ENSMUST00000237881.2:chr19:-|2453:1368:2388|polycistronic|GTG	Npas4-polycistronic41	10.11085129	0.003059595
ENSMUST00000128682.9:chr2:+|1035:394:745|polycistronic|ATG	Arl5b-polycistronic3	2.268320548	0.003080873	representative
ENSMUST00000129509.3:chr2:+|778:127:478|polycistronic|ATG	Arl5b-polycistronic4	2.268320548	0.003080873	representative
ENSMUST00000237881.2:chr19:-|2453:1386:2388|polycistronic|TTG	Npas4-polycistronic42	10.10087404	0.003146068
ENSMUST00000174372.3:chr4:+|2241:929:1358|polycistronic|ATG	Slc2a1-polycistronic30	0.804812204	0.003328571
ENSMUST00000147778.9:chr10:-|3175:792:2439|polycistronic|CTG	Cbarp-polycistronic2	1.215614614	0.003426912
ENSMUST00000237881.2:chr19:-|2453:1320:2388|polycistronic|TTG	Npas4-polycistronic43	10.16095184	0.003552911
ENSMUST00000183693.8:chr2:+|3102:772:1465|polycistronic|TTG	Oprl1-polycistronic4	-2.802241071	0.003654891
ENSMUST00000184127.2:chr2:+|1257:530:1223|polycistronic|TTG	Oprl1-polycistronic5	-2.802241071	0.003654891
ENSMUST00000184795.2:chr2:+|2938:611:1304|polycistronic|TTG	Oprl1-polycistronic6	-2.802241071	0.003654891
ENSMUST00000237881.2:chr19:-|2453:1443:2388|polycistronic|TTG	Npas4-polycistronic44	10.03250747	0.003690943
ENSMUST00000237881.2:chr19:-|2453:1479:2388|polycistronic|TTG	Npas4-polycistronic45	10.02113623	0.003733451
ENSMUST00000174372.3:chr4:+|2241:947:1358|polycistronic|TTG	Slc2a1-polycistronic31	0.811734759	0.003846353
ENSMUST00000237881.2:chr19:-|2453:1353:2388|polycistronic|CTG	Npas4-polycistronic46	10.11695904	0.00399487
ENSMUST00000183693.8:chr2:+|3102:781:1465|polycistronic|ATG	Oprl1-polycistronic7	-2.7897648	0.004071377
ENSMUST00000184127.2:chr2:+|1257:539:1223|polycistronic|ATG	Oprl1-polycistronic8	-2.7897648	0.004071377
ENSMUST00000184795.2:chr2:+|2938:620:1304|polycistronic|ATG	Oprl1-polycistronic9	-2.7897648	0.004071377
ENSMUST00000237881.2:chr19:-|2453:1635:2388|polycistronic|CTG	Npas4-polycistronic47	9.744719059	0.004163251
ENSMUST00000174372.3:chr4:+|2241:1026:1425|polycistronic|CTG	Slc2a1-polycistronic32	0.91584228	0.004163345
ENSMUST00000237881.2:chr19:-|2453:1602:2388|polycistronic|CTG	Npas4-polycistronic48	9.796094986	0.00436494
ENSMUST00000147778.9:chr10:-|3175:744:2439|polycistronic|CTG	Cbarp-polycistronic3	1.214624989	0.004446809
ENSMUST00000146516.8:chr10:+|835:443:548|polycistronic|TTG	Midn-polycistronic8	2.527151718	0.004547981
ENSMUST00000174372.3:chr4:+|2241:986:1358|polycistronic|GTG	Slc2a1-polycistronic33	0.838460764	0.004594721
ENSMUST00000237881.2:chr19:-|2453:1545:2388|polycistronic|CTG	Npas4-polycistronic49	9.885122392	0.00463666
ENSMUST00000127387.8:chr14:+|811:189:270|polycistronic|CTG	Clu-polycistronic1	-0.51351317	0.004655566
ENSMUST00000128539.8:chr14:+|756:222:303|polycistronic|CTG	Clu-polycistronic2	-0.51351317	0.004655566
ENSMUST00000138191.8:chr14:+|844:245:326|polycistronic|CTG	Clu-polycistronic3	-0.51351317	0.004655566
ENSMUST00000144619.2:chr14:+|632:346:427|polycistronic|CTG	Clu-polycistronic4	-0.51351317	0.004655566
ENSMUST00000153460.8:chr14:+|1004:286:367|polycistronic|CTG	Clu-polycistronic5	-0.51351317	0.004655566
ENSMUST00000119672.8:chr13:+|2051:488:2009|polycistronic|ATG	Pde4d-polycistronic1	1.272539005	0.004664589	representative
ENSMUST00000114840.2:chr9:+|1735:608:749|polycistronic|CTG	Thy1-polycistronic1	1.936700688	0.004755922	representative
ENSMUST00000111357.2:chr1:-|2575:481:571|polycistronic|CTG	Rgs4-polycistronic4	3.268087418	0.004825672
ENSMUST00000127387.8:chr14:+|811:195:270|polycistronic|ATG	Clu-polycistronic6	-0.520607694	0.005501768
ENSMUST00000128539.8:chr14:+|756:228:303|polycistronic|ATG	Clu-polycistronic7	-0.520607694	0.005501768
ENSMUST00000138191.8:chr14:+|844:251:326|polycistronic|ATG	Clu-polycistronic8	-0.520607694	0.005501768
ENSMUST00000144619.2:chr14:+|632:352:427|polycistronic|ATG	Clu-polycistronic9	-0.520607694	0.005501768
ENSMUST00000153460.8:chr14:+|1004:292:367|polycistronic|ATG	Clu-polycistronic10	-0.520607694	0.005501768
ENSMUST00000174372.3:chr4:+|2241:1049:1358|polycistronic|GTG	Slc2a1-polycistronic34	0.965274619	0.005502517
ENSMUST00000237881.2:chr19:-|2453:1698:2388|polycistronic|TTG	Npas4-polycistronic50	9.626606993	0.005607539
ENSMUST00000183542.8:chr2:-|3123:1512:1608|polycistronic|CTG	Nr4a2-polycistronic12	7.374380591	0.006204664
ENSMUST00000174372.3:chr4:+|2241:959:1358|polycistronic|CTG	Slc2a1-polycistronic35	0.802327995	0.006775023
ENSMUST00000174372.3:chr4:+|2241:977:1358|polycistronic|CTG	Slc2a1-polycistronic36	0.811864332	0.008280121
ENSMUST00000183693.8:chr2:+|3102:724:1465|polycistronic|ACG	Oprl1-polycistronic10	-2.583569651	0.008803126
ENSMUST00000184127.2:chr2:+|1257:482:1223|polycistronic|ACG	Oprl1-polycistronic11	-2.583569651	0.008803126
ENSMUST00000184795.2:chr2:+|2938:563:1304|polycistronic|ACG	Oprl1-polycistronic12	-2.583569651	0.008803126
ENSMUST00000132118.2:chr1:-|604:381:435|polycistronic|ATG	Dbi-polycistronic4	-0.639148199	0.00950341	representative
ENSMUST00000174372.3:chr4:+|2241:968:1358|polycistronic|ATG	Slc2a1-polycistronic37	0.80368569	0.010537194
ENSMUST00000183693.8:chr2:+|3102:880:1465|polycistronic|CTG	Oprl1-polycistronic13	-2.825524241	0.010670314
ENSMUST00000184127.2:chr2:+|1257:638:1223|polycistronic|CTG	Oprl1-polycistronic14	-2.825524241	0.010670314
ENSMUST00000184795.2:chr2:+|2938:719:1304|polycistronic|CTG	Oprl1-polycistronic15	-2.825524241	0.010670314
ENSMUST00000239499.2:chr11:-|1771:378:1491|polycistronic|CTG	Dnajc7-polycistronic1	-0.606306219	0.011168751
ENSMUST00000183693.8:chr2:+|3102:865:1465|polycistronic|GTG	Oprl1-polycistronic16	-2.803440723	0.011237272
ENSMUST00000184127.2:chr2:+|1257:623:1223|polycistronic|GTG	Oprl1-polycistronic17	-2.803440723	0.011237272
ENSMUST00000184795.2:chr2:+|2938:704:1304|polycistronic|GTG	Oprl1-polycistronic18	-2.803440723	0.011237272
ENSMUST00000133426.8:chr11:-|3593:3205:3292|polycistronic|ATG	Ddx5-polycistronic1	0.68356663	0.011686329
ENSMUST00000147778.9:chr10:-|3175:1005:2439|polycistronic|CTG	Cbarp-polycistronic4	1.284621619	0.012863683
ENSMUST00000119672.8:chr13:+|2051:611:2009|polycistronic|GTG	Pde4d-polycistronic2	1.204704935	0.013334869
ENSMUST00000119672.8:chr13:+|2051:689:2009|polycistronic|TTG	Pde4d-polycistronic3	1.22018702	0.014012029
ENSMUST00000119672.8:chr13:+|2051:692:2009|polycistronic|ATG	Pde4d-polycistronic4	1.22018702	0.014012029
ENSMUST00000183693.8:chr2:+|3102:628:1465|polycistronic|CTG	Oprl1-polycistronic19	-1.491055082	0.014012029
ENSMUST00000184127.2:chr2:+|1257:386:1223|polycistronic|CTG	Oprl1-polycistronic20	-1.491055082	0.014012029
ENSMUST00000184795.2:chr2:+|2938:467:1304|polycistronic|CTG	Oprl1-polycistronic21	-1.491055082	0.014012029
ENSMUST00000142392.8:chr11:+|2972:2095:2332|polycistronic|CTG	Per1-polycistronic11	2.187876256	0.014212402
ENSMUST00000119672.8:chr13:+|2051:512:2009|polycistronic|ATG	Pde4d-polycistronic5	1.198346254	0.014685825
ENSMUST00000119672.8:chr13:+|2051:515:2009|polycistronic|CTG	Pde4d-polycistronic6	1.198346254	0.014685825
ENSMUST00000141954.2:chr7:+|586:119:224|polycistronic|ATG	Cd81-polycistronic1	-0.506315112	0.015060098
ENSMUST00000207448.2:chr7:+|425:118:223|polycistronic|ATG	Cd81-polycistronic2	-0.506315112	0.015060098
ENSMUST00000135970.2:chr8:+|432:183:390|polycistronic|CTG	Cx3cl1-polycistronic1	0.639843301	0.01542131
ENSMUST00000135970.2:chr8:+|432:204:390|polycistronic|ATG	Cx3cl1-polycistronic2	0.639843301	0.01542131
ENSMUST00000135970.2:chr8:+|432:231:390|polycistronic|GTG	Cx3cl1-polycistronic3	0.639843301	0.01542131
ENSMUST00000166075.8:chr14:+|1582:561:639|polycistronic|ATG	Arf4-polycistronic16	0.965583007	0.016056257
ENSMUST00000033915.9:chr8:+|3215:1284:1395|polycistronic|CTG	Gpm6a-polycistronic1	1.444505691	0.016208432
ENSMUST00000119672.8:chr13:+|2051:662:2009|polycistronic|ATG	Pde4d-polycistronic7	1.19502248	0.016495553
ENSMUST00000135949.2:chrX:+|1764:868:964|polycistronic|TTG	Pgk1-polycistronic1	-1.402336525	0.016842936
ENSMUST00000135949.2:chrX:+|1764:877:964|polycistronic|TTG	Pgk1-polycistronic2	-1.402336525	0.016842936
ENSMUST00000119672.8:chr13:+|2051:566:2009|polycistronic|GTG	Pde4d-polycistronic8	1.178029781	0.017004629
ENSMUST00000239499.2:chr11:-|1771:432:1491|polycistronic|ATG	Dnajc7-polycistronic2	-0.592016014	0.017171047
ENSMUST00000239499.2:chr11:-|1771:456:1491|polycistronic|GTG	Dnajc7-polycistronic3	-0.596890623	0.017657916
ENSMUST00000174372.3:chr4:+|2241:1080:1425|polycistronic|CTG	Slc2a1-polycistronic38	0.940490977	0.017787725
ENSMUST00000135949.2:chrX:+|1764:1003:1210|polycistronic|TTG	Pgk1-polycistronic3	-0.557026657	0.018923908
ENSMUST00000135949.2:chrX:+|1764:1006:1210|polycistronic|ATG	Pgk1-polycistronic4	-0.557026657	0.018923908
ENSMUST00000135949.2:chrX:+|1764:1012:1210|polycistronic|ATG	Pgk1-polycistronic5	-0.557026657	0.018923908
ENSMUST00000135949.2:chrX:+|1764:1021:1210|polycistronic|CTG	Pgk1-polycistronic6	-0.557026657	0.018923908
ENSMUST00000135949.2:chrX:+|1764:1033:1210|polycistronic|CTG	Pgk1-polycistronic7	-0.557026657	0.018923908
ENSMUST00000135949.2:chrX:+|1764:1042:1210|polycistronic|CTG	Pgk1-polycistronic8	-0.557026657	0.018923908
ENSMUST00000135949.2:chrX:+|1764:976:1210|polycistronic|CTG	Pgk1-polycistronic9	-0.557026657	0.018923908
ENSMUST00000135949.2:chrX:+|1764:979:1210|polycistronic|TTG	Pgk1-polycistronic10	-0.557026657	0.018923908
ENSMUST00000135949.2:chrX:+|1764:985:1210|polycistronic|TTG	Pgk1-polycistronic11	-0.557026657	0.018923908
ENSMUST00000135949.2:chrX:+|1764:991:1210|polycistronic|CTG	Pgk1-polycistronic12	-0.557026657	0.018923908
ENSMUST00000135949.2:chrX:+|1764:994:1210|polycistronic|CTG	Pgk1-polycistronic13	-0.557026657	0.018923908
ENSMUST00000119672.8:chr13:+|2051:530:2009|polycistronic|ACG	Pde4d-polycistronic9	1.176843733	0.019818192
ENSMUST00000183693.8:chr2:+|3102:646:1465|polycistronic|CTG	Oprl1-polycistronic22	-2.423261107	0.01989643
ENSMUST00000183693.8:chr2:+|3102:652:1465|polycistronic|TTG	Oprl1-polycistronic23	-2.423261107	0.01989643
ENSMUST00000183693.8:chr2:+|3102:655:1465|polycistronic|CTG	Oprl1-polycistronic24	-2.423261107	0.01989643
ENSMUST00000183693.8:chr2:+|3102:661:1465|polycistronic|CTG	Oprl1-polycistronic25	-2.423261107	0.01989643
ENSMUST00000184127.2:chr2:+|1257:404:1223|polycistronic|CTG	Oprl1-polycistronic26	-2.423261107	0.01989643
ENSMUST00000184127.2:chr2:+|1257:410:1223|polycistronic|TTG	Oprl1-polycistronic27	-2.423261107	0.01989643
ENSMUST00000184127.2:chr2:+|1257:413:1223|polycistronic|CTG	Oprl1-polycistronic28	-2.423261107	0.01989643
ENSMUST00000184127.2:chr2:+|1257:419:1223|polycistronic|CTG	Oprl1-polycistronic29	-2.423261107	0.01989643
ENSMUST00000184795.2:chr2:+|2938:485:1304|polycistronic|CTG	Oprl1-polycistronic30	-2.423261107	0.01989643
ENSMUST00000184795.2:chr2:+|2938:491:1304|polycistronic|TTG	Oprl1-polycistronic31	-2.423261107	0.01989643
ENSMUST00000184795.2:chr2:+|2938:494:1304|polycistronic|CTG	Oprl1-polycistronic32	-2.423261107	0.01989643
ENSMUST00000184795.2:chr2:+|2938:500:1304|polycistronic|CTG	Oprl1-polycistronic33	-2.423261107	0.01989643
ENSMUST00000132118.2:chr1:-|604:312:435|polycistronic|TTG	Dbi-polycistronic5	-0.380479855	0.019992316
ENSMUST00000135949.2:chrX:+|1764:1051:1210|polycistronic|CTG	Pgk1-polycistronic14	-0.556034499	0.020077819
ENSMUST00000135949.2:chrX:+|1764:1054:1210|polycistronic|CTG	Pgk1-polycistronic15	-0.556034499	0.020077819
ENSMUST00000135949.2:chrX:+|1764:1075:1210|polycistronic|GTG	Pgk1-polycistronic16	-0.556034499	0.020077819
ENSMUST00000135949.2:chrX:+|1764:1081:1210|polycistronic|CTG	Pgk1-polycistronic17	-0.556034499	0.020077819
ENSMUST00000135949.2:chrX:+|1764:1099:1210|polycistronic|ATG	Pgk1-polycistronic18	-0.556034499	0.020077819
ENSMUST00000128682.9:chr2:+|1035:421:745|polycistronic|CTG	Arl5b-polycistronic5	2.180457046	0.020240258
ENSMUST00000129509.3:chr2:+|778:154:478|polycistronic|CTG	Arl5b-polycistronic6	2.180457046	0.020240258
ENSMUST00000154232.9:chr17:-|4520:1936:3976|polycistronic|ATG	Brd2-polycistronic1	0.631027438	0.021188263	representative
ENSMUST00000183693.8:chr2:+|3102:688:1465|polycistronic|CTG	Oprl1-polycistronic34	-2.41385638	0.021396816
ENSMUST00000184127.2:chr2:+|1257:446:1223|polycistronic|CTG	Oprl1-polycistronic35	-2.41385638	0.021396816
ENSMUST00000184795.2:chr2:+|2938:527:1304|polycistronic|CTG	Oprl1-polycistronic36	-2.41385638	0.021396816
ENSMUST00000119672.8:chr13:+|2051:851:2009|polycistronic|ATG	Pde4d-polycistronic10	1.343157432	0.021445254
ENSMUST00000147778.9:chr10:-|3175:1029:2439|polycistronic|GTG	Cbarp-polycistronic5	1.273918474	0.021544226
ENSMUST00000208090.2:chr4:+|434:16:223|polycistronic|ACG	Slc2a1-polycistronic39	1.189158052	0.021611399
ENSMUST00000174372.3:chr4:+|2241:1083:1425|polycistronic|CTG	Slc2a1-polycistronic40	0.94606192	0.02186638
ENSMUST00000183693.8:chr2:+|3102:715:1465|polycistronic|CTG	Oprl1-polycistronic37	-2.411052905	0.021899848
ENSMUST00000184127.2:chr2:+|1257:473:1223|polycistronic|CTG	Oprl1-polycistronic38	-2.411052905	0.021899848
ENSMUST00000184795.2:chr2:+|2938:554:1304|polycistronic|CTG	Oprl1-polycistronic39	-2.411052905	0.021899848
ENSMUST00000135949.2:chrX:+|1764:886:964|polycistronic|TTG	Pgk1-polycistronic19	-2.362784212	0.022075322	representative
ENSMUST00000133426.8:chr11:-|3593:3193:3292|polycistronic|ATG	Ddx5-polycistronic2	0.617502807	0.022569106
ENSMUST00000154232.9:chr17:-|4520:1999:3976|polycistronic|ATG	Brd2-polycistronic2	0.649164573	0.023238206
ENSMUST00000154232.9:chr17:-|4520:2068:3976|polycistronic|ATG	Brd2-polycistronic3	0.661339612	0.023423158
ENSMUST00000174372.3:chr4:+|2241:1098:1425|polycistronic|CTG	Slc2a1-polycistronic41	0.950023561	0.02367356
ENSMUST00000174372.3:chr4:+|2241:1089:1425|polycistronic|TTG	Slc2a1-polycistronic42	0.943326083	0.024647891
ENSMUST00000174372.3:chr4:+|2241:1092:1425|polycistronic|CTG	Slc2a1-polycistronic43	0.943326083	0.024647891
ENSMUST00000119672.8:chr13:+|2051:878:2009|polycistronic|TTG	Pde4d-polycistronic11	1.331029823	0.024697683
ENSMUST00000119672.8:chr13:+|2051:917:2009|polycistronic|ACG	Pde4d-polycistronic12	1.328821165	0.024936514
ENSMUST00000119672.8:chr13:+|2051:926:2009|polycistronic|ATG	Pde4d-polycistronic13	1.328821165	0.024936514
ENSMUST00000119672.8:chr13:+|2051:932:2009|polycistronic|CTG	Pde4d-polycistronic14	1.328821165	0.024936514
ENSMUST00000119672.8:chr13:+|2051:887:2009|polycistronic|ACG	Pde4d-polycistronic15	1.33001547	0.025007799
ENSMUST00000119672.8:chr13:+|2051:545:2009|polycistronic|ATG	Pde4d-polycistronic16	1.144987326	0.025228895
ENSMUST00000154232.9:chr17:-|4520:2017:3976|polycistronic|ATG	Brd2-polycistronic4	0.64837778	0.025445634
ENSMUST00000154232.9:chr17:-|4520:1942:3976|polycistronic|ATG	Brd2-polycistronic5	0.626773193	0.026216562
ENSMUST00000119672.8:chr13:+|2051:782:2009|polycistronic|GTG	Pde4d-polycistronic17	1.233513226	0.026377241
ENSMUST00000183693.8:chr2:+|3102:889:1465|polycistronic|GTG	Oprl1-polycistronic40	-2.721293536	0.026471627
ENSMUST00000184127.2:chr2:+|1257:647:1223|polycistronic|GTG	Oprl1-polycistronic41	-2.721293536	0.026471627
ENSMUST00000184795.2:chr2:+|2938:728:1304|polycistronic|GTG	Oprl1-polycistronic42	-2.721293536	0.026471627
ENSMUST00000119672.8:chr13:+|2051:743:2009|polycistronic|ACG	Pde4d-polycistronic18	1.224265889	0.027434114
ENSMUST00000119672.8:chr13:+|2051:911:2009|polycistronic|TTG	Pde4d-polycistronic19	1.320666492	0.027434114
ENSMUST00000132186.8:chr2:+|1563:700:1264|polycistronic|ATG	Ssb-polycistronic1	-0.843706982	0.027494012	representative
ENSMUST00000119672.8:chr13:+|2051:956:2009|polycistronic|GTG	Pde4d-polycistronic20	1.318258655	0.027773259
ENSMUST00000119672.8:chr13:+|2051:761:2009|polycistronic|CTG	Pde4d-polycistronic21	1.22141418	0.028288095
ENSMUST00000182874.3:chr17:+|484:138:429|polycistronic|GTG	Ccnd3-polycistronic1	1.273987045	0.028334934
ENSMUST00000119672.8:chr13:+|2051:839:2009|polycistronic|CTG	Pde4d-polycistronic22	1.319454875	0.02848476
ENSMUST00000033915.9:chr8:+|3215:1276:1348|polycistronic|ACG	Gpm6a-polycistronic2	1.35867967	0.029423447
ENSMUST00000154232.9:chr17:-|4520:2080:3976|polycistronic|CTG	Brd2-polycistronic6	0.646164552	0.029762844
ENSMUST00000154232.9:chr17:-|4520:2218:3976|polycistronic|GTG	Brd2-polycistronic7	0.628533586	0.029940629
ENSMUST00000154232.9:chr17:-|4520:2236:3976|polycistronic|GTG	Brd2-polycistronic8	0.632217863	0.030380064
ENSMUST00000154232.9:chr17:-|4520:2251:3976|polycistronic|CTG	Brd2-polycistronic9	0.630761339	0.033274044
ENSMUST00000147778.9:chr10:-|3175:942:2439|polycistronic|TTG	Cbarp-polycistronic6	1.127724865	0.033876192
ENSMUST00000132186.8:chr2:+|1563:616:1264|polycistronic|GTG	Ssb-polycistronic2	-0.81238894	0.034957592
ENSMUST00000174372.3:chr4:+|2241:1094:1358|polycistronic|GTG	Slc2a1-polycistronic44	0.903986795	0.039273941
ENSMUST00000134105.8:chr4:+|698:309:498|polycistronic|CTG	Slc2a1-polycistronic45	0.959142634	0.039599199
ENSMUST00000144329.8:chr4:+|633:272:461|polycistronic|CTG	Slc2a1-polycistronic46	0.959142634	0.039599199
ENSMUST00000135949.2:chrX:+|1764:1108:1210|polycistronic|CTG	Pgk1-polycistronic20	-0.527991126	0.039936581
ENSMUST00000154232.9:chr17:-|4520:2113:3976|polycistronic|ATG	Brd2-polycistronic10	0.628341551	0.040069497
ENSMUST00000130761.8:chr2:+|702:111:258|polycistronic|ATG	Gnas-polycistronic1	-0.547264032	0.041238745	representative
ENSMUST00000180362.8:chr2:+|1645:1054:1201|polycistronic|ATG	Gnas-polycistronic2	-0.547264032	0.041238745	representative
ENSMUST00000130761.8:chr2:+|702:150:258|polycistronic|GTG	Gnas-polycistronic3	-0.66406771	0.042506597
ENSMUST00000180362.8:chr2:+|1645:1093:1201|polycistronic|GTG	Gnas-polycistronic4	-0.66406771	0.042506597
ENSMUST00000154232.9:chr17:-|4520:2140:3976|polycistronic|GTG	Brd2-polycistronic11	0.625904798	0.043002513
ENSMUST00000154232.9:chr17:-|4520:2335:3976|polycistronic|CTG	Brd2-polycistronic12	0.628117442	0.043212465
ENSMUST00000132186.8:chr2:+|1563:712:1264|polycistronic|CTG	Ssb-polycistronic3	-0.83316159	0.043384605
ENSMUST00000154232.9:chr17:-|4520:2137:3976|polycistronic|GTG	Brd2-polycistronic13	0.625151934	0.043664679
ENSMUST00000139476.8:chr1:+|681:327:426|polycistronic|CTG	Glul-polycistronic1	-0.526654226	0.043721235
ENSMUST00000140685.4:chr1:+|1696:816:915|polycistronic|CTG	Glul-polycistronic2	-0.526654226	0.043721235
ENSMUST00000119672.8:chr13:+|2051:821:2009|polycistronic|CTG	Pde4d-polycistronic23	1.239559117	0.043890876
ENSMUST00000027606.4:chr1:-|763:378:432|polycistronic|TTG	Rgs2-polycistronic15	4.509370434	0.04552568
ENSMUST00000139476.8:chr1:+|681:330:426|polycistronic|TTG	Glul-polycistronic3	-0.54033757	0.04552568
ENSMUST00000140685.4:chr1:+|1696:819:915|polycistronic|TTG	Glul-polycistronic4	-0.54033757	0.04552568
ENSMUST00000239499.2:chr11:-|1771:498:1491|polycistronic|ATG	Dnajc7-polycistronic4	-0.553715112	0.045964696
ENSMUST00000123766.8:chr13:+|3532:437:1649|polycistronic|TTG	Lpcat1-polycistronic1	-1.114514199	0.046882698
ENSMUST00000176671.2:chr9:+|659:129:360|polycistronic|CTG	Usp2-polycistronic1	2.000515115	0.047047086
ENSMUST00000027606.4:chr1:-|763:600:669|polycistronic|TTG	Rgs2-polycistronic16	7.555776179	0.047177678
ENSMUST00000130606.8:chr6:+|1046:594:894|polycistronic|GTG	Capza2-polycistronic1	-0.641568392	0.048220943
ENSMUST00000236649.2:chr18:+|2822:843:1593|polycistronic|TTG	Rnf14-polycistronic1	-0.492031345	0.049320324
ENSMUST00000176671.2:chr9:+|659:117:360|polycistronic|CTG	Usp2-polycistronic2	1.945473984	0.049670693
ENSMUST00000123766.8:chr13:+|3532:497:1649|polycistronic|GTG	Lpcat1-polycistronic2	-1.168001275	0.050173161
ENSMUST00000123766.8:chr13:+|3532:500:1649|polycistronic|ATG	Lpcat1-polycistronic3	-1.168001275	0.050173161
ENSMUST00000236480.2:chr18:+|838:335:635|polycistronic|GTG	Ndfip1-polycistronic1	-0.450492385	0.051224851
ENSMUST00000027606.4:chr1:-|763:381:432|polycistronic|ATG	Rgs2-polycistronic17	4.41639948	0.051492571
ENSMUST00000236649.2:chr18:+|2822:954:1593|polycistronic|GTG	Rnf14-polycistronic2	-0.598439383	0.051621937
ENSMUST00000236649.2:chr18:+|2822:819:1593|polycistronic|CTG	Rnf14-polycistronic3	-0.480688495	0.052958176
ENSMUST00000202990.4:chr2:+|1925:1309:1630|polycistronic|ACG	Gsn-polycistronic1	0.418739149	0.054187059
ENSMUST00000173535.8:chr17:+|1722:1355:1529|polycistronic|GTG	Bag6-polycistronic1	1.283482933	0.05431925
ENSMUST00000174281.9:chr17:+|3611:1487:1661|polycistronic|GTG	Bag6-polycistronic2	1.283482933	0.05431925
ENSMUST00000213930.2:chr9:+|1017:757:877|polycistronic|ACG	Pkm-polycistronic1	-0.707944551	0.054688731
ENSMUST00000215660.2:chr9:+|743:619:739|polycistronic|ACG	Pkm-polycistronic2	-0.707944551	0.054688731
ENSMUST00000236649.2:chr18:+|2822:765:1593|polycistronic|ACG	Rnf14-polycistronic4	-0.466842676	0.055192467
ENSMUST00000166075.8:chr14:+|1582:681:768|polycistronic|ATG	Arf4-polycistronic17	0.871791288	0.055410284
ENSMUST00000182874.3:chr17:+|484:141:429|polycistronic|TTG	Ccnd3-polycistronic2	1.224037454	0.055756567
ENSMUST00000132118.2:chr1:-|604:393:435|polycistronic|GTG	Dbi-polycistronic6	-0.649087663	0.05600146
ENSMUST00000173535.8:chr17:+|1722:1379:1529|polycistronic|CTG	Bag6-polycistronic3	1.393810144	0.056432118
ENSMUST00000174281.9:chr17:+|3611:1511:1661|polycistronic|CTG	Bag6-polycistronic4	1.393810144	0.056432118
ENSMUST00000144061.2:chr14:+|1613:305:1553|polycistronic|ATG	Samd8-polycistronic1	-0.661209032	0.058115427
ENSMUST00000236649.2:chr18:+|2822:786:1593|polycistronic|CTG	Rnf14-polycistronic5	-0.472964387	0.060025141
ENSMUST00000192639.6:chr1:-|1294:308:344|polycistronic|GTG	Prdx6-polycistronic1	-0.747295376	0.060985184
ENSMUST00000236649.2:chr18:+|2822:834:1593|polycistronic|ATG	Rnf14-polycistronic6	-0.479425145	0.061979373
ENSMUST00000144061.2:chr14:+|1613:434:1553|polycistronic|TTG	Samd8-polycistronic2	-0.735083251	0.062459804
ENSMUST00000123766.8:chr13:+|3532:479:1649|polycistronic|ATG	Lpcat1-polycistronic4	-1.152142373	0.062735409
ENSMUST00000202990.4:chr2:+|1925:1286:1424|polycistronic|CTG	Gsn-polycistronic2	0.540179407	0.062944972
ENSMUST00000182129.8:chr17:+|952:27:558|polycistronic|CTG	Ccnd3-polycistronic3	1.300697067	0.063985315
ENSMUST00000202990.4:chr2:+|1925:1549:1630|polycistronic|GTG	Gsn-polycistronic3	0.838149259	0.065444768
ENSMUST00000130761.8:chr2:+|702:159:258|polycistronic|ATG	Gnas-polycistronic5	-0.683862477	0.066167656
ENSMUST00000180362.8:chr2:+|1645:1102:1201|polycistronic|ATG	Gnas-polycistronic6	-0.683862477	0.066167656
ENSMUST00000123766.8:chr13:+|3532:485:1649|polycistronic|ATG	Lpcat1-polycistronic5	-1.143135508	0.066194754
ENSMUST00000147778.9:chr10:-|3175:1131:2439|polycistronic|GTG	Cbarp-polycistronic7	1.23277226	0.066604665
ENSMUST00000132186.8:chr2:+|1563:730:1264|polycistronic|TTG	Ssb-polycistronic4	-0.801187329	0.066631755
ENSMUST00000139476.8:chr1:+|681:381:426|polycistronic|GTG	Glul-polycistronic5	-0.97957913	0.066711013
ENSMUST00000140685.4:chr1:+|1696:870:915|polycistronic|GTG	Glul-polycistronic6	-0.97957913	0.066711013
ENSMUST00000236649.2:chr18:+|2822:876:1593|polycistronic|CTG	Rnf14-polycistronic7	-0.485253446	0.0672712
ENSMUST00000147778.9:chr10:-|3175:1143:2439|polycistronic|ATG	Cbarp-polycistronic8	1.23589634	0.067907686	representative
ENSMUST00000213930.2:chr9:+|1017:775:877|polycistronic|GTG	Pkm-polycistronic3	-0.689449057	0.069041362
ENSMUST00000215660.2:chr9:+|743:637:739|polycistronic|GTG	Pkm-polycistronic4	-0.689449057	0.069041362
ENSMUST00000236649.2:chr18:+|2822:792:1593|polycistronic|TTG	Rnf14-polycistronic8	-0.471582951	0.06911915
ENSMUST00000133426.8:chr11:-|3593:3221:3257|polycistronic|ATG	Ddx5-polycistronic3	0.797546045	0.06927596
ENSMUST00000182129.8:chr17:+|952:108:558|polycistronic|GTG	Ccnd3-polycistronic4	1.29263882	0.069391785
ENSMUST00000182129.8:chr17:+|952:123:558|polycistronic|CTG	Ccnd3-polycistronic5	1.29263882	0.069391785
ENSMUST00000182129.8:chr17:+|952:129:558|polycistronic|GTG	Ccnd3-polycistronic6	1.29263882	0.069391785
ENSMUST00000182129.8:chr17:+|952:144:558|polycistronic|GTG	Ccnd3-polycistronic7	1.29263882	0.069391785
ENSMUST00000182129.8:chr17:+|952:171:558|polycistronic|ATG	Ccnd3-polycistronic8	1.29263882	0.069391785
ENSMUST00000182129.8:chr17:+|952:63:558|polycistronic|CTG	Ccnd3-polycistronic9	1.29263882	0.069391785
ENSMUST00000182129.8:chr17:+|952:84:558|polycistronic|TTG	Ccnd3-polycistronic10	1.29263882	0.069391785
ENSMUST00000187382.2:chr5:+|581:126:276|polycistronic|ACG	Vgf-polycistronic1	2.733577504	0.070649476
ENSMUST00000236649.2:chr18:+|2822:1035:1593|polycistronic|TTG	Rnf14-polycistronic9	-0.629683597	0.073107202
ENSMUST00000144061.2:chr14:+|1613:278:1553|polycistronic|CTG	Samd8-polycistronic3	-0.635198413	0.074692067
ENSMUST00000109088.8:chr2:+|3519:2417:2519|polycistronic|ATG	Gnas-polycistronic7	-0.579155921	0.07602157
ENSMUST00000109096.9:chr2:+|2465:1121:1223|polycistronic|ATG	Gnas-polycistronic8	-0.579155921	0.07602157
ENSMUST00000124935.8:chr2:+|832:430:532|polycistronic|ATG	Gnas-polycistronic9	-0.579155921	0.07602157
ENSMUST00000130940.8:chr2:+|996:376:478|polycistronic|ATG	Gnas-polycistronic10	-0.579155921	0.07602157
ENSMUST00000148640.8:chr2:+|607:167:269|polycistronic|ATG	Gnas-polycistronic11	-0.579155921	0.07602157
ENSMUST00000154658.8:chr2:+|3614:2512:2614|polycistronic|ATG	Gnas-polycistronic12	-0.579155921	0.07602157
ENSMUST00000186907.7:chr2:+|3729:2417:2519|polycistronic|ATG	Gnas-polycistronic13	-0.579155921	0.07602157
ENSMUST00000236649.2:chr18:+|2822:717:1593|polycistronic|TTG	Rnf14-polycistronic10	-0.437323793	0.076460932
ENSMUST00000144061.2:chr14:+|1613:359:1553|polycistronic|GTG	Samd8-polycistronic4	-0.701210871	0.077033399
ENSMUST00000236649.2:chr18:+|2822:981:1593|polycistronic|CTG	Rnf14-polycistronic11	-0.578753203	0.077500894
ENSMUST00000166075.8:chr14:+|1582:573:639|polycistronic|ATG	Arf4-polycistronic18	0.986329537	0.077651152
ENSMUST00000144061.2:chr14:+|1613:365:1553|polycistronic|CTG	Samd8-polycistronic5	-0.698657349	0.078121737
ENSMUST00000173535.8:chr17:+|1722:1352:1529|polycistronic|CTG	Bag6-polycistronic5	1.241815726	0.07833304
ENSMUST00000174281.9:chr17:+|3611:1484:1661|polycistronic|CTG	Bag6-polycistronic6	1.241815726	0.07833304
ENSMUST00000144061.2:chr14:+|1613:440:1553|polycistronic|ACG	Samd8-polycistronic6	-0.715240841	0.07851148
ENSMUST00000144061.2:chr14:+|1613:443:1553|polycistronic|CTG	Samd8-polycistronic7	-0.715240841	0.07851148
ENSMUST00000236649.2:chr18:+|2822:996:1593|polycistronic|TTG	Rnf14-polycistronic12	-0.574646631	0.078839568
ENSMUST00000236649.2:chr18:+|2822:741:1593|polycistronic|TTG	Rnf14-polycistronic13	-0.452667919	0.079526336
ENSMUST00000115841.10:chr16:+|1191:74:191|polycistronic|ATG	Rbfox1-polycistronic1	0.609033588	0.080620121
ENSMUST00000229741.2:chr16:+|1407:287:404|polycistronic|ATG	Rbfox1-polycistronic2	0.609033588	0.080620121
ENSMUST00000230658.2:chr16:+|1504:710:827|polycistronic|ATG	Rbfox1-polycistronic3	0.609033588	0.080620121
ENSMUST00000123766.8:chr13:+|3532:560:1649|polycistronic|GTG	Lpcat1-polycistronic6	-1.160103289	0.080860463
ENSMUST00000147566.8:chr13:+|1973:311:1400|polycistronic|GTG	Lpcat1-polycistronic7	-1.160103289	0.080860463
ENSMUST00000135949.2:chrX:+|1764:1129:1210|polycistronic|TTG	Pgk1-polycistronic21	-0.527666428	0.081403765
ENSMUST00000230192.2:chr15:+|2665:1155:1929|polycistronic|GTG	Gga1-polycistronic1	0.957363613	0.081495034
ENSMUST00000182848.8:chr17:+|926:18:444|polycistronic|CTG	Ccnd3-polycistronic11	1.271038518	0.082106042
ENSMUST00000182848.8:chr17:+|926:24:444|polycistronic|GTG	Ccnd3-polycistronic12	1.271038518	0.082106042
ENSMUST00000182848.8:chr17:+|926:3:444|polycistronic|GTG	Ccnd3-polycistronic13	1.271038518	0.082106042
ENSMUST00000182848.8:chr17:+|926:39:444|polycistronic|GTG	Ccnd3-polycistronic14	1.271038518	0.082106042
ENSMUST00000182848.8:chr17:+|926:66:444|polycistronic|ATG	Ccnd3-polycistronic15	1.271038518	0.082106042
ENSMUST00000123766.8:chr13:+|3532:539:1649|polycistronic|CTG	Lpcat1-polycistronic8	-1.125544982	0.082389622
ENSMUST00000182129.8:chr17:+|952:270:558|polycistronic|ATG	Ccnd3-polycistronic16	1.293781293	0.082589958
ENSMUST00000182129.8:chr17:+|952:273:558|polycistronic|ATG	Ccnd3-polycistronic17	1.293781293	0.082589958
ENSMUST00000182129.8:chr17:+|952:279:558|polycistronic|GTG	Ccnd3-polycistronic18	1.293781293	0.082589958
ENSMUST00000182129.8:chr17:+|952:282:558|polycistronic|GTG	Ccnd3-polycistronic19	1.293781293	0.082589958
ENSMUST00000236649.2:chr18:+|2822:1044:1593|polycistronic|ATG	Rnf14-polycistronic14	-0.616697237	0.084088565
ENSMUST00000144061.2:chr14:+|1613:680:1553|polycistronic|TTG	Samd8-polycistronic8	-0.791658572	0.084487954
ENSMUST00000027606.4:chr1:-|763:348:432|polycistronic|CTG	Rgs2-polycistronic18	4.50358158	0.084814758
ENSMUST00000130606.8:chr6:+|1046:606:894|polycistronic|TTG	Capza2-polycistronic2	-0.60781361	0.085505058
ENSMUST00000123766.8:chr13:+|3532:566:1649|polycistronic|GTG	Lpcat1-polycistronic9	-1.150861764	0.086186216
ENSMUST00000147566.8:chr13:+|1973:317:1400|polycistronic|GTG	Lpcat1-polycistronic10	-1.150861764	0.086186216
ENSMUST00000182506.8:chr17:+|853:34:349|polycistronic|ATG	Ccnd3-polycistronic20	1.287699087	0.086362669
ENSMUST00000236480.2:chr18:+|838:124:205|polycistronic|CTG	Ndfip1-polycistronic2	0.6485839	0.086749122
ENSMUST00000236649.2:chr18:+|2822:1113:1593|polycistronic|ATG	Rnf14-polycistronic15	-0.55205739	0.08699125
ENSMUST00000144061.2:chr14:+|1613:353:1553|polycistronic|GTG	Samd8-polycistronic9	-0.657539964	0.087505656
ENSMUST00000182129.8:chr17:+|952:219:558|polycistronic|CTG	Ccnd3-polycistronic21	1.282055875	0.087582935
ENSMUST00000236649.2:chr18:+|2822:684:1593|polycistronic|GTG	Rnf14-polycistronic16	-0.414347353	0.087758083
ENSMUST00000230192.2:chr15:+|2665:1227:1929|polycistronic|ATG	Gga1-polycistronic2	1.036854315	0.087976596
ENSMUST00000236649.2:chr18:+|2822:1023:1593|polycistronic|CTG	Rnf14-polycistronic17	-0.617974304	0.089933899
ENSMUST00000144061.2:chr14:+|1613:473:1553|polycistronic|CTG	Samd8-polycistronic10	-0.699463311	0.092814298
ENSMUST00000144061.2:chr14:+|1613:392:1553|polycistronic|GTG	Samd8-polycistronic11	-0.686408359	0.092893716
ENSMUST00000129997.2:chr11:+|834:398:755|polycistronic|CTG	Grn-polycistronic1	-0.918846489	0.093318167
ENSMUST00000173535.8:chr17:+|1722:1328:1529|polycistronic|ATG	Bag6-polycistronic7	1.115741647	0.093546744
ENSMUST00000174281.9:chr17:+|3611:1460:1661|polycistronic|ATG	Bag6-polycistronic8	1.115741647	0.093546744
ENSMUST00000236480.2:chr18:+|838:347:635|polycistronic|CTG	Ndfip1-polycistronic3	-0.448294998	0.093847982
ENSMUST00000236649.2:chr18:+|2822:726:1593|polycistronic|CTG	Rnf14-polycistronic18	-0.425191878	0.094389573
ENSMUST00000123766.8:chr13:+|3532:908:1649|polycistronic|CTG	Lpcat1-polycistronic11	-2.284771836	0.094564609
ENSMUST00000147566.8:chr13:+|1973:659:1400|polycistronic|CTG	Lpcat1-polycistronic12	-2.284771836	0.094564609
ENSMUST00000182848.8:chr17:+|926:165:444|polycistronic|ATG	Ccnd3-polycistronic22	1.271616514	0.09655387
ENSMUST00000182848.8:chr17:+|926:168:444|polycistronic|ATG	Ccnd3-polycistronic23	1.271616514	0.09655387
ENSMUST00000182848.8:chr17:+|926:174:444|polycistronic|GTG	Ccnd3-polycistronic24	1.271616514	0.09655387
ENSMUST00000182848.8:chr17:+|926:177:444|polycistronic|GTG	Ccnd3-polycistronic25	1.271616514	0.09655387
ENSMUST00000027606.4:chr1:-|763:297:432|polycistronic|CTG	Rgs2-polycistronic19	4.388707945	0.096884144
ENSMUST00000027606.4:chr1:-|763:300:432|polycistronic|ATG	Rgs2-polycistronic20	4.388707945	0.096884144
ENSMUST00000202990.4:chr2:+|1925:1252:1630|polycistronic|GTG	Gsn-polycistronic4	0.359322304	0.097136225
ENSMUST00000131871.8:chr16:+|1737:373:1102|polycistronic|ATG	Eif4a2-polycistronic1	-0.689687769	0.097212715
ENSMUST00000147117.8:chr16:+|1947:394:1123|polycistronic|ATG	Eif4a2-polycistronic2	-0.689687769	0.097212715
ENSMUST00000236649.2:chr18:+|2822:1092:1593|polycistronic|ATG	Rnf14-polycistronic19	-0.572915624	0.097794071
ENSMUST00000114840.2:chr9:+|1735:612:684|polycistronic|TTG	Thy1-polycistronic2	1.721936096	0.097951663
ENSMUST00000183693.8:chr2:+|3102:595:1465|polycistronic|ATG	Oprl1-polycistronic43	-1.114052631	0.098245142	representative
ENSMUST00000236649.2:chr18:+|2822:1053:1593|polycistronic|GTG	Rnf14-polycistronic20	-0.603479929	0.098442264
ENSMUST00000236649.2:chr18:+|2822:1056:1593|polycistronic|GTG	Rnf14-polycistronic21	-0.600682726	0.098478984
ENSMUST00000123766.8:chr13:+|3532:947:1649|polycistronic|CTG	Lpcat1-polycistronic13	-2.365920747	0.098717337
ENSMUST00000147566.8:chr13:+|1973:698:1400|polycistronic|CTG	Lpcat1-polycistronic14	-2.365920747	0.098717337
ENSMUST00000236649.2:chr18:+|2822:1395:1593|polycistronic|ATG	Rnf14-polycistronic22	-0.78655992	0.100434917
ENSMUST00000144061.2:chr14:+|1613:704:1553|polycistronic|ATG	Samd8-polycistronic12	-0.777314171	0.101470058
ENSMUST00000109088.8:chr2:+|3519:2411:2519|polycistronic|ATG	Gnas-polycistronic14	-0.56728547	0.101510191
ENSMUST00000109096.9:chr2:+|2465:1115:1223|polycistronic|ATG	Gnas-polycistronic15	-0.56728547	0.101510191
ENSMUST00000124935.8:chr2:+|832:424:532|polycistronic|ATG	Gnas-polycistronic16	-0.56728547	0.101510191
ENSMUST00000130940.8:chr2:+|996:370:478|polycistronic|ATG	Gnas-polycistronic17	-0.56728547	0.101510191
ENSMUST00000148640.8:chr2:+|607:161:269|polycistronic|ATG	Gnas-polycistronic18	-0.56728547	0.101510191
ENSMUST00000154658.8:chr2:+|3614:2506:2614|polycistronic|ATG	Gnas-polycistronic19	-0.56728547	0.101510191
ENSMUST00000186907.7:chr2:+|3729:2411:2519|polycistronic|ATG	Gnas-polycistronic20	-0.56728547	0.101510191
ENSMUST00000135949.2:chrX:+|1764:1138:1210|polycistronic|ATG	Pgk1-polycistronic22	-0.549722765	0.10166658
ENSMUST00000133320.2:chr3:-|1311:416:1028|polycistronic|GTG	Atp5pb-polycistronic1	-0.384997227	0.101983596
ENSMUST00000182848.8:chr17:+|926:114:444|polycistronic|CTG	Ccnd3-polycistronic26	1.26036368	0.102284288
ENSMUST00000238318.2:chr2:+|1633:432:498|polycistronic|ATG	Gnas-polycistronic21	-0.767505238	0.102286339
ENSMUST00000123766.8:chr13:+|3532:602:1649|polycistronic|GTG	Lpcat1-polycistronic15	-1.131622743	0.102528618
ENSMUST00000147566.8:chr13:+|1973:353:1400|polycistronic|GTG	Lpcat1-polycistronic16	-1.131622743	0.102528618
ENSMUST00000139476.8:chr1:+|681:231:426|polycistronic|GTG	Glul-polycistronic7	-0.421465249	0.1040038
ENSMUST00000140685.4:chr1:+|1696:720:915|polycistronic|GTG	Glul-polycistronic8	-0.421465249	0.1040038
ENSMUST00000236649.2:chr18:+|2822:1089:1593|polycistronic|GTG	Rnf14-polycistronic23	-0.567926365	0.104323436
ENSMUST00000068999.14:chr8:+|2219:831:2166|polycistronic|GTG	Micu3-polycistronic1	-0.694741624	0.104851026
ENSMUST00000174372.3:chr4:+|2241:1128:1425|polycistronic|TTG	Slc2a1-polycistronic47	0.917607485	0.106191622
ENSMUST00000160326.8:chr16:-|4488:1578:3309|polycistronic|GTG	Usp7-polycistronic1	-0.920663624	0.106521108
ENSMUST00000123766.8:chr13:+|3532:923:1649|polycistronic|GTG	Lpcat1-polycistronic17	-2.282760968	0.106923361
ENSMUST00000147566.8:chr13:+|1973:674:1400|polycistronic|GTG	Lpcat1-polycistronic18	-2.282760968	0.106923361
ENSMUST00000130778.2:chr3:+|1355:331:775|polycistronic|GTG	Sec22b-polycistronic1	-0.712210419	0.107490109
ENSMUST00000146030.8:chr10:-|3707:872:1484|polycistronic|ATG	Atcay-polycistronic1	-0.948835799	0.108804043
ENSMUST00000239499.2:chr11:-|1771:567:1491|polycistronic|ATG	Dnajc7-polycistronic5	-0.51964575	0.109356197
ENSMUST00000123766.8:chr13:+|3532:935:1649|polycistronic|ATG	Lpcat1-polycistronic19	-2.27939497	0.110187751
ENSMUST00000147566.8:chr13:+|1973:686:1400|polycistronic|ATG	Lpcat1-polycistronic20	-2.27939497	0.110187751
ENSMUST00000192851.2:chr1:+|857:246:411|polycistronic|CTG	Zbtb18-polycistronic1	-0.734548411	0.110209946
ENSMUST00000193440.2:chr1:+|549:208:373|polycistronic|CTG	Zbtb18-polycistronic2	-0.734548411	0.110209946
ENSMUST00000195388.2:chr1:+|525:116:281|polycistronic|CTG	Zbtb18-polycistronic3	-0.734548411	0.110209946
ENSMUST00000195549.6:chr1:+|646:337:502|polycistronic|CTG	Zbtb18-polycistronic4	-0.734548411	0.110209946
ENSMUST00000168334.8:chr14:+|4032:1040:2006|polycistronic|CTG	Ncoa4-polycistronic1	-0.926624287	0.111902384
ENSMUST00000139476.8:chr1:+|681:294:426|polycistronic|CTG	Glul-polycistronic9	-0.417566898	0.111924268
ENSMUST00000140685.4:chr1:+|1696:783:915|polycistronic|CTG	Glul-polycistronic10	-0.417566898	0.111924268
ENSMUST00000162413.9:chr16:-|1687:790:1294|polycistronic|GTG	Tra2b-polycistronic1	-0.820760376	0.112306062
ENSMUST00000131871.8:chr16:+|1737:364:1102|polycistronic|GTG	Eif4a2-polycistronic3	-0.673141779	0.112603684
ENSMUST00000147117.8:chr16:+|1947:385:1123|polycistronic|GTG	Eif4a2-polycistronic4	-0.673141779	0.112603684
ENSMUST00000139476.8:chr1:+|681:243:426|polycistronic|GTG	Glul-polycistronic11	-0.417625448	0.112908897
ENSMUST00000139476.8:chr1:+|681:258:426|polycistronic|CTG	Glul-polycistronic12	-0.417625448	0.112908897
ENSMUST00000139476.8:chr1:+|681:270:426|polycistronic|TTG	Glul-polycistronic13	-0.417625448	0.112908897
ENSMUST00000140685.4:chr1:+|1696:732:915|polycistronic|GTG	Glul-polycistronic14	-0.417625448	0.112908897
ENSMUST00000140685.4:chr1:+|1696:747:915|polycistronic|CTG	Glul-polycistronic15	-0.417625448	0.112908897
ENSMUST00000140685.4:chr1:+|1696:759:915|polycistronic|TTG	Glul-polycistronic16	-0.417625448	0.112908897
ENSMUST00000139476.8:chr1:+|681:273:426|polycistronic|ATG	Glul-polycistronic17	-0.417336883	0.113513599
ENSMUST00000140685.4:chr1:+|1696:762:915|polycistronic|ATG	Glul-polycistronic18	-0.417336883	0.113513599
ENSMUST00000162413.9:chr16:-|1687:799:1294|polycistronic|TTG	Tra2b-polycistronic2	-0.823631447	0.113950523
ENSMUST00000146030.8:chr10:-|3707:866:1484|polycistronic|CTG	Atcay-polycistronic2	-0.954716127	0.114117744
ENSMUST00000213930.2:chr9:+|1017:778:877|polycistronic|ACG	Pkm-polycistronic5	-0.667982068	0.114179745
ENSMUST00000215660.2:chr9:+|743:640:739|polycistronic|ACG	Pkm-polycistronic6	-0.667982068	0.114179745
ENSMUST00000119672.8:chr13:+|2051:1007:2009|polycistronic|GTG	Pde4d-polycistronic24	1.285931721	0.114306985
ENSMUST00000119672.8:chr13:+|2051:1010:2009|polycistronic|CTG	Pde4d-polycistronic25	1.285931721	0.114306985
ENSMUST00000119672.8:chr13:+|2051:1037:2009|polycistronic|GTG	Pde4d-polycistronic26	1.300308505	0.114306985
ENSMUST00000119672.8:chr13:+|2051:1049:2009|polycistronic|TTG	Pde4d-polycistronic27	1.300308505	0.114306985
ENSMUST00000123766.8:chr13:+|3532:848:1649|polycistronic|GTG	Lpcat1-polycistronic21	-2.181823625	0.114317162
ENSMUST00000147566.8:chr13:+|1973:599:1400|polycistronic|GTG	Lpcat1-polycistronic22	-2.181823625	0.114317162
ENSMUST00000236649.2:chr18:+|2822:642:1593|polycistronic|GTG	Rnf14-polycistronic24	-0.384896175	0.115064539
ENSMUST00000234432.2:chr17:+|1991:300:1140|polycistronic|ATG	Yipf4-polycistronic1	-0.912672441	0.11549869	representative
ENSMUST00000234432.2:chr17:+|1991:339:1140|polycistronic|TTG	Yipf4-polycistronic2	-0.912672441	0.11549869
ENSMUST00000234432.2:chr17:+|1991:426:1140|polycistronic|CTG	Yipf4-polycistronic3	-0.912672441	0.11549869
ENSMUST00000166075.8:chr14:+|1582:676:724|polycistronic|ATG	Arf4-polycistronic19	0.959161648	0.116222874
ENSMUST00000174372.3:chr4:+|2241:874:1018|polycistronic|ACG	Slc2a1-polycistronic48	0.836185152	0.116311922
ENSMUST00000123766.8:chr13:+|3532:863:1649|polycistronic|CTG	Lpcat1-polycistronic23	-2.174061575	0.117411111
ENSMUST00000147566.8:chr13:+|1973:614:1400|polycistronic|CTG	Lpcat1-polycistronic24	-2.174061575	0.117411111
ENSMUST00000238318.2:chr2:+|1633:438:498|polycistronic|ATG	Gnas-polycistronic22	-0.823973253	0.117670508
ENSMUST00000123766.8:chr13:+|3532:869:1649|polycistronic|GTG	Lpcat1-polycistronic25	-2.171741503	0.118502294
ENSMUST00000147566.8:chr13:+|1973:620:1400|polycistronic|GTG	Lpcat1-polycistronic26	-2.171741503	0.118502294
ENSMUST00000174372.3:chr4:+|2241:1136:1358|polycistronic|ATG	Slc2a1-polycistronic49	0.923179497	0.118904175
ENSMUST00000134105.8:chr4:+|698:384:498|polycistronic|TTG	Slc2a1-polycistronic50	1.205798021	0.118928761
ENSMUST00000144329.8:chr4:+|633:347:461|polycistronic|TTG	Slc2a1-polycistronic51	1.205798021	0.118928761
ENSMUST00000208090.2:chr4:+|434:109:223|polycistronic|TTG	Slc2a1-polycistronic52	1.205798021	0.118928761
ENSMUST00000160326.8:chr16:-|4488:1617:3309|polycistronic|TTG	Usp7-polycistronic2	-0.903130096	0.119196791
ENSMUST00000134105.8:chr4:+|698:354:498|polycistronic|CTG	Slc2a1-polycistronic53	0.994273543	0.120229048
ENSMUST00000144329.8:chr4:+|633:317:461|polycistronic|CTG	Slc2a1-polycistronic54	0.994273543	0.120229048
ENSMUST00000192851.2:chr1:+|857:242:368|polycistronic|GTG	Zbtb18-polycistronic5	-0.783499792	0.120998313
ENSMUST00000193440.2:chr1:+|549:204:330|polycistronic|GTG	Zbtb18-polycistronic6	-0.783499792	0.120998313
ENSMUST00000195388.2:chr1:+|525:112:238|polycistronic|GTG	Zbtb18-polycistronic7	-0.783499792	0.120998313
ENSMUST00000195549.6:chr1:+|646:333:459|polycistronic|GTG	Zbtb18-polycistronic8	-0.783499792	0.120998313
ENSMUST00000130778.2:chr3:+|1355:286:775|polycistronic|TTG	Sec22b-polycistronic2	-0.634521579	0.121064621
ENSMUST00000068999.14:chr8:+|2219:843:2166|polycistronic|CTG	Micu3-polycistronic2	-0.686781886	0.121101767
ENSMUST00000239499.2:chr11:-|1771:597:1491|polycistronic|GTG	Dnajc7-polycistronic6	-0.5267169	0.122001809
ENSMUST00000119672.8:chr13:+|2051:1028:2009|polycistronic|TTG	Pde4d-polycistronic28	1.273526643	0.12318118
ENSMUST00000119672.8:chr13:+|2051:1091:2009|polycistronic|GTG	Pde4d-polycistronic29	1.320855224	0.12329507
ENSMUST00000162413.9:chr16:-|1687:727:1294|polycistronic|ATG	Tra2b-polycistronic3	-0.80398412	0.123715129	representative
ENSMUST00000160326.8:chr16:-|4488:1620:3309|polycistronic|GTG	Usp7-polycistronic3	-0.899981638	0.124338891
ENSMUST00000160326.8:chr16:-|4488:1629:3309|polycistronic|TTG	Usp7-polycistronic4	-0.899981638	0.124338891
ENSMUST00000130778.2:chr3:+|1355:340:775|polycistronic|TTG	Sec22b-polycistronic3	-0.71146343	0.124859785
ENSMUST00000131871.8:chr16:+|1737:310:1102|polycistronic|ATG	Eif4a2-polycistronic5	-0.538246039	0.125969798
ENSMUST00000147117.8:chr16:+|1947:331:1123|polycistronic|ATG	Eif4a2-polycistronic6	-0.538246039	0.125969798
ENSMUST00000133839.8:chr4:+|773:208:253|polycistronic|CTG	Eno1-polycistronic1	0.507843662	0.126323927
ENSMUST00000141931.2:chr4:+|345:241:286|polycistronic|CTG	Eno1-polycistronic2	0.507843662	0.126323927
ENSMUST00000150175.8:chr4:+|519:258:303|polycistronic|CTG	Eno1-polycistronic3	0.507843662	0.126323927
ENSMUST00000156198.8:chr9:+|1641:354:924|polycistronic|ATG	Rassf1-polycistronic1	1.440444584	0.126323927	representative
ENSMUST00000156198.8:chr9:+|1641:360:924|polycistronic|CTG	Rassf1-polycistronic2	1.440444584	0.126323927
ENSMUST00000130778.2:chr3:+|1355:301:775|polycistronic|ATG	Sec22b-polycistronic4	-0.637835828	0.126653952	representative
ENSMUST00000119672.8:chr13:+|2051:1106:2009|polycistronic|GTG	Pde4d-polycistronic30	1.3263933	0.127249054
ENSMUST00000131871.8:chr16:+|1737:319:1102|polycistronic|TTG	Eif4a2-polycistronic7	-0.546965272	0.129076794
ENSMUST00000147117.8:chr16:+|1947:340:1123|polycistronic|TTG	Eif4a2-polycistronic8	-0.546965272	0.129076794
ENSMUST00000187382.2:chr5:+|581:195:276|polycistronic|CTG	Vgf-polycistronic2	7.233817452	0.129131515
ENSMUST00000173535.8:chr17:+|1722:1430:1529|polycistronic|CTG	Bag6-polycistronic9	1.400385257	0.129392746
ENSMUST00000174281.9:chr17:+|3611:1562:1661|polycistronic|CTG	Bag6-polycistronic10	1.400385257	0.129392746
ENSMUST00000113485.9:chr19:+|3221:1415:2015|polycistronic|ATG	Sf1-polycistronic1	0.680295596	0.13040384	representative
ENSMUST00000119672.8:chr13:+|2051:1151:2009|polycistronic|ATG	Pde4d-polycistronic31	1.345749204	0.130972929
ENSMUST00000172207.8:chr16:+|3001:400:2833|polycistronic|CTG	Psmd2-polycistronic1	-0.37461777	0.131004446
ENSMUST00000160326.8:chr16:-|4488:981:3309|polycistronic|ATG	Usp7-polycistronic5	-0.787002192	0.131239581
ENSMUST00000160326.8:chr16:-|4488:1308:3309|polycistronic|TTG	Usp7-polycistronic6	-0.803039197	0.131276179
ENSMUST00000134105.8:chr4:+|698:366:498|polycistronic|ACG	Slc2a1-polycistronic55	1.039910747	0.131591912
ENSMUST00000144329.8:chr4:+|633:329:461|polycistronic|ACG	Slc2a1-polycistronic56	1.039910747	0.131591912
ENSMUST00000160326.8:chr16:-|4488:1512:3309|polycistronic|CTG	Usp7-polycistronic7	-0.881880238	0.132645142
ENSMUST00000136488.2:chr2:+|587:339:381|polycistronic|ATG	Slc1a2-polycistronic1	0.505158485	0.132745404
ENSMUST00000154232.9:chr17:-|4520:2455:3976|polycistronic|CTG	Brd2-polycistronic14	0.576900411	0.132745404
ENSMUST00000160326.8:chr16:-|4488:984:3309|polycistronic|GTG	Usp7-polycistronic8	-0.784084038	0.13287612
ENSMUST00000068999.14:chr8:+|2219:819:2166|polycistronic|CTG	Micu3-polycistronic3	-0.660668519	0.13408273
ENSMUST00000216620.2:chr9:+|356:165:222|polycistronic|TTG	Pkm-polycistronic7	-0.67352949	0.13408273
ENSMUST00000216620.2:chr9:+|356:168:222|polycistronic|GTG	Pkm-polycistronic8	-0.67352949	0.13408273
ENSMUST00000216620.2:chr9:+|356:174:222|polycistronic|ATG	Pkm-polycistronic9	-0.67352949	0.13408273
ENSMUST00000216620.2:chr9:+|356:54:222|polycistronic|TTG	Pkm-polycistronic10	-0.67352949	0.13408273
ENSMUST00000216620.2:chr9:+|356:87:222|polycistronic|CTG	Pkm-polycistronic11	-0.67352949	0.13408273
ENSMUST00000216620.2:chr9:+|356:93:222|polycistronic|TTG	Pkm-polycistronic12	-0.67352949	0.13408273
ENSMUST00000217038.2:chr9:+|625:56:92|polycistronic|TTG	Pkm-polycistronic13	-0.67352949	0.13408273
ENSMUST00000217353.2:chr9:+|582:38:74|polycistronic|CTG	Pkm-polycistronic14	-0.67352949	0.13408273
ENSMUST00000168334.8:chr14:+|4032:1046:2006|polycistronic|CTG	Ncoa4-polycistronic2	-0.907799854	0.134980456
ENSMUST00000174372.3:chr4:+|2241:1039:1240|polycistronic|ATG	Slc2a1-polycistronic57	0.853032269	0.135008412
ENSMUST00000160326.8:chr16:-|4488:1449:3309|polycistronic|GTG	Usp7-polycistronic9	-0.827302033	0.135333128
ENSMUST00000133320.2:chr3:-|1311:428:1028|polycistronic|CTG	Atp5pb-polycistronic2	-0.376686464	0.13784824
ENSMUST00000119672.8:chr13:+|2051:1148:2009|polycistronic|CTG	Pde4d-polycistronic32	1.322075476	0.138963005
ENSMUST00000160326.8:chr16:-|4488:1692:3309|polycistronic|ATG	Usp7-polycistronic10	-0.904624197	0.139377582
ENSMUST00000160326.8:chr16:-|4488:1698:3309|polycistronic|GTG	Usp7-polycistronic11	-0.904624197	0.139377582
ENSMUST00000215623.2:chr9:+|725:228:279|polycistronic|GTG	Pkm-polycistronic15	-0.669628252	0.140743875
ENSMUST00000215623.2:chr9:+|725:240:279|polycistronic|ATG	Pkm-polycistronic16	-0.669628252	0.140743875
ENSMUST00000216620.2:chr9:+|356:24:222|polycistronic|GTG	Pkm-polycistronic17	-0.669628252	0.140743875
ENSMUST00000130778.2:chr3:+|1355:346:775|polycistronic|TTG	Sec22b-polycistronic5	-0.718060659	0.141154178
ENSMUST00000159158.9:chr15:+|527:175:265|polycistronic|TTG	Selenop-polycistronic1	1.192313754	0.142375553
ENSMUST00000160311.3:chr15:+|420:139:229|polycistronic|TTG	Selenop-polycistronic2	1.192313754	0.142375553
ENSMUST00000160787.10:chr15:+|768:255:345|polycistronic|TTG	Selenop-polycistronic3	1.192313754	0.142375553
ENSMUST00000160930.3:chr15:+|627:116:206|polycistronic|TTG	Selenop-polycistronic4	1.192313754	0.142375553
ENSMUST00000182506.8:chr17:+|853:80:308|polycistronic|ATG	Ccnd3-polycistronic27	1.313349561	0.142431366
ENSMUST00000182506.8:chr17:+|853:83:308|polycistronic|ATG	Ccnd3-polycistronic28	1.313349561	0.142431366
ENSMUST00000182506.8:chr17:+|853:89:308|polycistronic|GTG	Ccnd3-polycistronic29	1.313349561	0.142431366
ENSMUST00000160326.8:chr16:-|4488:873:3309|polycistronic|ATG	Usp7-polycistronic12	-0.706705739	0.143268331
ENSMUST00000172207.8:chr16:+|3001:370:2833|polycistronic|ATG	Psmd2-polycistronic2	-0.365793132	0.14375724
ENSMUST00000144061.2:chr14:+|1613:527:1553|polycistronic|TTG	Samd8-polycistronic13	-0.666273434	0.143999372
ENSMUST00000202990.4:chr2:+|1925:1129:1630|polycistronic|TTG	Gsn-polycistronic5	0.311930313	0.144313667
ENSMUST00000154232.9:chr17:-|4520:2234:2627|polycistronic|CTG	Brd2-polycistronic15	1.052609429	0.145577739
ENSMUST00000174372.3:chr4:+|2241:1130:1358|polycistronic|GTG	Slc2a1-polycistronic58	0.872235164	0.145936906
ENSMUST00000154232.9:chr17:-|4520:2225:2627|polycistronic|CTG	Brd2-polycistronic16	1.048945677	0.146375034
ENSMUST00000160326.8:chr16:-|4488:1101:3309|polycistronic|GTG	Usp7-polycistronic13	-0.772190802	0.146675715
ENSMUST00000123766.8:chr13:+|3532:1016:1649|polycistronic|TTG	Lpcat1-polycistronic27	-2.248110002	0.146986548
ENSMUST00000147566.8:chr13:+|1973:767:1400|polycistronic|TTG	Lpcat1-polycistronic28	-2.248110002	0.146986548
ENSMUST00000172207.8:chr16:+|3001:328:2833|polycistronic|CTG	Psmd2-polycistronic3	-0.362298345	0.147791077
ENSMUST00000172207.8:chr16:+|3001:337:2833|polycistronic|CTG	Psmd2-polycistronic4	-0.362298345	0.147791077
ENSMUST00000113485.9:chr19:+|3221:1526:2015|polycistronic|ATG	Sf1-polycistronic2	0.803634004	0.148061515
ENSMUST00000160326.8:chr16:-|4488:1395:3309|polycistronic|GTG	Usp7-polycistronic14	-0.801759126	0.148556039
ENSMUST00000154232.9:chr17:-|4520:2222:2627|polycistronic|CTG	Brd2-polycistronic17	1.043476634	0.148591145
ENSMUST00000123766.8:chr13:+|3532:1034:1649|polycistronic|CTG	Lpcat1-polycistronic29	-2.246550315	0.149365907
ENSMUST00000147566.8:chr13:+|1973:785:1400|polycistronic|CTG	Lpcat1-polycistronic30	-2.246550315	0.149365907
ENSMUST00000154232.9:chr17:-|4520:2207:2627|polycistronic|GTG	Brd2-polycistronic18	1.036180829	0.149924075
ENSMUST00000187382.2:chr5:+|581:344:512|polycistronic|CTG	Vgf-polycistronic3	4.724896705	0.149997275
ENSMUST00000141954.2:chr7:+|586:339:393|polycistronic|CTG	Cd81-polycistronic3	-0.868413002	0.150250171
ENSMUST00000160326.8:chr16:-|4488:903:3309|polycistronic|GTG	Usp7-polycistronic15	-0.699921202	0.150250171
ENSMUST00000160326.8:chr16:-|4488:906:3309|polycistronic|TTG	Usp7-polycistronic16	-0.699921202	0.150250171
ENSMUST00000207448.2:chr7:+|425:338:392|polycistronic|CTG	Cd81-polycistronic4	-0.868413002	0.150250171
ENSMUST00000160326.8:chr16:-|4488:1092:3309|polycistronic|GTG	Usp7-polycistronic17	-0.765059524	0.15083101
ENSMUST00000144061.2:chr14:+|1613:509:1553|polycistronic|ATG	Samd8-polycistronic14	-0.6596504	0.150973663
ENSMUST00000174372.3:chr4:+|2241:1149:1425|polycistronic|ATG	Slc2a1-polycistronic59	0.946285971	0.151204092
ENSMUST00000160326.8:chr16:-|4488:1242:3309|polycistronic|ACG	Usp7-polycistronic18	-0.792057849	0.151411552
ENSMUST00000182506.8:chr17:+|853:29:308|polycistronic|CTG	Ccnd3-polycistronic30	1.300954055	0.152784455
ENSMUST00000119672.8:chr13:+|2051:1121:2009|polycistronic|CTG	Pde4d-polycistronic33	1.294333063	0.153870393
ENSMUST00000202990.4:chr2:+|1925:1546:1630|polycistronic|ACG	Gsn-polycistronic6	0.743236442	0.154456044
ENSMUST00000160326.8:chr16:-|4488:918:3309|polycistronic|GTG	Usp7-polycistronic19	-0.697357323	0.154924749
ENSMUST00000160326.8:chr16:-|4488:930:3309|polycistronic|ATG	Usp7-polycistronic20	-0.697357323	0.154924749
ENSMUST00000057343.16:chr10:+|1765:1157:1619|polycistronic|GTG	Ptbp1-polycistronic1	0.935806442	0.155067548
ENSMUST00000119672.8:chr13:+|2051:1274:2009|polycistronic|ATG	Pde4d-polycistronic34	1.444920919	0.155067548
ENSMUST00000119672.8:chr13:+|2051:1292:2009|polycistronic|CTG	Pde4d-polycistronic35	1.444920919	0.155067548
ENSMUST00000123766.8:chr13:+|3532:989:1649|polycistronic|CTG	Lpcat1-polycistronic31	-2.277291491	0.155227655
ENSMUST00000147566.8:chr13:+|1973:740:1400|polycistronic|CTG	Lpcat1-polycistronic32	-2.277291491	0.155227655
ENSMUST00000173535.8:chr17:+|1722:1415:1529|polycistronic|CTG	Bag6-polycistronic11	1.35594333	0.155227655
ENSMUST00000173535.8:chr17:+|1722:1418:1529|polycistronic|TTG	Bag6-polycistronic12	1.35594333	0.155227655
ENSMUST00000174281.9:chr17:+|3611:1547:1661|polycistronic|CTG	Bag6-polycistronic13	1.35594333	0.155227655
ENSMUST00000174281.9:chr17:+|3611:1550:1661|polycistronic|TTG	Bag6-polycistronic14	1.35594333	0.155227655
ENSMUST00000160326.8:chr16:-|4488:1359:3309|polycistronic|TTG	Usp7-polycistronic21	-0.797118546	0.155758165
ENSMUST00000174372.3:chr4:+|2241:1160:1358|polycistronic|CTG	Slc2a1-polycistronic60	0.943266911	0.155890776
ENSMUST00000144061.2:chr14:+|1613:551:1553|polycistronic|TTG	Samd8-polycistronic15	-0.653651259	0.155926445
ENSMUST00000219352.2:chr10:+|380:77:161|polycistronic|CTG	Zwint-polycistronic1	0.589846189	0.156619533
ENSMUST00000119672.8:chr13:+|2051:1187:2009|polycistronic|TTG	Pde4d-polycistronic36	1.377665699	0.156682562
ENSMUST00000123766.8:chr13:+|3532:653:1649|polycistronic|ATG	Lpcat1-polycistronic33	-1.080685882	0.156806578
ENSMUST00000147566.8:chr13:+|1973:404:1400|polycistronic|ATG	Lpcat1-polycistronic34	-1.080685882	0.156806578	representative
ENSMUST00000135678.2:chr18:+|774:406:502|polycistronic|TTG	Atp5a1-polycistronic1	-0.554970457	0.156998578
ENSMUST00000144061.2:chr14:+|1613:989:1553|polycistronic|CTG	Samd8-polycistronic16	-1.126049599	0.157110934
ENSMUST00000236649.2:chr18:+|2822:1161:1593|polycistronic|CTG	Rnf14-polycistronic25	-0.520948707	0.157734697
ENSMUST00000193575.2:chr1:+|468:181:355|polycistronic|TTG	Mpc2-polycistronic1	-1.725056468	0.158565478
ENSMUST00000193575.2:chr1:+|468:172:355|polycistronic|TTG	Mpc2-polycistronic2	-1.722878973	0.158576143
ENSMUST00000134105.8:chr4:+|698:357:498|polycistronic|GTG	Slc2a1-polycistronic61	0.977449318	0.158680677
ENSMUST00000144329.8:chr4:+|633:320:461|polycistronic|GTG	Slc2a1-polycistronic62	0.977449318	0.158680677
ENSMUST00000134105.8:chr4:+|698:406:529|polycistronic|ATG	Slc2a1-polycistronic63	1.059366788	0.158888675
ENSMUST00000144329.8:chr4:+|633:369:492|polycistronic|ATG	Slc2a1-polycistronic64	1.059366788	0.158888675
ENSMUST00000208090.2:chr4:+|434:131:254|polycistronic|ATG	Slc2a1-polycistronic65	1.059366788	0.158888675
ENSMUST00000057343.16:chr10:+|1765:1163:1619|polycistronic|ATG	Ptbp1-polycistronic2	0.929670322	0.160650929	representative
ENSMUST00000129997.2:chr11:+|834:395:755|polycistronic|CTG	Grn-polycistronic2	-0.874513242	0.161116051
ENSMUST00000129997.2:chr11:+|834:419:755|polycistronic|CTG	Grn-polycistronic3	-0.861460106	0.161449886
ENSMUST00000160326.8:chr16:-|4488:1191:3309|polycistronic|TTG	Usp7-polycistronic22	-0.773667003	0.162127965
ENSMUST00000160326.8:chr16:-|4488:1200:3309|polycistronic|GTG	Usp7-polycistronic23	-0.773667003	0.162127965
ENSMUST00000113485.9:chr19:+|3221:1406:2015|polycistronic|CTG	Sf1-polycistronic3	0.672313934	0.162722401
ENSMUST00000166537.8:chr11:+|370:73:112|polycistronic|ACG	Skp1-polycistronic1	-0.525478709	0.163077215
ENSMUST00000160326.8:chr16:-|4488:1542:3309|polycistronic|ATG	Usp7-polycistronic24	-0.890218554	0.164019963
ENSMUST00000147778.9:chr10:-|3175:1176:2439|polycistronic|TTG	Cbarp-polycistronic9	1.142955002	0.167053558
ENSMUST00000172207.8:chr16:+|3001:421:2833|polycistronic|TTG	Psmd2-polycistronic5	-0.364146951	0.167332364
ENSMUST00000109088.8:chr2:+|3519:2426:2519|polycistronic|ACG	Gnas-polycistronic23	-0.52240977	0.168106698
ENSMUST00000109096.9:chr2:+|2465:1130:1223|polycistronic|ACG	Gnas-polycistronic24	-0.52240977	0.168106698
ENSMUST00000124935.8:chr2:+|832:439:532|polycistronic|ACG	Gnas-polycistronic25	-0.52240977	0.168106698
ENSMUST00000130940.8:chr2:+|996:385:478|polycistronic|ACG	Gnas-polycistronic26	-0.52240977	0.168106698
ENSMUST00000148640.8:chr2:+|607:176:269|polycistronic|ACG	Gnas-polycistronic27	-0.52240977	0.168106698
ENSMUST00000154658.8:chr2:+|3614:2521:2614|polycistronic|ACG	Gnas-polycistronic28	-0.52240977	0.168106698
ENSMUST00000186907.7:chr2:+|3729:2426:2519|polycistronic|ACG	Gnas-polycistronic29	-0.52240977	0.168106698
ENSMUST00000144061.2:chr14:+|1613:842:1553|polycistronic|ATG	Samd8-polycistronic17	-0.81916652	0.168704951
ENSMUST00000192851.2:chr1:+|857:251:368|polycistronic|CTG	Zbtb18-polycistronic9	-0.747920864	0.168785098
ENSMUST00000193440.2:chr1:+|549:213:330|polycistronic|CTG	Zbtb18-polycistronic10	-0.747920864	0.168785098
ENSMUST00000195388.2:chr1:+|525:121:238|polycistronic|CTG	Zbtb18-polycistronic11	-0.747920864	0.168785098
ENSMUST00000195549.6:chr1:+|646:342:459|polycistronic|CTG	Zbtb18-polycistronic12	-0.747920864	0.168785098
ENSMUST00000144061.2:chr14:+|1613:560:1553|polycistronic|ATG	Samd8-polycistronic18	-0.646923862	0.169060816
ENSMUST00000184399.8:chr9:+|2808:563:2426|polycistronic|TTG	Zfp280d-polycistronic1	-2.402760787	0.169883512
ENSMUST00000119672.8:chr13:+|2051:1193:2009|polycistronic|GTG	Pde4d-polycistronic37	1.363012662	0.170168907
ENSMUST00000202990.4:chr2:+|1925:1171:1630|polycistronic|CTG	Gsn-polycistronic7	0.311155813	0.171079524
ENSMUST00000239499.2:chr11:-|1771:618:1491|polycistronic|ATG	Dnajc7-polycistronic7	-0.517864423	0.171097071
ENSMUST00000113485.9:chr19:+|3221:1523:2015|polycistronic|ATG	Sf1-polycistronic4	0.787297964	0.17126346
ENSMUST00000138667.2:chr2:-|5288:901:4228|polycistronic|ATG	Gm20716-polycistronic1	-0.562720776	0.171426548	representative
ENSMUST00000178686.2:chr3:+|858:68:248|polycistronic|ACG	Mcl1-polycistronic4	1.165164018	0.171805843
ENSMUST00000172846.2:chr17:+|805:242:368|polycistronic|GTG	Flot1-polycistronic1	0.99306186	0.172024201
ENSMUST00000173147.8:chr17:+|651:75:201|polycistronic|GTG	Flot1-polycistronic2	0.99306186	0.172024201
ENSMUST00000173493.8:chr17:+|697:133:259|polycistronic|GTG	Flot1-polycistronic3	0.99306186	0.172024201
ENSMUST00000138667.2:chr2:-|5288:955:4228|polycistronic|GTG	Gm20716-polycistronic2	-0.560647336	0.172233811
ENSMUST00000184399.8:chr9:+|2808:494:2426|polycistronic|CTG	Zfp280d-polycistronic2	-2.382746913	0.172987789
ENSMUST00000184399.8:chr9:+|2808:503:2426|polycistronic|TTG	Zfp280d-polycistronic3	-2.382746913	0.172987789
ENSMUST00000130778.2:chr3:+|1355:373:775|polycistronic|TTG	Sec22b-polycistronic6	-0.691376006	0.17303039
ENSMUST00000236649.2:chr18:+|2822:1326:1593|polycistronic|CTG	Rnf14-polycistronic26	-0.590851624	0.173582781
ENSMUST00000160326.8:chr16:-|4488:1155:3309|polycistronic|CTG	Usp7-polycistronic25	-0.753049268	0.174274311
ENSMUST00000172207.8:chr16:+|3001:271:2833|polycistronic|CTG	Psmd2-polycistronic6	-0.355981706	0.174636905
ENSMUST00000123766.8:chr13:+|3532:1055:1649|polycistronic|GTG	Lpcat1-polycistronic35	-2.219381244	0.175290375
ENSMUST00000147566.8:chr13:+|1973:806:1400|polycistronic|GTG	Lpcat1-polycistronic36	-2.219381244	0.175290375
ENSMUST00000160326.8:chr16:-|4488:1218:3309|polycistronic|ATG	Usp7-polycistronic26	-0.769499577	0.175366445
ENSMUST00000123766.8:chr13:+|3532:995:1649|polycistronic|CTG	Lpcat1-polycistronic37	-2.219751194	0.17545666
ENSMUST00000147566.8:chr13:+|1973:746:1400|polycistronic|CTG	Lpcat1-polycistronic38	-2.219751194	0.17545666
ENSMUST00000062446.15:chr18:+|531:302:332|polycistronic|ACG	Mbp-polycistronic1	-0.478750969	0.175931551
ENSMUST00000075372.13:chr18:+|354:224:254|polycistronic|ACG	Mbp-polycistronic2	-0.478750969	0.175931551
ENSMUST00000102812.12:chr18:+|576:224:254|polycistronic|ACG	Mbp-polycistronic3	-0.478750969	0.175931551
ENSMUST00000114674.11:chr18:+|432:302:332|polycistronic|ACG	Mbp-polycistronic4	-0.478750969	0.175931551
ENSMUST00000123251.9:chr18:+|638:352:382|polycistronic|ACG	Mbp-polycistronic5	-0.478750969	0.175931551
ENSMUST00000172207.8:chr16:+|3001:601:2833|polycistronic|GTG	Psmd2-polycistronic7	-0.359001563	0.176263705
ENSMUST00000068999.14:chr8:+|2219:918:2166|polycistronic|CTG	Micu3-polycistronic4	-0.719270967	0.176314915
ENSMUST00000068999.14:chr8:+|2219:921:2166|polycistronic|CTG	Micu3-polycistronic5	-0.719270967	0.176314915
ENSMUST00000113485.9:chr19:+|3221:1517:2015|polycistronic|ATG	Sf1-polycistronic5	0.799538564	0.176874837
ENSMUST00000160326.8:chr16:-|4488:1227:3309|polycistronic|ATG	Usp7-polycistronic27	-0.768643324	0.177143972
ENSMUST00000128890.2:chrX:+|494:243:366|polycistronic|GTG	Syp-polycistronic1	-0.479767473	0.177315841
ENSMUST00000236480.2:chr18:+|838:266:635|polycistronic|ACG	Ndfip1-polycistronic4	-0.301023517	0.177339645
ENSMUST00000057343.16:chr10:+|1765:1187:1619|polycistronic|CTG	Ptbp1-polycistronic3	0.932051162	0.177566675
ENSMUST00000119672.8:chr13:+|2051:1241:2009|polycistronic|CTG	Pde4d-polycistronic38	1.396189237	0.177699139
ENSMUST00000160326.8:chr16:-|4488:1176:3309|polycistronic|GTG	Usp7-polycistronic28	-0.751389267	0.177992939
ENSMUST00000182450.8:chr12:+|2994:665:2570|polycistronic|ATG	Rbm25-polycistronic1	-0.724322561	0.178264296	representative
ENSMUST00000123759.8:chr2:+|510:189:231|polycistronic|GTG	Slc1a2-polycistronic2	0.517755272	0.178765245
ENSMUST00000160326.8:chr16:-|4488:1209:3309|polycistronic|CTG	Usp7-polycistronic29	-0.76027955	0.179749999
ENSMUST00000236480.2:chr18:+|838:389:635|polycistronic|ACG	Ndfip1-polycistronic5	-0.431924722	0.180123262
ENSMUST00000154356.8:chr9:+|3548:2164:2560|polycistronic|GTG	Ctnnb1-polycistronic1	-0.385504772	0.180397503
ENSMUST00000174372.3:chr4:+|2241:877:1018|polycistronic|ACG	Slc2a1-polycistronic66	0.799029174	0.181303996
ENSMUST00000138667.2:chr2:-|5288:982:4228|polycistronic|TTG	Gm20716-polycistronic3	-0.556790228	0.181513109
ENSMUST00000135970.2:chr8:+|432:255:390|polycistronic|ATG	Cx3cl1-polycistronic4	0.5074326	0.181560486
ENSMUST00000150307.2:chr8:+|780:219:354|polycistronic|ATG	Cx3cl1-polycistronic5	0.5074326	0.181560486
ENSMUST00000144061.2:chr14:+|1613:929:1553|polycistronic|GTG	Samd8-polycistronic19	-0.989474668	0.181624453
ENSMUST00000144061.2:chr14:+|1613:1007:1553|polycistronic|CTG	Samd8-polycistronic20	-1.174786198	0.182124895
ENSMUST00000144061.2:chr14:+|1613:1010:1553|polycistronic|ATG	Samd8-polycistronic21	-1.174786198	0.182124895
ENSMUST00000144061.2:chr14:+|1613:584:1553|polycistronic|ATG	Samd8-polycistronic22	-0.635162296	0.182124895
ENSMUST00000225251.2:chr14:-|2192:407:1493|polycistronic|TTG	Ppp2r2a-polycistronic1	-0.496645044	0.182231534
ENSMUST00000172207.8:chr16:+|3001:538:2833|polycistronic|GTG	Psmd2-polycistronic8	-0.370602426	0.182508208
ENSMUST00000135678.2:chr18:+|774:334:502|polycistronic|CTG	Atp5a1-polycistronic2	-0.422578886	0.182966339
ENSMUST00000134105.8:chr4:+|698:420:498|polycistronic|ACG	Slc2a1-polycistronic67	1.277989786	0.183275926
ENSMUST00000144329.8:chr4:+|633:383:461|polycistronic|ACG	Slc2a1-polycistronic68	1.277989786	0.183275926
ENSMUST00000208090.2:chr4:+|434:145:223|polycistronic|ACG	Slc2a1-polycistronic69	1.277989786	0.183275926
ENSMUST00000172207.8:chr16:+|3001:277:2833|polycistronic|ATG	Psmd2-polycistronic9	-0.35319356	0.183607843	representative
ENSMUST00000071704.4:chr12:+|875:373:796|polycistronic|GTG	Psma3-polycistronic1	-0.992476035	0.184709541
ENSMUST00000162626.8:chr12:+|1394:446:869|polycistronic|GTG	Psma3-polycistronic2	-0.992476035	0.184709541
ENSMUST00000119672.8:chr13:+|2051:1205:2009|polycistronic|TTG	Pde4d-polycistronic39	1.359799484	0.185786409
ENSMUST00000160326.8:chr16:-|4488:2646:3309|polycistronic|ATG	Usp7-polycistronic30	-2.121079992	0.186848056
ENSMUST00000146030.8:chr10:-|3707:821:1484|polycistronic|CTG	Atcay-polycistronic3	-0.817319311	0.187395877
ENSMUST00000125567.8:chr19:-|5588:2599:3193|polycistronic|CTG	Dagla-polycistronic1	1.136763491	0.187667539
ENSMUST00000193575.2:chr1:+|468:184:355|polycistronic|GTG	Mpc2-polycistronic3	-1.718870422	0.188046224
ENSMUST00000113485.9:chr19:+|3221:1643:2015|polycistronic|ATG	Sf1-polycistronic6	0.9312554	0.188498841
ENSMUST00000160326.8:chr16:-|4488:1746:3309|polycistronic|ATG	Usp7-polycistronic31	-0.879437538	0.188549481
ENSMUST00000150175.8:chr4:+|519:342:408|polycistronic|GTG	Eno1-polycistronic4	-0.719661337	0.189990396
ENSMUST00000135970.2:chr8:+|432:285:390|polycistronic|ACG	Cx3cl1-polycistronic6	0.568271483	0.190141918
ENSMUST00000150307.2:chr8:+|780:249:354|polycistronic|ACG	Cx3cl1-polycistronic7	0.568271483	0.190141918
ENSMUST00000144061.2:chr14:+|1613:935:1553|polycistronic|CTG	Samd8-polycistronic23	-0.975745591	0.190466487
ENSMUST00000144061.2:chr14:+|1613:1109:1553|polycistronic|GTG	Samd8-polycistronic24	-2.055677103	0.191427313
ENSMUST00000236649.2:chr18:+|2822:576:1593|polycistronic|ATG	Rnf14-polycistronic27	-0.346423477	0.191428599
ENSMUST00000125567.8:chr19:-|5588:2584:3193|polycistronic|CTG	Dagla-polycistronic2	1.122509972	0.191566901
ENSMUST00000172207.8:chr16:+|3001:556:2833|polycistronic|CTG	Psmd2-polycistronic10	-0.365584443	0.192176444
ENSMUST00000144061.2:chr14:+|1613:1157:1553|polycistronic|ATG	Samd8-polycistronic25	-2.162833072	0.192701205
ENSMUST00000138667.2:chr2:-|5288:1090:4228|polycistronic|ACG	Gm20716-polycistronic4	-0.571641612	0.193477371
ENSMUST00000068999.14:chr8:+|2219:933:2166|polycistronic|GTG	Micu3-polycistronic6	-0.727683337	0.193759484
ENSMUST00000138667.2:chr2:-|5288:1072:4228|polycistronic|CTG	Gm20716-polycistronic5	-0.55257301	0.194052807
ENSMUST00000160326.8:chr16:-|4488:1548:3309|polycistronic|GTG	Usp7-polycistronic32	-0.868242062	0.194747785
ENSMUST00000162413.9:chr16:-|1687:835:1294|polycistronic|GTG	Tra2b-polycistronic4	-0.813727645	0.194747785
ENSMUST00000236649.2:chr18:+|2822:546:1593|polycistronic|CTG	Rnf14-polycistronic28	-0.34157582	0.194915989
ENSMUST00000154232.9:chr17:-|4520:2267:2627|polycistronic|CTG	Brd2-polycistronic19	1.059992826	0.195137735
ENSMUST00000172207.8:chr16:+|3001:751:2833|polycistronic|ATG	Psmd2-polycistronic11	-0.358541685	0.195137735
ENSMUST00000044324.9:chr15:-|4719:799:1666|polycistronic|ACG	Ankrd33b-polycistronic1	1.704986473	0.195275038
ENSMUST00000156679.2:chr15:-|5661:832:1699|polycistronic|ACG	Ankrd33b-polycistronic2	1.704986473	0.195275038
ENSMUST00000223636.2:chr13:+|583:178:502|polycistronic|CTG	Ntrk2-polycistronic1	-0.688456081	0.195275038
ENSMUST00000044324.9:chr15:-|4719:787:1666|polycistronic|ATG	Ankrd33b-polycistronic3	1.670388471	0.195855422	representative
ENSMUST00000156679.2:chr15:-|5661:820:1699|polycistronic|ATG	Ankrd33b-polycistronic4	1.670388471	0.195855422
ENSMUST00000154219.8:chr3:+|1945:200:1631|polycistronic|ACG	Eif2a-polycistronic1	-0.63844228	0.196463872
ENSMUST00000159180.2:chr14:+|358:1:217|polycistronic|GTG	Phyhip-polycistronic1	-0.647074947	0.196851869
ENSMUST00000146030.8:chr10:-|3707:887:1484|polycistronic|ATG	Atcay-polycistronic4	-0.874545595	0.19711936
ENSMUST00000168334.8:chr14:+|4032:887:2006|polycistronic|CTG	Ncoa4-polycistronic3	-0.712198947	0.19786628
ENSMUST00000138667.2:chr2:-|5288:1042:4228|polycistronic|TTG	Gm20716-polycistronic6	-0.550838895	0.198238805
ENSMUST00000044324.9:chr15:-|4719:775:1666|polycistronic|ATG	Ankrd33b-polycistronic5	1.607832887	0.198426607
ENSMUST00000144061.2:chr14:+|1613:953:1553|polycistronic|CTG	Samd8-polycistronic26	-0.987425185	0.198426607
ENSMUST00000156679.2:chr15:-|5661:808:1699|polycistronic|ATG	Ankrd33b-polycistronic6	1.607832887	0.198426607
ENSMUST00000172207.8:chr16:+|3001:283:2833|polycistronic|GTG	Psmd2-polycistronic12	-0.345711419	0.198426607
ENSMUST00000135949.2:chrX:+|1764:1147:1210|polycistronic|TTG	Pgk1-polycistronic23	-0.533370125	0.198777425
ENSMUST00000154219.8:chr3:+|1945:224:1631|polycistronic|ATG	Eif2a-polycistronic2	-0.64107631	0.198825929
ENSMUST00000174372.3:chr4:+|2241:1151:1358|polycistronic|GTG	Slc2a1-polycistronic70	0.897854892	0.199586944
ENSMUST00000236480.2:chr18:+|838:398:635|polycistronic|TTG	Ndfip1-polycistronic6	-0.425771739	0.199755811
ENSMUST00000202990.4:chr2:+|1925:1189:1630|polycistronic|CTG	Gsn-polycistronic8	0.29964594	0.199928491
ENSMUST00000144061.2:chr14:+|1613:911:1553|polycistronic|ATG	Samd8-polycistronic27	-0.977871122	0.200397547
ENSMUST00000144061.2:chr14:+|1613:920:1553|polycistronic|GTG	Samd8-polycistronic28	-0.977871122	0.200397547
ENSMUST00000131871.8:chr16:+|1737:421:1102|polycistronic|TTG	Eif4a2-polycistronic9	-0.624956526	0.202023537
ENSMUST00000147117.8:chr16:+|1947:442:1123|polycistronic|TTG	Eif4a2-polycistronic10	-0.624956526	0.202023537
ENSMUST00000160326.8:chr16:-|4488:663:3309|polycistronic|ACG	Usp7-polycistronic33	-0.632398157	0.202075871
ENSMUST00000202990.4:chr2:+|1925:1117:1630|polycistronic|ATG	Gsn-polycistronic9	0.293624339	0.202321288
ENSMUST00000236480.2:chr18:+|838:425:635|polycistronic|GTG	Ndfip1-polycistronic7	-0.444780872	0.202426178
ENSMUST00000229009.2:chr15:+|748:205:496|polycistronic|CTG	Srebf2-polycistronic1	1.255680548	0.20348523
ENSMUST00000200955.4:chr5:-|5373:2215:3352|polycistronic|ATG	Atp8a1-polycistronic1	-0.530743078	0.203546186
ENSMUST00000144061.2:chr14:+|1613:1079:1553|polycistronic|CTG	Samd8-polycistronic29	-2.029207169	0.203746844
ENSMUST00000113485.9:chr19:+|3221:1661:2015|polycistronic|TTG	Sf1-polycistronic7	0.908097927	0.203944241
ENSMUST00000199462.5:chr3:-|2510:822:1581|polycistronic|CTG	Snx27-polycistronic1	-0.731086478	0.204295078
ENSMUST00000129997.2:chr11:+|834:425:755|polycistronic|CTG	Grn-polycistronic4	-0.826811831	0.204356008
ENSMUST00000237707.2:chr18:-|2536:1938:2181|polycistronic|CTG	Dpysl3-polycistronic1	0.792773683	0.204964217
ENSMUST00000128230.8:chr11:+|2336:314:2249|polycistronic|CTG	Tsr1-polycistronic1	-0.807025882	0.204990636
ENSMUST00000159180.2:chr14:+|358:40:217|polycistronic|TTG	Phyhip-polycistronic2	-0.639135244	0.206785327
ENSMUST00000223636.2:chr13:+|583:166:502|polycistronic|GTG	Ntrk2-polycistronic2	-0.718634231	0.208695625
ENSMUST00000200955.4:chr5:-|5373:2044:3352|polycistronic|CTG	Atp8a1-polycistronic2	-0.485292387	0.209612245
ENSMUST00000114121.11:chr9:+|863:649:745|polycistronic|CTG	Nptn-polycistronic1	0.552423727	0.20996122
ENSMUST00000175945.7:chr9:+|627:480:576|polycistronic|CTG	Nptn-polycistronic2	0.552423727	0.20996122
ENSMUST00000177064.8:chr9:+|582:356:452|polycistronic|CTG	Nptn-polycistronic3	0.552423727	0.20996122
ENSMUST00000177292.8:chr9:+|1390:1164:1260|polycistronic|CTG	Nptn-polycistronic4	0.552423727	0.20996122
ENSMUST00000154356.8:chr9:+|3548:2131:2560|polycistronic|CTG	Ctnnb1-polycistronic2	-0.377316744	0.210427434
ENSMUST00000172207.8:chr16:+|3001:622:2833|polycistronic|CTG	Psmd2-polycistronic13	-0.351722789	0.210669436
ENSMUST00000172207.8:chr16:+|3001:655:2833|polycistronic|CTG	Psmd2-polycistronic14	-0.351722789	0.210669436
ENSMUST00000172207.8:chr16:+|3001:664:2833|polycistronic|TTG	Psmd2-polycistronic15	-0.351722789	0.210669436
ENSMUST00000172207.8:chr16:+|3001:691:2833|polycistronic|ATG	Psmd2-polycistronic16	-0.351722789	0.210669436
ENSMUST00000172207.8:chr16:+|3001:724:2833|polycistronic|CTG	Psmd2-polycistronic17	-0.351722789	0.210669436
ENSMUST00000172207.8:chr16:+|3001:730:2833|polycistronic|ATG	Psmd2-polycistronic18	-0.351722789	0.210669436
ENSMUST00000184053.8:chr9:+|5910:940:2758|polycistronic|TTG	Zfp280d-polycistronic4	-2.400935662	0.211858606
ENSMUST00000199462.5:chr3:-|2510:849:1581|polycistronic|ACG	Snx27-polycistronic2	-0.742504351	0.212720361
ENSMUST00000131398.2:chr11:+|461:231:273|polycistronic|TTG	Ywhae-polycistronic1	-1.400977203	0.213450879
ENSMUST00000125567.8:chr19:-|5588:2581:3193|polycistronic|CTG	Dagla-polycistronic3	1.080402362	0.213495876
ENSMUST00000115841.10:chr16:+|1191:53:191|polycistronic|CTG	Rbfox1-polycistronic4	0.491879294	0.213772253
ENSMUST00000172207.8:chr16:+|3001:589:2833|polycistronic|CTG	Psmd2-polycistronic19	-0.351485539	0.213772253
ENSMUST00000172207.8:chr16:+|3001:745:2833|polycistronic|GTG	Psmd2-polycistronic20	-0.352215732	0.213772253
ENSMUST00000229741.2:chr16:+|1407:266:404|polycistronic|CTG	Rbfox1-polycistronic5	0.491879294	0.213772253
ENSMUST00000230658.2:chr16:+|1504:689:827|polycistronic|CTG	Rbfox1-polycistronic6	0.491879294	0.213772253
ENSMUST00000057343.16:chr10:+|1765:1193:1619|polycistronic|ATG	Ptbp1-polycistronic4	0.909475512	0.214030073
ENSMUST00000239499.2:chr11:-|1771:642:1491|polycistronic|CTG	Dnajc7-polycistronic8	-0.503280866	0.214915233
ENSMUST00000236649.2:chr18:+|2822:1308:1593|polycistronic|ATG	Rnf14-polycistronic29	-0.571990692	0.214986847
ENSMUST00000187382.2:chr5:+|581:323:512|polycistronic|ACG	Vgf-polycistronic4	4.445056117	0.215000953
ENSMUST00000172207.8:chr16:+|3001:442:2833|polycistronic|ATG	Psmd2-polycistronic21	-0.350510018	0.215498255
ENSMUST00000125893.8:chr8:+|825:450:591|polycistronic|ATG	Prdx2-polycistronic1	-0.422835392	0.215846314
ENSMUST00000146030.8:chr10:-|3707:893:1484|polycistronic|GTG	Atcay-polycistronic5	-0.854315251	0.215846314
ENSMUST00000147778.9:chr10:-|3175:1344:2439|polycistronic|ATG	Cbarp-polycistronic10	1.349170621	0.215846314
ENSMUST00000229009.2:chr15:+|748:241:496|polycistronic|CTG	Srebf2-polycistronic2	1.311823749	0.215846314
ENSMUST00000144061.2:chr14:+|1613:833:1553|polycistronic|GTG	Samd8-polycistronic30	-0.778675274	0.216254929
ENSMUST00000187382.2:chr5:+|581:320:512|polycistronic|ATG	Vgf-polycistronic5	4.447274458	0.216545195
ENSMUST00000147778.9:chr10:-|3175:1212:2439|polycistronic|CTG	Cbarp-polycistronic11	1.13268998	0.216950072
ENSMUST00000110122.10:chr2:+|703:44:491|polycistronic|ACG	Crls1-polycistronic1	1.315349805	0.216951565
ENSMUST00000131871.8:chr16:+|1737:412:1102|polycistronic|ATG	Eif4a2-polycistronic11	-0.615648824	0.216951565
ENSMUST00000147117.8:chr16:+|1947:433:1123|polycistronic|ATG	Eif4a2-polycistronic12	-0.615648824	0.216951565
ENSMUST00000229009.2:chr15:+|748:247:496|polycistronic|GTG	Srebf2-polycistronic3	1.306588982	0.217688375
ENSMUST00000129997.2:chr11:+|834:467:755|polycistronic|GTG	Grn-polycistronic5	-0.905092964	0.218683583
ENSMUST00000172846.2:chr17:+|805:251:368|polycistronic|ATG	Flot1-polycistronic4	1.134797866	0.219531171
ENSMUST00000173147.8:chr17:+|651:84:201|polycistronic|ATG	Flot1-polycistronic5	1.134797866	0.219531171
ENSMUST00000173493.8:chr17:+|697:142:259|polycistronic|ATG	Flot1-polycistronic6	1.134797866	0.219531171
ENSMUST00000125893.8:chr8:+|825:423:591|polycistronic|CTG	Prdx2-polycistronic2	-0.408457248	0.219938585
ENSMUST00000229009.2:chr15:+|748:256:496|polycistronic|ATG	Srebf2-polycistronic4	1.321835232	0.219961217
ENSMUST00000153043.8:chr11:+|535:224:476|polycistronic|GTG	Thra-polycistronic1	0.561589588	0.220020393
ENSMUST00000125893.8:chr8:+|825:453:591|polycistronic|GTG	Prdx2-polycistronic3	-0.421713929	0.220185586
ENSMUST00000154232.9:chr17:-|4520:2282:2627|polycistronic|CTG	Brd2-polycistronic20	1.193581116	0.220491511
ENSMUST00000160326.8:chr16:-|4488:786:3309|polycistronic|GTG	Usp7-polycistronic34	-0.619633627	0.220609755
ENSMUST00000160326.8:chr16:-|4488:672:3309|polycistronic|ATG	Usp7-polycistronic35	-0.620692569	0.221622866
ENSMUST00000160326.8:chr16:-|4488:729:3309|polycistronic|ATG	Usp7-polycistronic36	-0.620470296	0.222189365
ENSMUST00000160326.8:chr16:-|4488:732:3309|polycistronic|ATG	Usp7-polycistronic37	-0.620470296	0.222189365
ENSMUST00000160326.8:chr16:-|4488:684:3309|polycistronic|CTG	Usp7-polycistronic38	-0.621583477	0.222210486
ENSMUST00000111729.10:chr5:+|874:460:586|polycistronic|TTG	Vps29-polycistronic1	-1.896822776	0.22288659
ENSMUST00000199462.5:chr3:-|2510:708:1581|polycistronic|TTG	Snx27-polycistronic3	-0.692623232	0.223207908
ENSMUST00000172207.8:chr16:+|3001:490:2833|polycistronic|TTG	Psmd2-polycistronic22	-0.351119242	0.223493045
ENSMUST00000168334.8:chr14:+|4032:443:2006|polycistronic|CTG	Ncoa4-polycistronic4	-0.612977016	0.223777293
ENSMUST00000168334.8:chr14:+|4032:485:2006|polycistronic|GTG	Ncoa4-polycistronic5	-0.612977016	0.223777293
ENSMUST00000193575.2:chr1:+|468:186:300|polycistronic|GTG	Mpc2-polycistronic4	-1.739621552	0.223922057
ENSMUST00000219352.2:chr10:+|380:89:161|polycistronic|CTG	Zwint-polycistronic2	0.586721737	0.224166956
ENSMUST00000172207.8:chr16:+|3001:496:2833|polycistronic|ATG	Psmd2-polycistronic23	-0.350091883	0.224390279
ENSMUST00000144061.2:chr14:+|1613:593:1553|polycistronic|ATG	Samd8-polycistronic31	-0.613644953	0.224586877
ENSMUST00000160326.8:chr16:-|4488:681:3309|polycistronic|TTG	Usp7-polycistronic39	-0.618273038	0.224743715
ENSMUST00000172207.8:chr16:+|3001:502:2833|polycistronic|ATG	Psmd2-polycistronic24	-0.348844532	0.224791086
ENSMUST00000200955.4:chr5:-|5373:2152:3352|polycistronic|CTG	Atp8a1-polycistronic3	-0.519562175	0.225428737
ENSMUST00000236649.2:chr18:+|2822:1299:1593|polycistronic|CTG	Rnf14-polycistronic30	-0.561178435	0.225916538
ENSMUST00000144061.2:chr14:+|1613:737:1553|polycistronic|CTG	Samd8-polycistronic32	-0.699352714	0.226541414
ENSMUST00000160721.8:chr18:-|5416:1381:1786|polycistronic|GTG	Pcdh1-polycistronic1	0.699620564	0.227557352
ENSMUST00000113485.9:chr19:+|3221:1679:2015|polycistronic|ACG	Sf1-polycistronic8	0.959760845	0.22759319
ENSMUST00000044324.9:chr15:-|4719:766:1666|polycistronic|ACG	Ankrd33b-polycistronic7	1.559675361	0.227974338
ENSMUST00000156679.2:chr15:-|5661:799:1699|polycistronic|ACG	Ankrd33b-polycistronic8	1.559675361	0.227974338
ENSMUST00000144061.2:chr14:+|1613:812:1553|polycistronic|ATG	Samd8-polycistronic33	-0.773334066	0.228235759
ENSMUST00000144061.2:chr14:+|1613:800:1553|polycistronic|ACG	Samd8-polycistronic34	-0.765684367	0.228363603
ENSMUST00000128230.8:chr11:+|2336:356:2249|polycistronic|CTG	Tsr1-polycistronic2	-0.807092448	0.228616098
ENSMUST00000129997.2:chr11:+|834:383:755|polycistronic|ATG	Grn-polycistronic6	-0.814709377	0.22929154
ENSMUST00000113485.9:chr19:+|3221:1429:1927|polycistronic|ATG	Sf1-polycistronic9	0.676593614	0.230933307
ENSMUST00000131871.8:chr16:+|1737:439:1102|polycistronic|ATG	Eif4a2-polycistronic13	-0.622600665	0.230988282
ENSMUST00000147117.8:chr16:+|1947:460:1123|polycistronic|ATG	Eif4a2-polycistronic14	-0.622600665	0.230988282
ENSMUST00000162711.2:chr12:+|914:357:768|polycistronic|GTG	Psma6-polycistronic1	-0.501916343	0.231001956
ENSMUST00000199462.5:chr3:-|2510:729:1581|polycistronic|GTG	Snx27-polycistronic4	-0.705303859	0.23127712
ENSMUST00000057343.16:chr10:+|1765:1130:1619|polycistronic|CTG	Ptbp1-polycistronic5	0.831076126	0.231996763
ENSMUST00000123766.8:chr13:+|3532:1124:1649|polycistronic|ATG	Lpcat1-polycistronic39	-2.187025881	0.232162535
ENSMUST00000147566.8:chr13:+|1973:875:1400|polycistronic|ATG	Lpcat1-polycistronic40	-2.187025881	0.232162535
ENSMUST00000129997.2:chr11:+|834:470:755|polycistronic|GTG	Grn-polycistronic7	-0.893244912	0.232327397
ENSMUST00000129997.2:chr11:+|834:473:755|polycistronic|ATG	Grn-polycistronic8	-0.893244912	0.232327397
ENSMUST00000128230.8:chr11:+|2336:341:2249|polycistronic|ACG	Tsr1-polycistronic3	-0.79643194	0.234064255
ENSMUST00000044324.9:chr15:-|4719:808:1666|polycistronic|GTG	Ankrd33b-polycistronic9	1.67030062	0.234335352
ENSMUST00000044324.9:chr15:-|4719:820:1666|polycistronic|ATG	Ankrd33b-polycistronic10	1.67030062	0.234335352
ENSMUST00000129997.2:chr11:+|834:458:755|polycistronic|GTG	Grn-polycistronic9	-0.892512287	0.234335352
ENSMUST00000156679.2:chr15:-|5661:841:1699|polycistronic|GTG	Ankrd33b-polycistronic11	1.67030062	0.234335352
ENSMUST00000156679.2:chr15:-|5661:853:1699|polycistronic|ATG	Ankrd33b-polycistronic12	1.67030062	0.234335352
ENSMUST00000234432.2:chr17:+|1991:567:1140|polycistronic|CTG	Yipf4-polycistronic4	-0.928009589	0.234568152
ENSMUST00000144061.2:chr14:+|1613:1163:1553|polycistronic|CTG	Samd8-polycistronic35	-2.117468619	0.235529608
ENSMUST00000135949.2:chrX:+|1764:1144:1210|polycistronic|CTG	Pgk1-polycistronic24	-0.493980744	0.235687646
ENSMUST00000131871.8:chr16:+|1737:442:1102|polycistronic|TTG	Eif4a2-polycistronic15	-0.617943188	0.236341218
ENSMUST00000147117.8:chr16:+|1947:463:1123|polycistronic|TTG	Eif4a2-polycistronic16	-0.617943188	0.236341218
ENSMUST00000160326.8:chr16:-|4488:693:3309|polycistronic|TTG	Usp7-polycistronic40	-0.611496973	0.2364086
ENSMUST00000238368.2:chr9:+|5699:1759:3076|polycistronic|CTG	Nedd4-polycistronic1	-0.281850798	0.237507838
ENSMUST00000192851.2:chr1:+|857:266:368|polycistronic|ATG	Zbtb18-polycistronic13	-0.774761543	0.238078355	representative
ENSMUST00000193440.2:chr1:+|549:228:330|polycistronic|ATG	Zbtb18-polycistronic14	-0.774761543	0.238078355	representative
ENSMUST00000195388.2:chr1:+|525:136:238|polycistronic|ATG	Zbtb18-polycistronic15	-0.774761543	0.238078355	representative
ENSMUST00000195549.6:chr1:+|646:357:459|polycistronic|ATG	Zbtb18-polycistronic16	-0.774761543	0.238078355	representative
ENSMUST00000160326.8:chr16:-|4488:723:3309|polycistronic|GTG	Usp7-polycistronic41	-0.612482312	0.238389644
ENSMUST00000162711.2:chr12:+|914:363:768|polycistronic|ATG	Psma6-polycistronic2	-0.500167506	0.23984383
ENSMUST00000162711.2:chr12:+|914:366:768|polycistronic|CTG	Psma6-polycistronic3	-0.500167506	0.23984383
ENSMUST00000130778.2:chr3:+|1355:397:775|polycistronic|TTG	Sec22b-polycistronic7	-0.686329103	0.240286465
ENSMUST00000131871.8:chr16:+|1737:601:1102|polycistronic|TTG	Eif4a2-polycistronic17	-0.614086086	0.240667361
ENSMUST00000147117.8:chr16:+|1947:622:1123|polycistronic|TTG	Eif4a2-polycistronic18	-0.614086086	0.240667361
ENSMUST00000166075.8:chr14:+|1582:591:639|polycistronic|TTG	Arf4-polycistronic20	1.026198795	0.240988841
ENSMUST00000131871.8:chr16:+|1737:892:1102|polycistronic|GTG	Eif4a2-polycistronic19	-0.748291875	0.241613953
ENSMUST00000147117.8:chr16:+|1947:913:1123|polycistronic|GTG	Eif4a2-polycistronic20	-0.748291875	0.241613953
ENSMUST00000135970.2:chr8:+|432:333:390|polycistronic|CTG	Cx3cl1-polycistronic8	0.834526698	0.243417875
ENSMUST00000150307.2:chr8:+|780:297:354|polycistronic|CTG	Cx3cl1-polycistronic9	0.834526698	0.243417875
ENSMUST00000237707.2:chr18:-|2536:1959:2181|polycistronic|ATG	Dpysl3-polycistronic2	0.798308056	0.243933608
ENSMUST00000184399.8:chr9:+|2808:701:2426|polycistronic|GTG	Zfp280d-polycistronic5	-2.332446128	0.244346852
ENSMUST00000184399.8:chr9:+|2808:716:2426|polycistronic|GTG	Zfp280d-polycistronic6	-2.332446128	0.244346852
ENSMUST00000184399.8:chr9:+|2808:719:2426|polycistronic|GTG	Zfp280d-polycistronic7	-2.332446128	0.244346852
ENSMUST00000069304.14:chr11:+|2225:957:1071|polycistronic|ACG	Hnrnph1-polycistronic1	-1.693780154	0.244687885
ENSMUST00000109142.8:chr11:+|2427:1158:1272|polycistronic|ACG	Hnrnph1-polycistronic2	-1.693780154	0.244687885
ENSMUST00000153043.8:chr11:+|535:227:476|polycistronic|CTG	Thra-polycistronic2	0.551659195	0.245113712
ENSMUST00000188961.7:chr1:-|2907:1821:2850|polycistronic|CTG	Kansl3-polycistronic1	-1.999245711	0.245191625
ENSMUST00000188961.7:chr1:-|2907:1824:2850|polycistronic|CTG	Kansl3-polycistronic2	-1.999245711	0.245191625
ENSMUST00000188961.7:chr1:-|2907:1836:2850|polycistronic|GTG	Kansl3-polycistronic3	-1.999245711	0.245191625
ENSMUST00000113485.9:chr19:+|3221:1666:1927|polycistronic|ATG	Sf1-polycistronic10	1.055340004	0.24520636
ENSMUST00000223636.2:chr13:+|583:163:502|polycistronic|GTG	Ntrk2-polycistronic3	-0.700342807	0.245510343
ENSMUST00000068999.14:chr8:+|2219:951:2166|polycistronic|ACG	Micu3-polycistronic7	-0.704396572	0.246528936
ENSMUST00000146017.3:chr7:+|1192:870:924|polycistronic|TTG	Sez6l2-polycistronic1	0.83978705	0.247165719
ENSMUST00000068999.14:chr8:+|2219:789:2166|polycistronic|CTG	Micu3-polycistronic8	-0.577410607	0.247359959
ENSMUST00000200955.4:chr5:-|5373:2140:3352|polycistronic|CTG	Atp8a1-polycistronic4	-0.50723375	0.248267882
ENSMUST00000123766.8:chr13:+|3532:743:1649|polycistronic|GTG	Lpcat1-polycistronic41	-1.241421089	0.24837991
ENSMUST00000123766.8:chr13:+|3532:746:1649|polycistronic|GTG	Lpcat1-polycistronic42	-1.241421089	0.24837991
ENSMUST00000147566.8:chr13:+|1973:494:1400|polycistronic|GTG	Lpcat1-polycistronic43	-1.241421089	0.24837991
ENSMUST00000147566.8:chr13:+|1973:497:1400|polycistronic|GTG	Lpcat1-polycistronic44	-1.241421089	0.24837991
ENSMUST00000159158.9:chr15:+|527:54:333|polycistronic|GTG	Selenop-polycistronic5	0.708449392	0.249049656
ENSMUST00000069304.14:chr11:+|2225:939:1071|polycistronic|CTG	Hnrnph1-polycistronic3	-1.600235136	0.249271204
ENSMUST00000109142.8:chr11:+|2427:1140:1272|polycistronic|CTG	Hnrnph1-polycistronic4	-1.600235136	0.249271204
ENSMUST00000168334.8:chr14:+|4032:1061:2006|polycistronic|GTG	Ncoa4-polycistronic6	-0.829259307	0.249325512
ENSMUST00000178686.2:chr3:+|858:722:779|polycistronic|TTG	Mcl1-polycistronic5	1.355185776	0.249765261
ENSMUST00000168334.8:chr14:+|4032:491:2006|polycistronic|TTG	Ncoa4-polycistronic7	-0.599177746	0.250751299
ENSMUST00000160311.3:chr15:+|420:75:297|polycistronic|CTG	Selenop-polycistronic6	0.707906204	0.250875159
ENSMUST00000160311.3:chr15:+|420:90:297|polycistronic|ATG	Selenop-polycistronic7	0.707906204	0.250875159	representative
ENSMUST00000160787.10:chr15:+|768:206:413|polycistronic|TTG	Selenop-polycistronic8	0.707906204	0.250875159
ENSMUST00000160930.3:chr15:+|627:82:274|polycistronic|ACG	Selenop-polycistronic9	0.707906204	0.250875159
ENSMUST00000128230.8:chr11:+|2336:305:2249|polycistronic|CTG	Tsr1-polycistronic4	-0.763231655	0.251110333
ENSMUST00000044324.9:chr15:-|4719:733:1666|polycistronic|CTG	Ankrd33b-polycistronic13	1.520166358	0.251316537
ENSMUST00000156679.2:chr15:-|5661:745:1699|polycistronic|TTG	Ankrd33b-polycistronic14	1.520166358	0.251316537
ENSMUST00000156679.2:chr15:-|5661:748:1699|polycistronic|CTG	Ankrd33b-polycistronic15	1.520166358	0.251316537
ENSMUST00000156679.2:chr15:-|5661:766:1699|polycistronic|CTG	Ankrd33b-polycistronic16	1.520166358	0.251316537
ENSMUST00000113485.9:chr19:+|3221:1445:2015|polycistronic|CTG	Sf1-polycistronic11	0.665085757	0.251488595
ENSMUST00000202990.4:chr2:+|1925:1630:1711|polycistronic|CTG	Gsn-polycistronic10	0.836717818	0.251756327
ENSMUST00000188961.7:chr1:-|2907:1854:2850|polycistronic|GTG	Kansl3-polycistronic4	-1.983001075	0.251821677
ENSMUST00000188961.7:chr1:-|2907:1857:2850|polycistronic|CTG	Kansl3-polycistronic5	-1.983001075	0.251821677
ENSMUST00000138667.2:chr2:-|5288:1261:4228|polycistronic|TTG	Gm20716-polycistronic7	-0.53703341	0.251998546
ENSMUST00000168334.8:chr14:+|4032:1058:2006|polycistronic|TTG	Ncoa4-polycistronic8	-0.82516625	0.25203342
ENSMUST00000160721.8:chr18:-|5416:1399:1786|polycistronic|TTG	Pcdh1-polycistronic2	0.680929085	0.252464367
ENSMUST00000130761.8:chr2:+|702:178:262|polycistronic|ATG	Gnas-polycistronic30	-0.623256579	0.253386428
ENSMUST00000180362.8:chr2:+|1645:1121:1205|polycistronic|ATG	Gnas-polycistronic31	-0.623256579	0.253386428
ENSMUST00000131871.8:chr16:+|1737:547:1102|polycistronic|GTG	Eif4a2-polycistronic21	-0.581665435	0.253727717
ENSMUST00000147117.8:chr16:+|1947:568:1123|polycistronic|GTG	Eif4a2-polycistronic22	-0.581665435	0.253727717
ENSMUST00000202990.4:chr2:+|1925:1108:1630|polycistronic|ATG	Gsn-polycistronic11	0.277171788	0.253898949
ENSMUST00000146030.8:chr10:-|3707:941:1484|polycistronic|GTG	Atcay-polycistronic6	-0.836568355	0.253976567
ENSMUST00000239499.2:chr11:-|1771:693:1491|polycistronic|GTG	Dnajc7-polycistronic9	-0.523179977	0.255159461
ENSMUST00000192468.2:chr3:+|315:169:280|polycistronic|CTG	Pkia-polycistronic1	-2.128487015	0.255432863
ENSMUST00000236649.2:chr18:+|2822:1413:1593|polycistronic|ATG	Rnf14-polycistronic31	-0.776660978	0.255650871
ENSMUST00000125567.8:chr19:-|5588:2521:3193|polycistronic|CTG	Dagla-polycistronic4	0.893470944	0.255939144
ENSMUST00000069304.14:chr11:+|2225:951:1071|polycistronic|ATG	Hnrnph1-polycistronic5	-1.639783346	0.256276082
ENSMUST00000109142.8:chr11:+|2427:1152:1272|polycistronic|ATG	Hnrnph1-polycistronic6	-1.639783346	0.256276082
ENSMUST00000169745.8:chr13:-|4143:1793:3887|polycistronic|GTG	Agtpbp1-polycistronic1	-0.667563431	0.25664133
ENSMUST00000154356.8:chr9:+|3548:2197:2560|polycistronic|ATG	Ctnnb1-polycistronic3	-0.372763156	0.256980094
ENSMUST00000237938.2:chr19:+|1583:492:1080|polycistronic|CTG	Cpt1a-polycistronic1	-1.653892792	0.258718724
ENSMUST00000113485.9:chr19:+|3221:1454:2015|polycistronic|ACG	Sf1-polycistronic12	0.67848552	0.259920987
ENSMUST00000206879.2:chr6:-|2666:915:1746|polycistronic|GTG	Ptcd3-polycistronic1	-2.042056938	0.260226498
ENSMUST00000135970.2:chr8:+|432:267:390|polycistronic|GTG	Cx3cl1-polycistronic10	0.473830933	0.260866342
ENSMUST00000150307.2:chr8:+|780:231:354|polycistronic|GTG	Cx3cl1-polycistronic11	0.473830933	0.260866342
ENSMUST00000128230.8:chr11:+|2336:1193:2249|polycistronic|GTG	Tsr1-polycistronic5	-1.778718066	0.26205871
ENSMUST00000128594.8:chr16:+|2799:1189:1411|polycistronic|GTG	Eif4g1-polycistronic1	-1.960211039	0.2624765
ENSMUST00000142344.8:chr16:+|3094:1487:1709|polycistronic|GTG	Eif4g1-polycistronic2	-1.960211039	0.2624765
ENSMUST00000150333.8:chr16:+|2898:1288:1510|polycistronic|GTG	Eif4g1-polycistronic3	-1.960211039	0.2624765
ENSMUST00000154219.8:chr3:+|1945:242:1631|polycistronic|TTG	Eif2a-polycistronic3	-0.60255087	0.263394507
ENSMUST00000199462.5:chr3:-|2510:777:1581|polycistronic|CTG	Snx27-polycistronic5	-0.70131414	0.263527652
ENSMUST00000236480.2:chr18:+|838:194:635|polycistronic|TTG	Ndfip1-polycistronic8	-0.265649348	0.263658133
ENSMUST00000114121.11:chr9:+|863:400:448|polycistronic|CTG	Nptn-polycistronic5	-1.680127801	0.263782532
ENSMUST00000175945.7:chr9:+|627:231:279|polycistronic|CTG	Nptn-polycistronic6	-1.680127801	0.263782532
ENSMUST00000177064.8:chr9:+|582:107:155|polycistronic|CTG	Nptn-polycistronic7	-1.680127801	0.263782532
ENSMUST00000177292.8:chr9:+|1390:915:963|polycistronic|CTG	Nptn-polycistronic8	-1.680127801	0.263782532
ENSMUST00000200955.4:chr5:-|5373:2287:3352|polycistronic|ACG	Atp8a1-polycistronic5	-0.524130789	0.263782532
ENSMUST00000153043.8:chr11:+|535:206:476|polycistronic|CTG	Thra-polycistronic3	0.534148722	0.264197449
ENSMUST00000113485.9:chr19:+|3221:1384:1927|polycistronic|ATG	Sf1-polycistronic13	0.670245908	0.266490281
ENSMUST00000113485.9:chr19:+|3221:1694:2015|polycistronic|ACG	Sf1-polycistronic14	0.950055822	0.267036915
ENSMUST00000128230.8:chr11:+|2336:281:2249|polycistronic|ATG	Tsr1-polycistronic6	-0.750442575	0.267371661	representative
ENSMUST00000154232.9:chr17:-|4520:2363:2627|polycistronic|CTG	Brd2-polycistronic21	1.302013308	0.267371661
ENSMUST00000116595.3:chr11:+|667:243:636|polycistronic|TTG	Skp1-polycistronic2	-0.290927881	0.26759325
ENSMUST00000231915.2:chr16:+|5833:4923:5595|polycistronic|ATG	Ttc3-polycistronic1	0.717065381	0.267626381
ENSMUST00000154232.9:chr17:-|4520:2908:3976|polycistronic|GTG	Brd2-polycistronic22	0.613771913	0.267811004
ENSMUST00000169745.8:chr13:-|4143:1817:3887|polycistronic|CTG	Agtpbp1-polycistronic2	-0.665843926	0.269089467
ENSMUST00000144574.8:chr5:+|2758:962:2636|polycistronic|ATG	Anapc4-polycistronic1	-0.690816357	0.270638427
ENSMUST00000159158.9:chr15:+|527:180:333|polycistronic|CTG	Selenop-polycistronic10	0.716002348	0.270638427
ENSMUST00000160311.3:chr15:+|420:144:297|polycistronic|CTG	Selenop-polycistronic11	0.716002348	0.270638427
ENSMUST00000160787.10:chr15:+|768:260:413|polycistronic|CTG	Selenop-polycistronic12	0.716002348	0.270638427
ENSMUST00000160930.3:chr15:+|627:121:274|polycistronic|CTG	Selenop-polycistronic13	0.716002348	0.270638427
ENSMUST00000069304.14:chr11:+|2225:413:1475|polycistronic|TTG	Hnrnph1-polycistronic7	-0.37236753	0.270960093
ENSMUST00000109142.8:chr11:+|2427:614:1676|polycistronic|TTG	Hnrnph1-polycistronic8	-0.37236753	0.270960093
ENSMUST00000113485.9:chr19:+|3221:1682:2015|polycistronic|ACG	Sf1-polycistronic15	0.93024906	0.271386648
ENSMUST00000172846.2:chr17:+|805:215:368|polycistronic|CTG	Flot1-polycistronic7	0.800772313	0.271480381
ENSMUST00000173147.8:chr17:+|651:24:201|polycistronic|CTG	Flot1-polycistronic8	0.800772313	0.271480381
ENSMUST00000173147.8:chr17:+|651:3:201|polycistronic|CTG	Flot1-polycistronic9	0.800772313	0.271480381
ENSMUST00000173147.8:chr17:+|651:45:201|polycistronic|GTG	Flot1-polycistronic10	0.800772313	0.271480381
ENSMUST00000173147.8:chr17:+|651:48:201|polycistronic|CTG	Flot1-polycistronic11	0.800772313	0.271480381
ENSMUST00000173493.8:chr17:+|697:10:259|polycistronic|CTG	Flot1-polycistronic12	0.800772313	0.271480381
ENSMUST00000173493.8:chr17:+|697:106:259|polycistronic|CTG	Flot1-polycistronic13	0.800772313	0.271480381
ENSMUST00000173493.8:chr17:+|697:19:259|polycistronic|CTG	Flot1-polycistronic14	0.800772313	0.271480381
ENSMUST00000173493.8:chr17:+|697:34:259|polycistronic|CTG	Flot1-polycistronic15	0.800772313	0.271480381
ENSMUST00000173493.8:chr17:+|697:37:259|polycistronic|CTG	Flot1-polycistronic16	0.800772313	0.271480381
ENSMUST00000173493.8:chr17:+|697:64:259|polycistronic|TTG	Flot1-polycistronic17	0.800772313	0.271480381
ENSMUST00000230192.2:chr15:+|2665:1263:1929|polycistronic|ACG	Gga1-polycistronic3	0.902709848	0.271480381
ENSMUST00000174372.3:chr4:+|2241:1202:1358|polycistronic|GTG	Slc2a1-polycistronic71	1.022118181	0.272071273
ENSMUST00000187382.2:chr5:+|581:299:512|polycistronic|ACG	Vgf-polycistronic6	4.307246921	0.273301474
ENSMUST00000154232.9:chr17:-|4520:2899:3976|polycistronic|TTG	Brd2-polycistronic23	0.608080552	0.273849887
ENSMUST00000130606.8:chr6:+|1046:651:894|polycistronic|GTG	Capza2-polycistronic3	-0.542323138	0.275138074
ENSMUST00000189503.7:chr1:-|1514:361:955|polycistronic|TTG	Ndufa10-polycistronic1	-0.379259328	0.275433054
ENSMUST00000236649.2:chr18:+|2822:1284:1593|polycistronic|GTG	Rnf14-polycistronic32	-0.517029925	0.275433054
ENSMUST00000128230.8:chr11:+|2336:1244:2249|polycistronic|ATG	Tsr1-polycistronic7	-1.766145864	0.275601335
ENSMUST00000128230.8:chr11:+|2336:1247:2249|polycistronic|TTG	Tsr1-polycistronic8	-1.766145864	0.275601335
ENSMUST00000154219.8:chr3:+|1945:266:1631|polycistronic|ATG	Eif2a-polycistronic4	-0.599976723	0.2756891
ENSMUST00000198174.2:chr3:+|2584:382:1732|polycistronic|ATG	Csde1-polycistronic1	-0.301783603	0.275886072	representative
ENSMUST00000113485.9:chr19:+|3221:1502:2015|polycistronic|ATG	Sf1-polycistronic16	0.723485656	0.276311185
ENSMUST00000238368.2:chr9:+|5699:1897:3076|polycistronic|GTG	Nedd4-polycistronic2	-0.293351267	0.277740726
ENSMUST00000169694.2:chr17:+|1112:820:928|polycistronic|TTG	Pla2g7-polycistronic1	-0.650379965	0.27966233
ENSMUST00000127694.8:chr5:+|1685:1025:1073|polycistronic|ATG	Arpc1a-polycistronic1	-1.928832253	0.279678798
ENSMUST00000200955.4:chr5:-|5373:2296:3352|polycistronic|GTG	Atp8a1-polycistronic6	-0.51882391	0.279772883
ENSMUST00000159158.9:chr15:+|527:156:333|polycistronic|ATG	Selenop-polycistronic14	0.695839995	0.28076402	representative
ENSMUST00000160311.3:chr15:+|420:120:297|polycistronic|ATG	Selenop-polycistronic15	0.695839995	0.28076402
ENSMUST00000160787.10:chr15:+|768:236:413|polycistronic|ATG	Selenop-polycistronic16	0.695839995	0.28076402	representative
ENSMUST00000160930.3:chr15:+|627:97:274|polycistronic|ATG	Selenop-polycistronic17	0.695839995	0.28076402	representative
ENSMUST00000172207.8:chr16:+|3001:862:2833|polycistronic|TTG	Psmd2-polycistronic25	-0.322408837	0.280838402
ENSMUST00000199462.5:chr3:-|2510:807:1581|polycistronic|GTG	Snx27-polycistronic6	-0.697460536	0.281508821
ENSMUST00000198174.2:chr3:+|2584:388:1732|polycistronic|GTG	Csde1-polycistronic2	-0.300357343	0.28168235
ENSMUST00000199462.5:chr3:-|2510:765:1581|polycistronic|ATG	Snx27-polycistronic7	-0.694499207	0.281961303
ENSMUST00000119672.8:chr13:+|2051:1385:2009|polycistronic|CTG	Pde4d-polycistronic40	1.393398582	0.283186226
ENSMUST00000206879.2:chr6:-|2666:972:1746|polycistronic|TTG	Ptcd3-polycistronic2	-2.013242833	0.283365438
ENSMUST00000239499.2:chr11:-|1771:720:1491|polycistronic|ATG	Dnajc7-polycistronic10	-0.528480384	0.284124606
ENSMUST00000131871.8:chr16:+|1737:508:1102|polycistronic|GTG	Eif4a2-polycistronic23	-0.598519509	0.284874373
ENSMUST00000147117.8:chr16:+|1947:529:1123|polycistronic|GTG	Eif4a2-polycistronic24	-0.598519509	0.284874373
ENSMUST00000160326.8:chr16:-|4488:468:3309|polycistronic|TTG	Usp7-polycistronic42	-0.523911415	0.284875912
ENSMUST00000236649.2:chr18:+|2822:1260:1593|polycistronic|TTG	Rnf14-polycistronic33	-0.503636603	0.285539636
ENSMUST00000206879.2:chr6:-|2666:909:1746|polycistronic|CTG	Ptcd3-polycistronic3	-1.903795122	0.286003614	representative
ENSMUST00000169745.8:chr13:-|4143:1850:3887|polycistronic|TTG	Agtpbp1-polycistronic3	-0.64428514	0.286502087
ENSMUST00000154232.9:chr17:-|4520:2566:3976|polycistronic|TTG	Brd2-polycistronic24	0.52408339	0.286923675
ENSMUST00000131871.8:chr16:+|1737:901:1102|polycistronic|GTG	Eif4a2-polycistronic25	-0.724698093	0.287126811
ENSMUST00000131871.8:chr16:+|1737:907:1102|polycistronic|TTG	Eif4a2-polycistronic26	-0.724698093	0.287126811
ENSMUST00000147117.8:chr16:+|1947:922:1123|polycistronic|GTG	Eif4a2-polycistronic27	-0.724698093	0.287126811
ENSMUST00000147117.8:chr16:+|1947:928:1123|polycistronic|TTG	Eif4a2-polycistronic28	-0.724698093	0.287126811
ENSMUST00000187382.2:chr5:+|581:293:512|polycistronic|CTG	Vgf-polycistronic7	4.267051484	0.287204828
ENSMUST00000154232.9:chr17:-|4520:2360:2627|polycistronic|TTG	Brd2-polycistronic25	1.281961237	0.287432261
ENSMUST00000113485.9:chr19:+|3221:1363:1927|polycistronic|ATG	Sf1-polycistronic17	0.647377756	0.288022651
ENSMUST00000154232.9:chr17:-|4520:2345:2627|polycistronic|CTG	Brd2-polycistronic26	1.214960094	0.290334366
ENSMUST00000169745.8:chr13:-|4143:1067:3887|polycistronic|ACG	Agtpbp1-polycistronic4	-0.524310624	0.290671123
ENSMUST00000144574.8:chr5:+|2758:833:2636|polycistronic|CTG	Anapc4-polycistronic2	-0.660836937	0.290938372
ENSMUST00000200955.4:chr5:-|5373:2278:3352|polycistronic|ATG	Atp8a1-polycistronic7	-0.516351873	0.290938372
ENSMUST00000146030.8:chr10:-|3707:959:1484|polycistronic|CTG	Atcay-polycistronic7	-0.81782809	0.290984135
ENSMUST00000069304.14:chr11:+|2225:960:1071|polycistronic|GTG	Hnrnph1-polycistronic9	-1.657207526	0.291889432
ENSMUST00000109142.8:chr11:+|2427:1161:1272|polycistronic|GTG	Hnrnph1-polycistronic10	-1.657207526	0.291889432
ENSMUST00000134674.8:chr9:+|3106:488:2162|polycistronic|ATG	Mtmr2-polycistronic1	-0.767512891	0.292007131
ENSMUST00000134674.8:chr9:+|3106:500:2162|polycistronic|GTG	Mtmr2-polycistronic2	-0.767512891	0.292007131
ENSMUST00000168334.8:chr14:+|4032:509:2006|polycistronic|TTG	Ncoa4-polycistronic9	-0.620439015	0.292147349
ENSMUST00000126032.2:chr17:+|4545:502:985|polycistronic|ATG	Enpp5-polycistronic1	-0.487664545	0.292692011
ENSMUST00000144061.2:chr14:+|1613:764:1553|polycistronic|CTG	Samd8-polycistronic36	-0.67166887	0.292873928
ENSMUST00000139476.8:chr1:+|681:183:426|polycistronic|TTG	Glul-polycistronic19	-0.379553905	0.29316007
ENSMUST00000140685.4:chr1:+|1696:672:915|polycistronic|TTG	Glul-polycistronic20	-0.379553905	0.29316007
ENSMUST00000128230.8:chr11:+|2336:464:2249|polycistronic|ATG	Tsr1-polycistronic9	-0.796782841	0.293742048
ENSMUST00000128230.8:chr11:+|2336:467:2249|polycistronic|GTG	Tsr1-polycistronic10	-0.796782841	0.293742048
ENSMUST00000144574.8:chr5:+|2758:851:2636|polycistronic|TTG	Anapc4-polycistronic3	-0.659727028	0.29410089
ENSMUST00000113485.9:chr19:+|3221:1499:2015|polycistronic|ATG	Sf1-polycistronic18	0.710182628	0.295002847
ENSMUST00000168334.8:chr14:+|4032:515:2006|polycistronic|CTG	Ncoa4-polycistronic10	-0.621199153	0.295064
ENSMUST00000169745.8:chr13:-|4143:1862:3887|polycistronic|ATG	Agtpbp1-polycistronic5	-0.641510296	0.295294802
ENSMUST00000188961.7:chr1:-|2907:828:2850|polycistronic|GTG	Kansl3-polycistronic6	-0.859824372	0.295314314
ENSMUST00000144574.8:chr5:+|2758:1010:2636|polycistronic|TTG	Anapc4-polycistronic4	-0.697981819	0.295330827
ENSMUST00000144574.8:chr5:+|2758:1016:2636|polycistronic|CTG	Anapc4-polycistronic5	-0.697981819	0.295330827
ENSMUST00000068999.14:chr8:+|2219:984:2166|polycistronic|TTG	Micu3-polycistronic9	-0.683419099	0.29544962
ENSMUST00000188961.7:chr1:-|2907:822:2850|polycistronic|ATG	Kansl3-polycistronic7	-0.85693419	0.295753494
ENSMUST00000125567.8:chr19:-|5588:2500:3193|polycistronic|CTG	Dagla-polycistronic5	0.839994319	0.296154952
ENSMUST00000154232.9:chr17:-|4520:2342:2627|polycistronic|CTG	Brd2-polycistronic27	1.18882965	0.296203255
ENSMUST00000169745.8:chr13:-|4143:1904:3887|polycistronic|ACG	Agtpbp1-polycistronic6	-0.660549181	0.296241555
ENSMUST00000219128.2:chr12:+|334:173:293|polycistronic|TTG	Sf3b6-polycistronic1	-1.797365648	0.296241555
ENSMUST00000168334.8:chr14:+|4032:623:2006|polycistronic|CTG	Ncoa4-polycistronic11	-0.623710228	0.296393617
ENSMUST00000168334.8:chr14:+|4032:626:2006|polycistronic|ATG	Ncoa4-polycistronic12	-0.623710228	0.296393617
ENSMUST00000168334.8:chr14:+|4032:686:2006|polycistronic|GTG	Ncoa4-polycistronic13	-0.623710228	0.296393617
ENSMUST00000131871.8:chr16:+|1737:796:1102|polycistronic|ATG	Eif4a2-polycistronic29	-0.604045977	0.296638798
ENSMUST00000147117.8:chr16:+|1947:817:1123|polycistronic|ATG	Eif4a2-polycistronic30	-0.604045977	0.296638798
ENSMUST00000237707.2:chr18:-|2536:1929:2181|polycistronic|ATG	Dpysl3-polycistronic3	0.708035922	0.296800125
ENSMUST00000125567.8:chr19:-|5588:2629:3193|polycistronic|CTG	Dagla-polycistronic6	1.020611654	0.297038341
ENSMUST00000119672.8:chr13:+|2051:1343:2009|polycistronic|ATG	Pde4d-polycistronic41	1.348763234	0.297147741
ENSMUST00000168334.8:chr14:+|4032:566:2006|polycistronic|CTG	Ncoa4-polycistronic14	-0.619988576	0.297969715
ENSMUST00000217842.2:chr10:+|5014:1317:3819|polycistronic|TTG	Washc4-polycistronic1	-0.736776812	0.298675857
ENSMUST00000206879.2:chr6:-|2666:1041:1746|polycistronic|CTG	Ptcd3-polycistronic4	-2.014977914	0.29971686
ENSMUST00000206879.2:chr6:-|2666:1050:1746|polycistronic|ATG	Ptcd3-polycistronic5	-2.014977914	0.29971686
ENSMUST00000166075.8:chr14:+|1582:696:768|polycistronic|GTG	Arf4-polycistronic21	0.794278438	0.29973968
ENSMUST00000160326.8:chr16:-|4488:525:3309|polycistronic|GTG	Usp7-polycistronic43	-0.528849379	0.299840217
ENSMUST00000131871.8:chr16:+|1737:583:1102|polycistronic|CTG	Eif4a2-polycistronic31	-0.601321452	0.300181689
ENSMUST00000147117.8:chr16:+|1947:604:1123|polycistronic|CTG	Eif4a2-polycistronic32	-0.601321452	0.300181689
ENSMUST00000068999.14:chr8:+|2219:1152:2166|polycistronic|ATG	Micu3-polycistronic10	-0.747880097	0.300360986
ENSMUST00000128230.8:chr11:+|2336:497:2249|polycistronic|CTG	Tsr1-polycistronic11	-0.793699486	0.300512615
ENSMUST00000168334.8:chr14:+|4032:728:2006|polycistronic|CTG	Ncoa4-polycistronic15	-0.625283724	0.301565365
ENSMUST00000114121.11:chr9:+|863:677:725|polycistronic|ACG	Nptn-polycistronic9	0.600000461	0.301606344
ENSMUST00000175945.7:chr9:+|627:508:556|polycistronic|ACG	Nptn-polycistronic10	0.600000461	0.301606344
ENSMUST00000177064.8:chr9:+|582:384:432|polycistronic|ACG	Nptn-polycistronic11	0.600000461	0.301606344
ENSMUST00000177292.8:chr9:+|1390:1192:1240|polycistronic|ACG	Nptn-polycistronic12	0.600000461	0.301606344
ENSMUST00000138667.2:chr2:-|5288:1390:4228|polycistronic|GTG	Gm20716-polycistronic8	-0.521972688	0.301656191
ENSMUST00000172207.8:chr16:+|3001:868:2833|polycistronic|GTG	Psmd2-polycistronic26	-0.31805736	0.301722333
ENSMUST00000238368.2:chr9:+|5699:1888:3076|polycistronic|CTG	Nedd4-polycistronic3	-0.292627338	0.301981957
ENSMUST00000182371.8:chr9:-|2986:747:2520|polycistronic|GTG	Rbm5-polycistronic1	-0.525521655	0.302165008
ENSMUST00000217842.2:chr10:+|5014:1335:3819|polycistronic|GTG	Washc4-polycistronic2	-0.735501506	0.302165008
ENSMUST00000125567.8:chr19:-|5588:2728:3193|polycistronic|GTG	Dagla-polycistronic7	1.058342111	0.302236134
ENSMUST00000236480.2:chr18:+|838:458:635|polycistronic|CTG	Ndfip1-polycistronic9	-0.421959352	0.302276677
ENSMUST00000144574.8:chr5:+|2758:866:2636|polycistronic|GTG	Anapc4-polycistronic6	-0.662734392	0.302727174
ENSMUST00000141365.3:chr2:+|574:219:267|polycistronic|GTG	Vim-polycistronic1	0.405820279	0.302893899
ENSMUST00000119672.8:chr13:+|2051:1361:2009|polycistronic|GTG	Pde4d-polycistronic42	1.34407338	0.302899996
ENSMUST00000219128.2:chr12:+|334:176:293|polycistronic|ATG	Sf3b6-polycistronic2	-1.865643194	0.303246641
ENSMUST00000154232.9:chr17:-|4520:2887:3976|polycistronic|ATG	Brd2-polycistronic28	0.593508985	0.303441639
ENSMUST00000169745.8:chr13:-|4143:1025:3887|polycistronic|ATG	Agtpbp1-polycistronic7	-0.514668597	0.303489812	representative
ENSMUST00000168334.8:chr14:+|4032:500:2006|polycistronic|CTG	Ncoa4-polycistronic16	-0.572647729	0.303585037
ENSMUST00000206879.2:chr6:-|2666:1032:1746|polycistronic|CTG	Ptcd3-polycistronic6	-2.008825167	0.303673317
ENSMUST00000237707.2:chr18:-|2536:1974:2181|polycistronic|GTG	Dpysl3-polycistronic4	0.779010578	0.304236768
ENSMUST00000174483.8:chr12:+|2613:1071:1686|polycistronic|CTG	Dnmt3a-polycistronic1	-1.773433479	0.305376768
ENSMUST00000130871.2:chr17:+|6521:2630:3086|polycistronic|GTG	Gm28043-polycistronic1	-2.082547558	0.305931672
ENSMUST00000128890.2:chrX:+|494:261:366|polycistronic|GTG	Syp-polycistronic2	-0.488728036	0.306038451
ENSMUST00000198174.2:chr3:+|2584:400:1732|polycistronic|ATG	Csde1-polycistronic3	-0.294563804	0.306043189
ENSMUST00000231915.2:chr16:+|5833:4893:5595|polycistronic|ATG	Ttc3-polycistronic2	0.699118485	0.306043189
ENSMUST00000237707.2:chr18:-|2536:1575:2181|polycistronic|GTG	Dpysl3-polycistronic5	0.488548455	0.306142714
ENSMUST00000174372.3:chr4:+|2241:1138:1240|polycistronic|GTG	Slc2a1-polycistronic72	1.040640637	0.306706168
ENSMUST00000172207.8:chr16:+|3001:814:2833|polycistronic|GTG	Psmd2-polycistronic27	-0.324404627	0.306750545
ENSMUST00000202990.4:chr2:+|1925:1084:1630|polycistronic|CTG	Gsn-polycistronic12	0.260235302	0.307442273
ENSMUST00000238368.2:chr9:+|5699:1786:3076|polycistronic|CTG	Nedd4-polycistronic4	-0.273391196	0.307615287
ENSMUST00000169745.8:chr13:-|4143:1079:3887|polycistronic|TTG	Agtpbp1-polycistronic8	-0.515857843	0.307689713
ENSMUST00000238318.2:chr2:+|1633:447:498|polycistronic|ACG	Gnas-polycistronic32	-0.713196792	0.308131397
ENSMUST00000128230.8:chr11:+|2336:1271:2249|polycistronic|CTG	Tsr1-polycistronic12	-1.740917723	0.30851429
ENSMUST00000160326.8:chr16:-|4488:510:3309|polycistronic|ATG	Usp7-polycistronic44	-0.520619546	0.308717847	representative
ENSMUST00000131871.8:chr16:+|1737:586:1102|polycistronic|GTG	Eif4a2-polycistronic33	-0.596959529	0.309468225
ENSMUST00000147117.8:chr16:+|1947:607:1123|polycistronic|GTG	Eif4a2-polycistronic34	-0.596959529	0.309468225
ENSMUST00000139476.8:chr1:+|681:186:426|polycistronic|ATG	Glul-polycistronic21	-0.372907405	0.309783154
ENSMUST00000140685.4:chr1:+|1696:675:915|polycistronic|ATG	Glul-polycistronic22	-0.372907405	0.309783154
ENSMUST00000207736.2:chr7:+|2128:672:1122|polycistronic|CTG	Bub3-polycistronic1	-0.790681556	0.309783154
ENSMUST00000182500.8:chr19:-|3307:332:2102|polycistronic|ACG	Xpnpep1-polycistronic1	-0.442079801	0.310462624
ENSMUST00000236456.2:chr19:-|2216:332:1901|polycistronic|ACG	Xpnpep1-polycistronic2	-0.442079801	0.310462624
ENSMUST00000231915.2:chr16:+|5833:4968:5595|polycistronic|CTG	Ttc3-polycistronic3	0.669753974	0.310808061
ENSMUST00000182371.8:chr9:-|2986:714:2520|polycistronic|GTG	Rbm5-polycistronic2	-0.518608239	0.311467473
ENSMUST00000206879.2:chr6:-|2666:1065:1746|polycistronic|GTG	Ptcd3-polycistronic7	-1.998972559	0.311522494
ENSMUST00000236649.2:chr18:+|2822:1405:1618|polycistronic|CTG	Rnf14-polycistronic34	-0.594214827	0.312527058
ENSMUST00000217842.2:chr10:+|5014:1386:3819|polycistronic|CTG	Washc4-polycistronic3	-0.737401586	0.312873642
ENSMUST00000147778.9:chr10:-|3175:1281:2439|polycistronic|CTG	Cbarp-polycistronic12	1.174284869	0.312959481
ENSMUST00000128230.8:chr11:+|2336:1295:2249|polycistronic|ATG	Tsr1-polycistronic13	-1.748352955	0.314081006
ENSMUST00000136513.2:chr2:-|4311:409:901|polycistronic|GTG	Napb-polycistronic1	-0.504369279	0.314254361
ENSMUST00000177013.8:chr2:+|616:43:436|polycistronic|GTG	Dlgap4-polycistronic1	0.733957257	0.314285315
ENSMUST00000182500.8:chr19:-|3307:1178:2102|polycistronic|CTG	Xpnpep1-polycistronic3	-0.642476031	0.314734162
ENSMUST00000236456.2:chr19:-|2216:1178:1901|polycistronic|CTG	Xpnpep1-polycistronic4	-0.642476031	0.314734162
ENSMUST00000160874.8:chr9:+|412:149:215|polycistronic|TTG	Ubl5-polycistronic1	-0.748957951	0.31478254
ENSMUST00000147778.9:chr10:-|3175:1287:2439|polycistronic|ACG	Cbarp-polycistronic13	1.171098667	0.314989961
ENSMUST00000069304.14:chr11:+|2225:410:1475|polycistronic|GTG	Hnrnph1-polycistronic11	-0.361512396	0.316034258
ENSMUST00000109142.8:chr11:+|2427:611:1676|polycistronic|GTG	Hnrnph1-polycistronic12	-0.361512396	0.316034258
ENSMUST00000128594.8:chr16:+|2799:184:415|polycistronic|GTG	Eif4g1-polycistronic4	0.998109067	0.316290028
ENSMUST00000182450.8:chr12:+|2994:854:2570|polycistronic|ATG	Rbm25-polycistronic2	-0.662715103	0.316401031
ENSMUST00000229009.2:chr15:+|748:280:496|polycistronic|GTG	Srebf2-polycistronic5	1.278880402	0.31644332
ENSMUST00000069304.14:chr11:+|2225:935:1475|polycistronic|ATG	Hnrnph1-polycistronic13	-0.48345317	0.316616546
ENSMUST00000109142.8:chr11:+|2427:1136:1676|polycistronic|ATG	Hnrnph1-polycistronic14	-0.48345317	0.316616546
ENSMUST00000154232.9:chr17:-|4520:2881:3976|polycistronic|GTG	Brd2-polycistronic29	0.584232633	0.317126664
ENSMUST00000125567.8:chr19:-|5588:2656:3193|polycistronic|GTG	Dagla-polycistronic8	1.000120063	0.317232488
ENSMUST00000238368.2:chr9:+|5699:1918:3076|polycistronic|GTG	Nedd4-polycistronic5	-0.28689181	0.31728314
ENSMUST00000119672.8:chr13:+|2051:1325:2009|polycistronic|CTG	Pde4d-polycistronic43	1.326610658	0.317458582
ENSMUST00000119672.8:chr13:+|2051:1334:2009|polycistronic|CTG	Pde4d-polycistronic44	1.326610658	0.317458582
ENSMUST00000136513.2:chr2:-|4311:733:901|polycistronic|TTG	Napb-polycistronic2	-0.670091021	0.317458582
ENSMUST00000144574.8:chr5:+|2758:929:2636|polycistronic|CTG	Anapc4-polycistronic7	-0.670702861	0.317458582
ENSMUST00000169745.8:chr13:-|4143:1922:3887|polycistronic|GTG	Agtpbp1-polycistronic9	-0.652529929	0.317748212
ENSMUST00000069304.14:chr11:+|2225:578:1475|polycistronic|ACG	Hnrnph1-polycistronic15	-0.38342132	0.317945701
ENSMUST00000109142.8:chr11:+|2427:779:1676|polycistronic|ACG	Hnrnph1-polycistronic16	-0.38342132	0.317945701
ENSMUST00000146030.8:chr10:-|3707:995:1484|polycistronic|ATG	Atcay-polycistronic8	-0.804086873	0.317994449
ENSMUST00000166075.8:chr14:+|1582:426:498|polycistronic|GTG	Arf4-polycistronic22	0.804292935	0.318377016
ENSMUST00000130761.8:chr2:+|702:168:258|polycistronic|CTG	Gnas-polycistronic33	-0.621340202	0.318591008
ENSMUST00000180362.8:chr2:+|1645:1111:1201|polycistronic|CTG	Gnas-polycistronic34	-0.621340202	0.318591008
ENSMUST00000154232.9:chr17:-|4520:2932:3976|polycistronic|ATG	Brd2-polycistronic30	0.589976124	0.318768233
ENSMUST00000178686.2:chr3:+|858:743:779|polycistronic|ATG	Mcl1-polycistronic6	1.489505719	0.31884462
ENSMUST00000130761.8:chr2:+|702:172:262|polycistronic|ATG	Gnas-polycistronic35	-0.600990406	0.319002886
ENSMUST00000180362.8:chr2:+|1645:1115:1205|polycistronic|ATG	Gnas-polycistronic36	-0.600990406	0.319002886
ENSMUST00000197402.5:chr3:+|2790:1047:2223|polycistronic|GTG	Papss1-polycistronic1	-0.646304419	0.319073348
ENSMUST00000228814.2:chr15:-|4093:979:1603|polycistronic|ACG	Tars-polycistronic1	-2.071374651	0.3190746
ENSMUST00000071704.4:chr12:+|875:166:796|polycistronic|GTG	Psma3-polycistronic3	-0.813171006	0.319087121
ENSMUST00000071704.4:chr12:+|875:253:796|polycistronic|ATG	Psma3-polycistronic4	-0.813171006	0.319087121	representative
ENSMUST00000071704.4:chr12:+|875:268:796|polycistronic|TTG	Psma3-polycistronic5	-0.813171006	0.319087121
ENSMUST00000071704.4:chr12:+|875:271:796|polycistronic|CTG	Psma3-polycistronic6	-0.813171006	0.319087121
ENSMUST00000162626.8:chr12:+|1394:239:869|polycistronic|GTG	Psma3-polycistronic7	-0.813171006	0.319087121
ENSMUST00000162626.8:chr12:+|1394:326:869|polycistronic|ATG	Psma3-polycistronic8	-0.813171006	0.319087121	representative
ENSMUST00000162626.8:chr12:+|1394:341:869|polycistronic|TTG	Psma3-polycistronic9	-0.813171006	0.319087121
ENSMUST00000162626.8:chr12:+|1394:344:869|polycistronic|CTG	Psma3-polycistronic10	-0.813171006	0.319087121
ENSMUST00000141567.8:chr2:+|754:29:149|polycistronic|GTG	Npdc1-polycistronic1	0.727495161	0.31961088
ENSMUST00000154809.8:chr2:+|510:54:174|polycistronic|GTG	Npdc1-polycistronic2	0.727495161	0.31961088
ENSMUST00000217842.2:chr10:+|5014:1500:3819|polycistronic|GTG	Washc4-polycistronic4	-0.736195783	0.319800292
ENSMUST00000229525.2:chr15:+|523:222:444|polycistronic|GTG	Atg101-polycistronic1	1.184296435	0.319821851
ENSMUST00000230525.2:chr15:+|605:218:440|polycistronic|GTG	Atg101-polycistronic2	1.184296435	0.319821851
ENSMUST00000131871.8:chr16:+|1737:562:1102|polycistronic|ATG	Eif4a2-polycistronic35	-0.555277256	0.320159731
ENSMUST00000147117.8:chr16:+|1947:583:1123|polycistronic|ATG	Eif4a2-polycistronic36	-0.555277256	0.320159731
ENSMUST00000144574.8:chr5:+|2758:1025:2636|polycistronic|ATG	Anapc4-polycistronic8	-0.68551985	0.321041856
ENSMUST00000202990.4:chr2:+|1925:1642:1711|polycistronic|ATG	Gsn-polycistronic13	0.93588394	0.321589417
ENSMUST00000148385.8:chr3:+|4057:250:3961|polycistronic|CTG	Smc4-polycistronic1	-1.727635951	0.321837034
ENSMUST00000223636.2:chr13:+|583:174:267|polycistronic|CTG	Ntrk2-polycistronic4	-0.756175807	0.321885731
ENSMUST00000171030.9:chr2:+|1281:41:506|polycistronic|GTG	Dlgap4-polycistronic2	0.716990661	0.322505116
ENSMUST00000131871.8:chr16:+|1737:538:1102|polycistronic|GTG	Eif4a2-polycistronic37	-0.54623191	0.323489309
ENSMUST00000147117.8:chr16:+|1947:559:1123|polycistronic|GTG	Eif4a2-polycistronic38	-0.54623191	0.323489309
ENSMUST00000160915.8:chr8:+|713:255:303|polycistronic|ACG	Ndrg4-polycistronic1	-0.519620115	0.323492466
ENSMUST00000160964.8:chr8:+|1029:876:924|polycistronic|ACG	Ndrg4-polycistronic2	-0.519620115	0.323492466
ENSMUST00000166358.8:chr8:+|2963:709:757|polycistronic|ACG	Ndrg4-polycistronic3	-0.519620115	0.323492466
ENSMUST00000236649.2:chr18:+|2822:1437:1593|polycistronic|ATG	Rnf14-polycistronic35	-0.775422032	0.32360417
ENSMUST00000144574.8:chr5:+|2758:1103:2636|polycistronic|ACG	Anapc4-polycistronic9	-0.714573032	0.324358955
ENSMUST00000172207.8:chr16:+|3001:901:2833|polycistronic|CTG	Psmd2-polycistronic28	-0.308535247	0.324420644
ENSMUST00000237707.2:chr18:-|2536:1590:2181|polycistronic|ATG	Dpysl3-polycistronic6	0.482517648	0.324501068
ENSMUST00000198174.2:chr3:+|2584:430:1732|polycistronic|GTG	Csde1-polycistronic4	-0.290246365	0.324604422
ENSMUST00000198174.2:chr3:+|2584:448:1732|polycistronic|ATG	Csde1-polycistronic5	-0.290246365	0.324604422
ENSMUST00000125893.8:chr8:+|825:531:591|polycistronic|TTG	Prdx2-polycistronic4	-0.602772736	0.325062869
ENSMUST00000172207.8:chr16:+|3001:850:2833|polycistronic|CTG	Psmd2-polycistronic29	-0.316375171	0.325062869
ENSMUST00000169745.8:chr13:-|4143:1112:3887|polycistronic|ATG	Agtpbp1-polycistronic10	-0.506157913	0.325072029
ENSMUST00000200955.4:chr5:-|5373:2374:3352|polycistronic|TTG	Atp8a1-polycistronic8	-0.505293258	0.325441185
ENSMUST00000230192.2:chr15:+|2665:1153:1501|polycistronic|GTG	Gga1-polycistronic4	0.996287913	0.325943862
ENSMUST00000147778.9:chr10:-|3175:1254:2439|polycistronic|CTG	Cbarp-polycistronic14	1.133542294	0.326287664
ENSMUST00000174483.8:chr12:+|2613:1077:1686|polycistronic|ACG	Dnmt3a-polycistronic2	-1.757729838	0.326344893
ENSMUST00000144574.8:chr5:+|2758:1049:2636|polycistronic|CTG	Anapc4-polycistronic10	-0.692131337	0.326518244
ENSMUST00000144574.8:chr5:+|2758:1052:2636|polycistronic|ATG	Anapc4-polycistronic11	-0.692131337	0.326518244
ENSMUST00000160721.8:chr18:-|5416:1414:1786|polycistronic|ATG	Pcdh1-polycistronic3	0.632559565	0.32702037	representative
ENSMUST00000211807.2:chr8:+|1085:946:988|polycistronic|GTG	Mt1-polycistronic1	0.452200486	0.327416711
ENSMUST00000147129.8:chrX:-|3103:2348:3041|polycistronic|ATG	Cul4b-polycistronic1	-1.771873713	0.327501652
ENSMUST00000068999.14:chr8:+|2219:1116:2166|polycistronic|ACG	Micu3-polycistronic11	-0.711947467	0.327510723
ENSMUST00000199462.5:chr3:-|2510:891:1581|polycistronic|GTG	Snx27-polycistronic8	-0.724623654	0.327561611
ENSMUST00000136513.2:chr2:-|4311:676:901|polycistronic|CTG	Napb-polycistronic3	-0.679004912	0.327959688
ENSMUST00000169745.8:chr13:-|4143:1757:3887|polycistronic|GTG	Agtpbp1-polycistronic11	-0.622950864	0.329081954
ENSMUST00000154232.9:chr17:-|4520:2521:3976|polycistronic|ATG	Brd2-polycistronic31	0.512884006	0.329088396
ENSMUST00000219352.2:chr10:+|380:206:350|polycistronic|CTG	Zwint-polycistronic3	-0.480242588	0.329252403
ENSMUST00000182450.8:chr12:+|2994:806:2570|polycistronic|TTG	Rbm25-polycistronic3	-0.654654005	0.329388437
ENSMUST00000169745.8:chr13:-|4143:3005:3887|polycistronic|CTG	Agtpbp1-polycistronic12	-1.672095388	0.329613845
ENSMUST00000116595.3:chr11:+|667:249:636|polycistronic|ATG	Skp1-polycistronic3	-0.278352717	0.329992657	representative
ENSMUST00000237707.2:chr18:-|2536:1581:2181|polycistronic|ACG	Dpysl3-polycistronic7	0.478754801	0.330228519
ENSMUST00000154809.8:chr2:+|510:49:478|polycistronic|GTG	Npdc1-polycistronic3	0.432776267	0.330269239
ENSMUST00000199462.5:chr3:-|2510:687:1581|polycistronic|TTG	Snx27-polycistronic9	-0.588350802	0.330546051
ENSMUST00000134674.8:chr9:+|3106:530:2162|polycistronic|GTG	Mtmr2-polycistronic3	-0.743767905	0.330773231
ENSMUST00000169745.8:chr13:-|4143:2993:3887|polycistronic|ATG	Agtpbp1-polycistronic13	-1.661844365	0.330773231
ENSMUST00000144574.8:chr5:+|2758:1109:2636|polycistronic|GTG	Anapc4-polycistronic12	-0.712500957	0.331297095
ENSMUST00000160915.8:chr8:+|713:246:303|polycistronic|TTG	Ndrg4-polycistronic4	-0.460509419	0.331478292
ENSMUST00000160964.8:chr8:+|1029:867:924|polycistronic|TTG	Ndrg4-polycistronic5	-0.460509419	0.331478292
ENSMUST00000166358.8:chr8:+|2963:700:757|polycistronic|TTG	Ndrg4-polycistronic6	-0.460509419	0.331478292
ENSMUST00000200955.4:chr5:-|5373:2326:3352|polycistronic|TTG	Atp8a1-polycistronic9	-0.504117633	0.331478292
ENSMUST00000154232.9:chr17:-|4520:2947:3976|polycistronic|CTG	Brd2-polycistronic32	0.617408003	0.331856544
ENSMUST00000131871.8:chr16:+|1737:511:1102|polycistronic|TTG	Eif4a2-polycistronic39	-0.574539615	0.332582543
ENSMUST00000147117.8:chr16:+|1947:532:1123|polycistronic|TTG	Eif4a2-polycistronic40	-0.574539615	0.332582543
ENSMUST00000169745.8:chr13:-|4143:3017:3887|polycistronic|ATG	Agtpbp1-polycistronic14	-1.665186775	0.332710309
ENSMUST00000230192.2:chr15:+|2665:1275:1929|polycistronic|CTG	Gga1-polycistronic5	0.940843018	0.332793418
ENSMUST00000182450.8:chr12:+|2994:797:2570|polycistronic|GTG	Rbm25-polycistronic4	-0.653368895	0.33286128
ENSMUST00000236280.2:chr19:+|1380:500:569|polycistronic|GTG	Ddb1-polycistronic1	1.200438087	0.333147539
ENSMUST00000237881.2:chr19:-|2453:2170:2392|polycistronic|CTG	Npas4-polycistronic51	9.352563472	0.333147539
ENSMUST00000134674.8:chr9:+|3106:446:2162|polycistronic|ATG	Mtmr2-polycistronic4	-0.737758641	0.333183513	representative
ENSMUST00000147684.8:chr11:+|642:296:380|polycistronic|GTG	Skp1-polycistronic4	-0.490286201	0.33323557
ENSMUST00000147684.8:chr11:+|642:299:380|polycistronic|GTG	Skp1-polycistronic5	-0.490286201	0.33323557
ENSMUST00000197402.5:chr3:+|2790:1029:2223|polycistronic|GTG	Papss1-polycistronic2	-0.635246366	0.333237305
ENSMUST00000217842.2:chr10:+|5014:861:3819|polycistronic|ATG	Washc4-polycistronic5	-0.63732773	0.334182947	representative
ENSMUST00000217842.2:chr10:+|5014:873:3819|polycistronic|TTG	Washc4-polycistronic6	-0.63732773	0.334182947
ENSMUST00000116595.3:chr11:+|667:420:636|polycistronic|CTG	Skp1-polycistronic6	-0.47291046	0.334626183
ENSMUST00000229009.2:chr15:+|748:178:496|polycistronic|TTG	Srebf2-polycistronic6	1.025201086	0.334917797
ENSMUST00000169745.8:chr13:-|4143:1121:3887|polycistronic|CTG	Agtpbp1-polycistronic15	-0.498460245	0.335293359
ENSMUST00000160964.8:chr8:+|1029:435:516|polycistronic|CTG	Ndrg4-polycistronic7	-0.575575058	0.336749348
ENSMUST00000069304.14:chr11:+|2225:852:1071|polycistronic|ATG	Hnrnph1-polycistronic17	-0.702952295	0.336999067
ENSMUST00000069304.14:chr11:+|2225:855:1071|polycistronic|ATG	Hnrnph1-polycistronic18	-0.702952295	0.336999067
ENSMUST00000109142.8:chr11:+|2427:1053:1272|polycistronic|ATG	Hnrnph1-polycistronic19	-0.702952295	0.336999067
ENSMUST00000109142.8:chr11:+|2427:1056:1272|polycistronic|ATG	Hnrnph1-polycistronic20	-0.702952295	0.336999067
ENSMUST00000229525.2:chr15:+|523:234:444|polycistronic|GTG	Atg101-polycistronic3	1.207847164	0.336999067
ENSMUST00000230525.2:chr15:+|605:230:440|polycistronic|GTG	Atg101-polycistronic4	1.207847164	0.336999067
ENSMUST00000200813.4:chr18:+|582:325:535|polycistronic|GTG	Tcf4-polycistronic1	0.408573781	0.337071526
ENSMUST00000200862.4:chr18:+|1462:603:813|polycistronic|GTG	Tcf4-polycistronic2	0.408573781	0.337071526
ENSMUST00000200966.4:chr18:+|731:327:537|polycistronic|GTG	Tcf4-polycistronic3	0.408573781	0.337071526
ENSMUST00000201124.4:chr18:+|733:385:595|polycistronic|GTG	Tcf4-polycistronic4	0.408573781	0.337071526
ENSMUST00000201181.4:chr18:+|508:288:498|polycistronic|GTG	Tcf4-polycistronic5	0.408573781	0.337071526
ENSMUST00000201627.4:chr18:+|881:662:872|polycistronic|GTG	Tcf4-polycistronic6	0.408573781	0.337071526
ENSMUST00000202350.4:chr18:+|809:445:655|polycistronic|GTG	Tcf4-polycistronic7	0.408573781	0.337071526
ENSMUST00000202765.4:chr18:+|802:229:439|polycistronic|GTG	Tcf4-polycistronic8	0.408573781	0.337071526
ENSMUST00000207214.2:chr18:+|787:537:747|polycistronic|GTG	Tcf4-polycistronic9	0.408573781	0.337071526
ENSMUST00000209174.2:chr18:+|600:210:420|polycistronic|GTG	Tcf4-polycistronic10	0.408573781	0.337071526
ENSMUST00000125567.8:chr19:-|5588:2791:3193|polycistronic|GTG	Dagla-polycistronic9	1.09702573	0.337286301
ENSMUST00000128230.8:chr11:+|2336:509:2249|polycistronic|ACG	Tsr1-polycistronic14	-0.772808252	0.337286301
ENSMUST00000217842.2:chr10:+|5014:1398:3819|polycistronic|ATG	Washc4-polycistronic7	-0.717985306	0.33731754
ENSMUST00000189503.7:chr1:-|1514:394:955|polycistronic|CTG	Ndufa10-polycistronic2	-0.364779222	0.338657973
ENSMUST00000144574.8:chr5:+|2758:932:2636|polycistronic|CTG	Anapc4-polycistronic13	-0.662377273	0.338838523
ENSMUST00000223636.2:chr13:+|583:181:502|polycistronic|CTG	Ntrk2-polycistronic5	-0.622271258	0.339009258
ENSMUST00000069304.14:chr11:+|2225:593:1475|polycistronic|GTG	Hnrnph1-polycistronic21	-0.376816956	0.339946323
ENSMUST00000109142.8:chr11:+|2427:794:1676|polycistronic|GTG	Hnrnph1-polycistronic22	-0.376816956	0.339946323
ENSMUST00000144574.8:chr5:+|2758:1058:2636|polycistronic|ATG	Anapc4-polycistronic14	-0.684648708	0.340462948
ENSMUST00000130606.8:chr6:+|1046:696:894|polycistronic|GTG	Capza2-polycistronic4	-0.555334363	0.341072511
ENSMUST00000128890.2:chrX:+|494:172:289|polycistronic|GTG	Syp-polycistronic3	-0.359386056	0.341150095
ENSMUST00000113485.9:chr19:+|3221:1300:1927|polycistronic|CTG	Sf1-polycistronic19	0.607327052	0.341691113
ENSMUST00000237707.2:chr18:-|2536:1551:2181|polycistronic|ATG	Dpysl3-polycistronic8	0.469057539	0.341833462
ENSMUST00000140685.4:chr1:+|1696:1437:1476|polycistronic|ACG	Glul-polycistronic23	0.317211245	0.342046438
ENSMUST00000197402.5:chr3:+|2790:1062:2223|polycistronic|GTG	Papss1-polycistronic3	-0.638327572	0.342371595
ENSMUST00000069304.14:chr11:+|2225:401:1475|polycistronic|ATG	Hnrnph1-polycistronic23	-0.35546942	0.342528846
ENSMUST00000109142.8:chr11:+|2427:602:1676|polycistronic|ATG	Hnrnph1-polycistronic24	-0.35546942	0.342528846
ENSMUST00000133320.2:chr3:-|1311:332:1028|polycistronic|ATG	Atp5pb-polycistronic3	-0.287310663	0.342845088	representative
ENSMUST00000200955.4:chr5:-|5373:1972:3352|polycistronic|ATG	Atp8a1-polycistronic10	-0.401916603	0.343255573
ENSMUST00000134674.8:chr9:+|3106:419:2162|polycistronic|CTG	Mtmr2-polycistronic5	-0.718732567	0.343447731
ENSMUST00000219128.2:chr12:+|334:185:293|polycistronic|ATG	Sf3b6-polycistronic3	-1.864586107	0.343479176
ENSMUST00000109088.8:chr2:+|3519:2456:2519|polycistronic|CTG	Gnas-polycistronic37	-0.612473612	0.34419303
ENSMUST00000109096.9:chr2:+|2465:1160:1223|polycistronic|CTG	Gnas-polycistronic38	-0.612473612	0.34419303
ENSMUST00000124935.8:chr2:+|832:469:532|polycistronic|CTG	Gnas-polycistronic39	-0.612473612	0.34419303
ENSMUST00000130940.8:chr2:+|996:415:478|polycistronic|CTG	Gnas-polycistronic40	-0.612473612	0.34419303
ENSMUST00000148640.8:chr2:+|607:206:269|polycistronic|CTG	Gnas-polycistronic41	-0.612473612	0.34419303
ENSMUST00000154658.8:chr2:+|3614:2551:2614|polycistronic|CTG	Gnas-polycistronic42	-0.612473612	0.34419303
ENSMUST00000186907.7:chr2:+|3729:2456:2519|polycistronic|CTG	Gnas-polycistronic43	-0.612473612	0.34419303
ENSMUST00000234432.2:chr17:+|1991:594:1140|polycistronic|TTG	Yipf4-polycistronic5	-0.862512885	0.34419303
ENSMUST00000204404.3:chr2:-|2128:288:1884|polycistronic|ATG	Scai-polycistronic1	-0.658941856	0.344300109	representative
ENSMUST00000213752.2:chr9:+|898:463:745|polycistronic|ACG	Pcbp4-polycistronic1	0.930728977	0.344300109
ENSMUST00000160721.8:chr18:-|5416:1417:1786|polycistronic|ACG	Pcdh1-polycistronic4	0.620333607	0.344457985
ENSMUST00000145918.5:chr18:+|619:286:376|polycistronic|TTG	Tcf4-polycistronic11	0.643226121	0.344529215
ENSMUST00000200703.4:chr18:+|831:358:448|polycistronic|TTG	Tcf4-polycistronic12	0.643226121	0.344529215
ENSMUST00000200862.4:chr18:+|1462:790:880|polycistronic|TTG	Tcf4-polycistronic13	0.643226121	0.344529215
ENSMUST00000200921.4:chr18:+|809:539:629|polycistronic|TTG	Tcf4-polycistronic14	0.643226121	0.344529215
ENSMUST00000200966.4:chr18:+|731:514:604|polycistronic|TTG	Tcf4-polycistronic15	0.643226121	0.344529215
ENSMUST00000201091.4:chr18:+|959:342:432|polycistronic|TTG	Tcf4-polycistronic16	0.643226121	0.344529215
ENSMUST00000201124.4:chr18:+|733:572:662|polycistronic|TTG	Tcf4-polycistronic17	0.643226121	0.344529215
ENSMUST00000201964.4:chr18:+|843:356:446|polycistronic|TTG	Tcf4-polycistronic18	0.643226121	0.344529215
ENSMUST00000202350.4:chr18:+|809:632:722|polycistronic|TTG	Tcf4-polycistronic19	0.643226121	0.344529215
ENSMUST00000202765.4:chr18:+|802:416:506|polycistronic|TTG	Tcf4-polycistronic20	0.643226121	0.344529215
ENSMUST00000209174.2:chr18:+|600:397:487|polycistronic|TTG	Tcf4-polycistronic21	0.643226121	0.344529215
ENSMUST00000110122.10:chr2:+|703:101:491|polycistronic|CTG	Crls1-polycistronic2	1.445847653	0.344647212
ENSMUST00000020562.5:chr11:+|1634:1465:1573|polycistronic|ATG	Cct4-polycistronic1	-1.759050768	0.34551284
ENSMUST00000135678.2:chr18:+|774:373:502|polycistronic|TTG	Atp5a1-polycistronic3	-0.394034608	0.34551284
ENSMUST00000183693.8:chr2:+|3102:634:1465|polycistronic|CTG	Oprl1-polycistronic44	-2.659419154	0.345937105
ENSMUST00000184127.2:chr2:+|1257:392:1223|polycistronic|CTG	Oprl1-polycistronic45	-2.659419154	0.345937105
ENSMUST00000184795.2:chr2:+|2938:473:1304|polycistronic|CTG	Oprl1-polycistronic46	-2.659419154	0.345937105
ENSMUST00000128230.8:chr11:+|2336:1280:2249|polycistronic|ATG	Tsr1-polycistronic15	-1.69951321	0.346242575
ENSMUST00000154232.9:chr17:-|4520:2836:3976|polycistronic|ATG	Brd2-polycistronic33	0.534368679	0.346321924
ENSMUST00000145657.9:chr9:-|3486:485:3191|polycistronic|TTG	Ube4a-polycistronic1	-0.595061434	0.347251631
ENSMUST00000069304.14:chr11:+|2225:329:1475|polycistronic|TTG	Hnrnph1-polycistronic25	-0.363365235	0.347318034
ENSMUST00000109142.8:chr11:+|2427:530:1676|polycistronic|TTG	Hnrnph1-polycistronic26	-0.363365235	0.347318034
ENSMUST00000237938.2:chr19:+|1583:561:1080|polycistronic|CTG	Cpt1a-polycistronic2	-1.628731913	0.347360232
ENSMUST00000217842.2:chr10:+|5014:882:3819|polycistronic|CTG	Washc4-polycistronic8	-0.63258155	0.347507963
ENSMUST00000154809.8:chr2:+|510:28:478|polycistronic|GTG	Npdc1-polycistronic4	0.430544437	0.348188874
ENSMUST00000189503.7:chr1:-|1514:334:955|polycistronic|CTG	Ndufa10-polycistronic3	-0.34680329	0.349022375
ENSMUST00000131871.8:chr16:+|1737:920:1001|polycistronic|ACG	Eif4a2-polycistronic41	-1.558737374	0.349244723
ENSMUST00000131871.8:chr16:+|1737:938:1001|polycistronic|GTG	Eif4a2-polycistronic42	-1.558737374	0.349244723
ENSMUST00000147117.8:chr16:+|1947:941:1022|polycistronic|ACG	Eif4a2-polycistronic43	-1.558737374	0.349244723
ENSMUST00000147117.8:chr16:+|1947:959:1022|polycistronic|GTG	Eif4a2-polycistronic44	-1.558737374	0.349244723
ENSMUST00000231915.2:chr16:+|5833:4875:5595|polycistronic|GTG	Ttc3-polycistronic4	0.671249525	0.349244723
ENSMUST00000188630.7:chr1:+|1615:1000:1195|polycistronic|ATG	Bzw1-polycistronic1	-1.481512617	0.349390245
ENSMUST00000069304.14:chr11:+|2225:557:1475|polycistronic|GTG	Hnrnph1-polycistronic27	-0.368478032	0.349584688
ENSMUST00000109142.8:chr11:+|2427:758:1676|polycistronic|GTG	Hnrnph1-polycistronic28	-0.368478032	0.349584688
ENSMUST00000130466.8:chr9:+|364:218:260|polycistronic|GTG	Ctnnb1-polycistronic4	-1.310792495	0.349714574
ENSMUST00000145093.2:chr9:+|714:173:215|polycistronic|GTG	Ctnnb1-polycistronic5	-1.310792495	0.349714574
ENSMUST00000125752.3:chr11:-|779:242:575|polycistronic|CTG	Rnasek-polycistronic1	-0.401600476	0.350699847
ENSMUST00000125752.3:chr11:-|779:254:575|polycistronic|ACG	Rnasek-polycistronic2	-0.401600476	0.350699847
ENSMUST00000069304.14:chr11:+|2225:533:1475|polycistronic|GTG	Hnrnph1-polycistronic29	-0.361553995	0.350869931
ENSMUST00000109142.8:chr11:+|2427:734:1676|polycistronic|GTG	Hnrnph1-polycistronic30	-0.361553995	0.350869931
ENSMUST00000144574.8:chr5:+|2758:1136:2636|polycistronic|CTG	Anapc4-polycistronic15	-0.714852893	0.350869931
ENSMUST00000172207.8:chr16:+|3001:907:2833|polycistronic|TTG	Psmd2-polycistronic30	-0.302301638	0.35108413
ENSMUST00000125752.3:chr11:-|779:275:575|polycistronic|CTG	Rnasek-polycistronic3	-0.401141767	0.351302149
ENSMUST00000125752.3:chr11:-|779:296:575|polycistronic|GTG	Rnasek-polycistronic4	-0.401141767	0.351302149
ENSMUST00000125752.3:chr11:-|779:299:575|polycistronic|CTG	Rnasek-polycistronic5	-0.401141767	0.351302149
ENSMUST00000230192.2:chr15:+|2665:1117:1501|polycistronic|GTG	Gga1-polycistronic6	0.944068325	0.351302149
ENSMUST00000174372.3:chr4:+|2241:1193:1358|polycistronic|GTG	Slc2a1-polycistronic73	0.916247144	0.351537947
ENSMUST00000197402.5:chr3:+|2790:1083:2223|polycistronic|TTG	Papss1-polycistronic4	-0.633787335	0.351918196
ENSMUST00000144574.8:chr5:+|2758:1124:2636|polycistronic|ATG	Anapc4-polycistronic16	-0.708781162	0.351980204
ENSMUST00000134674.8:chr9:+|3106:461:2162|polycistronic|CTG	Mtmr2-polycistronic6	-0.728877481	0.351999714
ENSMUST00000200955.4:chr5:-|5373:1978:3352|polycistronic|ATG	Atp8a1-polycistronic11	-0.398856387	0.352009631
ENSMUST00000188961.7:chr1:-|2907:870:2850|polycistronic|TTG	Kansl3-polycistronic8	-0.836272339	0.352380095
ENSMUST00000182450.8:chr12:+|2994:875:2570|polycistronic|TTG	Rbm25-polycistronic5	-0.646515424	0.352931983
ENSMUST00000145402.8:chr17:+|373:129:210|polycistronic|ACG	Mpc1-polycistronic1	0.699793401	0.3530777
ENSMUST00000147129.8:chrX:-|3103:2381:3041|polycistronic|ATG	Cul4b-polycistronic2	-1.804619694	0.353832531
ENSMUST00000200955.4:chr5:-|5373:1984:3352|polycistronic|GTG	Atp8a1-polycistronic12	-0.399147158	0.353923255
ENSMUST00000229009.2:chr15:+|748:259:496|polycistronic|GTG	Srebf2-polycistronic7	1.226659349	0.354204865
ENSMUST00000229009.2:chr15:+|748:265:496|polycistronic|GTG	Srebf2-polycistronic8	1.226659349	0.354204865
ENSMUST00000169745.8:chr13:-|4143:1958:3887|polycistronic|ACG	Agtpbp1-polycistronic16	-0.637321293	0.355019522
ENSMUST00000147129.8:chrX:-|3103:2360:3041|polycistronic|ATG	Cul4b-polycistronic3	-1.759126879	0.35529547
ENSMUST00000182500.8:chr19:-|3307:392:2102|polycistronic|ATG	Xpnpep1-polycistronic5	-0.436287198	0.355556139
ENSMUST00000236456.2:chr19:-|2216:392:1901|polycistronic|ATG	Xpnpep1-polycistronic6	-0.436287198	0.355556139
ENSMUST00000144574.8:chr5:+|2758:1130:2636|polycistronic|TTG	Anapc4-polycistronic17	-0.70734258	0.355911154
ENSMUST00000144574.8:chr5:+|2758:1133:2636|polycistronic|CTG	Anapc4-polycistronic18	-0.70734258	0.355911154
ENSMUST00000200921.4:chr18:+|809:394:562|polycistronic|CTG	Tcf4-polycistronic22	0.436018231	0.356130022
ENSMUST00000201091.4:chr18:+|959:203:365|polycistronic|ATG	Tcf4-polycistronic23	0.405891905	0.356870067
ENSMUST00000189503.7:chr1:-|1514:337:955|polycistronic|CTG	Ndufa10-polycistronic4	-0.34426882	0.357406907
ENSMUST00000165477.9:chr13:-|6290:1632:2472|polycistronic|GTG	Agtpbp1-polycistronic17	-0.895339048	0.357925137
ENSMUST00000136513.2:chr2:-|4311:658:901|polycistronic|CTG	Napb-polycistronic4	-0.530287015	0.358147563
ENSMUST00000145657.9:chr9:-|3486:1949:3191|polycistronic|TTG	Ube4a-polycistronic2	-1.624366969	0.358324878
ENSMUST00000182500.8:chr19:-|3307:350:2102|polycistronic|ATG	Xpnpep1-polycistronic7	-0.424997572	0.358324878
ENSMUST00000236456.2:chr19:-|2216:350:1901|polycistronic|ATG	Xpnpep1-polycistronic8	-0.424997572	0.358324878
ENSMUST00000201964.4:chr18:+|843:79:379|polycistronic|TTG	Tcf4-polycistronic24	0.426102024	0.358918126
ENSMUST00000201964.4:chr18:+|843:94:379|polycistronic|GTG	Tcf4-polycistronic25	0.426102024	0.358918126
ENSMUST00000169745.8:chr13:-|4143:1274:3887|polycistronic|GTG	Agtpbp1-polycistronic18	-0.544755158	0.359237333
ENSMUST00000069304.14:chr11:+|2225:356:1475|polycistronic|ATG	Hnrnph1-polycistronic31	-0.362303445	0.359456179
ENSMUST00000109142.8:chr11:+|2427:557:1676|polycistronic|ATG	Hnrnph1-polycistronic32	-0.362303445	0.359456179
ENSMUST00000150307.2:chr8:+|780:714:750|polycistronic|TTG	Cx3cl1-polycistronic12	0.587363132	0.360024265
ENSMUST00000145657.9:chr9:-|3486:1964:3191|polycistronic|TTG	Ube4a-polycistronic3	-1.625351629	0.360031937
ENSMUST00000068999.14:chr8:+|2219:1221:2166|polycistronic|GTG	Micu3-polycistronic12	-0.743267491	0.361135955
ENSMUST00000217842.2:chr10:+|5014:903:3819|polycistronic|CTG	Washc4-polycistronic9	-0.62780513	0.361569764
ENSMUST00000119672.8:chr13:+|2051:1304:2009|polycistronic|ATG	Pde4d-polycistronic45	1.279601387	0.361624276
ENSMUST00000119672.8:chr13:+|2051:1316:2009|polycistronic|ATG	Pde4d-polycistronic46	1.279601387	0.361624276
ENSMUST00000119672.8:chr13:+|2051:1322:2009|polycistronic|CTG	Pde4d-polycistronic47	1.279601387	0.361624276
ENSMUST00000163246.8:chr10:-|1395:660:735|polycistronic|CTG	Slc25a3-polycistronic1	-0.686298552	0.361624276
ENSMUST00000169745.8:chr13:-|4143:2105:3887|polycistronic|GTG	Agtpbp1-polycistronic19	-0.638136792	0.361624276
ENSMUST00000236480.2:chr18:+|838:333:462|polycistronic|ATG	Ndfip1-polycistronic10	-0.509223055	0.361963984
ENSMUST00000130778.2:chr3:+|1355:442:775|polycistronic|GTG	Sec22b-polycistronic8	-0.747108859	0.3624389
ENSMUST00000069304.14:chr11:+|2225:335:1475|polycistronic|TTG	Hnrnph1-polycistronic33	-0.357894176	0.363131463
ENSMUST00000109142.8:chr11:+|2427:536:1676|polycistronic|TTG	Hnrnph1-polycistronic34	-0.357894176	0.363131463
ENSMUST00000217434.2:chr9:+|5515:3435:4836|polycistronic|GTG	Dpp8-polycistronic1	-0.535739592	0.364087274
ENSMUST00000217434.2:chr9:+|5515:3444:4836|polycistronic|CTG	Dpp8-polycistronic2	-0.535739592	0.364087274
ENSMUST00000145918.5:chr18:+|619:117:309|polycistronic|ATG	Tcf4-polycistronic26	0.426122619	0.364547882
ENSMUST00000134674.8:chr9:+|3106:620:2162|polycistronic|GTG	Mtmr2-polycistronic7	-0.767610105	0.364728035
ENSMUST00000205590.2:chr7:+|504:450:498|polycistronic|GTG	Ap2s1-polycistronic1	-1.844802717	0.36493665
ENSMUST00000174483.8:chr12:+|2613:1062:1686|polycistronic|CTG	Dnmt3a-polycistronic3	-1.629507476	0.366078385
ENSMUST00000201964.4:chr18:+|843:106:379|polycistronic|TTG	Tcf4-polycistronic27	0.424389973	0.366460672
ENSMUST00000201964.4:chr18:+|843:136:379|polycistronic|TTG	Tcf4-polycistronic28	0.424389973	0.366460672
ENSMUST00000201964.4:chr18:+|843:181:379|polycistronic|CTG	Tcf4-polycistronic29	0.424389973	0.366460672
ENSMUST00000159158.9:chr15:+|527:23:404|polycistronic|CTG	Selenop-polycistronic18	0.625363294	0.366478843
ENSMUST00000159158.9:chr15:+|527:32:404|polycistronic|CTG	Selenop-polycistronic19	0.625363294	0.366478843
ENSMUST00000159158.9:chr15:+|527:65:404|polycistronic|CTG	Selenop-polycistronic20	0.625363294	0.366478843
ENSMUST00000199462.5:chr3:-|2510:921:1581|polycistronic|ATG	Snx27-polycistronic10	-0.723015974	0.366779572
ENSMUST00000145657.9:chr9:-|3486:677:3191|polycistronic|CTG	Ube4a-polycistronic4	-0.621397185	0.367771007
ENSMUST00000131871.8:chr16:+|1737:823:1102|polycistronic|ATG	Eif4a2-polycistronic45	-0.57805648	0.367828812
ENSMUST00000131871.8:chr16:+|1737:856:1102|polycistronic|CTG	Eif4a2-polycistronic46	-0.57805648	0.367828812
ENSMUST00000147117.8:chr16:+|1947:844:1123|polycistronic|ATG	Eif4a2-polycistronic47	-0.57805648	0.367828812
ENSMUST00000147117.8:chr16:+|1947:877:1123|polycistronic|CTG	Eif4a2-polycistronic48	-0.57805648	0.367828812
ENSMUST00000169745.8:chr13:-|4143:2141:3887|polycistronic|GTG	Agtpbp1-polycistronic20	-0.648061579	0.368534662
ENSMUST00000207736.2:chr7:+|2128:762:1122|polycistronic|TTG	Bub3-polycistronic2	-0.80311104	0.368847536
ENSMUST00000113485.9:chr19:+|3221:1460:2015|polycistronic|GTG	Sf1-polycistronic20	0.64012319	0.369206193
ENSMUST00000202990.4:chr2:+|1925:1348:1630|polycistronic|ACG	Gsn-polycistronic14	0.351335556	0.369279448
ENSMUST00000130778.2:chr3:+|1355:433:775|polycistronic|GTG	Sec22b-polycistronic9	-0.726708155	0.369335891
ENSMUST00000213752.2:chr9:+|898:397:745|polycistronic|GTG	Pcbp4-polycistronic2	0.810682039	0.369404012
ENSMUST00000134674.8:chr9:+|3106:578:2162|polycistronic|ATG	Mtmr2-polycistronic8	-0.728743141	0.369427895
ENSMUST00000131871.8:chr16:+|1737:526:1102|polycistronic|ATG	Eif4a2-polycistronic49	-0.553542809	0.36948248
ENSMUST00000147117.8:chr16:+|1947:547:1123|polycistronic|ATG	Eif4a2-polycistronic50	-0.553542809	0.36948248
ENSMUST00000159158.9:chr15:+|527:119:404|polycistronic|TTG	Selenop-polycistronic21	0.624630328	0.369483497
ENSMUST00000160311.3:chr15:+|420:104:368|polycistronic|ATG	Selenop-polycistronic22	0.624630328	0.369483497
ENSMUST00000160787.10:chr15:+|768:178:484|polycistronic|CTG	Selenop-polycistronic23	0.624630328	0.369483497
ENSMUST00000160930.3:chr15:+|627:18:345|polycistronic|CTG	Selenop-polycistronic24	0.624630328	0.369483497
ENSMUST00000160930.3:chr15:+|627:24:345|polycistronic|GTG	Selenop-polycistronic25	0.624630328	0.369483497
ENSMUST00000068999.14:chr8:+|2219:1059:2166|polycistronic|ATG	Micu3-polycistronic13	-0.677082414	0.369794458
ENSMUST00000128230.8:chr11:+|2336:1493:2249|polycistronic|GTG	Tsr1-polycistronic16	-1.740233766	0.370602871
ENSMUST00000147129.8:chrX:-|3103:2399:3041|polycistronic|ATG	Cul4b-polycistronic4	-1.79907853	0.371108775
ENSMUST00000236649.2:chr18:+|2822:1105:1165|polycistronic|GTG	Rnf14-polycistronic36	-2.129828816	0.371111184
ENSMUST00000231915.2:chr16:+|5833:4962:5595|polycistronic|CTG	Ttc3-polycistronic5	0.656784869	0.371113135
ENSMUST00000172207.8:chr16:+|3001:913:2833|polycistronic|CTG	Psmd2-polycistronic31	-0.295825848	0.371495692
ENSMUST00000172207.8:chr16:+|3001:916:2833|polycistronic|ATG	Psmd2-polycistronic32	-0.295825848	0.371495692
ENSMUST00000172207.8:chr16:+|3001:928:2833|polycistronic|ATG	Psmd2-polycistronic33	-0.295825848	0.371495692
ENSMUST00000172207.8:chr16:+|3001:934:2833|polycistronic|CTG	Psmd2-polycistronic34	-0.295825848	0.371495692
ENSMUST00000217434.2:chr9:+|5515:3342:4836|polycistronic|CTG	Dpp8-polycistronic3	-0.527367085	0.371825334
ENSMUST00000182874.3:chr17:+|484:158:377|polycistronic|ACG	Ccnd3-polycistronic31	1.044159045	0.371837984
ENSMUST00000131871.8:chr16:+|1737:871:1102|polycistronic|TTG	Eif4a2-polycistronic51	-0.62252359	0.372056054
ENSMUST00000147117.8:chr16:+|1947:892:1123|polycistronic|TTG	Eif4a2-polycistronic52	-0.62252359	0.372056054
ENSMUST00000057343.16:chr10:+|1765:1217:1619|polycistronic|CTG	Ptbp1-polycistronic6	0.823594445	0.372215399
ENSMUST00000145657.9:chr9:-|3486:1976:3191|polycistronic|ATG	Ube4a-polycistronic5	-1.616023331	0.372324735
ENSMUST00000236649.2:chr18:+|2822:1506:1593|polycistronic|TTG	Rnf14-polycistronic37	-1.699088681	0.372763249
ENSMUST00000202990.4:chr2:+|1925:1342:1630|polycistronic|TTG	Gsn-polycistronic15	0.340303205	0.373347069
ENSMUST00000201359.4:chr17:-|4098:1395:1860|polycistronic|CTG	Tbc1d24-polycistronic1	-1.705622796	0.373513798
ENSMUST00000128890.2:chrX:+|494:202:289|polycistronic|GTG	Syp-polycistronic4	-0.525113521	0.373695629
ENSMUST00000217842.2:chr10:+|5014:1038:3819|polycistronic|TTG	Washc4-polycistronic10	-0.615510638	0.373695629
ENSMUST00000217842.2:chr10:+|5014:1041:3819|polycistronic|CTG	Washc4-polycistronic11	-0.615510638	0.373695629
ENSMUST00000159158.9:chr15:+|527:77:404|polycistronic|TTG	Selenop-polycistronic26	0.622548039	0.374871619
ENSMUST00000159158.9:chr15:+|527:80:404|polycistronic|CTG	Selenop-polycistronic27	0.622548039	0.374871619
ENSMUST00000159158.9:chr15:+|527:86:404|polycistronic|TTG	Selenop-polycistronic28	0.622548039	0.374871619
ENSMUST00000148385.8:chr3:+|4057:277:3961|polycistronic|TTG	Smc4-polycistronic2	-1.695211635	0.375032179
ENSMUST00000148385.8:chr3:+|4057:310:3961|polycistronic|ATG	Smc4-polycistronic3	-1.695211635	0.375032179
ENSMUST00000148385.8:chr3:+|4057:340:3961|polycistronic|ATG	Smc4-polycistronic4	-1.695211635	0.375032179	representative
ENSMUST00000135949.2:chrX:+|1764:897:1383|polycistronic|CTG	Pgk1-polycistronic25	-0.24624266	0.375400055
ENSMUST00000229828.2:chr15:+|659:135:315|polycistronic|GTG	Atf4-polycistronic2	0.763668282	0.375412395
ENSMUST00000201964.4:chr18:+|843:28:379|polycistronic|GTG	Tcf4-polycistronic30	0.422044414	0.375730574
ENSMUST00000201964.4:chr18:+|843:31:379|polycistronic|CTG	Tcf4-polycistronic31	0.422044414	0.375730574
ENSMUST00000207736.2:chr7:+|2128:723:1122|polycistronic|GTG	Bub3-polycistronic3	-0.743637934	0.375730574
ENSMUST00000182371.8:chr9:-|2986:1236:2520|polycistronic|CTG	Rbm5-polycistronic3	-0.568511456	0.376117839
ENSMUST00000197662.5:chr3:-|2467:708:1992|polycistronic|ATG	Abcd3-polycistronic1	-0.432863699	0.376909921
ENSMUST00000135949.2:chrX:+|1764:1156:1210|polycistronic|TTG	Pgk1-polycistronic26	-0.575199708	0.377047768
ENSMUST00000169745.8:chr13:-|4143:2249:3887|polycistronic|CTG	Agtpbp1-polycistronic21	-0.667075129	0.377109362
ENSMUST00000200955.4:chr5:-|5373:2011:3352|polycistronic|ACG	Atp8a1-polycistronic13	-0.389747579	0.377109362
ENSMUST00000217842.2:chr10:+|5014:1047:3819|polycistronic|CTG	Washc4-polycistronic12	-0.614254128	0.377109362
ENSMUST00000128594.8:chr16:+|2799:199:415|polycistronic|ATG	Eif4g1-polycistronic5	1.092066867	0.377193182
ENSMUST00000169745.8:chr13:-|4143:3077:3887|polycistronic|ATG	Agtpbp1-polycistronic22	-1.667307572	0.377355825
ENSMUST00000173535.8:chr17:+|1722:864:1101|polycistronic|ACG	Bag6-polycistronic15	0.692221231	0.377506498
ENSMUST00000174281.9:chr17:+|3611:996:1233|polycistronic|ACG	Bag6-polycistronic16	0.692221231	0.377506498
ENSMUST00000077605.12:chr16:+|2708:1897:2074|polycistronic|TTG	Eif4a2-polycistronic53	-0.669308821	0.378025358
ENSMUST00000077605.12:chr16:+|2708:1900:2074|polycistronic|CTG	Eif4a2-polycistronic54	-0.669308821	0.378025358	representative
ENSMUST00000197402.5:chr3:+|2790:996:2223|polycistronic|GTG	Papss1-polycistronic5	-0.625385107	0.378025358
ENSMUST00000200955.4:chr5:-|5373:2383:3352|polycistronic|TTG	Atp8a1-polycistronic14	-0.486511307	0.378025358
ENSMUST00000200955.4:chr5:-|5373:2386:3352|polycistronic|TTG	Atp8a1-polycistronic15	-0.486511307	0.378025358
ENSMUST00000148385.8:chr3:+|4057:394:3961|polycistronic|CTG	Smc4-polycistronic5	-1.693275527	0.378756467
ENSMUST00000217842.2:chr10:+|5014:951:3819|polycistronic|ATG	Washc4-polycistronic13	-0.624819088	0.378772923
ENSMUST00000169745.8:chr13:-|4143:1286:3887|polycistronic|GTG	Agtpbp1-polycistronic23	-0.536971174	0.379372349
ENSMUST00000209034.2:chr7:-|1983:1362:1554|polycistronic|CTG	Psmd8-polycistronic1	-0.860737703	0.379372349
ENSMUST00000209034.2:chr7:-|1983:1371:1554|polycistronic|GTG	Psmd8-polycistronic2	-0.860737703	0.379372349
ENSMUST00000209034.2:chr7:-|1983:1383:1554|polycistronic|CTG	Psmd8-polycistronic3	-0.860737703	0.379372349
ENSMUST00000209034.2:chr7:-|1983:1385:1562|polycistronic|GTG	Psmd8-polycistronic4	-0.860737703	0.379372349	representative
ENSMUST00000134674.8:chr9:+|3106:539:2162|polycistronic|ACG	Mtmr2-polycistronic9	-0.716051491	0.379391164
ENSMUST00000134674.8:chr9:+|3106:542:2162|polycistronic|CTG	Mtmr2-polycistronic10	-0.716051491	0.379391164
ENSMUST00000131405.2:chr18:+|3144:2018:2762|polycistronic|TTG	Pik3c3-polycistronic1	-1.583956461	0.3800244
ENSMUST00000169745.8:chr13:-|4143:1145:3887|polycistronic|TTG	Agtpbp1-polycistronic24	-0.498862246	0.380288944
ENSMUST00000217842.2:chr10:+|5014:1071:3819|polycistronic|ATG	Washc4-polycistronic14	-0.612998141	0.380363194
ENSMUST00000136488.2:chr2:+|587:453:558|polycistronic|ATG	Slc1a2-polycistronic3	-0.43573039	0.380453987
ENSMUST00000217842.2:chr10:+|5014:1266:3819|polycistronic|CTG	Washc4-polycistronic15	-0.645253976	0.380500036
ENSMUST00000207736.2:chr7:+|2128:726:1122|polycistronic|TTG	Bub3-polycistronic4	-0.739172644	0.381185329
ENSMUST00000188630.7:chr1:+|1615:1024:1195|polycistronic|GTG	Bzw1-polycistronic2	-1.550408653	0.381883813
ENSMUST00000169745.8:chr13:-|4143:2114:3887|polycistronic|ACG	Agtpbp1-polycistronic25	-0.628233008	0.381912627
ENSMUST00000069304.14:chr11:+|2225:551:1475|polycistronic|TTG	Hnrnph1-polycistronic35	-0.355452774	0.381913082
ENSMUST00000109142.8:chr11:+|2427:752:1676|polycistronic|TTG	Hnrnph1-polycistronic36	-0.355452774	0.381913082
ENSMUST00000113485.9:chr19:+|3221:1701:1881|polycistronic|CTG	Sf1-polycistronic21	1.170950207	0.382200826
ENSMUST00000202990.4:chr2:+|1925:1369:1630|polycistronic|ATG	Gsn-polycistronic16	0.339437596	0.382412919
ENSMUST00000237707.2:chr18:-|2536:1539:2181|polycistronic|GTG	Dpysl3-polycistronic9	0.450215546	0.382424489
ENSMUST00000165477.9:chr13:-|6290:1656:2472|polycistronic|CTG	Agtpbp1-polycistronic26	-0.89263543	0.383053589
ENSMUST00000125567.8:chr19:-|5588:2746:3193|polycistronic|CTG	Dagla-polycistronic10	1.011984127	0.383758552
ENSMUST00000125567.8:chr19:-|5588:2752:3193|polycistronic|CTG	Dagla-polycistronic11	1.011984127	0.383758552
ENSMUST00000125567.8:chr19:-|5588:2767:3193|polycistronic|CTG	Dagla-polycistronic12	1.011984127	0.383758552
ENSMUST00000198526.5:chr5:-|3001:1805:2888|polycistronic|GTG	Srrt-polycistronic1	0.588925399	0.383814454
ENSMUST00000228814.2:chr15:-|4093:1003:1603|polycistronic|ATG	Tars-polycistronic2	-2.026690915	0.384313202
ENSMUST00000228814.2:chr15:-|4093:1009:1603|polycistronic|ACG	Tars-polycistronic3	-2.026690915	0.384313202
ENSMUST00000189503.7:chr1:-|1514:403:955|polycistronic|ATG	Ndufa10-polycistronic5	-0.352486401	0.385007116
ENSMUST00000217842.2:chr10:+|5014:930:3819|polycistronic|ACG	Washc4-polycistronic16	-0.618601711	0.386025813
ENSMUST00000217842.2:chr10:+|5014:933:3819|polycistronic|CTG	Washc4-polycistronic17	-0.618601711	0.386025813
ENSMUST00000113485.9:chr19:+|3221:1551:1881|polycistronic|GTG	Sf1-polycistronic22	0.781326004	0.386185043
ENSMUST00000125567.8:chr19:-|5588:2830:3193|polycistronic|CTG	Dagla-polycistronic13	1.142164543	0.386185043
ENSMUST00000193018.2:chr3:+|805:509:653|polycistronic|GTG	Noct-polycistronic1	1.087831368	0.386336907
ENSMUST00000125619.7:chr2:-|5754:2685:3660|polycistronic|TTG	Rc3h2-polycistronic1	-1.472226314	0.386528283
ENSMUST00000125619.7:chr2:-|5754:2688:3660|polycistronic|ATG	Rc3h2-polycistronic2	-1.472226314	0.386528283
ENSMUST00000125619.7:chr2:-|5754:2694:3660|polycistronic|CTG	Rc3h2-polycistronic3	-1.472226314	0.386528283
ENSMUST00000136488.2:chr2:+|587:483:558|polycistronic|TTG	Slc1a2-polycistronic4	-0.487765844	0.386740163
ENSMUST00000130606.8:chr6:+|1046:733:826|polycistronic|CTG	Capza2-polycistronic5	-0.712987602	0.386915573
ENSMUST00000183463.8:chr3:-|3249:574:2119|polycistronic|ATG	Elf2-polycistronic1	0.841750603	0.387548454	representative
ENSMUST00000166075.8:chr14:+|1582:423:498|polycistronic|TTG	Arf4-polycistronic23	0.736624882	0.387580279
ENSMUST00000112746.8:chr5:+|669:339:636|polycistronic|TTG	Spp1-polycistronic1	-1.718048466	0.388154683
ENSMUST00000069304.14:chr11:+|2225:524:1475|polycistronic|TTG	Hnrnph1-polycistronic37	-0.349305458	0.38821938
ENSMUST00000106988.8:chr11:+|2202:1304:1637|polycistronic|CTG	Mapt-polycistronic1	0.492113257	0.38821938
ENSMUST00000106989.3:chr11:+|2250:1352:1685|polycistronic|CTG	Mapt-polycistronic2	0.492113257	0.38821938
ENSMUST00000109142.8:chr11:+|2427:725:1676|polycistronic|TTG	Hnrnph1-polycistronic38	-0.349305458	0.38821938
ENSMUST00000193018.2:chr3:+|805:482:653|polycistronic|GTG	Noct-polycistronic2	0.997803833	0.38821938
ENSMUST00000217434.2:chr9:+|5515:3354:4836|polycistronic|CTG	Dpp8-polycistronic4	-0.520599246	0.388487705
ENSMUST00000192851.2:chr1:+|857:92:215|polycistronic|CTG	Zbtb18-polycistronic17	-0.557955951	0.388509993
ENSMUST00000239499.2:chr11:-|1771:837:1491|polycistronic|CTG	Dnajc7-polycistronic11	-0.490775582	0.388851735
ENSMUST00000237707.2:chr18:-|2536:1371:2181|polycistronic|GTG	Dpysl3-polycistronic10	0.425520223	0.388856832
ENSMUST00000230192.2:chr15:+|2665:1308:1929|polycistronic|ATG	Gga1-polycistronic7	0.955807528	0.388905593
ENSMUST00000172207.8:chr16:+|3001:967:2833|polycistronic|GTG	Psmd2-polycistronic35	-0.290414512	0.389076832
ENSMUST00000140630.2:chr11:+|832:507:795|polycistronic|GTG	Sez6-polycistronic1	0.757340588	0.389274749
ENSMUST00000193018.2:chr3:+|805:515:653|polycistronic|CTG	Noct-polycistronic3	1.086007872	0.389290909
ENSMUST00000069304.14:chr11:+|2225:843:1071|polycistronic|ATG	Hnrnph1-polycistronic39	-0.667546506	0.389500802
ENSMUST00000109142.8:chr11:+|2427:1044:1272|polycistronic|ATG	Hnrnph1-polycistronic40	-0.667546506	0.389500802
ENSMUST00000144574.8:chr5:+|2758:485:2636|polycistronic|TTG	Anapc4-polycistronic19	-0.616775151	0.390059195
ENSMUST00000237707.2:chr18:-|2536:1983:2181|polycistronic|TTG	Dpysl3-polycistronic11	0.777128913	0.390289669
ENSMUST00000144574.8:chr5:+|2758:449:2636|polycistronic|TTG	Anapc4-polycistronic20	-0.612241405	0.390828648
ENSMUST00000236480.2:chr18:+|838:485:635|polycistronic|ATG	Ndfip1-polycistronic11	-0.422030572	0.390887799
ENSMUST00000237707.2:chr18:-|2536:1614:2181|polycistronic|GTG	Dpysl3-polycistronic12	0.459435069	0.390992483
ENSMUST00000127274.8:chr6:-|565:438:468|polycistronic|CTG	Eno2-polycistronic1	-0.800979239	0.391047419
ENSMUST00000169745.8:chr13:-|4143:2075:3887|polycistronic|CTG	Agtpbp1-polycistronic27	-0.60492673	0.391261275
ENSMUST00000136513.2:chr2:-|4311:496:901|polycistronic|CTG	Napb-polycistronic5	-0.466033517	0.391718321
ENSMUST00000197662.5:chr3:-|2467:711:1992|polycistronic|ATG	Abcd3-polycistronic2	-0.424685396	0.391751975
ENSMUST00000201359.4:chr17:-|4098:1437:1860|polycistronic|CTG	Tbc1d24-polycistronic2	-1.731608082	0.392212797
ENSMUST00000130466.8:chr9:+|364:227:260|polycistronic|CTG	Ctnnb1-polycistronic6	-1.34129294	0.39254443
ENSMUST00000145093.2:chr9:+|714:182:215|polycistronic|CTG	Ctnnb1-polycistronic7	-1.34129294	0.39254443
ENSMUST00000154232.9:chr17:-|4520:2653:3976|polycistronic|CTG	Brd2-polycistronic34	0.50239682	0.393029017
ENSMUST00000124266.8:chr7:-|2568:947:992|polycistronic|CTG	Slc25a22-polycistronic1	1.039189949	0.393040197
ENSMUST00000144574.8:chr5:+|2758:548:2636|polycistronic|ATG	Anapc4-polycistronic21	-0.611109615	0.393284475	representative
ENSMUST00000174372.3:chr4:+|2241:1190:1358|polycistronic|ACG	Slc2a1-polycistronic74	0.873789904	0.393648539
ENSMUST00000131405.2:chr18:+|3144:2057:2762|polycistronic|ATG	Pik3c3-polycistronic2	-1.582045855	0.393953863
ENSMUST00000146017.3:chr7:+|1192:807:924|polycistronic|CTG	Sez6l2-polycistronic2	0.590053053	0.394407581
ENSMUST00000130924.8:chr3:+|1958:396:831|polycistronic|GTG	Prkab2-polycistronic1	-1.305751964	0.395941399
ENSMUST00000106988.8:chr11:+|2202:1307:1637|polycistronic|ATG	Mapt-polycistronic3	0.493379174	0.395985804
ENSMUST00000106989.3:chr11:+|2250:1355:1685|polycistronic|ATG	Mapt-polycistronic4	0.493379174	0.395985804
ENSMUST00000202237.4:chr5:+|774:324:396|polycistronic|TTG	Ociad1-polycistronic1	-0.764775929	0.396325885
ENSMUST00000200955.4:chr5:-|5373:2389:3352|polycistronic|ATG	Atp8a1-polycistronic16	-0.479254358	0.39635099
ENSMUST00000197662.5:chr3:-|2467:573:1992|polycistronic|CTG	Abcd3-polycistronic3	-0.411210558	0.397079266
ENSMUST00000216877.2:chr9:+|2236:1151:1556|polycistronic|TTG	Stoml1-polycistronic1	-1.704213682	0.397130223
ENSMUST00000169745.8:chr13:-|4143:1187:3887|polycistronic|CTG	Agtpbp1-polycistronic28	-0.510713809	0.397197942
ENSMUST00000182450.8:chr12:+|2994:920:2570|polycistronic|CTG	Rbm25-polycistronic6	-0.626062705	0.397580052
ENSMUST00000197402.5:chr3:+|2790:1116:2223|polycistronic|CTG	Papss1-polycistronic6	-0.613084978	0.397812682
ENSMUST00000138667.2:chr2:-|5288:1474:4228|polycistronic|GTG	Gm20716-polycistronic9	-0.477128153	0.397935611
ENSMUST00000169745.8:chr13:-|4143:1304:3887|polycistronic|TTG	Agtpbp1-polycistronic29	-0.533261541	0.398221022
ENSMUST00000198526.5:chr5:-|3001:2642:2888|polycistronic|ATG	Srrt-polycistronic2	1.046578333	0.398395974
ENSMUST00000160964.8:chr8:+|1029:438:516|polycistronic|ACG	Ndrg4-polycistronic8	-0.545058975	0.398574942
ENSMUST00000217842.2:chr10:+|5014:963:3819|polycistronic|TTG	Washc4-polycistronic18	-0.610835586	0.39860342
ENSMUST00000217842.2:chr10:+|5014:966:3819|polycistronic|CTG	Washc4-polycistronic19	-0.610835586	0.39860342
ENSMUST00000136513.2:chr2:-|4311:499:901|polycistronic|CTG	Napb-polycistronic6	-0.464017167	0.398867369
ENSMUST00000131871.8:chr16:+|1737:874:1102|polycistronic|TTG	Eif4a2-polycistronic55	-0.63813307	0.399036471
ENSMUST00000147117.8:chr16:+|1947:895:1123|polycistronic|TTG	Eif4a2-polycistronic56	-0.63813307	0.399036471
ENSMUST00000145657.9:chr9:-|3486:551:3191|polycistronic|GTG	Ube4a-polycistronic6	-0.583336125	0.399037016
ENSMUST00000169745.8:chr13:-|4143:1976:3887|polycistronic|CTG	Agtpbp1-polycistronic30	-0.599375716	0.399118144
ENSMUST00000131405.2:chr18:+|3144:2066:2762|polycistronic|CTG	Pik3c3-polycistronic3	-1.57694781	0.399127559
ENSMUST00000145657.9:chr9:-|3486:698:3191|polycistronic|TTG	Ube4a-polycistronic7	-0.603364202	0.399554458
ENSMUST00000113485.9:chr19:+|3221:1015:1927|polycistronic|ATG	Sf1-polycistronic23	0.492272162	0.399725081
ENSMUST00000169745.8:chr13:-|4143:3137:3887|polycistronic|TTG	Agtpbp1-polycistronic31	-1.715364646	0.399927676
ENSMUST00000233662.2:chr17:+|306:216:297|polycistronic|TTG	Ypel5-polycistronic1	-1.475123187	0.399975247
ENSMUST00000134674.8:chr9:+|3106:689:2162|polycistronic|GTG	Mtmr2-polycistronic11	-0.759930907	0.400113118
ENSMUST00000193018.2:chr3:+|805:461:653|polycistronic|ACG	Noct-polycistronic4	0.915671068	0.400203808
ENSMUST00000230192.2:chr15:+|2665:1183:1501|polycistronic|ATG	Gga1-polycistronic8	0.965847373	0.400233963
ENSMUST00000129997.2:chr11:+|834:365:755|polycistronic|ATG	Grn-polycistronic10	-0.722926649	0.400300115
ENSMUST00000159158.9:chr15:+|527:158:404|polycistronic|GTG	Selenop-polycistronic29	0.612770641	0.400497037
ENSMUST00000160311.3:chr15:+|420:122:368|polycistronic|GTG	Selenop-polycistronic30	0.612770641	0.400497037
ENSMUST00000160787.10:chr15:+|768:238:484|polycistronic|GTG	Selenop-polycistronic31	0.612770641	0.400497037
ENSMUST00000160930.3:chr15:+|627:99:345|polycistronic|GTG	Selenop-polycistronic32	0.612770641	0.400497037
ENSMUST00000200921.4:chr18:+|809:364:562|polycistronic|ATG	Tcf4-polycistronic32	0.424588267	0.400497037
ENSMUST00000139619.8:chr11:+|373:101:158|polycistronic|TTG	Atp6v0a1-polycistronic1	-1.495919296	0.400527004
ENSMUST00000197662.5:chr3:-|2467:720:1992|polycistronic|TTG	Abcd3-polycistronic4	-0.419121161	0.400854291
ENSMUST00000218022.2:chr12:+|5272:504:3378|polycistronic|GTG	Smc6-polycistronic1	-1.685420385	0.400898905
ENSMUST00000142247.8:chr19:-|3221:2387:2984|polycistronic|ATG	Gm44505-polycistronic1	-0.763356383	0.400906	representative
ENSMUST00000152831.8:chr6:-|7326:4229:4460|polycistronic|ATG	Atp2b2-polycistronic1	-1.964756215	0.40103872	representative
ENSMUST00000146030.8:chr10:-|3707:1010:1484|polycistronic|CTG	Atcay-polycistronic9	-0.765286112	0.401186224
ENSMUST00000231915.2:chr16:+|5833:4872:5595|polycistronic|CTG	Ttc3-polycistronic6	0.637821479	0.401186224
ENSMUST00000144574.8:chr5:+|2758:527:2636|polycistronic|GTG	Anapc4-polycistronic22	-0.609289691	0.401251617
ENSMUST00000169745.8:chr13:-|4143:1193:3887|polycistronic|ATG	Agtpbp1-polycistronic32	-0.506174472	0.401856844
ENSMUST00000068999.14:chr8:+|2219:1080:2166|polycistronic|CTG	Micu3-polycistronic14	-0.664516956	0.401988606
ENSMUST00000173658.8:chr17:+|761:641:761|polycistronic|CTG	Ppp2r1a-polycistronic1	-0.541060737	0.402043701
ENSMUST00000113485.9:chr19:+|3221:1039:1927|polycistronic|ATG	Sf1-polycistronic24	0.497317128	0.402220247
ENSMUST00000197402.5:chr3:+|2790:1137:2223|polycistronic|ATG	Papss1-polycistronic7	-0.61432139	0.402250417
ENSMUST00000236480.2:chr18:+|838:357:462|polycistronic|ATG	Ndfip1-polycistronic12	-0.607487239	0.402292441
ENSMUST00000124266.8:chr7:-|2568:939:984|polycistronic|CTG	Slc25a22-polycistronic2	0.898033392	0.403156731
ENSMUST00000197662.5:chr3:-|2467:618:1992|polycistronic|CTG	Abcd3-polycistronic5	-0.41098761	0.403179569
ENSMUST00000236280.2:chr19:+|1380:511:556|polycistronic|TTG	Ddb1-polycistronic2	1.21681976	0.403733637
ENSMUST00000237707.2:chr18:-|2536:1608:2181|polycistronic|GTG	Dpysl3-polycistronic13	0.454132451	0.403733637
ENSMUST00000188630.7:chr1:+|1615:1021:1195|polycistronic|GTG	Bzw1-polycistronic3	-1.522292737	0.404273452
ENSMUST00000192468.2:chr3:+|315:172:280|polycistronic|ATG	Pkia-polycistronic2	-1.952212752	0.404857578	representative
ENSMUST00000200955.4:chr5:-|5373:1459:3352|polycistronic|CTG	Atp8a1-polycistronic17	-0.322924949	0.404935291
ENSMUST00000182500.8:chr19:-|3307:695:2102|polycistronic|TTG	Xpnpep1-polycistronic9	-0.504415726	0.405104467
ENSMUST00000236456.2:chr19:-|2216:695:1901|polycistronic|TTG	Xpnpep1-polycistronic10	-0.504415726	0.405104467
ENSMUST00000182500.8:chr19:-|3307:1208:2102|polycistronic|ACG	Xpnpep1-polycistronic11	-0.604788495	0.405197819
ENSMUST00000236456.2:chr19:-|2216:1208:1901|polycistronic|ACG	Xpnpep1-polycistronic12	-0.604788495	0.405197819
ENSMUST00000207736.2:chr7:+|2128:747:1122|polycistronic|GTG	Bub3-polycistronic5	-0.772730478	0.405215741
ENSMUST00000141567.8:chr2:+|754:24:435|polycistronic|GTG	Npdc1-polycistronic5	0.401016466	0.40548316
ENSMUST00000230192.2:chr15:+|2665:1189:1501|polycistronic|CTG	Gga1-polycistronic9	0.962039764	0.405616656
ENSMUST00000146017.3:chr7:+|1192:759:924|polycistronic|CTG	Sez6l2-polycistronic3	0.500123887	0.405801655
ENSMUST00000183463.8:chr3:-|3249:667:2119|polycistronic|TTG	Elf2-polycistronic2	0.826785386	0.405951726
ENSMUST00000154232.9:chr17:-|4520:2755:3976|polycistronic|ATG	Brd2-polycistronic35	0.50213637	0.40631376
ENSMUST00000173658.8:chr17:+|761:644:761|polycistronic|CTG	Ppp2r1a-polycistronic2	-0.553633264	0.406999823
ENSMUST00000197402.5:chr3:+|2790:1131:2223|polycistronic|GTG	Papss1-polycistronic8	-0.615592705	0.407013475
ENSMUST00000202350.4:chr18:+|809:250:655|polycistronic|ATG	Tcf4-polycistronic33	0.360093434	0.407904943
ENSMUST00000199462.5:chr3:-|2510:567:1581|polycistronic|CTG	Snx27-polycistronic11	-0.557950723	0.407993846
ENSMUST00000229159.2:chr15:+|628:462:582|polycistronic|CTG	Lgals1-polycistronic1	-1.583761996	0.408044188
ENSMUST00000182500.8:chr19:-|3307:782:2102|polycistronic|GTG	Xpnpep1-polycistronic13	-0.525426229	0.408133806
ENSMUST00000236456.2:chr19:-|2216:782:1901|polycistronic|GTG	Xpnpep1-polycistronic14	-0.525426229	0.408133806
ENSMUST00000145762.8:chr7:+|574:333:429|polycistronic|GTG	Ypel3-polycistronic1	0.906817221	0.408392235
ENSMUST00000200955.4:chr5:-|5373:1483:3352|polycistronic|TTG	Atp8a1-polycistronic18	-0.322273676	0.408392235
ENSMUST00000130924.8:chr3:+|1958:357:831|polycistronic|CTG	Prkab2-polycistronic2	-1.244228098	0.408465587
ENSMUST00000154232.9:chr17:-|4520:2701:3976|polycistronic|GTG	Brd2-polycistronic36	0.508205621	0.408872643
ENSMUST00000172207.8:chr16:+|3001:970:2833|polycistronic|GTG	Psmd2-polycistronic36	-0.286399633	0.408888923
ENSMUST00000229525.2:chr15:+|523:111:444|polycistronic|CTG	Atg101-polycistronic5	1.031724318	0.40904133
ENSMUST00000229525.2:chr15:+|523:114:444|polycistronic|CTG	Atg101-polycistronic6	1.031724318	0.40904133
ENSMUST00000229525.2:chr15:+|523:138:444|polycistronic|TTG	Atg101-polycistronic7	1.031724318	0.40904133
ENSMUST00000229525.2:chr15:+|523:57:444|polycistronic|GTG	Atg101-polycistronic8	1.031724318	0.40904133
ENSMUST00000229525.2:chr15:+|523:63:444|polycistronic|CTG	Atg101-polycistronic9	1.031724318	0.40904133
ENSMUST00000229525.2:chr15:+|523:75:444|polycistronic|CTG	Atg101-polycistronic10	1.031724318	0.40904133
ENSMUST00000229525.2:chr15:+|523:81:444|polycistronic|TTG	Atg101-polycistronic11	1.031724318	0.40904133
ENSMUST00000230525.2:chr15:+|605:188:440|polycistronic|TTG	Atg101-polycistronic12	1.031724318	0.40904133
ENSMUST00000125752.3:chr11:-|779:359:575|polycistronic|ATG	Rnasek-polycistronic6	-0.386519147	0.409159079	representative
ENSMUST00000127274.8:chr6:-|565:432:468|polycistronic|TTG	Eno2-polycistronic2	-0.738529352	0.409159079
ENSMUST00000197402.5:chr3:+|2790:1146:2223|polycistronic|GTG	Papss1-polycistronic9	-0.604730637	0.409312271
ENSMUST00000197402.5:chr3:+|2790:1155:2223|polycistronic|TTG	Papss1-polycistronic10	-0.604730637	0.409312271
ENSMUST00000218022.2:chr12:+|5272:525:3378|polycistronic|GTG	Smc6-polycistronic2	-1.679220822	0.409493389
ENSMUST00000218022.2:chr12:+|5272:543:3378|polycistronic|GTG	Smc6-polycistronic3	-1.679220822	0.409493389
ENSMUST00000230192.2:chr15:+|2665:1293:1929|polycistronic|TTG	Gga1-polycistronic10	0.939834208	0.409805151
ENSMUST00000135949.2:chrX:+|1764:1035:1383|polycistronic|GTG	Pgk1-polycistronic27	-0.24000659	0.409823564
ENSMUST00000135949.2:chrX:+|1764:960:1383|polycistronic|GTG	Pgk1-polycistronic28	-0.24000659	0.409823564
ENSMUST00000135949.2:chrX:+|1764:972:1383|polycistronic|TTG	Pgk1-polycistronic29	-0.24000659	0.409823564
ENSMUST00000217434.2:chr9:+|5515:3396:4836|polycistronic|ATG	Dpp8-polycistronic5	-0.510545986	0.410093478
ENSMUST00000135949.2:chrX:+|1764:936:1383|polycistronic|ATG	Pgk1-polycistronic30	-0.239925559	0.410229922	representative
ENSMUST00000189503.7:chr1:-|1514:355:955|polycistronic|GTG	Ndufa10-polycistronic6	-0.330528213	0.410258284
ENSMUST00000230192.2:chr15:+|2665:1341:1929|polycistronic|GTG	Gga1-polycistronic11	1.034452484	0.410258284
ENSMUST00000144574.8:chr5:+|2758:563:2636|polycistronic|GTG	Anapc4-polycistronic23	-0.599014323	0.410273798
ENSMUST00000229009.2:chr15:+|748:298:496|polycistronic|GTG	Srebf2-polycistronic9	1.321709878	0.410304733
ENSMUST00000165477.9:chr13:-|6290:906:2472|polycistronic|ACG	Agtpbp1-polycistronic33	-0.554347982	0.410811633
ENSMUST00000144574.8:chr5:+|2758:728:2636|polycistronic|CTG	Anapc4-polycistronic24	-0.609245864	0.410840708
ENSMUST00000199462.5:chr3:-|2510:552:1581|polycistronic|ATG	Snx27-polycistronic12	-0.530373555	0.411640453
ENSMUST00000057343.16:chr10:+|1765:1202:1619|polycistronic|CTG	Ptbp1-polycistronic7	0.79228607	0.411726506
ENSMUST00000145657.9:chr9:-|3486:563:3191|polycistronic|CTG	Ube4a-polycistronic8	-0.576176473	0.411754278
ENSMUST00000198526.5:chr5:-|3001:1823:2888|polycistronic|TTG	Srrt-polycistronic3	0.576256019	0.412207957
ENSMUST00000234432.2:chr17:+|1991:636:1140|polycistronic|TTG	Yipf4-polycistronic6	-0.837918803	0.412349452
ENSMUST00000178686.2:chr3:+|858:5:38|polycistronic|TTG	Mcl1-polycistronic7	1.097915904	0.412445925
ENSMUST00000135949.2:chrX:+|1764:1062:1383|polycistronic|ATG	Pgk1-polycistronic31	-0.239387523	0.412480777
ENSMUST00000135949.2:chrX:+|1764:1068:1383|polycistronic|TTG	Pgk1-polycistronic32	-0.239387523	0.412480777
ENSMUST00000131405.2:chr18:+|3144:2084:2762|polycistronic|CTG	Pik3c3-polycistronic4	-1.569424173	0.412593115
ENSMUST00000131405.2:chr18:+|3144:2090:2762|polycistronic|TTG	Pik3c3-polycistronic5	-1.569424173	0.412593115
ENSMUST00000113485.9:chr19:+|3221:1327:1927|polycistronic|ATG	Sf1-polycistronic25	0.588070654	0.412687058
ENSMUST00000218022.2:chr12:+|5272:855:3378|polycistronic|TTG	Smc6-polycistronic4	-1.775854412	0.412873916
ENSMUST00000125567.8:chr19:-|5588:2428:3193|polycistronic|CTG	Dagla-polycistronic14	0.764413601	0.413160494
ENSMUST00000159180.2:chr14:+|358:142:217|polycistronic|GTG	Phyhip-polycistronic3	-0.756579604	0.413777162
ENSMUST00000183463.8:chr3:-|3249:610:2119|polycistronic|ACG	Elf2-polycistronic3	0.823813472	0.413903928
ENSMUST00000125893.8:chr8:+|825:495:591|polycistronic|ACG	Prdx2-polycistronic5	-0.41772952	0.413941437
ENSMUST00000218022.2:chr12:+|5272:588:3378|polycistronic|GTG	Smc6-polycistronic5	-1.693179603	0.413941437
ENSMUST00000183463.8:chr3:-|3249:688:2119|polycistronic|GTG	Elf2-polycistronic4	0.823635467	0.415002367
ENSMUST00000183463.8:chr3:-|3249:694:2119|polycistronic|GTG	Elf2-polycistronic5	0.823635467	0.415002367
ENSMUST00000069304.14:chr11:+|2225:203:1475|polycistronic|GTG	Hnrnph1-polycistronic41	-0.349300725	0.415388237
ENSMUST00000109142.8:chr11:+|2427:404:1676|polycistronic|GTG	Hnrnph1-polycistronic42	-0.349300725	0.415388237
ENSMUST00000144574.8:chr5:+|2758:1172:2636|polycistronic|CTG	Anapc4-polycistronic25	-0.694126484	0.41544744
ENSMUST00000144574.8:chr5:+|2758:1175:2636|polycistronic|ATG	Anapc4-polycistronic26	-0.694126484	0.41544744
ENSMUST00000197402.5:chr3:+|2790:951:2223|polycistronic|CTG	Papss1-polycistronic11	-0.509344695	0.415730981
ENSMUST00000237707.2:chr18:-|2536:1386:2181|polycistronic|CTG	Dpysl3-polycistronic14	0.414542931	0.41619249
ENSMUST00000144574.8:chr5:+|2758:569:2636|polycistronic|GTG	Anapc4-polycistronic27	-0.597040918	0.416844997
ENSMUST00000218022.2:chr12:+|5272:756:3378|polycistronic|ATG	Smc6-polycistronic6	-1.751227531	0.416844997
ENSMUST00000218022.2:chr12:+|5272:780:3378|polycistronic|ATG	Smc6-polycistronic7	-1.751227531	0.416844997
ENSMUST00000173535.8:chr17:+|1722:890:1127|polycistronic|TTG	Bag6-polycistronic17	0.682216146	0.416973921
ENSMUST00000174281.9:chr17:+|3611:1022:1259|polycistronic|TTG	Bag6-polycistronic18	0.682216146	0.416973921
ENSMUST00000160964.8:chr8:+|1029:453:516|polycistronic|TTG	Ndrg4-polycistronic9	-0.559795234	0.417041623
ENSMUST00000128636.8:chr9:+|640:144:198|polycistronic|TTG	Anp32a-polycistronic1	-1.890111018	0.417068451
ENSMUST00000156461.2:chr9:+|412:75:129|polycistronic|TTG	Anp32a-polycistronic2	-1.890111018	0.417068451
ENSMUST00000185469.7:chr1:-|778:410:608|polycistronic|ACG	Fam168b-polycistronic1	0.494382597	0.417200411
ENSMUST00000154232.9:chr17:-|4520:2644:3976|polycistronic|CTG	Brd2-polycistronic37	0.491098814	0.417536106
ENSMUST00000230314.2:chr15:-|1271:612:1041|polycistronic|CTG	Sharpin-polycistronic1	-1.80489072	0.417536106
ENSMUST00000128260.9:chr11:+|1478:421:955|polycistronic|ACG	Ramp2-polycistronic1	-0.42509975	0.418114142
ENSMUST00000128260.9:chr11:+|1478:424:955|polycistronic|ATG	Ramp2-polycistronic2	-0.42509975	0.418114142
ENSMUST00000145402.8:chr17:+|373:1:268|polycistronic|GTG	Mpc1-polycistronic2	0.653668912	0.418128212
ENSMUST00000145402.8:chr17:+|373:10:268|polycistronic|ATG	Mpc1-polycistronic3	0.653668912	0.418128212
ENSMUST00000145402.8:chr17:+|373:112:268|polycistronic|TTG	Mpc1-polycistronic4	0.653668912	0.418128212
ENSMUST00000145402.8:chr17:+|373:4:268|polycistronic|CTG	Mpc1-polycistronic5	0.653668912	0.418128212
ENSMUST00000145402.8:chr17:+|373:67:268|polycistronic|CTG	Mpc1-polycistronic6	0.653668912	0.418128212
ENSMUST00000182129.8:chr17:+|952:322:517|polycistronic|GTG	Ccnd3-polycistronic32	1.079070615	0.418128212
ENSMUST00000182506.8:chr17:+|853:113:308|polycistronic|GTG	Ccnd3-polycistronic33	1.079070615	0.418128212
ENSMUST00000182848.8:chr17:+|926:208:403|polycistronic|GTG	Ccnd3-polycistronic34	1.079070615	0.418128212
ENSMUST00000200921.4:chr18:+|809:331:562|polycistronic|TTG	Tcf4-polycistronic34	0.417747096	0.418391979
ENSMUST00000125619.7:chr2:-|5754:2721:3660|polycistronic|GTG	Rc3h2-polycistronic4	-1.458246537	0.418509364
ENSMUST00000172207.8:chr16:+|3001:1012:2833|polycistronic|GTG	Psmd2-polycistronic37	-0.279224287	0.419039262
ENSMUST00000230192.2:chr15:+|2665:1284:1929|polycistronic|CTG	Gga1-polycistronic12	0.897718931	0.419101349
ENSMUST00000238368.2:chr9:+|5699:2005:3076|polycistronic|ATG	Nedd4-polycistronic6	-0.276042693	0.419189248
ENSMUST00000199462.5:chr3:-|2510:600:1581|polycistronic|CTG	Snx27-polycistronic13	-0.556672599	0.419234514
ENSMUST00000114121.11:chr9:+|863:643:745|polycistronic|TTG	Nptn-polycistronic13	0.46919094	0.419341599
ENSMUST00000175945.7:chr9:+|627:474:576|polycistronic|TTG	Nptn-polycistronic14	0.46919094	0.419341599
ENSMUST00000177064.8:chr9:+|582:350:452|polycistronic|TTG	Nptn-polycistronic15	0.46919094	0.419341599
ENSMUST00000177292.8:chr9:+|1390:1158:1260|polycistronic|TTG	Nptn-polycistronic16	0.46919094	0.419341599
ENSMUST00000200813.4:chr18:+|582:298:535|polycistronic|ATG	Tcf4-polycistronic35	0.382877856	0.419341599
ENSMUST00000200862.4:chr18:+|1462:576:813|polycistronic|ATG	Tcf4-polycistronic36	0.382877856	0.419341599
ENSMUST00000200966.4:chr18:+|731:300:537|polycistronic|ATG	Tcf4-polycistronic37	0.382877856	0.419341599
ENSMUST00000201124.4:chr18:+|733:358:595|polycistronic|ATG	Tcf4-polycistronic38	0.382877856	0.419341599
ENSMUST00000201181.4:chr18:+|508:261:498|polycistronic|ATG	Tcf4-polycistronic39	0.382877856	0.419341599
ENSMUST00000201627.4:chr18:+|881:635:872|polycistronic|ATG	Tcf4-polycistronic40	0.382877856	0.419341599
ENSMUST00000202350.4:chr18:+|809:418:655|polycistronic|ATG	Tcf4-polycistronic41	0.382877856	0.419341599
ENSMUST00000202765.4:chr18:+|802:202:439|polycistronic|ATG	Tcf4-polycistronic42	0.382877856	0.419341599
ENSMUST00000207214.2:chr18:+|787:510:747|polycistronic|ATG	Tcf4-polycistronic43	0.382877856	0.419341599
ENSMUST00000209174.2:chr18:+|600:183:420|polycistronic|ATG	Tcf4-polycistronic44	0.382877856	0.419341599
ENSMUST00000145657.9:chr9:-|3486:731:3191|polycistronic|GTG	Ube4a-polycistronic9	-0.60807785	0.419342801
ENSMUST00000145657.9:chr9:-|3486:737:3191|polycistronic|TTG	Ube4a-polycistronic10	-0.60807785	0.419342801
ENSMUST00000136488.2:chr2:+|587:471:558|polycistronic|TTG	Slc1a2-polycistronic5	-0.452547114	0.420082928
ENSMUST00000169745.8:chr13:-|4143:2279:3887|polycistronic|GTG	Agtpbp1-polycistronic34	-0.642676671	0.420148762
ENSMUST00000169745.8:chr13:-|4143:2282:3887|polycistronic|GTG	Agtpbp1-polycistronic35	-0.642676671	0.420148762
ENSMUST00000166075.8:chr14:+|1582:420:498|polycistronic|ATG	Arf4-polycistronic24	0.718741286	0.420284894
ENSMUST00000163246.8:chr10:-|1395:639:735|polycistronic|CTG	Slc25a3-polycistronic2	-0.631896405	0.420708608
ENSMUST00000188961.7:chr1:-|2907:771:2850|polycistronic|TTG	Kansl3-polycistronic9	-0.766764535	0.42092653
ENSMUST00000141567.8:chr2:+|754:3:435|polycistronic|GTG	Npdc1-polycistronic6	0.399326511	0.420982598
ENSMUST00000144574.8:chr5:+|2758:713:2636|polycistronic|TTG	Anapc4-polycistronic28	-0.598124535	0.421329311
ENSMUST00000188961.7:chr1:-|2907:1131:2850|polycistronic|GTG	Kansl3-polycistronic10	-0.870248072	0.42147511
ENSMUST00000188961.7:chr1:-|2907:1143:2850|polycistronic|GTG	Kansl3-polycistronic11	-0.870651172	0.422177909
ENSMUST00000228814.2:chr15:-|4093:955:1603|polycistronic|TTG	Tars-polycistronic4	-1.848078143	0.422320018
ENSMUST00000160874.8:chr9:+|412:165:297|polycistronic|CTG	Ubl5-polycistronic2	-0.433247702	0.423250857
ENSMUST00000113485.9:chr19:+|3221:1481:2015|polycistronic|CTG	Sf1-polycistronic26	0.625926597	0.423467009
ENSMUST00000197402.5:chr3:+|2790:957:2223|polycistronic|ACG	Papss1-polycistronic12	-0.528303242	0.423467009
ENSMUST00000200921.4:chr18:+|809:316:562|polycistronic|TTG	Tcf4-polycistronic45	0.416003384	0.423467009
ENSMUST00000182500.8:chr19:-|3307:701:2102|polycistronic|ATG	Xpnpep1-polycistronic15	-0.498929411	0.42356102
ENSMUST00000236456.2:chr19:-|2216:701:1901|polycistronic|ATG	Xpnpep1-polycistronic16	-0.498929411	0.42356102
ENSMUST00000131405.2:chr18:+|3144:2111:2762|polycistronic|GTG	Pik3c3-polycistronic6	-1.568633235	0.423572157
ENSMUST00000189503.7:chr1:-|1514:325:955|polycistronic|CTG	Ndufa10-polycistronic7	-0.317119798	0.423644419
ENSMUST00000228814.2:chr15:-|4093:1054:1603|polycistronic|CTG	Tars-polycistronic5	-2.02555509	0.423740965
ENSMUST00000168334.8:chr14:+|4032:1085:2006|polycistronic|CTG	Ncoa4-polycistronic17	-0.741106091	0.423766741
ENSMUST00000131405.2:chr18:+|3144:2096:2762|polycistronic|TTG	Pik3c3-polycistronic7	-1.562209576	0.423846725
ENSMUST00000229009.2:chr15:+|748:295:496|polycistronic|ATG	Srebf2-polycistronic10	1.29209046	0.424030589
ENSMUST00000170062.2:chr10:-|596:427:493|polycistronic|GTG	Serinc1-polycistronic1	-0.764300562	0.424303257
ENSMUST00000182500.8:chr19:-|3307:1124:2102|polycistronic|ATG	Xpnpep1-polycistronic17	-0.567997461	0.424755169
ENSMUST00000236456.2:chr19:-|2216:1124:1901|polycistronic|ATG	Xpnpep1-polycistronic18	-0.567997461	0.424755169
ENSMUST00000172207.8:chr16:+|3001:985:2833|polycistronic|ATG	Psmd2-polycistronic38	-0.282704505	0.425126151
ENSMUST00000127274.8:chr6:-|565:426:468|polycistronic|CTG	Eno2-polycistronic3	-0.725028161	0.425351343
ENSMUST00000165477.9:chr13:-|6290:864:2472|polycistronic|ATG	Agtpbp1-polycistronic36	-0.539438578	0.425351343	representative
ENSMUST00000154219.8:chr3:+|1945:560:1631|polycistronic|ATG	Eif2a-polycistronic5	-0.589382222	0.425356345
ENSMUST00000154219.8:chr3:+|1945:563:1631|polycistronic|CTG	Eif2a-polycistronic6	-0.589382222	0.425356345
ENSMUST00000176228.2:chr10:+|2490:1194:1419|polycistronic|GTG	Ccn2-polycistronic1	-1.685129545	0.42543007
ENSMUST00000123759.8:chr2:+|510:123:231|polycistronic|GTG	Slc1a2-polycistronic6	0.303694401	0.425667458
ENSMUST00000165477.9:chr13:-|6290:1689:2472|polycistronic|TTG	Agtpbp1-polycistronic37	-0.847816255	0.425667458
ENSMUST00000200955.4:chr5:-|5373:1873:3352|polycistronic|ACG	Atp8a1-polycistronic19	-0.365789327	0.426079129
ENSMUST00000200955.4:chr5:-|5373:1879:3352|polycistronic|ATG	Atp8a1-polycistronic20	-0.365789327	0.426079129
ENSMUST00000127900.2:chr8:+|805:310:646|polycistronic|ATG	Gnao1-polycistronic1	-0.329128617	0.426227146	representative
ENSMUST00000130555.8:chrX:+|1852:1460:1661|polycistronic|GTG	Nlgn3-polycistronic1	-1.709049196	0.426227146
ENSMUST00000202990.4:chr2:+|1925:1372:1630|polycistronic|CTG	Gsn-polycistronic17	0.319417583	0.426227146
ENSMUST00000145918.5:chr18:+|619:162:309|polycistronic|ACG	Tcf4-polycistronic46	0.397602677	0.426250773
ENSMUST00000200703.4:chr18:+|831:234:381|polycistronic|ACG	Tcf4-polycistronic47	0.397602677	0.426250773
ENSMUST00000200813.4:chr18:+|582:388:535|polycistronic|ACG	Tcf4-polycistronic48	0.397602677	0.426250773
ENSMUST00000200862.4:chr18:+|1462:666:813|polycistronic|ACG	Tcf4-polycistronic49	0.397602677	0.426250773
ENSMUST00000200921.4:chr18:+|809:415:562|polycistronic|ACG	Tcf4-polycistronic50	0.397602677	0.426250773
ENSMUST00000200966.4:chr18:+|731:390:537|polycistronic|ACG	Tcf4-polycistronic51	0.397602677	0.426250773
ENSMUST00000201091.4:chr18:+|959:218:365|polycistronic|ACG	Tcf4-polycistronic52	0.397602677	0.426250773
ENSMUST00000201124.4:chr18:+|733:448:595|polycistronic|ACG	Tcf4-polycistronic53	0.397602677	0.426250773
ENSMUST00000201181.4:chr18:+|508:351:498|polycistronic|ACG	Tcf4-polycistronic54	0.397602677	0.426250773
ENSMUST00000201627.4:chr18:+|881:725:872|polycistronic|ACG	Tcf4-polycistronic55	0.397602677	0.426250773
ENSMUST00000201964.4:chr18:+|843:232:379|polycistronic|ACG	Tcf4-polycistronic56	0.397602677	0.426250773
ENSMUST00000202350.4:chr18:+|809:508:655|polycistronic|ACG	Tcf4-polycistronic57	0.397602677	0.426250773
ENSMUST00000202765.4:chr18:+|802:292:439|polycistronic|ACG	Tcf4-polycistronic58	0.397602677	0.426250773
ENSMUST00000207214.2:chr18:+|787:600:747|polycistronic|ACG	Tcf4-polycistronic59	0.397602677	0.426250773
ENSMUST00000209174.2:chr18:+|600:273:420|polycistronic|ACG	Tcf4-polycistronic60	0.397602677	0.426250773
ENSMUST00000169745.8:chr13:-|4143:1259:3887|polycistronic|TTG	Agtpbp1-polycistronic38	-0.526493243	0.426292695
ENSMUST00000209034.2:chr7:-|1983:1433:1562|polycistronic|GTG	Psmd8-polycistronic5	-1.02345895	0.4263915
ENSMUST00000145402.8:chr17:+|373:144:210|polycistronic|CTG	Mpc1-polycistronic7	0.648784617	0.426502044
ENSMUST00000154232.9:chr17:-|4520:2611:3976|polycistronic|CTG	Brd2-polycistronic38	0.483752979	0.427331735
ENSMUST00000197402.5:chr3:+|2790:1179:2223|polycistronic|CTG	Papss1-polycistronic13	-0.595643768	0.427506833
ENSMUST00000182371.8:chr9:-|2986:798:2520|polycistronic|GTG	Rbm5-polycistronic4	-0.484508897	0.427587561
ENSMUST00000182371.8:chr9:-|2986:801:2520|polycistronic|GTG	Rbm5-polycistronic5	-0.484508897	0.427587561
ENSMUST00000167234.8:chr6:+|1575:1097:1379|polycistronic|CTG	Adcyap1r1-polycistronic1	-1.883316892	0.427980133
ENSMUST00000183463.8:chr3:-|3249:649:2119|polycistronic|ATG	Elf2-polycistronic6	0.820428592	0.428047971
ENSMUST00000182874.3:chr17:+|484:191:377|polycistronic|TTG	Ccnd3-polycistronic35	1.106877131	0.428363183
ENSMUST00000192851.2:chr1:+|857:14:215|polycistronic|GTG	Zbtb18-polycistronic18	-0.510263078	0.4288406
ENSMUST00000192851.2:chr1:+|857:26:215|polycistronic|CTG	Zbtb18-polycistronic19	-0.510263078	0.4288406
ENSMUST00000145657.9:chr9:-|3486:2081:3191|polycistronic|CTG	Ube4a-polycistronic11	-1.6034919	0.428972278
ENSMUST00000145657.9:chr9:-|3486:2084:3191|polycistronic|ATG	Ube4a-polycistronic12	-1.6034919	0.428972278
ENSMUST00000237039.2:chr19:+|2166:1019:1055|polycistronic|CTG	Scd2-polycistronic1	-0.452280783	0.428972278
ENSMUST00000113485.9:chr19:+|3221:1234:1927|polycistronic|ATG	Sf1-polycistronic27	0.571959804	0.429094413
ENSMUST00000144574.8:chr5:+|2758:785:2636|polycistronic|ATG	Anapc4-polycistronic29	-0.602608523	0.429145038
ENSMUST00000229828.2:chr15:+|659:150:315|polycistronic|TTG	Atf4-polycistronic3	0.745351577	0.429145038
ENSMUST00000136513.2:chr2:-|4311:649:901|polycistronic|GTG	Napb-polycistronic7	-0.486836616	0.429234556
ENSMUST00000230192.2:chr15:+|2665:1320:1929|polycistronic|CTG	Gga1-polycistronic13	0.939474821	0.429481789
ENSMUST00000113485.9:chr19:+|3221:1030:1927|polycistronic|TTG	Sf1-polycistronic28	0.486942577	0.430090049
ENSMUST00000172207.8:chr16:+|3001:1018:2833|polycistronic|CTG	Psmd2-polycistronic39	-0.276473536	0.430435393
ENSMUST00000182500.8:chr19:-|3307:1352:2102|polycistronic|CTG	Xpnpep1-polycistronic19	-0.693041816	0.431082243
ENSMUST00000236456.2:chr19:-|2216:1352:1901|polycistronic|CTG	Xpnpep1-polycistronic20	-0.693041816	0.431082243
ENSMUST00000188961.7:chr1:-|2907:1185:2850|polycistronic|CTG	Kansl3-polycistronic12	-0.869555571	0.431395032
ENSMUST00000145657.9:chr9:-|3486:1997:3191|polycistronic|CTG	Ube4a-polycistronic13	-1.5666914	0.431982878
ENSMUST00000145657.9:chr9:-|3486:2006:3191|polycistronic|CTG	Ube4a-polycistronic14	-1.5666914	0.431982878
ENSMUST00000102558.11:chr11:+|3903:2426:2735|polycistronic|ATG	Mink1-polycistronic1	0.716047422	0.432563337
ENSMUST00000239499.2:chr11:-|1771:852:1491|polycistronic|TTG	Dnajc7-polycistronic12	-0.474491097	0.432724691
ENSMUST00000123759.8:chr2:+|510:191:245|polycistronic|GTG	Slc1a2-polycistronic7	0.471502485	0.432760989
ENSMUST00000172207.8:chr16:+|3001:994:2833|polycistronic|ATG	Psmd2-polycistronic40	-0.278803703	0.432760989
ENSMUST00000199462.5:chr3:-|2510:936:1581|polycistronic|GTG	Snx27-polycistronic14	-0.698843961	0.433089238
ENSMUST00000134674.8:chr9:+|3106:680:2162|polycistronic|CTG	Mtmr2-polycistronic12	-0.736114945	0.433231778
ENSMUST00000140630.2:chr11:+|832:387:795|polycistronic|CTG	Sez6-polycistronic2	0.668903422	0.433301834
ENSMUST00000154219.8:chr3:+|1945:590:1631|polycistronic|CTG	Eif2a-polycistronic7	-0.589500694	0.433316913
ENSMUST00000213752.2:chr9:+|898:487:745|polycistronic|ACG	Pcbp4-polycistronic3	0.886477092	0.433323769
ENSMUST00000133426.8:chr11:-|3593:2908:3292|polycistronic|ATG	Ddx5-polycistronic4	0.345612566	0.433569376	representative
ENSMUST00000133426.8:chr11:-|3593:3004:3292|polycistronic|CTG	Ddx5-polycistronic5	0.345612566	0.433569376
ENSMUST00000217842.2:chr10:+|5014:1191:3819|polycistronic|GTG	Washc4-polycistronic20	-0.606371425	0.433712657
ENSMUST00000197402.5:chr3:+|2790:1191:2223|polycistronic|ATG	Papss1-polycistronic14	-0.593868547	0.433727155
ENSMUST00000200955.4:chr5:-|5373:1843:3352|polycistronic|TTG	Atp8a1-polycistronic21	-0.355076029	0.433727155
ENSMUST00000197402.5:chr3:+|2790:1209:2223|polycistronic|TTG	Papss1-polycistronic15	-0.596249235	0.433767274
ENSMUST00000146017.3:chr7:+|1192:819:924|polycistronic|CTG	Sez6l2-polycistronic4	0.623608394	0.434187469
ENSMUST00000154219.8:chr3:+|1945:383:1631|polycistronic|TTG	Eif2a-polycistronic8	-0.533370745	0.434478841
ENSMUST00000172207.8:chr16:+|3001:997:2833|polycistronic|CTG	Psmd2-polycistronic41	-0.277092611	0.434500058
ENSMUST00000237039.2:chr19:+|2166:1016:1055|polycistronic|CTG	Scd2-polycistronic2	-0.44946495	0.434568471
ENSMUST00000216877.2:chr9:+|2236:1157:1556|polycistronic|ATG	Stoml1-polycistronic2	-1.675320945	0.435207062
ENSMUST00000127274.8:chr6:-|565:429:468|polycistronic|ATG	Eno2-polycistronic4	-0.721229323	0.435778226
ENSMUST00000172084.8:chr6:+|1344:899:1148|polycistronic|TTG	Adcyap1r1-polycistronic2	-1.767472789	0.435795003
ENSMUST00000188961.7:chr1:-|2907:789:2850|polycistronic|CTG	Kansl3-polycistronic13	-0.765036048	0.436302024
ENSMUST00000134674.8:chr9:+|3106:710:2162|polycistronic|TTG	Mtmr2-polycistronic13	-0.744210191	0.43638767
ENSMUST00000144574.8:chr5:+|2758:626:2636|polycistronic|TTG	Anapc4-polycistronic30	-0.588303683	0.436739506
ENSMUST00000169745.8:chr13:-|4143:1997:3887|polycistronic|ACG	Agtpbp1-polycistronic39	-0.58168427	0.436820868
ENSMUST00000197402.5:chr3:+|2790:948:2223|polycistronic|GTG	Papss1-polycistronic16	-0.478178589	0.436961381
ENSMUST00000199462.5:chr3:-|2510:612:1581|polycistronic|CTG	Snx27-polycistronic15	-0.551607459	0.437097816
ENSMUST00000165477.9:chr13:-|6290:1701:2472|polycistronic|ATG	Agtpbp1-polycistronic40	-0.842236829	0.437178953
ENSMUST00000136513.2:chr2:-|4311:505:901|polycistronic|GTG	Napb-polycistronic8	-0.454131071	0.437226028
ENSMUST00000200955.4:chr5:-|5373:1747:3352|polycistronic|ACG	Atp8a1-polycistronic22	-0.340986979	0.437271881
ENSMUST00000130555.8:chrX:+|1852:1457:1661|polycistronic|ATG	Nlgn3-polycistronic2	-1.697858569	0.437368178
ENSMUST00000154219.8:chr3:+|1945:587:1631|polycistronic|GTG	Eif2a-polycistronic9	-0.584086773	0.438155126
ENSMUST00000183463.8:chr3:-|3249:640:2119|polycistronic|CTG	Elf2-polycistronic7	0.808566763	0.438178694
ENSMUST00000188961.7:chr1:-|2907:1212:2850|polycistronic|GTG	Kansl3-polycistronic14	-0.905018845	0.438178694
ENSMUST00000188961.7:chr1:-|2907:1224:2850|polycistronic|GTG	Kansl3-polycistronic15	-0.905018845	0.438178694
ENSMUST00000188961.7:chr1:-|2907:1230:2850|polycistronic|GTG	Kansl3-polycistronic16	-0.905018845	0.438178694
ENSMUST00000154219.8:chr3:+|1945:521:1631|polycistronic|CTG	Eif2a-polycistronic10	-0.577606247	0.438242803
ENSMUST00000145657.9:chr9:-|3486:2114:3191|polycistronic|ATG	Ube4a-polycistronic15	-1.59479879	0.438479757
ENSMUST00000135970.2:chr8:+|432:344:422|polycistronic|GTG	Cx3cl1-polycistronic13	0.61845017	0.438525564
ENSMUST00000150307.2:chr8:+|780:308:386|polycistronic|GTG	Cx3cl1-polycistronic14	0.61845017	0.438525564
ENSMUST00000127637.8:chr7:+|525:312:405|polycistronic|TTG	Napa-polycistronic1	-1.681028996	0.43852849
ENSMUST00000165477.9:chr13:-|6290:1743:2472|polycistronic|ACG	Agtpbp1-polycistronic41	-0.898363654	0.43852849
ENSMUST00000130761.8:chr2:+|702:187:262|polycistronic|ACG	Gnas-polycistronic44	-0.540844995	0.438787285
ENSMUST00000180362.8:chr2:+|1645:1130:1205|polycistronic|ACG	Gnas-polycistronic45	-0.540844995	0.438787285
ENSMUST00000182500.8:chr19:-|3307:413:2102|polycistronic|ATG	Xpnpep1-polycistronic21	-0.409747577	0.439273007
ENSMUST00000236456.2:chr19:-|2216:413:1901|polycistronic|ATG	Xpnpep1-polycistronic22	-0.409747577	0.439273007
ENSMUST00000144574.8:chr5:+|2758:1190:2636|polycistronic|GTG	Anapc4-polycistronic31	-0.684163301	0.439338184
ENSMUST00000017572.14:chr11:+|2848:302:1310|polycistronic|CTG	Psmd11-polycistronic1	-0.542991325	0.440184968
ENSMUST00000030454.6:chr4:+|636:120:201|polycistronic|ATG	Prdx1-polycistronic1	-0.419218748	0.440196428
ENSMUST00000109088.8:chr2:+|3519:2627:2735|polycistronic|ACG	Gnas-polycistronic46	-0.390349144	0.440196428
ENSMUST00000109096.9:chr2:+|2465:1331:1439|polycistronic|ACG	Gnas-polycistronic47	-0.390349144	0.440196428
ENSMUST00000124935.8:chr2:+|832:640:748|polycistronic|ACG	Gnas-polycistronic48	-0.390349144	0.440196428
ENSMUST00000129315.8:chr4:+|661:305:386|polycistronic|ATG	Prdx1-polycistronic2	-0.419218748	0.440196428
ENSMUST00000130940.8:chr2:+|996:586:694|polycistronic|ACG	Gnas-polycistronic49	-0.390349144	0.440196428
ENSMUST00000148640.8:chr2:+|607:377:485|polycistronic|ACG	Gnas-polycistronic50	-0.390349144	0.440196428
ENSMUST00000151129.8:chr4:+|611:116:197|polycistronic|ATG	Prdx1-polycistronic3	-0.419218748	0.440196428
ENSMUST00000154658.8:chr2:+|3614:2722:2830|polycistronic|ACG	Gnas-polycistronic51	-0.390349144	0.440196428
ENSMUST00000186907.7:chr2:+|3729:2627:2735|polycistronic|ACG	Gnas-polycistronic52	-0.390349144	0.440196428
ENSMUST00000238318.2:chr2:+|1633:606:714|polycistronic|ACG	Gnas-polycistronic53	-0.390349144	0.440196428
ENSMUST00000173535.8:chr17:+|1722:1482:1662|polycistronic|ACG	Bag6-polycistronic19	0.949449488	0.440863222
ENSMUST00000174281.9:chr17:+|3611:1614:1794|polycistronic|ACG	Bag6-polycistronic20	0.949449488	0.440863222
ENSMUST00000182500.8:chr19:-|3307:758:2102|polycistronic|CTG	Xpnpep1-polycistronic23	-0.520852303	0.441180257
ENSMUST00000236456.2:chr19:-|2216:758:1901|polycistronic|CTG	Xpnpep1-polycistronic24	-0.520852303	0.441180257
ENSMUST00000209174.2:chr18:+|600:69:420|polycistronic|ATG	Tcf4-polycistronic61	0.353178331	0.441384219
ENSMUST00000165477.9:chr13:-|6290:918:2472|polycistronic|TTG	Agtpbp1-polycistronic42	-0.539829232	0.441471051
ENSMUST00000115841.10:chr16:+|1191:104:191|polycistronic|ATG	Rbfox1-polycistronic7	0.563061716	0.441479427
ENSMUST00000229741.2:chr16:+|1407:317:404|polycistronic|ATG	Rbfox1-polycistronic8	0.563061716	0.441479427
ENSMUST00000230658.2:chr16:+|1504:740:827|polycistronic|ATG	Rbfox1-polycistronic9	0.563061716	0.441479427
ENSMUST00000237707.2:chr18:-|2536:1647:2181|polycistronic|CTG	Dpysl3-polycistronic15	0.451510193	0.441479427
ENSMUST00000200703.4:chr18:+|831:42:381|polycistronic|CTG	Tcf4-polycistronic62	0.376634055	0.441741522
ENSMUST00000200703.4:chr18:+|831:60:381|polycistronic|GTG	Tcf4-polycistronic63	0.376634055	0.441741522
ENSMUST00000200955.4:chr5:-|5373:1642:3352|polycistronic|TTG	Atp8a1-polycistronic23	-0.333997989	0.442075786
ENSMUST00000217842.2:chr10:+|5014:1128:3819|polycistronic|GTG	Washc4-polycistronic21	-0.58649209	0.442448853
ENSMUST00000200955.4:chr5:-|5373:1855:3352|polycistronic|GTG	Atp8a1-polycistronic24	-0.353393088	0.442496088
ENSMUST00000218022.2:chr12:+|5272:900:3378|polycistronic|ATG	Smc6-polycistronic8	-1.746855212	0.44381246
ENSMUST00000218022.2:chr12:+|5272:921:3378|polycistronic|TTG	Smc6-polycistronic9	-1.746855212	0.44381246
ENSMUST00000109088.8:chr2:+|3519:2789:2831|polycistronic|ACG	Gnas-polycistronic54	0.570765568	0.443848773
ENSMUST00000109096.9:chr2:+|2465:1493:1535|polycistronic|ACG	Gnas-polycistronic55	0.570765568	0.443848773
ENSMUST00000130940.8:chr2:+|996:748:790|polycistronic|ACG	Gnas-polycistronic56	0.570765568	0.443848773
ENSMUST00000148640.8:chr2:+|607:539:581|polycistronic|ACG	Gnas-polycistronic57	0.570765568	0.443848773
ENSMUST00000154658.8:chr2:+|3614:2884:2926|polycistronic|ACG	Gnas-polycistronic58	0.570765568	0.443848773
ENSMUST00000186907.7:chr2:+|3729:2789:2831|polycistronic|ACG	Gnas-polycistronic59	0.570765568	0.443848773
ENSMUST00000238318.2:chr2:+|1633:768:810|polycistronic|ACG	Gnas-polycistronic60	0.570765568	0.443848773
ENSMUST00000034215.8:chr8:+|549:430:499|polycistronic|CTG	Mt1-polycistronic2	1.020828077	0.444043181
ENSMUST00000211807.2:chr8:+|1085:968:1037|polycistronic|CTG	Mt1-polycistronic3	1.020828077	0.444043181
ENSMUST00000212291.2:chr8:+|633:514:583|polycistronic|CTG	Mt1-polycistronic4	1.020828077	0.444043181
ENSMUST00000197662.5:chr3:-|2467:906:1992|polycistronic|CTG	Abcd3-polycistronic6	-0.44519728	0.444304897
ENSMUST00000207789.2:chr7:+|3146:905:3065|polycistronic|GTG	Tacc2-polycistronic1	-0.507269664	0.444758441
ENSMUST00000069304.14:chr11:+|2225:815:1475|polycistronic|ATG	Hnrnph1-polycistronic43	-0.406071264	0.444785225
ENSMUST00000109142.8:chr11:+|2427:1016:1676|polycistronic|ATG	Hnrnph1-polycistronic44	-0.406071264	0.444785225
ENSMUST00000145657.9:chr9:-|3486:746:3191|polycistronic|ATG	Ube4a-polycistronic16	-0.593678765	0.444785225
ENSMUST00000183463.8:chr3:-|3249:772:2119|polycistronic|GTG	Elf2-polycistronic8	0.836332087	0.444817871
ENSMUST00000183463.8:chr3:-|3249:778:2119|polycistronic|GTG	Elf2-polycistronic9	0.836332087	0.444817871
ENSMUST00000202350.4:chr18:+|809:262:655|polycistronic|GTG	Tcf4-polycistronic64	0.352124313	0.44518237
ENSMUST00000202350.4:chr18:+|809:274:655|polycistronic|CTG	Tcf4-polycistronic65	0.352124313	0.44518237
ENSMUST00000125221.3:chr2:+|565:219:327|polycistronic|CTG	Ckmt1-polycistronic1	0.624659109	0.445914743
ENSMUST00000125812.8:chr2:+|850:408:516|polycistronic|CTG	Ckmt1-polycistronic2	0.624659109	0.445914743
ENSMUST00000129130.3:chr2:+|796:189:297|polycistronic|CTG	Ckmt1-polycistronic3	0.624659109	0.445914743
ENSMUST00000150271.8:chr2:+|851:101:209|polycistronic|CTG	Ckmt1-polycistronic4	0.624659109	0.445914743
ENSMUST00000144574.8:chr5:+|2758:635:2636|polycistronic|CTG	Anapc4-polycistronic32	-0.586981178	0.446143611
ENSMUST00000174372.3:chr4:+|2241:1111:1240|polycistronic|CTG	Slc2a1-polycistronic75	0.834143542	0.446261889
ENSMUST00000163246.8:chr10:-|1395:645:735|polycistronic|GTG	Slc25a3-polycistronic3	-0.627289367	0.446570382
ENSMUST00000123320.8:chr9:+|1238:153:909|polycistronic|ATG	Ctsh-polycistronic1	-1.592201854	0.447289328
ENSMUST00000147983.3:chr17:+|430:176:281|polycistronic|CTG	Ppp2r1a-polycistronic3	-0.535409038	0.447313569
ENSMUST00000155978.2:chr4:+|516:65:197|polycistronic|GTG	Trim32-polycistronic1	-1.033358462	0.447313569
ENSMUST00000156922.2:chr4:+|660:69:201|polycistronic|GTG	Trim32-polycistronic2	-1.033358462	0.447313569
ENSMUST00000167214.8:chr17:+|740:503:614|polycistronic|CTG	Pla2g7-polycistronic2	-0.55246141	0.447447936
ENSMUST00000169694.2:chr17:+|1112:613:724|polycistronic|CTG	Pla2g7-polycistronic3	-0.55246141	0.447447936
ENSMUST00000200703.4:chr18:+|831:210:381|polycistronic|ACG	Tcf4-polycistronic66	0.390799438	0.447506766
ENSMUST00000222005.2:chr12:+|7827:2775:6867|polycistronic|CTG	Pcnx-polycistronic1	-0.769685201	0.448296568
ENSMUST00000172846.2:chr17:+|805:276:387|polycistronic|CTG	Flot1-polycistronic18	1.032066138	0.448567933
ENSMUST00000173147.8:chr17:+|651:109:220|polycistronic|CTG	Flot1-polycistronic19	1.032066138	0.448567933
ENSMUST00000173493.8:chr17:+|697:167:278|polycistronic|CTG	Flot1-polycistronic20	1.032066138	0.448567933
ENSMUST00000145657.9:chr9:-|3486:650:3191|polycistronic|ATG	Ube4a-polycistronic17	-0.555390066	0.448683859
ENSMUST00000154356.8:chr9:+|3548:2245:2560|polycistronic|CTG	Ctnnb1-polycistronic8	-0.361594973	0.448962138
ENSMUST00000229009.2:chr15:+|748:154:496|polycistronic|GTG	Srebf2-polycistronic11	0.928532595	0.449168149
ENSMUST00000229009.2:chr15:+|748:163:496|polycistronic|CTG	Srebf2-polycistronic12	0.928532595	0.449168149
ENSMUST00000112746.8:chr5:+|669:312:636|polycistronic|CTG	Spp1-polycistronic2	-1.560924829	0.449862614
ENSMUST00000188961.7:chr1:-|2907:780:2850|polycistronic|CTG	Kansl3-polycistronic17	-0.749487333	0.449869745
ENSMUST00000146017.3:chr7:+|1192:726:924|polycistronic|CTG	Sez6l2-polycistronic5	0.456583022	0.450642199
ENSMUST00000201627.4:chr18:+|881:518:872|polycistronic|ATG	Tcf4-polycistronic67	0.350190458	0.450642199
ENSMUST00000168855.2:chr13:-|1177:239:875|polycistronic|ATG	Hmgcr-polycistronic1	0.506141594	0.450655277	representative
ENSMUST00000237222.2:chr19:+|427:187:361|polycistronic|CTG	Sfxn3-polycistronic1	-0.882817985	0.450922366
ENSMUST00000202990.4:chr2:+|1925:1456:1630|polycistronic|TTG	Gsn-polycistronic18	0.370502031	0.450958375
ENSMUST00000136536.8:chr11:+|920:55:424|polycistronic|CTG	Pik3ip1-polycistronic1	-0.781026819	0.450993777
ENSMUST00000167214.8:chr17:+|740:325:457|polycistronic|ATG	Pla2g7-polycistronic4	-0.614171325	0.451162747
ENSMUST00000167418.8:chr17:+|551:402:534|polycistronic|ATG	Pla2g7-polycistronic5	-0.614171325	0.451162747
ENSMUST00000169694.2:chr17:+|1112:435:567|polycistronic|ATG	Pla2g7-polycistronic6	-0.614171325	0.451162747
ENSMUST00000200703.4:chr18:+|831:198:381|polycistronic|ATG	Tcf4-polycistronic68	0.380225694	0.451234561
ENSMUST00000198526.5:chr5:-|3001:2639:2888|polycistronic|TTG	Srrt-polycistronic4	0.985884032	0.451398833
ENSMUST00000218022.2:chr12:+|5272:678:3378|polycistronic|ATG	Smc6-polycistronic10	-1.685041227	0.45241017	representative
ENSMUST00000126032.2:chr17:+|4545:571:985|polycistronic|TTG	Enpp5-polycistronic2	-0.477460278	0.452462603
ENSMUST00000182500.8:chr19:-|3307:1358:2102|polycistronic|CTG	Xpnpep1-polycistronic25	-0.694246706	0.452529044
ENSMUST00000236456.2:chr19:-|2216:1358:1901|polycistronic|CTG	Xpnpep1-polycistronic26	-0.694246706	0.452529044
ENSMUST00000197402.5:chr3:+|2790:1275:2223|polycistronic|CTG	Papss1-polycistronic17	-0.601279067	0.452950044
ENSMUST00000154232.9:chr17:-|4520:2980:3976|polycistronic|TTG	Brd2-polycistronic39	0.566926697	0.453033765
ENSMUST00000136513.2:chr2:-|4311:694:901|polycistronic|ATG	Napb-polycistronic9	-0.611549525	0.453611163
ENSMUST00000182500.8:chr19:-|3307:797:2102|polycistronic|GTG	Xpnpep1-polycistronic27	-0.501436426	0.453611163
ENSMUST00000236456.2:chr19:-|2216:797:1901|polycistronic|GTG	Xpnpep1-polycistronic28	-0.501436426	0.453611163
ENSMUST00000153824.8:chr11:+|720:367:496|polycistronic|CTG	Zfp207-polycistronic1	-2.048373958	0.454147885
ENSMUST00000020027.11:chr10:-|2880:1503:1659|polycistronic|ATG	Serinc1-polycistronic2	1.315658569	0.454160491
ENSMUST00000197402.5:chr3:+|2790:1236:2223|polycistronic|CTG	Papss1-polycistronic18	-0.59824421	0.454160491
ENSMUST00000135970.2:chr8:+|432:215:251|polycistronic|TTG	Cx3cl1-polycistronic15	0.87441874	0.454542085
ENSMUST00000182371.8:chr9:-|2986:813:2520|polycistronic|ATG	Rbm5-polycistronic6	-0.479445961	0.454591434
ENSMUST00000140630.2:chr11:+|832:522:795|polycistronic|CTG	Sez6-polycistronic3	0.783283259	0.454725675
ENSMUST00000208718.2:chrX:+|431:77:263|polycistronic|TTG	Slc35a2-polycistronic1	1.223704269	0.454759393
ENSMUST00000208718.2:chrX:+|431:80:263|polycistronic|TTG	Slc35a2-polycistronic2	1.223704269	0.454759393
ENSMUST00000102558.11:chr11:+|3903:2384:2735|polycistronic|GTG	Mink1-polycistronic2	0.706268613	0.455055266
ENSMUST00000069304.14:chr11:+|2225:734:1475|polycistronic|ATG	Hnrnph1-polycistronic45	-0.35391236	0.455421957
ENSMUST00000109142.8:chr11:+|2427:935:1676|polycistronic|ATG	Hnrnph1-polycistronic46	-0.35391236	0.455421957
ENSMUST00000144574.8:chr5:+|2758:644:2636|polycistronic|TTG	Anapc4-polycistronic33	-0.579902788	0.455575559
[truncated: 272,397 more rows]
