# Supplementary material for: Activity-dependent ribosome profiling reveals the landscape of canonical and non-canonical translation in brain tissue
Source: Nat Commun. 2026 Jul 23;17:6179. doi: 10.1038/s41467-026-74968-z (PMC13396407; doi:10.1038/s41467-026-74968-z)
Supplement: Supplementary file 11 — Supplementary Data 9 [file 41467_2026_74968_MOESM11_ESM.csv › Supplementary Table 9.csv]

ORF	Gene symbol	log2FC	padj	Label
ENSMUST00000064795.6:chr18:+|4484:1468:1609|uORF|CTG	Egr1-uORF1	4.136190817	2.28868E-75
ENSMUST00000030025.10:chr4:+|5720:10:541|uORF|GTG	Nr4a3-uORF1	4.107464134	1.71099E-73
ENSMUST00000064795.6:chr18:+|4484:1491:1575|uORF|CTG	Egr1-uORF2	4.134598624	6.3596E-73	representative
ENSMUST00000064795.6:chr18:+|4484:1407:1575|uORF|TTG	Egr1-uORF3	4.264943051	2.0751E-72
ENSMUST00000030025.10:chr4:+|5720:5:401|uORF|ATG	Nr4a3-uORF2	3.982418955	4.39025E-61	representative
ENSMUST00000030025.10:chr4:+|5720:8:401|uORF|ACG	Nr4a3-uORF3	3.982418955	4.39025E-61
ENSMUST00000030025.10:chr4:+|5720:29:401|uORF|ACG	Nr4a3-uORF4	3.984501936	1.042E-60
ENSMUST00000165033.2:chr18:+|3036:23:155|uORF|TTG	Egr1-uORF4	4.137397312	2.85241E-57
ENSMUST00000165033.2:chr18:+|3036:84:189|uORF|CTG	Egr1-uORF5	3.941455854	8.72508E-57
ENSMUST00000165033.2:chr18:+|3036:107:155|uORF|CTG	Egr1-uORF6	3.892028829	3.6351E-53	representative
ENSMUST00000064795.6:chr18:+|4484:1524:1575|uORF|CTG	Egr1-uORF7	4.070037191	3.15211E-40
ENSMUST00000109494.8:chr13:+|2468:11:833|uORF|CTG	Homer1-uORF1	2.967518464	5.30863E-38
ENSMUST00000109494.8:chr13:+|2468:59:833|uORF|ACG	Homer1-uORF2	3.089138664	1.04788E-37
ENSMUST00000109494.8:chr13:+|2468:155:833|uORF|ACG	Homer1-uORF3	3.113619342	1.41222E-33
ENSMUST00000042105.11:chr7:-|2333:67:184|uORF|GTG	Ppp1r15a-uORF1	3.804054847	9.5717E-33
ENSMUST00000042105.11:chr7:-|2333:79:184|uORF|ATG	Ppp1r15a-uORF2	3.954273009	1.06795E-31	representative
ENSMUST00000042105.11:chr7:-|2333:59:173|uORF|CTG	Ppp1r15a-uORF3	3.683013693	3.49297E-27
ENSMUST00000042105.11:chr7:-|2333:65:173|uORF|TTG	Ppp1r15a-uORF4	3.648143711	1.52249E-26
ENSMUST00000042105.11:chr7:-|2333:32:173|uORF|ACG	Ppp1r15a-uORF5	3.590828743	1.87563E-25
ENSMUST00000042105.11:chr7:-|2333:35:173|uORF|ATG	Ppp1r15a-uORF6	3.590828743	1.87563E-25
ENSMUST00000042105.11:chr7:-|2333:38:173|uORF|TTG	Ppp1r15a-uORF7	3.590828743	1.87563E-25
ENSMUST00000030025.10:chr4:+|5720:324:492|uORF|ACG	Nr4a3-uORF5	4.817430769	1.13599E-22
ENSMUST00000023268.14:chr15:-|3055:35:167|uORF|CTG	Arc-uORF1	6.67149718	9.88644E-21
ENSMUST00000110009.4:chr15:-|3054:37:169|uORF|CTG	Arc-uORF2	6.67149718	9.88644E-21
ENSMUST00000109494.8:chr13:+|2468:344:833|uORF|GTG	Homer1-uORF4	2.816148372	2.6761E-20
ENSMUST00000030025.10:chr4:+|5720:305:401|uORF|GTG	Nr4a3-uORF6	4.508546171	7.54665E-20
ENSMUST00000109493.9:chr13:+|2580:71:488|uORF|GTG	Homer1-uORF5	2.777009952	3.15883E-19
ENSMUST00000109494.8:chr13:+|2468:416:833|uORF|GTG	Homer1-uORF6	2.777009952	3.15883E-19
ENSMUST00000030025.10:chr4:+|5720:361:541|uORF|CTG	Nr4a3-uORF7	4.808766825	9.14205E-19
ENSMUST00000030025.10:chr4:+|5720:311:401|uORF|GTG	Nr4a3-uORF8	4.419500315	1.09014E-18
ENSMUST00000109493.9:chr13:+|2580:89:488|uORF|ACG	Homer1-uORF7	2.892245221	1.15553E-18
ENSMUST00000109494.8:chr13:+|2468:434:833|uORF|ACG	Homer1-uORF8	2.892245221	1.15553E-18
ENSMUST00000030025.10:chr4:+|5720:317:401|uORF|GTG	Nr4a3-uORF9	4.398394092	2.74111E-18
ENSMUST00000109493.9:chr13:+|2580:165:684|uORF|GTG	Homer1-uORF9	2.359339748	3.53638E-18
ENSMUST00000109494.8:chr13:+|2468:510:1029|uORF|GTG	Homer1-uORF10	2.359339748	3.53638E-18
ENSMUST00000236661.2:chr17:-|1587:105:243|uORF|CTG	Dusp1-uORF1	3.041504412	1.30537E-17	representative
ENSMUST00000109494.8:chr13:+|2468:102:486|uORF|CTG	Homer1-uORF11	3.540660574	3.60456E-17
ENSMUST00000109494.8:chr13:+|2468:48:486|uORF|GTG	Homer1-uORF12	3.119734688	1.53713E-16
ENSMUST00000039388.3:chr11:+|1382:47:194|uORF|ACG	Arl4d-uORF1	5.134551873	9.38825E-16
ENSMUST00000220246.2:chr10:+|732:60:204|uORF|ACG	Gadd45b-uORF1	2.756251946	2.43059E-15
ENSMUST00000030025.10:chr4:+|5720:326:401|uORF|GTG	Nr4a3-uORF10	4.359602791	4.69916E-15
ENSMUST00000236661.2:chr17:-|1587:120:243|uORF|ACG	Dusp1-uORF2	2.937626602	6.00994E-15
ENSMUST00000109493.9:chr13:+|2580:189:684|uORF|ACG	Homer1-uORF13	2.354789653	7.36545E-15
ENSMUST00000109494.8:chr13:+|2468:534:1029|uORF|ACG	Homer1-uORF14	2.354789653	7.36545E-15
ENSMUST00000039388.3:chr11:+|1382:37:175|uORF|CTG	Arl4d-uORF2	5.143120497	7.56374E-15
ENSMUST00000030025.10:chr4:+|5720:369:492|uORF|CTG	Nr4a3-uORF11	4.721400814	9.10966E-15
ENSMUST00000109493.9:chr13:+|2580:207:684|uORF|ACG	Homer1-uORF15	2.374160872	1.60023E-14
ENSMUST00000109494.8:chr13:+|2468:552:1029|uORF|ACG	Homer1-uORF16	2.374160872	1.60023E-14
ENSMUST00000031017.11:chr5:+|6537:219:534|uORF|GTG	Fosl2-uORF1	4.617118892	1.98763E-14
ENSMUST00000220246.2:chr10:+|732:81:204|uORF|TTG	Gadd45b-uORF2	2.721700584	8.91354E-14
ENSMUST00000039388.3:chr11:+|1382:19:175|uORF|CTG	Arl4d-uORF3	4.86675328	1.31958E-13
ENSMUST00000039388.3:chr11:+|1382:31:175|uORF|CTG	Arl4d-uORF4	4.86675328	1.31958E-13
ENSMUST00000220246.2:chr10:+|732:52:160|uORF|CTG	Gadd45b-uORF3	3.001721152	2.89983E-13
ENSMUST00000220246.2:chr10:+|732:93:204|uORF|CTG	Gadd45b-uORF4	2.835640093	3.256E-13
ENSMUST00000109493.9:chr13:+|2580:113:488|uORF|ACG	Homer1-uORF17	2.893861395	4.42048E-13
ENSMUST00000109494.8:chr13:+|2468:458:833|uORF|ACG	Homer1-uORF18	2.893861395	4.42048E-13
ENSMUST00000236661.2:chr17:-|1587:126:243|uORF|ACG	Dusp1-uORF3	2.831363961	1.78885E-12
ENSMUST00000021674.7:chr12:+|2108:9:39|uORF|CTG	Fos-uORF1	4.710507749	2.184E-12
ENSMUST00000039388.3:chr11:+|1382:55:175|uORF|GTG	Arl4d-uORF5	4.997844988	3.43876E-12
ENSMUST00000236661.2:chr17:-|1587:10:157|uORF|CTG	Dusp1-uORF4	3.935119765	5.37514E-12
ENSMUST00000236661.2:chr17:-|1587:129:243|uORF|CTG	Dusp1-uORF5	2.786135103	6.95283E-12
ENSMUST00000015456.10:chr10:+|1284:96:237|uORF|TTG	Gadd45b-uORF5	3.279775564	1.49145E-11
ENSMUST00000220246.2:chr10:+|732:8:149|uORF|TTG	Gadd45b-uORF6	3.279775564	1.49145E-11
ENSMUST00000220246.2:chr10:+|732:99:204|uORF|TTG	Gadd45b-uORF7	2.720691986	1.90853E-11
ENSMUST00000048289.14:chr10:+|2965:215:317|uORF|TTG	Egr2-uORF1	9.774026437	4.26231E-11
ENSMUST00000031017.11:chr5:+|6537:234:534|uORF|ACG	Fosl2-uORF2	4.59577048	4.97832E-11
ENSMUST00000109493.9:chr13:+|2580:282:684|uORF|CTG	Homer1-uORF19	2.195655109	7.46288E-11
ENSMUST00000109494.8:chr13:+|2468:627:1029|uORF|CTG	Homer1-uORF20	2.195655109	7.46288E-11
ENSMUST00000109494.8:chr13:+|2468:147:486|uORF|ACG	Homer1-uORF21	4.067366319	1.01043E-10
ENSMUST00000109493.9:chr13:+|2580:315:684|uORF|CTG	Homer1-uORF22	2.153293833	3.75673E-10
ENSMUST00000109494.8:chr13:+|2468:660:1029|uORF|CTG	Homer1-uORF23	2.153293833	3.75673E-10
ENSMUST00000031017.11:chr5:+|6537:285:534|uORF|CTG	Fosl2-uORF3	4.67477978	3.82985E-10
ENSMUST00000109493.9:chr13:+|2580:306:684|uORF|TTG	Homer1-uORF24	2.152120906	4.39062E-10
ENSMUST00000109494.8:chr13:+|2468:651:1029|uORF|TTG	Homer1-uORF25	2.152120906	4.39062E-10
ENSMUST00000220246.2:chr10:+|732:138:204|uORF|GTG	Gadd45b-uORF8	2.69984112	5.71616E-10
ENSMUST00000003640.4:chr7:-|3782:463:565|uORF|TTG	Fosb-uORF1	9.547363979	7.5616E-10
ENSMUST00000207334.2:chr7:-|3664:458:560|uORF|TTG	Fosb-uORF2	9.547363979	7.5616E-10
ENSMUST00000207716.2:chr7:-|3546:458:560|uORF|TTG	Fosb-uORF3	9.547363979	7.5616E-10
ENSMUST00000208326.2:chr7:-|3654:458:560|uORF|TTG	Fosb-uORF4	9.547363979	7.5616E-10
ENSMUST00000208446.2:chr7:-|1090:12:114|uORF|TTG	Fosb-uORF5	9.547363979	7.5616E-10
ENSMUST00000208505.2:chr7:-|3523:458:560|uORF|TTG	Fosb-uORF6	9.547363979	7.5616E-10
ENSMUST00000109494.8:chr13:+|2468:181:475|uORF|GTG	Homer1-uORF26	4.193020952	8.48773E-10
ENSMUST00000109494.8:chr13:+|2468:184:475|uORF|TTG	Homer1-uORF27	4.193020952	8.48773E-10
ENSMUST00000109493.9:chr13:+|2580:357:684|uORF|GTG	Homer1-uORF28	2.113191841	1.83595E-09
ENSMUST00000109494.8:chr13:+|2468:702:1029|uORF|GTG	Homer1-uORF29	2.113191841	1.83595E-09
ENSMUST00000109493.9:chr13:+|2580:360:684|uORF|CTG	Homer1-uORF30	2.120127147	1.84864E-09
ENSMUST00000109494.8:chr13:+|2468:705:1029|uORF|CTG	Homer1-uORF31	2.120127147	1.84864E-09
ENSMUST00000048289.14:chr10:+|2965:15:120|uORF|TTG	Egr2-uORF2	9.256402457	1.91886E-09
ENSMUST00000048289.14:chr10:+|2965:43:127|uORF|CTG	Egr2-uORF3	9.256402457	1.91886E-09	representative
ENSMUST00000105438.9:chr10:+|2864:14:119|uORF|TTG	Egr2-uORF4	9.256402457	1.91886E-09
ENSMUST00000105438.9:chr10:+|2864:42:126|uORF|CTG	Egr2-uORF5	9.256402457	1.91886E-09	representative
ENSMUST00000130933.2:chr10:+|427:14:119|uORF|TTG	Egr2-uORF6	9.256402457	1.91886E-09
ENSMUST00000130933.2:chr10:+|427:42:126|uORF|CTG	Egr2-uORF7	9.256402457	1.91886E-09	representative
ENSMUST00000030025.10:chr4:+|5720:344:401|uORF|CTG	Nr4a3-uORF12	4.276828085	3.79517E-08
ENSMUST00000102752.10:chr13:+|5713:15:291|uORF|GTG	Homer1-uORF32	2.195642662	5.8739E-08
ENSMUST00000109493.9:chr13:+|2580:408:684|uORF|GTG	Homer1-uORF33	2.195642662	5.8739E-08
ENSMUST00000109494.8:chr13:+|2468:753:1029|uORF|GTG	Homer1-uORF34	2.195642662	5.8739E-08
ENSMUST00000109494.8:chr13:+|2468:250:475|uORF|CTG	Homer1-uORF35	4.092016885	6.64015E-08
ENSMUST00000064795.6:chr18:+|4484:1552:1609|uORF|GTG	Egr1-uORF8	4.282534727	7.51793E-08
ENSMUST00000165033.2:chr18:+|3036:132:189|uORF|GTG	Egr1-uORF9	4.282534727	7.51793E-08
ENSMUST00000030025.10:chr4:+|5720:168:294|uORF|ACG	Nr4a3-uORF13	4.637737712	7.82933E-08
ENSMUST00000042105.11:chr7:-|2333:109:184|uORF|TTG	Ppp1r15a-uORF8	4.422670799	1.00267E-07
ENSMUST00000107094.2:chr4:-|3189:603:831|uORF|CTG	Jun-uORF1	1.797131987	2.03905E-07
ENSMUST00000030025.10:chr4:+|5720:287:401|uORF|ACG	Nr4a3-uORF14	5.132240938	2.11638E-07
ENSMUST00000042057.12:chr10:+|3727:34:331|uORF|ACG	Midn-uORF1	2.446995306	2.15613E-07
ENSMUST00000099492.10:chr10:+|3597:34:331|uORF|ACG	Midn-uORF2	2.446995306	2.15613E-07
ENSMUST00000030025.10:chr4:+|5720:290:401|uORF|CTG	Nr4a3-uORF15	5.128749899	2.58919E-07
ENSMUST00000042057.12:chr10:+|3727:133:331|uORF|ACG	Midn-uORF3	2.496981557	2.79738E-07
ENSMUST00000099492.10:chr10:+|3597:133:331|uORF|ACG	Midn-uORF4	2.496981557	2.79738E-07
ENSMUST00000151202.2:chr10:+|753:211:409|uORF|ACG	Midn-uORF5	2.496981557	2.79738E-07
ENSMUST00000107094.2:chr4:-|3189:639:831|uORF|CTG	Jun-uORF2	2.031471295	2.80946E-07
ENSMUST00000107094.2:chr4:-|3189:630:831|uORF|TTG	Jun-uORF3	1.866454812	2.83929E-07
ENSMUST00000107094.2:chr4:-|3189:627:831|uORF|CTG	Jun-uORF4	1.820955881	3.87651E-07	representative
ENSMUST00000021674.7:chr12:+|2108:22:67|uORF|CTG	Fos-uORF2	5.625131	4.02646E-07	representative
ENSMUST00000021674.7:chr12:+|2108:31:67|uORF|CTG	Fos-uORF3	5.595999568	7.20622E-07
ENSMUST00000107094.2:chr4:-|3189:633:831|uORF|CTG	Jun-uORF5	1.926333401	9.05862E-07
ENSMUST00000015456.10:chr10:+|1284:162:237|uORF|TTG	Gadd45b-uORF9	2.967667893	9.36462E-07	representative
ENSMUST00000220246.2:chr10:+|732:74:149|uORF|TTG	Gadd45b-uORF10	2.967667893	9.36462E-07	representative
ENSMUST00000151202.2:chr10:+|753:85:409|uORF|CTG	Midn-uORF6	2.439281709	9.73E-07
ENSMUST00000035908.3:chr14:+|1509:142:247|uORF|ACG	Egr3-uORF1	5.376319816	1.11762E-06
ENSMUST00000042057.12:chr10:+|3727:70:331|uORF|ACG	Midn-uORF7	2.464743718	1.157E-06
ENSMUST00000099492.10:chr10:+|3597:70:331|uORF|ACG	Midn-uORF8	2.464743718	1.157E-06
ENSMUST00000042057.12:chr10:+|3727:82:331|uORF|TTG	Midn-uORF9	2.473787875	1.21368E-06
ENSMUST00000099492.10:chr10:+|3597:82:331|uORF|TTG	Midn-uORF10	2.473787875	1.21368E-06
ENSMUST00000151202.2:chr10:+|753:142:409|uORF|TTG	Midn-uORF11	2.473787875	1.21368E-06
ENSMUST00000151202.2:chr10:+|753:160:409|uORF|TTG	Midn-uORF12	2.473787875	1.21368E-06
ENSMUST00000048289.14:chr10:+|2965:161:317|uORF|TTG	Egr2-uORF8	10.10225194	3.51434E-06
ENSMUST00000035908.3:chr14:+|1509:135:231|uORF|CTG	Egr3-uORF2	5.247659857	3.5545E-06
ENSMUST00000225200.2:chr14:+|3940:24:120|uORF|CTG	Egr3-uORF3	5.247659857	3.5545E-06
ENSMUST00000028166.9:chr2:-|3568:68:305|uORF|GTG	Nr4a2-uORF1	11.20718777	3.65331E-06
ENSMUST00000028166.9:chr2:-|3568:113:305|uORF|TTG	Nr4a2-uORF2	11.19471678	3.77444E-06
ENSMUST00000220246.2:chr10:+|732:149:242|uORF|CTG	Gadd45b-uORF11	2.723082441	3.91401E-06
ENSMUST00000048289.14:chr10:+|2965:176:317|uORF|CTG	Egr2-uORF9	10.05191888	4.08079E-06
ENSMUST00000048289.14:chr10:+|2965:197:317|uORF|TTG	Egr2-uORF10	10.04593663	4.15531E-06
ENSMUST00000048289.14:chr10:+|2965:200:317|uORF|GTG	Egr2-uORF11	10.04593663	4.15531E-06
ENSMUST00000048289.14:chr10:+|2965:206:317|uORF|GTG	Egr2-uORF12	10.04593663	4.15531E-06
ENSMUST00000102752.10:chr13:+|5713:13:199|uORF|TTG	Homer1-uORF36	2.074390164	4.21528E-06
ENSMUST00000109493.9:chr13:+|2580:406:592|uORF|TTG	Homer1-uORF37	2.074390164	4.21528E-06
ENSMUST00000109494.8:chr13:+|2468:751:937|uORF|TTG	Homer1-uORF38	2.074390164	4.21528E-06
ENSMUST00000028166.9:chr2:-|3568:177:309|uORF|CTG	Nr4a2-uORF3	11.07359004	5.25706E-06
ENSMUST00000220246.2:chr10:+|732:156:204|uORF|ATG	Gadd45b-uORF12	2.679056812	5.30271E-06	representative
ENSMUST00000048289.14:chr10:+|2965:212:317|uORF|GTG	Egr2-uORF13	9.965044423	5.31984E-06
ENSMUST00000167273.2:chr7:-|2809:102:180|uORF|TTG	Ppp1r15a-uORF9	4.254394539	5.81174E-06
ENSMUST00000105438.9:chr10:+|2864:235:361|uORF|GTG	Egr2-uORF14	9.86570078	7.16131E-06
ENSMUST00000048289.14:chr10:+|2965:116:317|uORF|GTG	Egr2-uORF15	10.16950213	7.83326E-06
ENSMUST00000048289.14:chr10:+|2965:119:317|uORF|ACG	Egr2-uORF16	10.16950213	7.83326E-06
ENSMUST00000039388.3:chr11:+|1382:110:194|uORF|GTG	Arl4d-uORF6	9.807742323	8.5731E-06
ENSMUST00000167273.2:chr7:-|2809:92:383|uORF|ACG	Ppp1r15a-uORF10	4.122272965	9.69472E-06
ENSMUST00000028166.9:chr2:-|3568:181:301|uORF|CTG	Nr4a2-uORF4	10.81304092	1.05195E-05	representative
ENSMUST00000236661.2:chr17:-|1587:138:243|uORF|CTG	Dusp1-uORF6	3.676837705	1.13678E-05
ENSMUST00000107094.2:chr4:-|3189:684:831|uORF|GTG	Jun-uORF6	2.025969361	1.36485E-05
ENSMUST00000030025.10:chr4:+|5720:365:401|uORF|ATG	Nr4a3-uORF16	4.190080301	2.28072E-05
ENSMUST00000042105.11:chr7:-|2333:148:184|uORF|TTG	Ppp1r15a-uORF11	4.393238619	2.72112E-05
ENSMUST00000167273.2:chr7:-|2809:26:62|uORF|TTG	Ppp1r15a-uORF12	4.393238619	2.72112E-05	representative
ENSMUST00000035908.3:chr14:+|1509:169:247|uORF|CTG	Egr3-uORF4	9.690242299	3.03179E-05
ENSMUST00000130705.2:chr3:+|827:9:204|uORF|TTG	Tiparp-uORF1	9.686133954	3.05621E-05
ENSMUST00000003640.4:chr7:-|3782:451:565|uORF|TTG	Fosb-uORF7	9.669166098	3.20568E-05
ENSMUST00000207334.2:chr7:-|3664:446:560|uORF|TTG	Fosb-uORF8	9.669166098	3.20568E-05
ENSMUST00000207716.2:chr7:-|3546:446:560|uORF|TTG	Fosb-uORF9	9.669166098	3.20568E-05
ENSMUST00000208326.2:chr7:-|3654:446:560|uORF|TTG	Fosb-uORF10	9.669166098	3.20568E-05
ENSMUST00000208505.2:chr7:-|3523:446:560|uORF|TTG	Fosb-uORF11	9.669166098	3.20568E-05
ENSMUST00000028166.9:chr2:-|3568:194:305|uORF|CTG	Nr4a2-uORF5	10.56396518	3.35255E-05
ENSMUST00000028166.9:chr2:-|3568:205:301|uORF|CTG	Nr4a2-uORF6	10.52759691	3.66638E-05
ENSMUST00000003640.4:chr7:-|3782:430:565|uORF|CTG	Fosb-uORF12	9.858930025	4.7444E-05
ENSMUST00000207334.2:chr7:-|3664:425:560|uORF|CTG	Fosb-uORF13	9.858930025	4.7444E-05
ENSMUST00000207716.2:chr7:-|3546:425:560|uORF|CTG	Fosb-uORF14	9.858930025	4.7444E-05
ENSMUST00000208326.2:chr7:-|3654:425:560|uORF|CTG	Fosb-uORF15	9.858930025	4.7444E-05
ENSMUST00000208505.2:chr7:-|3523:425:560|uORF|CTG	Fosb-uORF16	9.858930025	4.7444E-05
ENSMUST00000001672.12:chr12:-|3378:32:191|uORF|ATG	Ifrd1-uORF1	1.619596183	5.03349E-05	representative
ENSMUST00000028166.9:chr2:-|3568:209:305|uORF|CTG	Nr4a2-uORF7	10.07465082	6.90677E-05
ENSMUST00000102752.10:chr13:+|5713:95:566|uORF|CTG	Homer1-uORF39	1.848258195	8.79216E-05
ENSMUST00000109493.9:chr13:+|2580:488:959|uORF|CTG	Homer1-uORF40	1.848258195	8.79216E-05
ENSMUST00000109494.8:chr13:+|2468:833:1304|uORF|CTG	Homer1-uORF41	1.848258195	8.79216E-05
ENSMUST00000179331.9:chr7:-|12147:115:10654|uORF|CTG	Smg1-uORF1	-1.31345184	9.82002E-05
ENSMUST00000179331.9:chr7:-|12147:91:10654|uORF|ATG	Smg1-uORF2	-1.31345184	9.82002E-05	representative
ENSMUST00000030025.10:chr4:+|5720:262:541|uORF|ACG	Nr4a3-uORF17	5.39552776	0.000105627
ENSMUST00000179331.9:chr7:-|12147:166:10654|uORF|CTG	Smg1-uORF3	-1.310635669	0.000109557
ENSMUST00000179331.9:chr7:-|12147:184:10654|uORF|CTG	Smg1-uORF4	-1.310635669	0.000109557
ENSMUST00000179331.9:chr7:-|12147:217:10654|uORF|CTG	Smg1-uORF5	-1.30395317	0.000122404
ENSMUST00000179331.9:chr7:-|12147:235:10654|uORF|TTG	Smg1-uORF6	-1.30395317	0.000122404
ENSMUST00000179331.9:chr7:-|12147:247:10654|uORF|TTG	Smg1-uORF7	-1.302185058	0.000127191
ENSMUST00000179331.9:chr7:-|12147:265:10654|uORF|GTG	Smg1-uORF8	-1.293755944	0.000134158
ENSMUST00000102752.10:chr13:+|5713:46:199|uORF|GTG	Homer1-uORF42	1.97603554	0.000139776
ENSMUST00000109493.9:chr13:+|2580:439:592|uORF|GTG	Homer1-uORF43	1.97603554	0.000139776
ENSMUST00000109494.8:chr13:+|2468:784:937|uORF|GTG	Homer1-uORF44	1.97603554	0.000139776
ENSMUST00000179331.9:chr7:-|12147:19:10654|uORF|GTG	Smg1-uORF9	-1.293932314	0.000144975
ENSMUST00000179331.9:chr7:-|12147:22:10654|uORF|GTG	Smg1-uORF10	-1.293932314	0.000144975
ENSMUST00000179331.9:chr7:-|12147:286:10654|uORF|TTG	Smg1-uORF11	-1.302590328	0.000161523
ENSMUST00000179331.9:chr7:-|12147:298:10654|uORF|TTG	Smg1-uORF12	-1.299244482	0.000162317
ENSMUST00000179331.9:chr7:-|12147:322:10654|uORF|CTG	Smg1-uORF13	-1.298293435	0.000168185
ENSMUST00000107094.2:chr4:-|3189:2:314|uORF|TTG	Jun-uORF7	1.495349711	0.000177121
ENSMUST00000179331.9:chr7:-|12147:343:10654|uORF|CTG	Smg1-uORF14	-1.294123207	0.000179084
ENSMUST00000107094.2:chr4:-|3189:56:314|uORF|CTG	Jun-uORF8	1.509012723	0.000185678
ENSMUST00000017534.15:chr11:+|2786:176:230|uORF|TTG	Aldoc-uORF1	0.769331168	0.000194358
ENSMUST00000179331.9:chr7:-|12147:412:10654|uORF|GTG	Smg1-uORF15	-1.293858191	0.000229023
ENSMUST00000102752.10:chr13:+|5713:60:291|uORF|CTG	Homer1-uORF45	2.004029699	0.000250392
ENSMUST00000109493.9:chr13:+|2580:453:684|uORF|CTG	Homer1-uORF46	2.004029699	0.000250392
ENSMUST00000109494.8:chr13:+|2468:798:1029|uORF|CTG	Homer1-uORF47	2.004029699	0.000250392
ENSMUST00000107094.2:chr4:-|3189:36:276|uORF|CTG	Jun-uORF9	1.491553138	0.000257511
ENSMUST00000107094.2:chr4:-|3189:42:276|uORF|GTG	Jun-uORF10	1.498519947	0.000261851
ENSMUST00000179331.9:chr7:-|12147:427:10654|uORF|TTG	Smg1-uORF16	-1.288067158	0.000282499
ENSMUST00000179331.9:chr7:-|12147:448:10654|uORF|CTG	Smg1-uORF17	-1.288067158	0.000282499
ENSMUST00000179331.9:chr7:-|12147:457:10654|uORF|GTG	Smg1-uORF18	-1.288067158	0.000282499
ENSMUST00000179331.9:chr7:-|12147:484:10654|uORF|GTG	Smg1-uORF19	-1.288067158	0.000282499
ENSMUST00000179331.9:chr7:-|12147:487:10654|uORF|ATG	Smg1-uORF20	-1.288067158	0.000282499
ENSMUST00000179331.9:chr7:-|12147:496:10654|uORF|GTG	Smg1-uORF21	-1.288067158	0.000282499
ENSMUST00000179331.9:chr7:-|12147:499:10654|uORF|ATG	Smg1-uORF22	-1.288067158	0.000282499
ENSMUST00000179331.9:chr7:-|12147:529:10654|uORF|GTG	Smg1-uORF23	-1.283337613	0.000324197
ENSMUST00000107094.2:chr4:-|3189:735:831|uORF|GTG	Jun-uORF11	1.931531674	0.000379998
ENSMUST00000179331.9:chr7:-|12147:574:10654|uORF|TTG	Smg1-uORF24	-1.276879102	0.000395269
ENSMUST00000236661.2:chr17:-|1587:144:243|uORF|CTG	Dusp1-uORF7	3.61970835	0.00040203
ENSMUST00000179331.9:chr7:-|12147:577:10654|uORF|GTG	Smg1-uORF25	-1.293082648	0.000421689
ENSMUST00000179331.9:chr7:-|12147:685:10654|uORF|GTG	Smg1-uORF26	-1.290958703	0.000479931
ENSMUST00000084662.12:chr4:+|3302:172:292|uORF|CTG	Dnajb5-uORF1	3.735537051	0.000537884
ENSMUST00000084662.12:chr4:+|3302:175:292|uORF|CTG	Dnajb5-uORF2	3.926679331	0.000574223
ENSMUST00000107094.2:chr4:-|3189:40:361|uORF|GTG	Jun-uORF12	1.47389749	0.000590336
ENSMUST00000179331.9:chr7:-|12147:697:10654|uORF|TTG	Smg1-uORF27	-1.282018945	0.000599697
ENSMUST00000179331.9:chr7:-|12147:706:10654|uORF|TTG	Smg1-uORF28	-1.275280093	0.000613305
ENSMUST00000179331.9:chr7:-|12147:772:10654|uORF|ATG	Smg1-uORF29	-1.287213639	0.000649582
ENSMUST00000179331.9:chr7:-|12147:802:10654|uORF|GTG	Smg1-uORF30	-1.28521852	0.000690629
ENSMUST00000179331.9:chr7:-|12147:820:10654|uORF|GTG	Smg1-uORF31	-1.279842603	0.000771048
ENSMUST00000125200.8:chr10:-|3300:730:3301|uORF|GTG	Stxbp5-uORF1	-0.879157472	0.000871801
ENSMUST00000028166.9:chr2:-|3568:213:309|uORF|GTG	Nr4a2-uORF8	9.868687532	0.000880879
ENSMUST00000035908.3:chr14:+|1509:124:247|uORF|ATG	Egr3-uORF5	5.291862915	0.000901439
ENSMUST00000179331.9:chr7:-|12147:847:10654|uORF|GTG	Smg1-uORF32	-1.272940965	0.000926437
ENSMUST00000179331.9:chr7:-|12147:862:10654|uORF|CTG	Smg1-uORF33	-1.272106165	0.000929673
ENSMUST00000107094.2:chr4:-|3189:101:314|uORF|TTG	Jun-uORF13	1.469812285	0.000940943
ENSMUST00000179331.9:chr7:-|12147:880:10654|uORF|GTG	Smg1-uORF34	-1.270375873	0.000949919
ENSMUST00000028166.9:chr2:-|3568:215:305|uORF|GTG	Nr4a2-uORF9	9.81139355	0.000978922
ENSMUST00000179331.9:chr7:-|12147:892:10654|uORF|GTG	Smg1-uORF35	-1.260400731	0.001055503
ENSMUST00000179331.9:chr7:-|12147:895:10654|uORF|GTG	Smg1-uORF36	-1.260400731	0.001055503
ENSMUST00000125200.8:chr10:-|3300:25:3301|uORF|GTG	Stxbp5-uORF2	-0.782578035	0.001255367
ENSMUST00000038213.14:chr10:-|8825:730:3460|uORF|GTG	Stxbp5-uORF3	-0.859634097	0.00125903
ENSMUST00000125200.8:chr10:-|3300:28:3301|uORF|CTG	Stxbp5-uORF4	-0.781966381	0.001282719
ENSMUST00000125200.8:chr10:-|3300:37:3301|uORF|CTG	Stxbp5-uORF5	-0.781966381	0.001282719
ENSMUST00000125200.8:chr10:-|3300:121:3301|uORF|ACG	Stxbp5-uORF6	-0.781140869	0.001287674
ENSMUST00000107094.2:chr4:-|3189:95:314|uORF|ACG	Jun-uORF14	1.44383178	0.001410166
ENSMUST00000107094.2:chr4:-|3189:759:831|uORF|CTG	Jun-uORF15	2.118175005	0.001454045
ENSMUST00000179331.9:chr7:-|12147:1006:10654|uORF|GTG	Smg1-uORF37	-1.268531157	0.001463622
ENSMUST00000179331.9:chr7:-|12147:988:10654|uORF|GTG	Smg1-uORF38	-1.268531157	0.001463622
ENSMUST00000179331.9:chr7:-|12147:991:10654|uORF|ACG	Smg1-uORF39	-1.268531157	0.001463622
ENSMUST00000179331.9:chr7:-|12147:1024:10654|uORF|GTG	Smg1-uORF40	-1.280639	0.001486757
ENSMUST00000179331.9:chr7:-|12147:1027:10654|uORF|TTG	Smg1-uORF41	-1.280639	0.001486757
ENSMUST00000125200.8:chr10:-|3300:568:3301|uORF|CTG	Stxbp5-uORF7	-0.805731272	0.001545449
ENSMUST00000125200.8:chr10:-|3300:217:3301|uORF|CTG	Stxbp5-uORF8	-0.791824537	0.001560943
ENSMUST00000125200.8:chr10:-|3300:784:3301|uORF|TTG	Stxbp5-uORF9	-0.850797953	0.001648979
ENSMUST00000107094.2:chr4:-|3189:768:831|uORF|CTG	Jun-uORF16	2.17784448	0.001649777
ENSMUST00000125200.8:chr10:-|3300:304:3301|uORF|GTG	Stxbp5-uORF10	-0.798778972	0.00165599
ENSMUST00000038213.14:chr10:-|8825:25:3460|uORF|GTG	Stxbp5-uORF11	-0.768888487	0.00166013
ENSMUST00000038213.14:chr10:-|8825:121:3460|uORF|ACG	Stxbp5-uORF12	-0.766702555	0.001663664
ENSMUST00000125200.8:chr10:-|3300:478:3301|uORF|GTG	Stxbp5-uORF13	-0.801840935	0.001669129
ENSMUST00000038213.14:chr10:-|8825:28:3460|uORF|CTG	Stxbp5-uORF14	-0.768289361	0.001696345
ENSMUST00000038213.14:chr10:-|8825:37:3460|uORF|CTG	Stxbp5-uORF15	-0.768289361	0.001696345
ENSMUST00000179331.9:chr7:-|12147:1057:10654|uORF|TTG	Smg1-uORF42	-1.274774994	0.001709605
ENSMUST00000179331.9:chr7:-|12147:1069:10654|uORF|TTG	Smg1-uORF43	-1.274774994	0.001709605
ENSMUST00000109605.5:chr15:+|1725:349:538|uORF|GTG	Atf4-uORF1	1.095204883	0.001754176
ENSMUST00000125200.8:chr10:-|3300:190:3301|uORF|CTG	Stxbp5-uORF16	-0.776344552	0.001754877
ENSMUST00000125200.8:chr10:-|3300:322:3301|uORF|CTG	Stxbp5-uORF17	-0.796773818	0.001782539
ENSMUST00000179331.9:chr7:-|12147:1081:10654|uORF|ATG	Smg1-uORF44	-1.27198859	0.001789858
ENSMUST00000179331.9:chr7:-|12147:979:10654|uORF|ATG	Smg1-uORF45	-1.247291906	0.001806244
ENSMUST00000102752.10:chr13:+|5713:79:199|uORF|CTG	Homer1-uORF48	1.972138678	0.001810114
ENSMUST00000109493.9:chr13:+|2580:472:592|uORF|CTG	Homer1-uORF49	1.972138678	0.001810114
ENSMUST00000109494.8:chr13:+|2468:817:937|uORF|CTG	Homer1-uORF50	1.972138678	0.001810114
ENSMUST00000125200.8:chr10:-|3300:598:3301|uORF|GTG	Stxbp5-uORF18	-0.799879938	0.001828165
ENSMUST00000109605.5:chr15:+|1725:388:538|uORF|TTG	Atf4-uORF2	1.09518619	0.001829074
ENSMUST00000229828.2:chr15:+|659:104:254|uORF|TTG	Atf4-uORF3	1.09518619	0.001829074
ENSMUST00000125200.8:chr10:-|3300:964:3301|uORF|GTG	Stxbp5-uORF19	-0.857266308	0.001869714
ENSMUST00000179331.9:chr7:-|12147:1099:10654|uORF|ATG	Smg1-uORF46	-1.269907227	0.001902275
ENSMUST00000125200.8:chr10:-|3300:637:3301|uORF|TTG	Stxbp5-uORF20	-0.804379603	0.001904534
ENSMUST00000125200.8:chr10:-|3300:547:3301|uORF|ATG	Stxbp5-uORF21	-0.796165265	0.001954855	representative
ENSMUST00000125200.8:chr10:-|3300:268:3301|uORF|GTG	Stxbp5-uORF22	-0.784621867	0.001973632
ENSMUST00000125200.8:chr10:-|3300:799:3301|uORF|GTG	Stxbp5-uORF23	-0.840098333	0.001989362
ENSMUST00000179331.9:chr7:-|12147:1126:10654|uORF|CTG	Smg1-uORF47	-1.267819686	0.002016718
ENSMUST00000125200.8:chr10:-|3300:514:3301|uORF|GTG	Stxbp5-uORF24	-0.794008187	0.002018791
ENSMUST00000179331.9:chr7:-|12147:1171:10654|uORF|TTG	Smg1-uORF48	-1.263427744	0.002040948
ENSMUST00000038213.14:chr10:-|8825:568:3460|uORF|CTG	Stxbp5-uORF25	-0.788062124	0.002045798
ENSMUST00000038213.14:chr10:-|8825:217:3460|uORF|CTG	Stxbp5-uORF26	-0.77700646	0.002075352
ENSMUST00000125200.8:chr10:-|3300:619:3301|uORF|ATG	Stxbp5-uORF27	-0.796231199	0.002121631
ENSMUST00000179331.9:chr7:-|12147:1177:10654|uORF|TTG	Smg1-uORF49	-1.260617003	0.002137976
ENSMUST00000125200.8:chr10:-|3300:343:3301|uORF|GTG	Stxbp5-uORF28	-0.792988217	0.00214265
ENSMUST00000179331.9:chr7:-|12147:1186:10654|uORF|TTG	Smg1-uORF50	-1.264101893	0.002146436
ENSMUST00000038213.14:chr10:-|8825:304:3460|uORF|GTG	Stxbp5-uORF29	-0.783609617	0.002220674
ENSMUST00000038213.14:chr10:-|8825:478:3460|uORF|GTG	Stxbp5-uORF30	-0.785076489	0.002234322
ENSMUST00000042057.12:chr10:+|3727:219:312|uORF|CTG	Midn-uORF13	3.602972104	0.002284681
ENSMUST00000065118.7:chr13:-|2674:11:452|uORF|ACG	Ube2ql1-uORF1	1.311429965	0.002284681
ENSMUST00000065118.7:chr13:-|2674:26:452|uORF|CTG	Ube2ql1-uORF2	1.311429965	0.002284681
ENSMUST00000099492.10:chr10:+|3597:219:312|uORF|CTG	Midn-uORF14	3.602972104	0.002284681
ENSMUST00000151202.2:chr10:+|753:297:390|uORF|CTG	Midn-uORF15	3.602972104	0.002284681
ENSMUST00000038213.14:chr10:-|8825:190:3460|uORF|CTG	Stxbp5-uORF31	-0.761850355	0.00229448
ENSMUST00000038213.14:chr10:-|8825:784:3460|uORF|TTG	Stxbp5-uORF32	-0.831705794	0.002298633
ENSMUST00000003640.4:chr7:-|3782:303:423|uORF|CTG	Fosb-uORF17	8.52355711	0.002317338
ENSMUST00000207334.2:chr7:-|3664:298:418|uORF|CTG	Fosb-uORF18	8.52355711	0.002317338
ENSMUST00000207716.2:chr7:-|3546:298:418|uORF|CTG	Fosb-uORF19	8.52355711	0.002317338
ENSMUST00000208326.2:chr7:-|3654:298:418|uORF|CTG	Fosb-uORF20	8.52355711	0.002317338
ENSMUST00000208505.2:chr7:-|3523:298:418|uORF|CTG	Fosb-uORF21	8.52355711	0.002317338
ENSMUST00000125200.8:chr10:-|3300:1012:3301|uORF|GTG	Stxbp5-uORF33	-0.847259125	0.002318177
ENSMUST00000125200.8:chr10:-|3300:1015:3301|uORF|CTG	Stxbp5-uORF34	-0.847259125	0.002318177
ENSMUST00000220246.2:chr10:+|732:112:160|uORF|TTG	Gadd45b-uORF13	3.572998863	0.002355986
ENSMUST00000038213.14:chr10:-|8825:322:3460|uORF|CTG	Stxbp5-uORF35	-0.781648232	0.002386263
ENSMUST00000125200.8:chr10:-|3300:1021:3301|uORF|ATG	Stxbp5-uORF36	-0.845460001	0.002411422
ENSMUST00000038213.14:chr10:-|8825:598:3460|uORF|GTG	Stxbp5-uORF37	-0.782276453	0.002419136
ENSMUST00000125200.8:chr10:-|3300:352:3301|uORF|TTG	Stxbp5-uORF38	-0.788759296	0.002434359
ENSMUST00000125200.8:chr10:-|3300:988:3301|uORF|GTG	Stxbp5-uORF39	-0.843705165	0.002477103
ENSMUST00000125200.8:chr10:-|3300:991:3301|uORF|ATG	Stxbp5-uORF40	-0.843705165	0.002477103
ENSMUST00000038213.14:chr10:-|8825:964:3460|uORF|GTG	Stxbp5-uORF41	-0.835278993	0.002502946
ENSMUST00000038213.14:chr10:-|8825:637:3460|uORF|TTG	Stxbp5-uORF42	-0.786583622	0.002552735
ENSMUST00000038213.14:chr10:-|8825:547:3460|uORF|ATG	Stxbp5-uORF43	-0.77913672	0.002611137	representative
ENSMUST00000038213.14:chr10:-|8825:268:3460|uORF|GTG	Stxbp5-uORF44	-0.769932861	0.00261726
ENSMUST00000035908.3:chr14:+|1509:69:231|uORF|CTG	Egr3-uORF6	5.318450541	0.002631097
ENSMUST00000038213.14:chr10:-|8825:514:3460|uORF|GTG	Stxbp5-uORF45	-0.777270246	0.002699277
ENSMUST00000038213.14:chr10:-|8825:799:3460|uORF|GTG	Stxbp5-uORF46	-0.821005662	0.002749181
ENSMUST00000125200.8:chr10:-|3300:850:3301|uORF|TTG	Stxbp5-uORF47	-0.827532111	0.002760829
ENSMUST00000106215.11:chr11:-|1827:46:1129|uORF|ATG	Actg1-uORF1	0.486466141	0.002805653	representative
ENSMUST00000106215.11:chr11:-|1827:88:1129|uORF|GTG	Actg1-uORF2	0.486466141	0.002805653
ENSMUST00000038213.14:chr10:-|8825:619:3460|uORF|ATG	Stxbp5-uORF48	-0.778683849	0.002825025
ENSMUST00000003640.4:chr7:-|3782:312:423|uORF|ACG	Fosb-uORF22	8.359801926	0.002846276
ENSMUST00000207334.2:chr7:-|3664:307:418|uORF|ACG	Fosb-uORF23	8.359801926	0.002846276
ENSMUST00000207716.2:chr7:-|3546:307:418|uORF|ACG	Fosb-uORF24	8.359801926	0.002846276
ENSMUST00000208326.2:chr7:-|3654:307:418|uORF|ACG	Fosb-uORF25	8.359801926	0.002846276
ENSMUST00000208505.2:chr7:-|3523:307:418|uORF|ACG	Fosb-uORF26	8.359801926	0.002846276
ENSMUST00000038213.14:chr10:-|8825:343:3460|uORF|GTG	Stxbp5-uORF49	-0.777720142	0.002864139
ENSMUST00000125200.8:chr10:-|3300:1606:3301|uORF|GTG	Stxbp5-uORF50	-1.021524104	0.002941502
ENSMUST00000118605.2:chr7:+|3220:10:331|uORF|ATG	Inpp5f-uORF1	1.411338128	0.002950331	representative
ENSMUST00000003640.4:chr7:-|3782:240:423|uORF|CTG	Fosb-uORF27	8.866967035	0.002970225
ENSMUST00000207334.2:chr7:-|3664:235:418|uORF|CTG	Fosb-uORF28	8.866967035	0.002970225
ENSMUST00000207716.2:chr7:-|3546:235:418|uORF|CTG	Fosb-uORF29	8.866967035	0.002970225
ENSMUST00000208326.2:chr7:-|3654:235:418|uORF|CTG	Fosb-uORF30	8.866967035	0.002970225
ENSMUST00000208505.2:chr7:-|3523:235:418|uORF|CTG	Fosb-uORF31	8.866967035	0.002970225
ENSMUST00000003640.4:chr7:-|3782:315:423|uORF|CTG	Fosb-uORF32	8.355681283	0.00298486
ENSMUST00000207334.2:chr7:-|3664:310:418|uORF|CTG	Fosb-uORF33	8.355681283	0.00298486
ENSMUST00000207716.2:chr7:-|3546:310:418|uORF|CTG	Fosb-uORF34	8.355681283	0.00298486
ENSMUST00000208326.2:chr7:-|3654:310:418|uORF|CTG	Fosb-uORF35	8.355681283	0.00298486
ENSMUST00000208505.2:chr7:-|3523:310:418|uORF|CTG	Fosb-uORF36	8.355681283	0.00298486
ENSMUST00000125200.8:chr10:-|3300:451:3301|uORF|CTG	Stxbp5-uORF51	-0.784413079	0.002991068
ENSMUST00000038213.14:chr10:-|8825:1012:3460|uORF|GTG	Stxbp5-uORF52	-0.825106462	0.003095629
ENSMUST00000038213.14:chr10:-|8825:1015:3460|uORF|CTG	Stxbp5-uORF53	-0.825106462	0.003095629
ENSMUST00000038213.14:chr10:-|8825:1021:3460|uORF|ATG	Stxbp5-uORF54	-0.823351753	0.003230734
ENSMUST00000125200.8:chr10:-|3300:1060:3301|uORF|ACG	Stxbp5-uORF55	-0.839446257	0.003239063
ENSMUST00000038213.14:chr10:-|8825:352:3460|uORF|TTG	Stxbp5-uORF56	-0.773547617	0.003243669
ENSMUST00000038213.14:chr10:-|8825:988:3460|uORF|GTG	Stxbp5-uORF57	-0.821816909	0.003257886
ENSMUST00000038213.14:chr10:-|8825:991:3460|uORF|ATG	Stxbp5-uORF58	-0.821816909	0.003257886
ENSMUST00000109605.5:chr15:+|1725:256:538|uORF|ACG	Atf4-uORF4	0.980379295	0.003332747
ENSMUST00000109605.5:chr15:+|1725:274:538|uORF|CTG	Atf4-uORF5	0.980379295	0.003332747
ENSMUST00000109605.5:chr15:+|1725:325:538|uORF|TTG	Atf4-uORF6	0.980379295	0.003332747
ENSMUST00000109605.5:chr15:+|1725:328:538|uORF|CTG	Atf4-uORF7	0.980379295	0.003332747
ENSMUST00000079464.13:chr1:-|2083:1168:1222|uORF|CTG	Tuba4a-uORF1	1.03142964	0.00336128
ENSMUST00000188593.2:chr1:-|1205:930:984|uORF|CTG	Tuba4a-uORF2	1.03142964	0.00336128
ENSMUST00000125200.8:chr10:-|3300:1627:3301|uORF|ATG	Stxbp5-uORF59	-1.019224937	0.003364335
ENSMUST00000003640.4:chr7:-|3782:391:565|uORF|CTG	Fosb-uORF37	8.513256252	0.003384133
ENSMUST00000207334.2:chr7:-|3664:386:560|uORF|CTG	Fosb-uORF38	8.513256252	0.003384133
ENSMUST00000207716.2:chr7:-|3546:386:560|uORF|CTG	Fosb-uORF39	8.513256252	0.003384133
ENSMUST00000208326.2:chr7:-|3654:386:560|uORF|CTG	Fosb-uORF40	8.513256252	0.003384133
ENSMUST00000208505.2:chr7:-|3523:386:560|uORF|CTG	Fosb-uORF41	8.513256252	0.003384133
ENSMUST00000039388.3:chr11:+|1382:59:194|uORF|CTG	Arl4d-uORF7	7.89486978	0.003430908
ENSMUST00000039388.3:chr11:+|1382:68:194|uORF|GTG	Arl4d-uORF8	7.894536075	0.00351299
ENSMUST00000105438.9:chr10:+|2864:160:361|uORF|TTG	Egr2-uORF17	8.389999835	0.003551973
ENSMUST00000105438.9:chr10:+|2864:175:361|uORF|CTG	Egr2-uORF18	8.358548959	0.003629006
ENSMUST00000125200.8:chr10:-|3300:889:3301|uORF|CTG	Stxbp5-uORF60	-0.817465636	0.003692492
ENSMUST00000105438.9:chr10:+|2864:196:361|uORF|TTG	Egr2-uORF19	8.35769963	0.003711668
ENSMUST00000105438.9:chr10:+|2864:199:361|uORF|GTG	Egr2-uORF20	8.35769963	0.003711668
ENSMUST00000105438.9:chr10:+|2864:205:361|uORF|GTG	Egr2-uORF21	8.35769963	0.003711668
ENSMUST00000038213.14:chr10:-|8825:850:3460|uORF|TTG	Stxbp5-uORF61	-0.808164274	0.003752563
ENSMUST00000125200.8:chr10:-|3300:1381:3301|uORF|GTG	Stxbp5-uORF62	-0.917892395	0.003799079
ENSMUST00000125200.8:chr10:-|3300:937:3301|uORF|TTG	Stxbp5-uORF63	-0.818923509	0.003805298
ENSMUST00000105438.9:chr10:+|2864:214:361|uORF|TTG	Egr2-uORF22	8.182664094	0.003818096
ENSMUST00000133041.8:chr13:-|702:76:415|uORF|CTG	Pfkp-uORF1	-0.778344875	0.003850927
ENSMUST00000038213.14:chr10:-|8825:1606:3460|uORF|GTG	Stxbp5-uORF64	-0.981540878	0.003853371
ENSMUST00000003640.4:chr7:-|3782:255:423|uORF|CTG	Fosb-uORF42	8.806215426	0.003859831
ENSMUST00000207334.2:chr7:-|3664:250:418|uORF|CTG	Fosb-uORF43	8.806215426	0.003859831
ENSMUST00000207716.2:chr7:-|3546:250:418|uORF|CTG	Fosb-uORF44	8.806215426	0.003859831
ENSMUST00000208326.2:chr7:-|3654:250:418|uORF|CTG	Fosb-uORF45	8.806215426	0.003859831
ENSMUST00000208505.2:chr7:-|3523:250:418|uORF|CTG	Fosb-uORF46	8.806215426	0.003859831
ENSMUST00000125200.8:chr10:-|3300:895:3301|uORF|GTG	Stxbp5-uORF65	-0.814211636	0.003934265
ENSMUST00000038213.14:chr10:-|8825:451:3460|uORF|CTG	Stxbp5-uORF66	-0.768654017	0.003977672
ENSMUST00000003640.4:chr7:-|3782:230:491|uORF|CTG	Fosb-uORF47	9.104868551	0.00403886
ENSMUST00000207334.2:chr7:-|3664:225:486|uORF|CTG	Fosb-uORF48	9.104868551	0.00403886
ENSMUST00000207716.2:chr7:-|3546:225:486|uORF|CTG	Fosb-uORF49	9.104868551	0.00403886
ENSMUST00000208326.2:chr7:-|3654:225:486|uORF|CTG	Fosb-uORF50	9.104868551	0.00403886
ENSMUST00000208505.2:chr7:-|3523:225:486|uORF|CTG	Fosb-uORF51	9.104868551	0.00403886
ENSMUST00000135719.8:chr3:-|1981:43:442|uORF|CTG	Ccnl1-uORF1	3.672443782	0.004048146
ENSMUST00000042105.11:chr7:-|2333:165:261|uORF|ACG	Ppp1r15a-uORF13	5.033268952	0.004097994
ENSMUST00000167273.2:chr7:-|2809:43:139|uORF|ACG	Ppp1r15a-uORF14	5.033268952	0.004097994
ENSMUST00000125200.8:chr10:-|3300:901:3301|uORF|TTG	Stxbp5-uORF67	-0.81253379	0.004116596
ENSMUST00000038213.14:chr10:-|8825:1627:3460|uORF|ATG	Stxbp5-uORF68	-0.978203518	0.00427451
ENSMUST00000135719.8:chr3:-|1981:58:442|uORF|CTG	Ccnl1-uORF2	3.66567077	0.004312894
ENSMUST00000003640.4:chr7:-|3782:291:423|uORF|TTG	Fosb-uORF52	8.721795242	0.00436494
ENSMUST00000107094.2:chr4:-|3189:91:361|uORF|ACG	Jun-uORF17	1.43603705	0.00436494
ENSMUST00000207334.2:chr7:-|3664:286:418|uORF|TTG	Fosb-uORF53	8.721795242	0.00436494
ENSMUST00000207716.2:chr7:-|3546:286:418|uORF|TTG	Fosb-uORF54	8.721795242	0.00436494
ENSMUST00000208326.2:chr7:-|3654:286:418|uORF|TTG	Fosb-uORF55	8.721795242	0.00436494
ENSMUST00000208505.2:chr7:-|3523:286:418|uORF|TTG	Fosb-uORF56	8.721795242	0.00436494
ENSMUST00000135719.8:chr3:-|1981:94:442|uORF|CTG	Ccnl1-uORF3	3.687770745	0.004370101
ENSMUST00000038213.14:chr10:-|8825:1060:3460|uORF|ACG	Stxbp5-uORF69	-0.816925286	0.004427044
ENSMUST00000125200.8:chr10:-|3300:1546:3301|uORF|ATG	Stxbp5-uORF70	-0.960593196	0.004436712
ENSMUST00000125200.8:chr10:-|3300:1549:3301|uORF|CTG	Stxbp5-uORF71	-0.960593196	0.004436712
ENSMUST00000003640.4:chr7:-|3782:297:423|uORF|CTG	Fosb-uORF57	8.586095166	0.00448701
ENSMUST00000207334.2:chr7:-|3664:292:418|uORF|CTG	Fosb-uORF58	8.586095166	0.00448701
ENSMUST00000207716.2:chr7:-|3546:292:418|uORF|CTG	Fosb-uORF59	8.586095166	0.00448701
ENSMUST00000208326.2:chr7:-|3654:292:418|uORF|CTG	Fosb-uORF60	8.586095166	0.00448701
ENSMUST00000208505.2:chr7:-|3523:292:418|uORF|CTG	Fosb-uORF61	8.586095166	0.00448701
ENSMUST00000025193.14:chr17:-|4657:1297:1684|uORF|TTG	Brd2-uORF1	1.294630552	0.004520554
ENSMUST00000025193.14:chr17:-|4657:1300:1684|uORF|GTG	Brd2-uORF2	1.294630552	0.004520554	representative
ENSMUST00000105438.9:chr10:+|2864:115:361|uORF|GTG	Egr2-uORF23	8.424855356	0.004520554
ENSMUST00000105438.9:chr10:+|2864:118:361|uORF|ACG	Egr2-uORF24	8.424855356	0.004520554
ENSMUST00000114242.9:chr17:-|4483:1123:1510|uORF|TTG	Brd2-uORF3	1.294630552	0.004520554
ENSMUST00000114242.9:chr17:-|4483:1126:1510|uORF|GTG	Brd2-uORF4	1.294630552	0.004520554	representative
ENSMUST00000151986.2:chr17:-|4482:2652:3039|uORF|TTG	Brd2-uORF5	1.294630552	0.004520554
ENSMUST00000151986.2:chr17:-|4482:2655:3039|uORF|GTG	Brd2-uORF6	1.294630552	0.004520554	representative
ENSMUST00000154232.9:chr17:-|4520:1075:1462|uORF|TTG	Brd2-uORF7	1.294630552	0.004520554
ENSMUST00000154232.9:chr17:-|4520:1078:1462|uORF|GTG	Brd2-uORF8	1.294630552	0.004520554	representative
ENSMUST00000125200.8:chr10:-|3300:1564:3301|uORF|GTG	Stxbp5-uORF72	-0.95932691	0.004523407
ENSMUST00000105438.9:chr10:+|2864:211:361|uORF|GTG	Egr2-uORF25	8.340444333	0.004725863
ENSMUST00000125200.8:chr10:-|3300:1642:3301|uORF|CTG	Stxbp5-uORF73	-1.00509916	0.004731518
ENSMUST00000038213.14:chr10:-|8825:1381:3460|uORF|GTG	Stxbp5-uORF74	-0.886407078	0.004950121
ENSMUST00000125200.8:chr10:-|3300:1663:3301|uORF|GTG	Stxbp5-uORF75	-1.002588262	0.004972309
ENSMUST00000038213.14:chr10:-|8825:889:3460|uORF|CTG	Stxbp5-uORF76	-0.798303594	0.004985888
ENSMUST00000003640.4:chr7:-|3782:272:491|uORF|TTG	Fosb-uORF62	9.016889758	0.004986688
ENSMUST00000207334.2:chr7:-|3664:267:486|uORF|TTG	Fosb-uORF63	9.016889758	0.004986688
ENSMUST00000207716.2:chr7:-|3546:267:486|uORF|TTG	Fosb-uORF64	9.016889758	0.004986688
ENSMUST00000208326.2:chr7:-|3654:267:486|uORF|TTG	Fosb-uORF65	9.016889758	0.004986688
ENSMUST00000208505.2:chr7:-|3523:267:486|uORF|TTG	Fosb-uORF66	9.016889758	0.004986688
ENSMUST00000038213.14:chr10:-|8825:937:3460|uORF|TTG	Stxbp5-uORF77	-0.799098019	0.005130874
ENSMUST00000038213.14:chr10:-|8825:895:3460|uORF|GTG	Stxbp5-uORF78	-0.795121102	0.005290678
ENSMUST00000135719.8:chr3:-|1981:70:442|uORF|GTG	Ccnl1-uORF4	3.640769965	0.005485918
ENSMUST00000038213.14:chr10:-|8825:901:3460|uORF|TTG	Stxbp5-uORF79	-0.793487458	0.005546603
ENSMUST00000159559.8:chr13:-|6584:2128:6415|uORF|CTG	Wnk2-uORF1	0.774704859	0.005599751
ENSMUST00000001672.12:chr12:-|3378:59:191|uORF|ACG	Ifrd1-uORF2	1.577358044	0.005619937
ENSMUST00000179331.9:chr7:-|12147:1324:10654|uORF|GTG	Smg1-uORF51	-1.219969892	0.005687078
ENSMUST00000179331.9:chr7:-|12147:1333:10654|uORF|TTG	Smg1-uORF52	-1.219969892	0.005687078
ENSMUST00000179331.9:chr7:-|12147:1351:10654|uORF|CTG	Smg1-uORF53	-1.219969892	0.005687078
ENSMUST00000042105.11:chr7:-|2333:189:261|uORF|CTG	Ppp1r15a-uORF15	4.65289432	0.005834942
ENSMUST00000167273.2:chr7:-|2809:67:139|uORF|CTG	Ppp1r15a-uORF16	4.65289432	0.005834942
ENSMUST00000038213.14:chr10:-|8825:1642:3460|uORF|CTG	Stxbp5-uORF80	-0.96449095	0.005908205
ENSMUST00000159559.8:chr13:-|6584:2110:6415|uORF|ATG	Wnk2-uORF2	0.77173723	0.006043392
ENSMUST00000159559.8:chr13:-|6584:2125:6415|uORF|GTG	Wnk2-uORF3	0.77173723	0.006043392
ENSMUST00000179331.9:chr7:-|12147:1375:10654|uORF|TTG	Smg1-uORF54	-1.211443047	0.006140767
ENSMUST00000038213.14:chr10:-|8825:1663:3460|uORF|GTG	Stxbp5-uORF81	-0.961702081	0.006272277
ENSMUST00000038213.14:chr10:-|8825:1546:3460|uORF|ATG	Stxbp5-uORF82	-0.926224471	0.006282215
ENSMUST00000038213.14:chr10:-|8825:1549:3460|uORF|CTG	Stxbp5-uORF83	-0.926224471	0.006282215
ENSMUST00000038213.14:chr10:-|8825:1564:3460|uORF|GTG	Stxbp5-uORF84	-0.925003054	0.006413888
ENSMUST00000039388.3:chr11:+|1382:92:194|uORF|CTG	Arl4d-uORF9	7.781886286	0.006595218
ENSMUST00000179331.9:chr7:-|12147:1384:10654|uORF|ATG	Smg1-uORF55	-1.218749108	0.006693786
ENSMUST00000179331.9:chr7:-|12147:1405:10654|uORF|CTG	Smg1-uORF56	-1.218749108	0.006693786
ENSMUST00000079464.13:chr1:-|2083:1144:1222|uORF|TTG	Tuba4a-uORF3	0.925760251	0.007019043
ENSMUST00000188593.2:chr1:-|1205:906:984|uORF|TTG	Tuba4a-uORF4	0.925760251	0.007019043
ENSMUST00000179331.9:chr7:-|12147:1471:10654|uORF|GTG	Smg1-uORF57	-1.240099733	0.007153358
ENSMUST00000039388.3:chr11:+|1382:82:175|uORF|GTG	Arl4d-uORF10	7.644255749	0.007188225
ENSMUST00000159559.8:chr13:-|6584:1966:6415|uORF|GTG	Wnk2-uORF4	0.740790278	0.007595718
ENSMUST00000159559.8:chr13:-|6584:1984:6415|uORF|CTG	Wnk2-uORF5	0.745929426	0.007643345
ENSMUST00000159559.8:chr13:-|6584:1996:6415|uORF|CTG	Wnk2-uORF6	0.744623298	0.007756642
ENSMUST00000159559.8:chr13:-|6584:1951:6415|uORF|GTG	Wnk2-uORF7	0.7405856	0.00793936
ENSMUST00000125200.8:chr10:-|3300:1123:3301|uORF|GTG	Stxbp5-uORF85	-0.80469143	0.008072108
ENSMUST00000125200.8:chr10:-|3300:1126:3301|uORF|CTG	Stxbp5-uORF86	-0.80469143	0.008072108
ENSMUST00000109605.5:chr15:+|1725:357:411|uORF|GTG	Atf4-uORF8	1.49134641	0.008137438
ENSMUST00000109493.9:chr13:+|2580:275:488|uORF|TTG	Homer1-uORF51	3.305951729	0.008207083
ENSMUST00000109494.8:chr13:+|2468:620:833|uORF|TTG	Homer1-uORF52	3.305951729	0.008207083
ENSMUST00000159559.8:chr13:-|6584:2149:6415|uORF|GTG	Wnk2-uORF8	0.757552506	0.008278807
ENSMUST00000039388.3:chr11:+|1382:88:175|uORF|CTG	Arl4d-uORF11	7.641827742	0.008406546
ENSMUST00000179331.9:chr7:-|12147:1522:10654|uORF|CTG	Smg1-uORF58	-1.220131948	0.008437304
ENSMUST00000159559.8:chr13:-|6584:2155:6415|uORF|ACG	Wnk2-uORF9	0.756246356	0.008525173
ENSMUST00000125200.8:chr10:-|3300:1696:3301|uORF|CTG	Stxbp5-uORF87	-0.994719389	0.008570503
ENSMUST00000080210.10:chr2:+|11595:260:452|uORF|CTG	Slc1a2-uORF1	0.593503691	0.008682723
ENSMUST00000179331.9:chr7:-|12147:1561:10654|uORF|ATG	Smg1-uORF59	-1.217160729	0.008710156
ENSMUST00000220246.2:chr10:+|732:162:204|uORF|CTG	Gadd45b-uORF14	2.334363169	0.008747977
ENSMUST00000155587.8:chr1:-|3252:25:709|uORF|ATG	Gls-uORF1	-0.692018676	0.008869023	representative
ENSMUST00000030025.10:chr4:+|5720:156:294|uORF|ACG	Nr4a3-uORF18	4.677341758	0.009130014	representative
ENSMUST00000125200.8:chr10:-|3300:1096:3301|uORF|GTG	Stxbp5-uORF88	-0.792041391	0.009421793
ENSMUST00000159559.8:chr13:-|6584:2056:6415|uORF|GTG	Wnk2-uORF10	0.749607682	0.009444036
ENSMUST00000169058.8:chr9:-|462:112:463|uORF|CTG	Rab11a-uORF1	-0.841864694	0.009625628
ENSMUST00000179331.9:chr7:-|12147:1864:10654|uORF|ATG	Smg1-uORF60	-1.247411272	0.009822786
ENSMUST00000159559.8:chr13:-|6584:1921:6415|uORF|GTG	Wnk2-uORF11	0.717299982	0.009895324
ENSMUST00000159559.8:chr13:-|6584:1927:6415|uORF|ACG	Wnk2-uORF12	0.717299982	0.009895324
ENSMUST00000162403.8:chr13:-|6147:2128:5977|uORF|CTG	Wnk2-uORF13	0.765361094	0.01013438
ENSMUST00000125200.8:chr10:-|3300:1708:3301|uORF|GTG	Stxbp5-uORF89	-0.986588121	0.010143597
ENSMUST00000159559.8:chr13:-|6584:1903:6415|uORF|ATG	Wnk2-uORF14	0.718117578	0.010318575
ENSMUST00000159559.8:chr13:-|6584:1906:6415|uORF|GTG	Wnk2-uORF15	0.718117578	0.010318575
ENSMUST00000179331.9:chr7:-|12147:1570:10654|uORF|CTG	Smg1-uORF61	-1.209267366	0.010565025
ENSMUST00000179331.9:chr7:-|12147:1876:10654|uORF|TTG	Smg1-uORF62	-1.243960368	0.010673788
ENSMUST00000179331.9:chr7:-|12147:1882:10654|uORF|GTG	Smg1-uORF63	-1.243960368	0.010673788
ENSMUST00000179331.9:chr7:-|12147:1894:10654|uORF|ATG	Smg1-uORF64	-1.243960368	0.010673788
ENSMUST00000159559.8:chr13:-|6584:1870:6415|uORF|GTG	Wnk2-uORF16	0.707333795	0.010724214
ENSMUST00000038213.14:chr10:-|8825:1123:3460|uORF|GTG	Stxbp5-uORF90	-0.782052417	0.01079774
ENSMUST00000038213.14:chr10:-|8825:1126:3460|uORF|CTG	Stxbp5-uORF91	-0.782052417	0.01079774
ENSMUST00000162403.8:chr13:-|6147:2110:5977|uORF|ATG	Wnk2-uORF17	0.762165884	0.010893462
ENSMUST00000162403.8:chr13:-|6147:2125:5977|uORF|GTG	Wnk2-uORF18	0.762165884	0.010893462
ENSMUST00000038213.14:chr10:-|8825:2464:3460|uORF|GTG	Stxbp5-uORF92	-1.391091537	0.011267508
ENSMUST00000125200.8:chr10:-|3300:2305:3301|uORF|GTG	Stxbp5-uORF93	-1.391091537	0.011267508
ENSMUST00000125200.8:chr10:-|3300:1177:3301|uORF|TTG	Stxbp5-uORF94	-0.80568569	0.011281387
ENSMUST00000038213.14:chr10:-|8825:1696:3460|uORF|CTG	Stxbp5-uORF95	-0.95340689	0.011318058
ENSMUST00000153664.2:chr5:-|716:18:462|uORF|CTG	Lrpap1-uORF1	-0.657846676	0.011330683
ENSMUST00000079464.13:chr1:-|2083:1177:1222|uORF|CTG	Tuba4a-uORF5	1.098340248	0.011473204
ENSMUST00000188593.2:chr1:-|1205:939:984|uORF|CTG	Tuba4a-uORF6	1.098340248	0.011473204
ENSMUST00000125200.8:chr10:-|3300:1327:3301|uORF|TTG	Stxbp5-uORF96	-0.828206856	0.011485098
ENSMUST00000125200.8:chr10:-|3300:1231:3301|uORF|GTG	Stxbp5-uORF97	-0.807567872	0.011635841
ENSMUST00000179331.9:chr7:-|12147:1753:10654|uORF|GTG	Smg1-uORF65	-1.242565679	0.011654348
ENSMUST00000169058.8:chr9:-|462:82:463|uORF|CTG	Rab11a-uORF2	-0.728652694	0.011703081	representative
ENSMUST00000179331.9:chr7:-|12147:1591:10654|uORF|CTG	Smg1-uORF66	-1.204715157	0.011743835
ENSMUST00000179331.9:chr7:-|12147:1594:10654|uORF|CTG	Smg1-uORF67	-1.204715157	0.011743835
ENSMUST00000179331.9:chr7:-|12147:1606:10654|uORF|CTG	Smg1-uORF68	-1.204715157	0.011743835
ENSMUST00000179331.9:chr7:-|12147:1609:10654|uORF|ATG	Smg1-uORF69	-1.204715157	0.011743835
ENSMUST00000179331.9:chr7:-|12147:1615:10654|uORF|GTG	Smg1-uORF70	-1.204715157	0.011743835
ENSMUST00000179331.9:chr7:-|12147:1810:10654|uORF|TTG	Smg1-uORF71	-1.242950179	0.012253027
ENSMUST00000179331.9:chr7:-|12147:1819:10654|uORF|TTG	Smg1-uORF72	-1.242950179	0.012253027
ENSMUST00000125200.8:chr10:-|3300:1108:3301|uORF|CTG	Stxbp5-uORF98	-0.779484169	0.012423854
ENSMUST00000038213.14:chr10:-|8825:1096:3460|uORF|GTG	Stxbp5-uORF99	-0.770430226	0.012492594
ENSMUST00000179331.9:chr7:-|12147:1858:10654|uORF|TTG	Smg1-uORF73	-1.235279328	0.012578162
ENSMUST00000162403.8:chr13:-|6147:1966:5977|uORF|GTG	Wnk2-uORF19	0.729241807	0.012723958
ENSMUST00000162403.8:chr13:-|6147:1951:5977|uORF|GTG	Wnk2-uORF20	0.728942972	0.012939522
ENSMUST00000162403.8:chr13:-|6147:1984:5977|uORF|CTG	Wnk2-uORF21	0.734849427	0.013002024
ENSMUST00000038213.14:chr10:-|8825:1708:3460|uORF|GTG	Stxbp5-uORF100	-0.945468184	0.013200097
ENSMUST00000107094.2:chr4:-|3189:144:276|uORF|TTG	Jun-uORF18	1.504758451	0.013310773
ENSMUST00000162403.8:chr13:-|6147:1996:5977|uORF|CTG	Wnk2-uORF22	0.733498523	0.013382557
ENSMUST00000179331.9:chr7:-|12147:1627:10654|uORF|CTG	Smg1-uORF74	-1.196267008	0.013723953
ENSMUST00000159559.8:chr13:-|6584:2194:6415|uORF|CTG	Wnk2-uORF23	0.742987038	0.013771785
ENSMUST00000153664.2:chr5:-|716:6:462|uORF|CTG	Lrpap1-uORF2	-0.624113881	0.014061371	representative
ENSMUST00000030025.10:chr4:+|5720:136:541|uORF|TTG	Nr4a3-uORF19	5.357914805	0.014098907
ENSMUST00000038213.14:chr10:-|8825:1327:3460|uORF|TTG	Stxbp5-uORF101	-0.800379105	0.014098907
ENSMUST00000162403.8:chr13:-|6147:2149:5977|uORF|GTG	Wnk2-uORF24	0.746857484	0.014197407
ENSMUST00000162403.8:chr13:-|6147:2155:5977|uORF|ACG	Wnk2-uORF25	0.745456032	0.014562558
ENSMUST00000107094.2:chr4:-|3189:165:276|uORF|CTG	Jun-uORF19	1.679104341	0.014653344
ENSMUST00000038213.14:chr10:-|8825:2446:3460|uORF|CTG	Stxbp5-uORF102	-1.227537883	0.014685825
ENSMUST00000125200.8:chr10:-|3300:2287:3301|uORF|CTG	Stxbp5-uORF103	-1.227537883	0.014685825
ENSMUST00000042105.11:chr7:-|2333:180:261|uORF|ATG	Ppp1r15a-uORF17	4.87242401	0.014787011	representative
ENSMUST00000167273.2:chr7:-|2809:58:139|uORF|ATG	Ppp1r15a-uORF18	4.87242401	0.014787011	representative
ENSMUST00000038213.14:chr10:-|8825:1231:3460|uORF|GTG	Stxbp5-uORF104	-0.782213775	0.014982004
ENSMUST00000038213.14:chr10:-|8825:1177:3460|uORF|TTG	Stxbp5-uORF105	-0.782232714	0.014996434
ENSMUST00000030025.10:chr4:+|5720:440:608|uORF|CTG	Nr4a3-uORF20	7.993582847	0.015471852
ENSMUST00000038213.14:chr10:-|8825:2485:3460|uORF|ACG	Stxbp5-uORF106	-1.352567563	0.015504636
ENSMUST00000125200.8:chr10:-|3300:2326:3301|uORF|ACG	Stxbp5-uORF107	-1.352567563	0.015504636
ENSMUST00000165216.8:chr11:-|2812:257:2630|uORF|GTG	Npepps-uORF1	-0.472607014	0.015567089
ENSMUST00000165216.8:chr11:-|2812:260:2630|uORF|ATG	Npepps-uORF2	-0.472607014	0.015567089
ENSMUST00000179331.9:chr7:-|12147:1660:10654|uORF|GTG	Smg1-uORF75	-1.190484069	0.015567089
ENSMUST00000107094.2:chr4:-|3189:132:276|uORF|CTG	Jun-uORF20	1.353883656	0.016093489
ENSMUST00000179331.9:chr7:-|12147:1672:10654|uORF|CTG	Smg1-uORF76	-1.184698927	0.016186782
ENSMUST00000162403.8:chr13:-|6147:2056:5977|uORF|GTG	Wnk2-uORF26	0.738569313	0.016257072
ENSMUST00000080210.10:chr2:+|11595:236:452|uORF|GTG	Slc1a2-uORF2	0.559314046	0.016309508
ENSMUST00000038213.14:chr10:-|8825:1108:3460|uORF|CTG	Stxbp5-uORF108	-0.758083563	0.016318973
ENSMUST00000159559.8:chr13:-|6584:1807:6415|uORF|TTG	Wnk2-uORF27	0.666718241	0.016815079
ENSMUST00000109605.5:chr15:+|1725:345:411|uORF|TTG	Atf4-uORF9	1.275490189	0.016968451
ENSMUST00000162403.8:chr13:-|6147:1903:5977|uORF|ATG	Wnk2-uORF28	0.705799704	0.016991084
ENSMUST00000162403.8:chr13:-|6147:1906:5977|uORF|GTG	Wnk2-uORF29	0.705799704	0.016991084
ENSMUST00000162403.8:chr13:-|6147:1921:5977|uORF|GTG	Wnk2-uORF30	0.70494427	0.017000327
ENSMUST00000162403.8:chr13:-|6147:1927:5977|uORF|ACG	Wnk2-uORF31	0.70494427	0.017000327
ENSMUST00000159559.8:chr13:-|6584:2032:6415|uORF|GTG	Wnk2-uORF32	0.726729706	0.017379671
ENSMUST00000159559.8:chr13:-|6584:2041:6415|uORF|CTG	Wnk2-uORF33	0.726729706	0.017379671
ENSMUST00000159559.8:chr13:-|6584:2047:6415|uORF|GTG	Wnk2-uORF34	0.726729706	0.017379671
ENSMUST00000162403.8:chr13:-|6147:1870:5977|uORF|GTG	Wnk2-uORF35	0.694565845	0.017961197
ENSMUST00000038213.14:chr10:-|8825:2530:3460|uORF|GTG	Stxbp5-uORF109	-1.373602552	0.018349965
ENSMUST00000125200.8:chr10:-|3300:2371:3301|uORF|GTG	Stxbp5-uORF110	-1.373602552	0.018349965
ENSMUST00000030025.10:chr4:+|5720:458:608|uORF|GTG	Nr4a3-uORF21	7.838472706	0.019367207
ENSMUST00000031017.11:chr5:+|6537:193:340|uORF|TTG	Fosl2-uORF4	7.873869092	0.01985395
ENSMUST00000030025.10:chr4:+|5720:114:294|uORF|ACG	Nr4a3-uORF22	4.643079766	0.019906287
ENSMUST00000159559.8:chr13:-|6584:1795:6415|uORF|CTG	Wnk2-uORF36	0.65649261	0.020035427
ENSMUST00000023610.15:chr16:-|4884:30:321|uORF|GTG	Adamts1-uORF1	1.739357725	0.020125143
ENSMUST00000030025.10:chr4:+|5720:488:608|uORF|GTG	Nr4a3-uORF23	7.663111403	0.02048889
ENSMUST00000031017.11:chr5:+|6537:1:340|uORF|ATG	Fosl2-uORF5	7.923693513	0.02186638
ENSMUST00000031017.11:chr5:+|6537:28:340|uORF|GTG	Fosl2-uORF6	7.923693513	0.02186638
ENSMUST00000031017.11:chr5:+|6537:34:340|uORF|TTG	Fosl2-uORF7	7.923693513	0.02186638
ENSMUST00000031017.11:chr5:+|6537:4:340|uORF|GTG	Fosl2-uORF8	7.923693513	0.02186638
ENSMUST00000125200.8:chr10:-|3300:1867:3301|uORF|GTG	Stxbp5-uORF111	-0.981862652	0.022019458
ENSMUST00000155587.8:chr1:-|3252:49:709|uORF|GTG	Gls-uORF2	-0.690906892	0.022102056
ENSMUST00000079464.13:chr1:-|2083:1084:1222|uORF|CTG	Tuba4a-uORF7	0.79406391	0.022625374
ENSMUST00000188593.2:chr1:-|1205:846:984|uORF|CTG	Tuba4a-uORF8	0.79406391	0.022625374
ENSMUST00000102752.10:chr13:+|5713:103:199|uORF|CTG	Homer1-uORF53	1.807356541	0.022701354	representative
ENSMUST00000109493.9:chr13:+|2580:496:592|uORF|CTG	Homer1-uORF54	1.807356541	0.022701354	representative
ENSMUST00000109494.8:chr13:+|2468:841:937|uORF|CTG	Homer1-uORF55	1.807356541	0.022701354	representative
ENSMUST00000155587.8:chr1:-|3252:247:709|uORF|ATG	Gls-uORF3	-0.736740375	0.022812616
ENSMUST00000162403.8:chr13:-|6147:2194:5977|uORF|CTG	Wnk2-uORF37	0.730957001	0.022825878
ENSMUST00000125200.8:chr10:-|3300:1852:3301|uORF|CTG	Stxbp5-uORF112	-0.963605006	0.022961665
ENSMUST00000030025.10:chr4:+|5720:55:541|uORF|CTG	Nr4a3-uORF24	5.349015872	0.023338635
ENSMUST00000038213.14:chr10:-|8825:2488:3460|uORF|CTG	Stxbp5-uORF113	-1.321194287	0.023423158
ENSMUST00000125200.8:chr10:-|3300:2329:3301|uORF|CTG	Stxbp5-uORF114	-1.321194287	0.023423158
ENSMUST00000038213.14:chr10:-|8825:2536:3460|uORF|GTG	Stxbp5-uORF115	-1.354121163	0.02360682
ENSMUST00000125200.8:chr10:-|3300:2377:3301|uORF|GTG	Stxbp5-uORF116	-1.354121163	0.02360682
ENSMUST00000125200.8:chr10:-|3300:1873:3301|uORF|GTG	Stxbp5-uORF117	-0.976036488	0.023809272
ENSMUST00000025193.14:chr17:-|4657:1339:1684|uORF|GTG	Brd2-uORF9	1.213014605	0.024094642
ENSMUST00000114242.9:chr17:-|4483:1165:1510|uORF|GTG	Brd2-uORF10	1.213014605	0.024094642
ENSMUST00000151986.2:chr17:-|4482:2694:3039|uORF|GTG	Brd2-uORF11	1.213014605	0.024094642
ENSMUST00000154232.9:chr17:-|4520:1117:1462|uORF|GTG	Brd2-uORF12	1.213014605	0.024094642
ENSMUST00000028517.13:chr2:-|2175:937:1354|uORF|TTG	Ola1-uORF1	-1.027072763	0.024460305
ENSMUST00000065118.7:chr13:-|2674:104:452|uORF|ACG	Ube2ql1-uORF3	1.272223534	0.024493071
ENSMUST00000155587.8:chr1:-|3252:103:709|uORF|ATG	Gls-uORF4	-0.685814948	0.024936514
ENSMUST00000125200.8:chr10:-|3300:1864:3301|uORF|TTG	Stxbp5-uORF118	-0.95533262	0.025433713
ENSMUST00000159559.8:chr13:-|6584:1723:6415|uORF|GTG	Wnk2-uORF38	0.632739758	0.025496161
ENSMUST00000159559.8:chr13:-|6584:2002:6415|uORF|ACG	Wnk2-uORF39	0.709055659	0.025692434
ENSMUST00000133041.8:chr13:-|702:44:248|uORF|CTG	Pfkp-uORF2	-1.100133223	0.025863022
ENSMUST00000165216.8:chr11:-|2812:368:2630|uORF|TTG	Npepps-uORF3	-0.451668432	0.025898008
ENSMUST00000035908.3:chr14:+|1509:203:308|uORF|GTG	Egr3-uORF7	7.289851372	0.026082783
ENSMUST00000022587.10:chr14:+|1762:165:225|uORF|CTG	Tsc22d1-uORF1	0.954656515	0.026283466	representative
ENSMUST00000134109.2:chr14:+|801:113:173|uORF|CTG	Tsc22d1-uORF2	0.954656515	0.026283466	representative
ENSMUST00000159559.8:chr13:-|6584:2239:6415|uORF|TTG	Wnk2-uORF40	0.708668199	0.026729858
ENSMUST00000038213.14:chr10:-|8825:1867:3460|uORF|GTG	Stxbp5-uORF119	-0.937970828	0.026911614
ENSMUST00000030811.2:chr4:+|3043:109:226|uORF|CTG	Errfi1-uORF1	8.306225624	0.026990697
ENSMUST00000109605.5:chr15:+|1725:306:411|uORF|GTG	Atf4-uORF10	1.203203313	0.027272855
ENSMUST00000109605.5:chr15:+|1725:321:411|uORF|CTG	Atf4-uORF11	1.203203313	0.027272855	representative
ENSMUST00000159559.8:chr13:-|6584:1711:6415|uORF|CTG	Wnk2-uORF41	0.628332487	0.027374159
ENSMUST00000153664.2:chr5:-|716:57:462|uORF|CTG	Lrpap1-uORF3	-0.651682162	0.027387053
ENSMUST00000159559.8:chr13:-|6584:2209:6415|uORF|ATG	Wnk2-uORF42	0.708034856	0.027421697
ENSMUST00000028517.13:chr2:-|2175:892:1354|uORF|TTG	Ola1-uORF2	-0.889926493	0.027557407
ENSMUST00000175977.8:chr16:-|1470:154:1471|uORF|ATG	Cct8-uORF1	-0.476588548	0.027757713
ENSMUST00000023610.15:chr16:-|4884:78:321|uORF|TTG	Adamts1-uORF2	1.734220519	0.027901904
ENSMUST00000028517.13:chr2:-|2175:913:1354|uORF|GTG	Ola1-uORF3	-0.899577834	0.028088673
ENSMUST00000137990.2:chr12:-|1008:163:763|uORF|ATG	Rtn1-uORF1	-0.293458999	0.028239699
ENSMUST00000162403.8:chr13:-|6147:2032:5977|uORF|GTG	Wnk2-uORF43	0.714068846	0.028524378
ENSMUST00000162403.8:chr13:-|6147:2041:5977|uORF|CTG	Wnk2-uORF44	0.714068846	0.028524378
ENSMUST00000162403.8:chr13:-|6147:2047:5977|uORF|GTG	Wnk2-uORF45	0.714068846	0.028524378
ENSMUST00000038213.14:chr10:-|8825:1852:3460|uORF|CTG	Stxbp5-uORF120	-0.921809106	0.02854007
ENSMUST00000165216.8:chr11:-|2812:386:2630|uORF|CTG	Npepps-uORF4	-0.451443956	0.02866746
ENSMUST00000038213.14:chr10:-|8825:1873:3460|uORF|GTG	Stxbp5-uORF121	-0.932224298	0.028802912
ENSMUST00000079464.13:chr1:-|2083:1068:1434|uORF|GTG	Tuba4a-uORF9	0.418418321	0.029032449
ENSMUST00000188593.2:chr1:-|1205:830:1196|uORF|GTG	Tuba4a-uORF10	0.418418321	0.029032449
ENSMUST00000162403.8:chr13:-|6147:1807:5977|uORF|TTG	Wnk2-uORF46	0.652481735	0.029102149
ENSMUST00000165216.8:chr11:-|2812:488:2630|uORF|GTG	Npepps-uORF5	-0.447357854	0.029317292
ENSMUST00000159559.8:chr13:-|6584:1699:6415|uORF|CTG	Wnk2-uORF47	0.622638359	0.03004142
ENSMUST00000028517.13:chr2:-|2175:250:1354|uORF|TTG	Ola1-uORF4	-0.618592858	0.03015236
ENSMUST00000028517.13:chr2:-|2175:352:1354|uORF|GTG	Ola1-uORF5	-0.644125872	0.030380064
ENSMUST00000038213.14:chr10:-|8825:2557:3460|uORF|TTG	Stxbp5-uORF122	-1.399121891	0.030643283
ENSMUST00000125200.8:chr10:-|3300:2398:3301|uORF|TTG	Stxbp5-uORF123	-1.399121891	0.030643283
ENSMUST00000030811.2:chr4:+|3043:31:226|uORF|CTG	Errfi1-uORF2	9.06923877	0.031252985
ENSMUST00000003450.15:chr15:-|3187:1148:2528|uORF|TTG	Ddx23-uORF1	-1.008589276	0.03135518
ENSMUST00000086819.12:chr1:-|5097:4186:5098|uORF|GTG	Kif1a-uORF1	0.418412295	0.031668509
ENSMUST00000038213.14:chr10:-|8825:1864:3460|uORF|TTG	Stxbp5-uORF124	-0.91382984	0.031754913
ENSMUST00000165216.8:chr11:-|2812:431:2630|uORF|CTG	Npepps-uORF6	-0.442765113	0.031834699
ENSMUST00000079464.13:chr1:-|2083:1053:1434|uORF|GTG	Tuba4a-uORF11	0.411315574	0.032003277
ENSMUST00000188593.2:chr1:-|1205:815:1196|uORF|GTG	Tuba4a-uORF12	0.411315574	0.032003277
ENSMUST00000155587.8:chr1:-|3252:157:709|uORF|ACG	Gls-uORF5	-0.672083033	0.032058496
ENSMUST00000086819.12:chr1:-|5097:2983:5098|uORF|CTG	Kif1a-uORF2	0.356282662	0.032233822
ENSMUST00000003450.15:chr15:-|3187:1157:2528|uORF|ATG	Ddx23-uORF2	-1.006144373	0.0324743
ENSMUST00000003450.15:chr15:-|3187:1160:2528|uORF|ACG	Ddx23-uORF3	-1.006144373	0.0324743
ENSMUST00000153664.2:chr5:-|716:69:462|uORF|CTG	Lrpap1-uORF4	-0.647104219	0.032499211
ENSMUST00000030811.2:chr4:+|3043:33:132|uORF|GTG	Errfi1-uORF3	8.127733827	0.032990553
ENSMUST00000022587.10:chr14:+|1762:168:225|uORF|CTG	Tsc22d1-uORF3	0.982389388	0.033119844
ENSMUST00000134109.2:chr14:+|801:116:173|uORF|CTG	Tsc22d1-uORF4	0.982389388	0.033119844
ENSMUST00000175977.8:chr16:-|1470:163:1471|uORF|ATG	Cct8-uORF2	-0.468586788	0.033133478
ENSMUST00000079464.13:chr1:-|2083:1183:1222|uORF|GTG	Tuba4a-uORF13	1.053260716	0.033196003
ENSMUST00000188593.2:chr1:-|1205:945:984|uORF|GTG	Tuba4a-uORF14	1.053260716	0.033196003
ENSMUST00000155587.8:chr1:-|3252:100:709|uORF|GTG	Gls-uORF6	-0.678685252	0.033819021
ENSMUST00000030025.10:chr4:+|5720:84:294|uORF|CTG	Nr4a3-uORF25	4.662780612	0.033945015
ENSMUST00000125200.8:chr10:-|3300:2089:3301|uORF|CTG	Stxbp5-uORF125	-1.03704147	0.034252579
ENSMUST00000162403.8:chr13:-|6147:1795:5977|uORF|CTG	Wnk2-uORF48	0.641535365	0.034258153
ENSMUST00000159559.8:chr13:-|6584:1573:6415|uORF|GTG	Wnk2-uORF49	0.600870465	0.03431305
ENSMUST00000159559.8:chr13:-|6584:1582:6415|uORF|GTG	Wnk2-uORF50	0.600870465	0.03431305
ENSMUST00000165216.8:chr11:-|2812:443:2630|uORF|ATG	Npepps-uORF7	-0.438201696	0.035204301
ENSMUST00000165216.8:chr11:-|2812:215:2630|uORF|CTG	Npepps-uORF8	-0.435757658	0.035332514
ENSMUST00000153664.2:chr5:-|716:90:462|uORF|TTG	Lrpap1-uORF5	-0.658718882	0.03561753
ENSMUST00000079464.13:chr1:-|2083:1056:1434|uORF|GTG	Tuba4a-uORF15	0.411611892	0.035647848
ENSMUST00000188593.2:chr1:-|1205:818:1196|uORF|GTG	Tuba4a-uORF16	0.411611892	0.035647848
ENSMUST00000159559.8:chr13:-|6584:2251:6415|uORF|CTG	Wnk2-uORF51	0.697673315	0.035652152
ENSMUST00000103049.10:chr2:-|2936:59:2387|uORF|CTG	Kcnq2-uORF1	-0.724235409	0.035978508
ENSMUST00000079464.13:chr1:-|2083:993:1434|uORF|GTG	Tuba4a-uORF17	0.384664191	0.036002194
ENSMUST00000188593.2:chr1:-|1205:755:1196|uORF|GTG	Tuba4a-uORF18	0.384664191	0.036002194
ENSMUST00000080210.10:chr2:+|11595:176:452|uORF|ACG	Slc1a2-uORF3	0.491593864	0.036133051
ENSMUST00000159559.8:chr13:-|6584:1504:6415|uORF|TTG	Wnk2-uORF52	0.59019115	0.036167406
ENSMUST00000165216.8:chr11:-|2812:560:2630|uORF|GTG	Npepps-uORF9	-0.438712398	0.036283948
ENSMUST00000165216.8:chr11:-|2812:596:2630|uORF|ACG	Npepps-uORF10	-0.444181447	0.036421141
ENSMUST00000086819.12:chr1:-|5097:2971:5098|uORF|CTG	Kif1a-uORF3	0.355149451	0.036659521
ENSMUST00000175977.8:chr16:-|1470:661:1471|uORF|GTG	Cct8-uORF3	-0.529023812	0.036659521
ENSMUST00000177376.8:chr16:-|1567:758:1568|uORF|GTG	Cct8-uORF4	-0.529023812	0.036659521
ENSMUST00000080210.10:chr2:+|11595:182:452|uORF|ACG	Slc1a2-uORF4	0.495330672	0.036799445
ENSMUST00000003450.15:chr15:-|3187:950:2528|uORF|GTG	Ddx23-uORF4	-0.910812589	0.036899755
ENSMUST00000175977.8:chr16:-|1470:40:1471|uORF|ATG	Cct8-uORF5	-0.455604705	0.036905589	representative
ENSMUST00000028517.13:chr2:-|2175:229:1354|uORF|CTG	Ola1-uORF6	-0.621116472	0.036980219
ENSMUST00000028517.13:chr2:-|2175:961:1354|uORF|TTG	Ola1-uORF7	-1.024802502	0.037328211
ENSMUST00000137990.2:chr12:-|1008:172:763|uORF|GTG	Rtn1-uORF2	-0.286413094	0.037393885
ENSMUST00000175977.8:chr16:-|1470:649:1471|uORF|ATG	Cct8-uORF6	-0.521747378	0.037646996
ENSMUST00000177376.8:chr16:-|1567:746:1568|uORF|ATG	Cct8-uORF7	-0.521747378	0.037646996
ENSMUST00000003450.15:chr15:-|3187:881:2528|uORF|GTG	Ddx23-uORF5	-0.940316212	0.037790072
ENSMUST00000177376.8:chr16:-|1567:152:1568|uORF|GTG	Cct8-uORF8	-0.480386971	0.038272921
ENSMUST00000003450.15:chr15:-|3187:956:2528|uORF|CTG	Ddx23-uORF6	-0.904900518	0.038469467
ENSMUST00000003450.15:chr15:-|3187:959:2528|uORF|TTG	Ddx23-uORF7	-0.904900518	0.038469467
ENSMUST00000086819.12:chr1:-|5097:4231:5098|uORF|ACG	Kif1a-uORF4	0.41343782	0.038469467
ENSMUST00000159559.8:chr13:-|6584:1540:6415|uORF|ATG	Wnk2-uORF53	0.592896037	0.038469467
ENSMUST00000165216.8:chr11:-|2812:590:2630|uORF|ATG	Npepps-uORF11	-0.442348073	0.038663741
ENSMUST00000103049.10:chr2:-|2936:80:2387|uORF|GTG	Kcnq2-uORF2	-0.723229634	0.038670853
ENSMUST00000177376.8:chr16:-|1567:149:1568|uORF|ATG	Cct8-uORF9	-0.479840905	0.038682305	representative
ENSMUST00000155587.8:chr1:-|3252:112:709|uORF|TTG	Gls-uORF7	-0.662346891	0.038723983
ENSMUST00000086819.12:chr1:-|5097:4225:5098|uORF|CTG	Kif1a-uORF5	0.411715023	0.038773033
ENSMUST00000079464.13:chr1:-|2083:585:1434|uORF|CTG	Tuba4a-uORF19	0.325311002	0.039573508
ENSMUST00000188593.2:chr1:-|1205:347:1196|uORF|CTG	Tuba4a-uORF20	0.325311002	0.039573508
ENSMUST00000165216.8:chr11:-|2812:149:2630|uORF|GTG	Npepps-uORF12	-0.411226837	0.039656104
ENSMUST00000165216.8:chr11:-|2812:137:2630|uORF|CTG	Npepps-uORF13	-0.401375884	0.039811292
ENSMUST00000028517.13:chr2:-|2175:358:1354|uORF|GTG	Ola1-uORF8	-0.635495653	0.040017357
ENSMUST00000129695.8:chr2:-|2735:85:2182|uORF|GTG	Kcnq2-uORF3	-0.742713449	0.040385707
ENSMUST00000129695.8:chr2:-|2735:166:2182|uORF|GTG	Kcnq2-uORF4	-0.780000881	0.040387906
ENSMUST00000175977.8:chr16:-|1470:85:1471|uORF|GTG	Cct8-uORF10	-0.457643764	0.040419927
ENSMUST00000086819.12:chr1:-|5097:4018:5098|uORF|GTG	Kif1a-uORF6	0.39989694	0.040683656
ENSMUST00000165216.8:chr11:-|2812:602:2630|uORF|CTG	Npepps-uORF14	-0.439220989	0.041057255
ENSMUST00000165216.8:chr11:-|2812:188:2630|uORF|TTG	Npepps-uORF15	-0.426761981	0.041158396
ENSMUST00000103049.10:chr2:-|2936:338:2387|uORF|GTG	Kcnq2-uORF5	-0.779414154	0.041220607
ENSMUST00000103049.10:chr2:-|2936:257:2387|uORF|GTG	Kcnq2-uORF6	-0.742287497	0.041367146
ENSMUST00000162403.8:chr13:-|6147:2002:5977|uORF|ACG	Wnk2-uORF54	0.69544053	0.041420808
ENSMUST00000156887.8:chr1:-|646:92:617|uORF|ATG	Gls-uORF8	-0.850152087	0.0414297	representative
ENSMUST00000165216.8:chr11:-|2812:605:2630|uORF|GTG	Npepps-uORF16	-0.439539826	0.041618487
ENSMUST00000079464.13:chr1:-|2083:990:1434|uORF|ATG	Tuba4a-uORF21	0.379300012	0.041871273
ENSMUST00000188593.2:chr1:-|1205:752:1196|uORF|ATG	Tuba4a-uORF22	0.379300012	0.041871273
ENSMUST00000165216.8:chr11:-|2812:191:2630|uORF|CTG	Npepps-uORF17	-0.426264869	0.042007121
ENSMUST00000159559.8:chr13:-|6584:1528:6415|uORF|GTG	Wnk2-uORF55	0.587372582	0.042443114
ENSMUST00000028517.13:chr2:-|2175:799:1354|uORF|GTG	Ola1-uORF9	-0.825473412	0.042577651
ENSMUST00000175977.8:chr16:-|1470:187:1471|uORF|TTG	Cct8-uORF11	-0.45722908	0.042744383
ENSMUST00000038213.14:chr10:-|8825:2089:3460|uORF|CTG	Stxbp5-uORF126	-0.980972698	0.042823561
ENSMUST00000086819.12:chr1:-|5097:4207:5098|uORF|CTG	Kif1a-uORF7	0.415442216	0.043177651
ENSMUST00000175977.8:chr16:-|1470:193:1471|uORF|GTG	Cct8-uORF12	-0.457302228	0.04344454
ENSMUST00000038213.14:chr10:-|8825:2680:3460|uORF|TTG	Stxbp5-uORF127	-2.399389312	0.043521863
ENSMUST00000125200.8:chr10:-|3300:2521:3301|uORF|TTG	Stxbp5-uORF128	-2.399389312	0.043521863
ENSMUST00000028517.13:chr2:-|2175:802:1354|uORF|TTG	Ola1-uORF10	-0.823234576	0.043611237
ENSMUST00000162403.8:chr13:-|6147:2239:5977|uORF|TTG	Wnk2-uORF56	0.693992722	0.043652014
ENSMUST00000079464.13:chr1:-|2083:948:1434|uORF|GTG	Tuba4a-uORF23	0.366429432	0.043861744
ENSMUST00000188593.2:chr1:-|1205:710:1196|uORF|GTG	Tuba4a-uORF24	0.366429432	0.043861744
ENSMUST00000162403.8:chr13:-|6147:2209:5977|uORF|ATG	Wnk2-uORF57	0.69327197	0.043978264
ENSMUST00000086819.12:chr1:-|5097:4168:5098|uORF|CTG	Kif1a-uORF8	0.406494365	0.044327612
ENSMUST00000165216.8:chr11:-|2812:566:2630|uORF|GTG	Npepps-uORF18	-0.430755962	0.044418074
ENSMUST00000162403.8:chr13:-|6147:1723:5977|uORF|GTG	Wnk2-uORF58	0.617410514	0.044651585
ENSMUST00000086819.12:chr1:-|5097:3382:5098|uORF|ACG	Kif1a-uORF9	0.362882248	0.045144884
ENSMUST00000155587.8:chr1:-|3252:121:709|uORF|ATG	Gls-uORF9	-0.654278268	0.045337817
ENSMUST00000086819.12:chr1:-|5097:3385:5098|uORF|ATG	Kif1a-uORF10	0.361698896	0.045607105
ENSMUST00000028517.13:chr2:-|2175:973:1354|uORF|TTG	Ola1-uORF11	-1.011434345	0.046119699
ENSMUST00000177376.8:chr16:-|1567:182:1568|uORF|ATG	Cct8-uORF13	-0.500384896	0.046541426
ENSMUST00000159559.8:chr13:-|6584:1648:6415|uORF|CTG	Wnk2-uORF59	0.588681423	0.046899514
ENSMUST00000129695.8:chr2:-|2735:178:2182|uORF|ATG	Kcnq2-uORF7	-0.768994441	0.047010695	representative
ENSMUST00000038213.14:chr10:-|8825:2410:3460|uORF|TTG	Stxbp5-uORF129	-1.107632239	0.047079439
ENSMUST00000125200.8:chr10:-|3300:2251:3301|uORF|TTG	Stxbp5-uORF130	-1.107632239	0.047079439
ENSMUST00000125200.8:chr10:-|3300:1906:3301|uORF|CTG	Stxbp5-uORF131	-0.938444801	0.047104887
ENSMUST00000086819.12:chr1:-|5097:2947:5098|uORF|ATG	Kif1a-uORF11	0.347376208	0.047495592
ENSMUST00000155587.8:chr1:-|3252:406:709|uORF|ATG	Gls-uORF10	-0.967426318	0.047495592
ENSMUST00000165216.8:chr11:-|2812:617:2630|uORF|GTG	Npepps-uORF19	-0.433755188	0.047495592
ENSMUST00000162403.8:chr13:-|6147:1711:5977|uORF|CTG	Wnk2-uORF60	0.612699858	0.047527392
ENSMUST00000086819.12:chr1:-|5097:2623:5098|uORF|CTG	Kif1a-uORF12	0.345652213	0.047723242
ENSMUST00000103049.10:chr2:-|2936:350:2387|uORF|ATG	Kcnq2-uORF8	-0.768454373	0.047769084	representative
ENSMUST00000079464.13:chr1:-|2083:546:1434|uORF|ATG	Tuba4a-uORF25	0.307526677	0.047839378
ENSMUST00000188593.2:chr1:-|1205:308:1196|uORF|ATG	Tuba4a-uORF26	0.307526677	0.047839378	representative
ENSMUST00000025193.14:chr17:-|4657:1405:1684|uORF|ACG	Brd2-uORF13	1.165357959	0.049187668
ENSMUST00000114242.9:chr17:-|4483:1231:1510|uORF|ACG	Brd2-uORF14	1.165357959	0.049187668
ENSMUST00000151986.2:chr17:-|4482:2760:3039|uORF|ACG	Brd2-uORF15	1.165357959	0.049187668
ENSMUST00000154232.9:chr17:-|4520:1183:1462|uORF|ACG	Brd2-uORF16	1.165357959	0.049187668
ENSMUST00000079464.13:chr1:-|2083:543:1434|uORF|CTG	Tuba4a-uORF27	0.306260978	0.049418412
ENSMUST00000188593.2:chr1:-|1205:305:1196|uORF|CTG	Tuba4a-uORF28	0.306260978	0.049418412
ENSMUST00000038213.14:chr10:-|8825:2188:3460|uORF|GTG	Stxbp5-uORF132	-1.017699278	0.04976125
ENSMUST00000038213.14:chr10:-|8825:2209:3460|uORF|GTG	Stxbp5-uORF133	-1.017699278	0.04976125
ENSMUST00000038213.14:chr10:-|8825:2239:3460|uORF|ATG	Stxbp5-uORF134	-1.017699278	0.04976125
ENSMUST00000038213.14:chr10:-|8825:2578:3460|uORF|TTG	Stxbp5-uORF135	-1.361871864	0.04994587
ENSMUST00000038213.14:chr10:-|8825:2584:3460|uORF|ATG	Stxbp5-uORF136	-1.361871864	0.04994587
ENSMUST00000125200.8:chr10:-|3300:2419:3301|uORF|TTG	Stxbp5-uORF137	-1.361871864	0.04994587
ENSMUST00000125200.8:chr10:-|3300:2425:3301|uORF|ATG	Stxbp5-uORF138	-1.361871864	0.04994587
ENSMUST00000129695.8:chr2:-|2735:181:2182|uORF|GTG	Kcnq2-uORF9	-0.757720971	0.050117947
ENSMUST00000129695.8:chr2:-|2735:184:2182|uORF|CTG	Kcnq2-uORF10	-0.757720971	0.050117947
ENSMUST00000025193.14:chr17:-|4657:1408:1684|uORF|GTG	Brd2-uORF17	1.166357075	0.050269072
ENSMUST00000114242.9:chr17:-|4483:1234:1510|uORF|GTG	Brd2-uORF18	1.166357075	0.050269072
ENSMUST00000151986.2:chr17:-|4482:2763:3039|uORF|GTG	Brd2-uORF19	1.166357075	0.050269072
ENSMUST00000154232.9:chr17:-|4520:1186:1462|uORF|GTG	Brd2-uORF20	1.166357075	0.050269072
ENSMUST00000028517.13:chr2:-|2175:820:1354|uORF|TTG	Ola1-uORF12	-0.818648963	0.050272087
ENSMUST00000159559.8:chr13:-|6584:1606:6415|uORF|GTG	Wnk2-uORF61	0.584080555	0.050410935
ENSMUST00000159559.8:chr13:-|6584:1612:6415|uORF|CTG	Wnk2-uORF62	0.584080555	0.050410935
ENSMUST00000080210.10:chr2:+|11595:249:489|uORF|CTG	Slc1a2-uORF5	0.511030942	0.050497473
ENSMUST00000177376.8:chr16:-|1567:179:1568|uORF|GTG	Cct8-uORF14	-0.498851529	0.05054502
ENSMUST00000013807.8:chr19:+|8292:168:744|uORF|TTG	Pten-uORF1	0.88769654	0.050863373
ENSMUST00000003450.15:chr15:-|3187:929:2528|uORF|CTG	Ddx23-uORF8	-0.895225804	0.050899139
ENSMUST00000086819.12:chr1:-|5097:4159:5098|uORF|CTG	Kif1a-uORF13	0.399244778	0.050906659
ENSMUST00000103049.10:chr2:-|2936:353:2387|uORF|GTG	Kcnq2-uORF11	-0.757196309	0.050918054
ENSMUST00000103049.10:chr2:-|2936:356:2387|uORF|CTG	Kcnq2-uORF12	-0.757196309	0.050918054
ENSMUST00000038213.14:chr10:-|8825:2413:3460|uORF|ACG	Stxbp5-uORF139	-1.096505234	0.051230188
ENSMUST00000125200.8:chr10:-|3300:2254:3301|uORF|ACG	Stxbp5-uORF140	-1.096505234	0.051230188
ENSMUST00000025193.14:chr17:-|4657:1399:1684|uORF|TTG	Brd2-uORF21	1.172803281	0.051257186
ENSMUST00000025193.14:chr17:-|4657:1402:1684|uORF|ACG	Brd2-uORF22	1.172803281	0.051257186
ENSMUST00000114242.9:chr17:-|4483:1225:1510|uORF|TTG	Brd2-uORF23	1.172803281	0.051257186
ENSMUST00000114242.9:chr17:-|4483:1228:1510|uORF|ACG	Brd2-uORF24	1.172803281	0.051257186
ENSMUST00000151986.2:chr17:-|4482:2754:3039|uORF|TTG	Brd2-uORF25	1.172803281	0.051257186
ENSMUST00000151986.2:chr17:-|4482:2757:3039|uORF|ACG	Brd2-uORF26	1.172803281	0.051257186
ENSMUST00000154232.9:chr17:-|4520:1177:1462|uORF|TTG	Brd2-uORF27	1.172803281	0.051257186
ENSMUST00000154232.9:chr17:-|4520:1180:1462|uORF|ACG	Brd2-uORF28	1.172803281	0.051257186
ENSMUST00000162403.8:chr13:-|6147:1699:5977|uORF|CTG	Wnk2-uORF63	0.606621951	0.0516737
ENSMUST00000125200.8:chr10:-|3300:1930:3301|uORF|CTG	Stxbp5-uORF141	-0.926091249	0.052372439
ENSMUST00000028517.13:chr2:-|2175:982:1354|uORF|TTG	Ola1-uORF13	-1.009139291	0.052677511
ENSMUST00000086819.12:chr1:-|5097:3514:5098|uORF|ATG	Kif1a-uORF14	0.364771464	0.052958176
ENSMUST00000153664.2:chr5:-|716:99:462|uORF|CTG	Lrpap1-uORF6	-0.623223266	0.052984824
ENSMUST00000028517.13:chr2:-|2175:433:1354|uORF|GTG	Ola1-uORF14	-0.633383753	0.053245877
ENSMUST00000175977.8:chr16:-|1470:619:1471|uORF|ATG	Cct8-uORF15	-0.511755769	0.0532551
ENSMUST00000177376.8:chr16:-|1567:716:1568|uORF|ATG	Cct8-uORF16	-0.511755769	0.0532551
ENSMUST00000175977.8:chr16:-|1470:178:1471|uORF|CTG	Cct8-uORF17	-0.446565895	0.053335475
ENSMUST00000030811.2:chr4:+|3043:156:207|uORF|ACG	Errfi1-uORF4	7.681156285	0.053435823
ENSMUST00000086819.12:chr1:-|5097:3310:5098|uORF|CTG	Kif1a-uORF15	0.3583245	0.053485269
ENSMUST00000030811.2:chr4:+|3043:10:226|uORF|GTG	Errfi1-uORF5	9.152179588	0.053688065
ENSMUST00000156887.8:chr1:-|646:98:617|uORF|ATG	Gls-uORF11	-0.945990482	0.053750028
ENSMUST00000165216.8:chr11:-|2812:95:2630|uORF|CTG	Npepps-uORF20	-0.387334357	0.053864347
ENSMUST00000197177.5:chr3:-|3503:1058:1493|uORF|TTG	Ubap2l-uORF1	0.882198072	0.053979213
ENSMUST00000030811.2:chr4:+|3043:162:207|uORF|ATG	Errfi1-uORF6	7.640825866	0.05437656	representative
ENSMUST00000003450.15:chr15:-|3187:1256:2528|uORF|CTG	Ddx23-uORF9	-1.006688075	0.054503932
ENSMUST00000086819.12:chr1:-|5097:2617:5098|uORF|GTG	Kif1a-uORF16	0.340581696	0.054700262
ENSMUST00000125200.8:chr10:-|3300:1933:3301|uORF|GTG	Stxbp5-uORF142	-0.919929071	0.054810906
ENSMUST00000125200.8:chr10:-|3300:1963:3301|uORF|ATG	Stxbp5-uORF143	-0.919929071	0.054810906
ENSMUST00000129695.8:chr2:-|2735:43:2182|uORF|TTG	Kcnq2-uORF13	-0.726103052	0.054907468
ENSMUST00000079464.13:chr1:-|2083:615:1434|uORF|GTG	Tuba4a-uORF29	0.325812101	0.054986583
ENSMUST00000188593.2:chr1:-|1205:377:1196|uORF|GTG	Tuba4a-uORF30	0.325812101	0.054986583
ENSMUST00000103049.10:chr2:-|2936:5:2387|uORF|ACG	Kcnq2-uORF14	-0.693013327	0.055014755
ENSMUST00000086819.12:chr1:-|5097:3430:5098|uORF|CTG	Kif1a-uORF17	0.363213156	0.055312239
ENSMUST00000086819.12:chr1:-|5097:3427:5098|uORF|CTG	Kif1a-uORF18	0.363487058	0.055343687
ENSMUST00000038213.14:chr10:-|8825:2749:3460|uORF|GTG	Stxbp5-uORF144	-2.426304407	0.05544075
ENSMUST00000125200.8:chr10:-|3300:2590:3301|uORF|GTG	Stxbp5-uORF145	-2.426304407	0.05544075
ENSMUST00000177376.8:chr16:-|1567:83:1568|uORF|CTG	Cct8-uORF18	-0.476001734	0.055599034
ENSMUST00000103049.10:chr2:-|2936:215:2387|uORF|TTG	Kcnq2-uORF15	-0.725816047	0.055630835
ENSMUST00000038213.14:chr10:-|8825:1906:3460|uORF|CTG	Stxbp5-uORF146	-0.89507907	0.055687693
ENSMUST00000155587.8:chr1:-|3252:397:709|uORF|CTG	Gls-uORF12	-0.947723434	0.05597258
ENSMUST00000177376.8:chr16:-|1567:194:1568|uORF|ATG	Cct8-uORF19	-0.490518393	0.056114321
ENSMUST00000003450.15:chr15:-|3187:1052:2528|uORF|CTG	Ddx23-uORF10	-0.878331259	0.056322354
ENSMUST00000175977.8:chr16:-|1470:232:1471|uORF|GTG	Cct8-uORF20	-0.454646949	0.056411633
ENSMUST00000162403.8:chr13:-|6147:2251:5977|uORF|CTG	Wnk2-uORF64	0.682066997	0.056442605
ENSMUST00000079464.13:chr1:-|2083:1038:1434|uORF|CTG	Tuba4a-uORF31	0.387887846	0.056952275
ENSMUST00000188593.2:chr1:-|1205:800:1196|uORF|CTG	Tuba4a-uORF32	0.387887846	0.056952275
ENSMUST00000038213.14:chr10:-|8825:2593:3460|uORF|CTG	Stxbp5-uORF147	-1.341191627	0.057085311
ENSMUST00000125200.8:chr10:-|3300:2434:3301|uORF|CTG	Stxbp5-uORF148	-1.341191627	0.057085311
ENSMUST00000079464.13:chr1:-|2083:1095:1434|uORF|ACG	Tuba4a-uORF33	0.399635384	0.057207249
ENSMUST00000188593.2:chr1:-|1205:857:1196|uORF|ACG	Tuba4a-uORF34	0.399635384	0.057207249
ENSMUST00000086819.12:chr1:-|5097:3619:5098|uORF|GTG	Kif1a-uORF19	0.36566615	0.057475385
ENSMUST00000156887.8:chr1:-|646:101:617|uORF|ATG	Gls-uORF13	-0.942812593	0.057551845
ENSMUST00000079464.13:chr1:-|2083:1035:1434|uORF|CTG	Tuba4a-uORF35	0.384112645	0.057686758
ENSMUST00000188593.2:chr1:-|1205:797:1196|uORF|CTG	Tuba4a-uORF36	0.384112645	0.057686758
ENSMUST00000177376.8:chr16:-|1567:140:1568|uORF|ACG	Cct8-uORF21	-0.457491355	0.057716469
ENSMUST00000028517.13:chr2:-|2175:835:1354|uORF|ATG	Ola1-uORF15	-0.806814307	0.057898265
ENSMUST00000003450.15:chr15:-|3187:1031:2528|uORF|CTG	Ddx23-uORF11	-0.877243261	0.058105463
ENSMUST00000003450.15:chr15:-|3187:1034:2528|uORF|ATG	Ddx23-uORF12	-0.877243261	0.058105463
ENSMUST00000031017.11:chr5:+|6537:214:340|uORF|ACG	Fosl2-uORF9	7.681549863	0.058441514
ENSMUST00000086819.12:chr1:-|5097:3361:5098|uORF|GTG	Kif1a-uORF20	0.356915976	0.058484309
ENSMUST00000129695.8:chr2:-|2735:52:2182|uORF|GTG	Kcnq2-uORF16	-0.723658945	0.058499281
ENSMUST00000031017.11:chr5:+|6537:53:272|uORF|GTG	Fosl2-uORF10	7.473022869	0.05853824
ENSMUST00000031017.11:chr5:+|6537:95:272|uORF|GTG	Fosl2-uORF11	7.473022869	0.05853824
ENSMUST00000079464.13:chr1:-|2083:834:1434|uORF|GTG	Tuba4a-uORF37	0.331316867	0.058684219
ENSMUST00000188593.2:chr1:-|1205:596:1196|uORF|GTG	Tuba4a-uORF38	0.331316867	0.058684219
ENSMUST00000159559.8:chr13:-|6584:2356:6415|uORF|ATG	Wnk2-uORF65	0.672713899	0.058857379
ENSMUST00000086819.12:chr1:-|5097:3889:5098|uORF|ATG	Kif1a-uORF21	0.370049014	0.05895082
ENSMUST00000079464.13:chr1:-|2083:1023:1434|uORF|ATG	Tuba4a-uORF39	0.373554378	0.059073175
ENSMUST00000188593.2:chr1:-|1205:785:1196|uORF|ATG	Tuba4a-uORF40	0.373554378	0.059073175
ENSMUST00000175977.8:chr16:-|1470:712:1471|uORF|GTG	Cct8-uORF22	-0.522156138	0.059130575
ENSMUST00000177376.8:chr16:-|1567:809:1568|uORF|GTG	Cct8-uORF23	-0.522156138	0.059130575
ENSMUST00000103049.10:chr2:-|2936:224:2387|uORF|GTG	Kcnq2-uORF17	-0.72339909	0.059224358
ENSMUST00000113520.8:chr17:-|654:34:628|uORF|CTG	Vegfa-uORF1	1.141871808	0.05925973
ENSMUST00000086819.12:chr1:-|5097:3343:5098|uORF|ATG	Kif1a-uORF22	0.358468341	0.059301937
ENSMUST00000177376.8:chr16:-|1567:116:1568|uORF|TTG	Cct8-uORF24	-0.461410954	0.059310243
ENSMUST00000162403.8:chr13:-|6147:1573:5977|uORF|GTG	Wnk2-uORF66	0.584857403	0.059452291
ENSMUST00000162403.8:chr13:-|6147:1582:5977|uORF|GTG	Wnk2-uORF67	0.584857403	0.059452291
ENSMUST00000079464.13:chr1:-|2083:942:1434|uORF|CTG	Tuba4a-uORF41	0.35473991	0.059495601
ENSMUST00000188593.2:chr1:-|1205:704:1196|uORF|CTG	Tuba4a-uORF42	0.35473991	0.059495601
ENSMUST00000086819.12:chr1:-|5097:4258:5098|uORF|CTG	Kif1a-uORF23	0.402696367	0.059780477
ENSMUST00000159559.8:chr13:-|6584:2362:6415|uORF|GTG	Wnk2-uORF68	0.670905476	0.05978288
ENSMUST00000159559.8:chr13:-|6584:2287:6415|uORF|CTG	Wnk2-uORF69	0.674487417	0.059872799
ENSMUST00000159559.8:chr13:-|6584:2302:6415|uORF|ATG	Wnk2-uORF70	0.674487417	0.059872799
ENSMUST00000038213.14:chr10:-|8825:2281:3460|uORF|TTG	Stxbp5-uORF149	-0.999001716	0.060375536
ENSMUST00000086819.12:chr1:-|5097:3604:5098|uORF|GTG	Kif1a-uORF24	0.365260736	0.060797635
ENSMUST00000161701.3:chr18:-|3889:2704:3235|uORF|CTG	Pcdh1-uORF1	0.665743129	0.060815925
ENSMUST00000159559.8:chr13:-|6584:1456:6415|uORF|CTG	Wnk2-uORF71	0.556842125	0.061061005
ENSMUST00000159559.8:chr13:-|6584:2347:6415|uORF|ATG	Wnk2-uORF72	0.670770556	0.061347583
ENSMUST00000165216.8:chr11:-|2812:110:2630|uORF|ATG	Npepps-uORF21	-0.383347701	0.061528298	representative
ENSMUST00000162403.8:chr13:-|6147:1504:5977|uORF|TTG	Wnk2-uORF73	0.573494342	0.061618252
ENSMUST00000102752.10:chr13:+|5713:161:566|uORF|CTG	Homer1-uORF56	1.885804115	0.06172557
ENSMUST00000109493.9:chr13:+|2580:554:959|uORF|CTG	Homer1-uORF57	1.885804115	0.06172557
ENSMUST00000109494.8:chr13:+|2468:899:1304|uORF|CTG	Homer1-uORF58	1.885804115	0.06172557
ENSMUST00000086819.12:chr1:-|5097:4255:5098|uORF|GTG	Kif1a-uORF25	0.402955128	0.061851546
ENSMUST00000159559.8:chr13:-|6584:2317:6415|uORF|CTG	Wnk2-uORF74	0.670918186	0.061904458
ENSMUST00000038213.14:chr10:-|8825:1930:3460|uORF|CTG	Stxbp5-uORF150	-0.883094466	0.062160847
ENSMUST00000028517.13:chr2:-|2175:844:1354|uORF|TTG	Ola1-uORF16	-0.823255279	0.062521982
ENSMUST00000177376.8:chr16:-|1567:356:1568|uORF|TTG	Cct8-uORF25	-0.465551251	0.062813166
ENSMUST00000086819.12:chr1:-|5097:3454:5098|uORF|CTG	Kif1a-uORF26	0.35699367	0.062953092
ENSMUST00000177376.8:chr16:-|1567:173:1568|uORF|ATG	Cct8-uORF26	-0.485479225	0.063097126
ENSMUST00000028517.13:chr2:-|2175:478:1354|uORF|TTG	Ola1-uORF17	-0.681548369	0.063149973
ENSMUST00000197177.5:chr3:-|3503:608:1493|uORF|ACG	Ubap2l-uORF2	0.673525315	0.063491852
ENSMUST00000028517.13:chr2:-|2175:1009:1354|uORF|CTG	Ola1-uORF18	-0.994519285	0.063533698
ENSMUST00000079464.13:chr1:-|2083:540:1434|uORF|CTG	Tuba4a-uORF43	0.301108908	0.063855129
ENSMUST00000086819.12:chr1:-|5097:2929:5098|uORF|GTG	Kif1a-uORF27	0.345128813	0.063855129
ENSMUST00000188593.2:chr1:-|1205:302:1196|uORF|CTG	Tuba4a-uORF44	0.301108908	0.063855129
ENSMUST00000028517.13:chr2:-|2175:847:1354|uORF|GTG	Ola1-uORF19	-0.82046467	0.064502391
ENSMUST00000175977.8:chr16:-|1470:262:1471|uORF|ATG	Cct8-uORF27	-0.473319769	0.064918558
ENSMUST00000003450.15:chr15:-|3187:827:2528|uORF|CTG	Ddx23-uORF13	-0.826839356	0.065063626
ENSMUST00000028517.13:chr2:-|2175:139:1354|uORF|GTG	Ola1-uORF20	-0.567192199	0.065246925
ENSMUST00000197177.5:chr3:-|3503:443:1493|uORF|ACG	Ubap2l-uORF3	0.610182791	0.065258167
ENSMUST00000038213.14:chr10:-|8825:1933:3460|uORF|GTG	Stxbp5-uORF151	-0.877153983	0.065444768
ENSMUST00000038213.14:chr10:-|8825:1963:3460|uORF|ATG	Stxbp5-uORF152	-0.877153983	0.065444768
ENSMUST00000162403.8:chr13:-|6147:1540:5977|uORF|ATG	Wnk2-uORF75	0.576348877	0.065573058
ENSMUST00000086819.12:chr1:-|5097:3241:5098|uORF|GTG	Kif1a-uORF28	0.344897216	0.065628939
ENSMUST00000129695.8:chr2:-|2735:61:2182|uORF|GTG	Kcnq2-uORF18	-0.713745454	0.065733552
ENSMUST00000159559.8:chr13:-|6584:1438:6415|uORF|GTG	Wnk2-uORF76	0.550389118	0.065982731
ENSMUST00000137990.2:chr12:-|1008:752:890|uORF|ACG	Rtn1-uORF3	1.422565631	0.06605061
ENSMUST00000017534.15:chr11:+|2786:208:238|uORF|GTG	Aldoc-uORF2	0.558274999	0.066152436
ENSMUST00000038213.14:chr10:-|8825:2263:3460|uORF|ATG	Stxbp5-uORF153	-0.997679805	0.066152436
ENSMUST00000028517.13:chr2:-|2175:160:1354|uORF|ACG	Ola1-uORF21	-0.56667376	0.066211856
ENSMUST00000028517.13:chr2:-|2175:163:1354|uORF|ATG	Ola1-uORF22	-0.56667376	0.066211856	representative
ENSMUST00000086819.12:chr1:-|5097:2608:5098|uORF|CTG	Kif1a-uORF29	0.333932763	0.066221197
ENSMUST00000103049.10:chr2:-|2936:233:2387|uORF|GTG	Kcnq2-uORF19	-0.713526848	0.066486251
ENSMUST00000103049.10:chr2:-|2936:161:2387|uORF|GTG	Kcnq2-uORF20	-0.697580332	0.067095706
ENSMUST00000159559.8:chr13:-|6584:2542:6415|uORF|TTG	Wnk2-uORF77	0.670466224	0.067216097
ENSMUST00000079464.13:chr1:-|2083:1114:1222|uORF|TTG	Tuba4a-uORF45	0.750029005	0.067502763
ENSMUST00000188593.2:chr1:-|1205:876:984|uORF|TTG	Tuba4a-uORF46	0.750029005	0.067502763
ENSMUST00000086819.12:chr1:-|5097:2605:5098|uORF|CTG	Kif1a-uORF30	0.332367645	0.067579377
ENSMUST00000159559.8:chr13:-|6584:2527:6415|uORF|ATG	Wnk2-uORF78	0.669013817	0.068399693
ENSMUST00000086819.12:chr1:-|5097:2596:5098|uORF|CTG	Kif1a-uORF31	0.332120662	0.068620378
ENSMUST00000028517.13:chr2:-|2175:103:1354|uORF|CTG	Ola1-uORF23	-0.556159434	0.068666539
ENSMUST00000028517.13:chr2:-|2175:34:1354|uORF|CTG	Ola1-uORF24	-0.556159434	0.068666539
ENSMUST00000028517.13:chr2:-|2175:46:1354|uORF|GTG	Ola1-uORF25	-0.556159434	0.068666539
ENSMUST00000028517.13:chr2:-|2175:70:1354|uORF|TTG	Ola1-uORF26	-0.556159434	0.068666539
ENSMUST00000156887.8:chr1:-|646:128:617|uORF|ATG	Gls-uORF14	-0.914898116	0.068913234
ENSMUST00000129695.8:chr2:-|2735:202:2182|uORF|GTG	Kcnq2-uORF21	-0.738563525	0.068947238
ENSMUST00000024888.15:chr17:-|4531:952:2125|uORF|GTG	Pja2-uORF1	-0.335542954	0.069001071
ENSMUST00000125200.8:chr10:-|3300:1990:3301|uORF|CTG	Stxbp5-uORF154	-0.905296725	0.069126164
ENSMUST00000038213.14:chr10:-|8825:2704:3460|uORF|GTG	Stxbp5-uORF155	-2.334554082	0.069194058
ENSMUST00000125200.8:chr10:-|3300:2545:3301|uORF|GTG	Stxbp5-uORF156	-2.334554082	0.069194058
ENSMUST00000102752.10:chr13:+|5713:109:199|uORF|ATG	Homer1-uORF59	1.699935413	0.069347434
ENSMUST00000109493.9:chr13:+|2580:502:592|uORF|ATG	Homer1-uORF60	1.699935413	0.069347434
ENSMUST00000109494.8:chr13:+|2468:847:937|uORF|ATG	Homer1-uORF61	1.699935413	0.069347434
ENSMUST00000155587.8:chr1:-|3252:277:709|uORF|CTG	Gls-uORF15	-0.692621694	0.069347434
ENSMUST00000103049.10:chr2:-|2936:374:2387|uORF|GTG	Kcnq2-uORF22	-0.738197149	0.069842898
ENSMUST00000079464.13:chr1:-|2083:840:1434|uORF|CTG	Tuba4a-uORF47	0.322389289	0.070078307
ENSMUST00000188593.2:chr1:-|1205:602:1196|uORF|CTG	Tuba4a-uORF48	0.322389289	0.070078307
ENSMUST00000159559.8:chr13:-|6584:1426:6415|uORF|CTG	Wnk2-uORF79	0.545795114	0.07010795
ENSMUST00000175977.8:chr16:-|1470:259:1471|uORF|GTG	Cct8-uORF28	-0.471464594	0.070478408
ENSMUST00000159559.8:chr13:-|6584:2446:6415|uORF|GTG	Wnk2-uORF80	0.667481709	0.070680469
ENSMUST00000086819.12:chr1:-|5097:2812:5098|uORF|GTG	Kif1a-uORF32	0.342050452	0.070900725
ENSMUST00000155587.8:chr1:-|3252:292:709|uORF|GTG	Gls-uORF16	-0.706179989	0.070935357
ENSMUST00000165216.8:chr11:-|2812:14:2630|uORF|CTG	Npepps-uORF22	-0.377726206	0.07110198
ENSMUST00000086819.12:chr1:-|5097:3994:5098|uORF|GTG	Kif1a-uORF33	0.378231604	0.071149333
ENSMUST00000162403.8:chr13:-|6147:1528:5977|uORF|GTG	Wnk2-uORF81	0.570481719	0.071149333
ENSMUST00000131070.3:chr19:-|5059:1249:3061|uORF|TTG	Ide-uORF1	-0.695350824	0.071479325
ENSMUST00000174704.8:chr18:-|1789:154:967|uORF|GTG	Aldh7a1-uORF1	-0.662503313	0.071493553
ENSMUST00000159559.8:chr13:-|6584:2521:6415|uORF|CTG	Wnk2-uORF82	0.663586348	0.071567244
ENSMUST00000086819.12:chr1:-|5097:2848:5098|uORF|CTG	Kif1a-uORF34	0.333300281	0.072052299
ENSMUST00000175977.8:chr16:-|1470:514:1471|uORF|GTG	Cct8-uORF29	-0.452839419	0.072599593
ENSMUST00000177376.8:chr16:-|1567:611:1568|uORF|GTG	Cct8-uORF30	-0.452839419	0.072599593
ENSMUST00000159559.8:chr13:-|6584:2272:6415|uORF|GTG	Wnk2-uORF83	0.663161916	0.07267163
ENSMUST00000155587.8:chr1:-|3252:421:709|uORF|ATG	Gls-uORF17	-0.962919729	0.072800165
ENSMUST00000174704.8:chr18:-|1789:193:967|uORF|ACG	Aldh7a1-uORF2	-0.687136256	0.072838139
ENSMUST00000080210.10:chr2:+|11595:66:489|uORF|CTG	Slc1a2-uORF6	0.422647531	0.072956661
ENSMUST00000137990.2:chr12:-|1008:208:763|uORF|CTG	Rtn1-uORF4	-0.275317372	0.073067171
ENSMUST00000200575.5:chr5:-|4998:1030:1291|uORF|TTG	Sez6l-uORF1	-0.764631002	0.073206212
ENSMUST00000212758.2:chr5:-|2664:1586:1847|uORF|TTG	Sez6l-uORF2	-0.764631002	0.073206212
ENSMUST00000024888.15:chr17:-|4531:970:2125|uORF|GTG	Pja2-uORF2	-0.337547304	0.073433412
ENSMUST00000177376.8:chr16:-|1567:233:1568|uORF|CTG	Cct8-uORF31	-0.467599926	0.073715036
ENSMUST00000179331.9:chr7:-|12147:6148:10654|uORF|TTG	Smg1-uORF77	-2.071620287	0.073794135
ENSMUST00000179331.9:chr7:-|12147:6154:10654|uORF|CTG	Smg1-uORF78	-2.071620287	0.073794135
ENSMUST00000179331.9:chr7:-|12147:6169:10654|uORF|ATG	Smg1-uORF79	-2.071620287	0.073794135
ENSMUST00000177376.8:chr16:-|1567:236:1568|uORF|GTG	Cct8-uORF32	-0.467341867	0.074334985
ENSMUST00000080210.10:chr2:+|11595:186:489|uORF|ACG	Slc1a2-uORF7	0.46551172	0.074589226	representative
ENSMUST00000165216.8:chr11:-|2812:659:2630|uORF|GTG	Npepps-uORF23	-0.419952013	0.074614568
ENSMUST00000129695.8:chr2:-|2735:205:2182|uORF|CTG	Kcnq2-uORF23	-0.735118874	0.074776118
ENSMUST00000155587.8:chr1:-|3252:403:709|uORF|TTG	Gls-uORF18	-0.916969078	0.074776118
ENSMUST00000041623.9:chr13:+|4737:37:220|uORF|ACG	Enc1-uORF1	1.02321972	0.075204867
ENSMUST00000177376.8:chr16:-|1567:254:1568|uORF|CTG	Cct8-uORF33	-0.455211356	0.075407561
ENSMUST00000103049.10:chr2:-|2936:377:2387|uORF|CTG	Kcnq2-uORF24	-0.734794642	0.075682155
ENSMUST00000129695.8:chr2:-|2735:289:2182|uORF|ATG	Kcnq2-uORF25	-0.76500289	0.075996571
ENSMUST00000080210.10:chr2:+|11595:98:452|uORF|TTG	Slc1a2-uORF8	0.448871433	0.076218369
ENSMUST00000086819.12:chr1:-|5097:3505:5098|uORF|ATG	Kif1a-uORF35	0.354843685	0.076245691
ENSMUST00000197177.5:chr3:-|3503:599:1493|uORF|TTG	Ubap2l-uORF4	0.663427658	0.076442925
ENSMUST00000025193.14:chr17:-|4657:1441:1684|uORF|CTG	Brd2-uORF29	1.143572912	0.076469827
ENSMUST00000114242.9:chr17:-|4483:1267:1510|uORF|CTG	Brd2-uORF30	1.143572912	0.076469827
ENSMUST00000151986.2:chr17:-|4482:2796:3039|uORF|CTG	Brd2-uORF31	1.143572912	0.076469827
ENSMUST00000154232.9:chr17:-|4520:1219:1462|uORF|CTG	Brd2-uORF32	1.143572912	0.076469827
ENSMUST00000103049.10:chr2:-|2936:461:2387|uORF|ATG	Kcnq2-uORF26	-0.764427808	0.076842585
ENSMUST00000179331.9:chr7:-|12147:6187:10654|uORF|GTG	Smg1-uORF80	-2.066345562	0.076907002
ENSMUST00000179331.9:chr7:-|12147:6196:10654|uORF|ATG	Smg1-uORF81	-2.066345562	0.076907002
ENSMUST00000174704.8:chr18:-|1789:4:967|uORF|GTG	Aldh7a1-uORF3	-0.583513335	0.077373209
ENSMUST00000155587.8:chr1:-|3252:316:709|uORF|ATG	Gls-uORF19	-0.72526476	0.077395598
ENSMUST00000086819.12:chr1:-|5097:3199:5098|uORF|GTG	Kif1a-uORF36	0.340438808	0.077889633
ENSMUST00000086819.12:chr1:-|5097:2686:5098|uORF|GTG	Kif1a-uORF37	0.333392002	0.077993994
ENSMUST00000175977.8:chr16:-|1470:754:1471|uORF|ATG	Cct8-uORF34	-0.529906619	0.078118026
ENSMUST00000177376.8:chr16:-|1567:851:1568|uORF|ATG	Cct8-uORF35	-0.529906619	0.078118026
ENSMUST00000197177.5:chr3:-|3503:434:1493|uORF|GTG	Ubap2l-uORF5	0.598756517	0.078146289
ENSMUST00000024739.14:chr17:-|2520:149:236|uORF|TTG	Hsp90ab1-uORF1	0.536538249	0.078150325
ENSMUST00000130406.2:chr17:-|351:166:253|uORF|TTG	Hsp90ab1-uORF2	0.536538249	0.078150325
ENSMUST00000163966.8:chr17:-|703:133:220|uORF|TTG	Hsp90ab1-uORF3	0.536538249	0.078150325
ENSMUST00000165127.8:chr17:-|572:131:218|uORF|TTG	Hsp90ab1-uORF4	0.536538249	0.078150325
ENSMUST00000159559.8:chr13:-|6584:2572:6415|uORF|GTG	Wnk2-uORF84	0.666905368	0.078155869
ENSMUST00000159559.8:chr13:-|6584:2476:6415|uORF|GTG	Wnk2-uORF85	0.657073868	0.078258076
ENSMUST00000159559.8:chr13:-|6584:2482:6415|uORF|TTG	Wnk2-uORF86	0.657073868	0.078258076
ENSMUST00000159559.8:chr13:-|6584:2503:6415|uORF|CTG	Wnk2-uORF87	0.657073868	0.078258076
ENSMUST00000197177.5:chr3:-|3503:458:1493|uORF|ACG	Ubap2l-uORF6	0.604461513	0.078293045
ENSMUST00000131070.3:chr19:-|5059:1153:3061|uORF|TTG	Ide-uORF2	-0.670402032	0.078414859
ENSMUST00000086819.12:chr1:-|5097:2680:5098|uORF|GTG	Kif1a-uORF38	0.332541139	0.078516603
ENSMUST00000173094.8:chr3:-|796:53:767|uORF|CTG	Dap3-uORF1	-0.703517422	0.078548638
ENSMUST00000162403.8:chr13:-|6147:1648:5977|uORF|CTG	Wnk2-uORF88	0.571850136	0.078616158
ENSMUST00000155587.8:chr1:-|3252:313:709|uORF|GTG	Gls-uORF20	-0.719187033	0.078981808
ENSMUST00000086819.12:chr1:-|5097:3658:5098|uORF|CTG	Kif1a-uORF39	0.358837666	0.079387246
ENSMUST00000079464.13:chr1:-|2083:810:1434|uORF|TTG	Tuba4a-uORF49	0.322490984	0.079711264
ENSMUST00000188593.2:chr1:-|1205:572:1196|uORF|TTG	Tuba4a-uORF50	0.322490984	0.079711264
ENSMUST00000038213.14:chr10:-|8825:2602:3460|uORF|ACG	Stxbp5-uORF157	-1.308956966	0.079928038
ENSMUST00000125200.8:chr10:-|3300:2443:3301|uORF|ACG	Stxbp5-uORF158	-1.308956966	0.079928038
ENSMUST00000086819.12:chr1:-|5097:2818:5098|uORF|ATG	Kif1a-uORF40	0.33230791	0.080209284
ENSMUST00000159559.8:chr13:-|6584:2590:6415|uORF|GTG	Wnk2-uORF89	0.66385435	0.080371423
ENSMUST00000175977.8:chr16:-|1470:274:1471|uORF|ATG	Cct8-uORF36	-0.462360808	0.080400663
ENSMUST00000159559.8:chr13:-|6584:1381:6415|uORF|GTG	Wnk2-uORF90	0.535991131	0.080746882
ENSMUST00000038213.14:chr10:-|8825:1990:3460|uORF|CTG	Stxbp5-uORF159	-0.862846932	0.080949185
ENSMUST00000131070.3:chr19:-|5059:1129:3061|uORF|GTG	Ide-uORF3	-0.665226199	0.080965974
ENSMUST00000086819.12:chr1:-|5097:2995:5098|uORF|CTG	Kif1a-uORF41	0.343846906	0.081192103
ENSMUST00000086819.12:chr1:-|5097:2809:5098|uORF|GTG	Kif1a-uORF42	0.340747435	0.081360285
ENSMUST00000153664.2:chr5:-|716:156:462|uORF|GTG	Lrpap1-uORF7	-0.614431647	0.081757139
ENSMUST00000159559.8:chr13:-|6584:2422:6415|uORF|CTG	Wnk2-uORF91	0.654223256	0.081771321
ENSMUST00000159559.8:chr13:-|6584:2566:6415|uORF|CTG	Wnk2-uORF92	0.663580379	0.081858779
ENSMUST00000086819.12:chr1:-|5097:3985:5098|uORF|GTG	Kif1a-uORF43	0.369733243	0.081871956
ENSMUST00000102961.10:chr4:-|1995:833:896|uORF|CTG	Cntfr-uORF1	1.581624928	0.082389622
ENSMUST00000102962.10:chr4:-|1926:764:827|uORF|CTG	Cntfr-uORF2	1.581624928	0.082389622
ENSMUST00000103049.10:chr2:-|2936:125:2387|uORF|GTG	Kcnq2-uORF27	-0.685148915	0.08245614
ENSMUST00000131070.3:chr19:-|5059:1111:3061|uORF|ATG	Ide-uORF4	-0.66387148	0.082589958
ENSMUST00000197177.5:chr3:-|3503:1037:1493|uORF|ATG	Ubap2l-uORF7	0.815610362	0.082589958
ENSMUST00000086819.12:chr1:-|5097:3676:5098|uORF|TTG	Kif1a-uORF44	0.361260901	0.082970269
ENSMUST00000173094.8:chr3:-|796:62:767|uORF|CTG	Dap3-uORF2	-0.719093665	0.082989757
ENSMUST00000086819.12:chr1:-|5097:4135:5098|uORF|CTG	Kif1a-uORF45	0.391866079	0.083088785
ENSMUST00000177376.8:chr16:-|1567:287:1568|uORF|CTG	Cct8-uORF37	-0.454588942	0.083421298
ENSMUST00000162403.8:chr13:-|6147:1606:5977|uORF|GTG	Wnk2-uORF93	0.567010851	0.083554915
ENSMUST00000162403.8:chr13:-|6147:1612:5977|uORF|CTG	Wnk2-uORF94	0.567010851	0.083554915
ENSMUST00000174704.8:chr18:-|1789:22:967|uORF|GTG	Aldh7a1-uORF4	-0.583959332	0.08358208
ENSMUST00000180072.8:chr11:-|486:229:487|uORF|CTG	Atp5h-uORF1	-0.632629194	0.08384337
ENSMUST00000086819.12:chr1:-|5097:2635:5098|uORF|GTG	Kif1a-uORF46	0.333707462	0.083993994
ENSMUST00000177376.8:chr16:-|1567:398:1568|uORF|GTG	Cct8-uORF38	-0.457864683	0.084355712
ENSMUST00000086819.12:chr1:-|5097:2626:5098|uORF|GTG	Kif1a-uORF47	0.334582967	0.084689235
ENSMUST00000038213.14:chr10:-|8825:2614:3460|uORF|ATG	Stxbp5-uORF160	-2.134109361	0.085307926
ENSMUST00000125200.8:chr10:-|3300:2455:3301|uORF|ATG	Stxbp5-uORF161	-2.134109361	0.085307926
ENSMUST00000086819.12:chr1:-|5097:4066:5098|uORF|CTG	Kif1a-uORF48	0.385161715	0.085505058
ENSMUST00000137990.2:chr12:-|1008:755:890|uORF|CTG	Rtn1-uORF5	1.561187813	0.085853269
ENSMUST00000153141.2:chrX:+|527:22:151|uORF|GTG	Gdi1-uORF1	-0.771071983	0.086186216	representative
ENSMUST00000179331.9:chr7:-|12147:6262:10654|uORF|CTG	Smg1-uORF82	-2.043621173	0.086186216
ENSMUST00000179331.9:chr7:-|12147:6268:10654|uORF|ACG	Smg1-uORF83	-2.043621173	0.086186216
ENSMUST00000179331.9:chr7:-|12147:6280:10654|uORF|CTG	Smg1-uORF84	-2.043621173	0.086186216
ENSMUST00000179331.9:chr7:-|12147:6292:10654|uORF|GTG	Smg1-uORF85	-2.043621173	0.086186216
ENSMUST00000079464.13:chr1:-|2083:1116:1434|uORF|GTG	Tuba4a-uORF51	0.386043675	0.086198437
ENSMUST00000188593.2:chr1:-|1205:878:1196|uORF|GTG	Tuba4a-uORF52	0.386043675	0.086198437
ENSMUST00000038213.14:chr10:-|8825:2779:3460|uORF|ATG	Stxbp5-uORF162	-2.356660301	0.086278326
ENSMUST00000125200.8:chr10:-|3300:2620:3301|uORF|ATG	Stxbp5-uORF163	-2.356660301	0.086278326
ENSMUST00000079464.13:chr1:-|2083:861:1434|uORF|CTG	Tuba4a-uORF53	0.317191	0.086793214
ENSMUST00000188593.2:chr1:-|1205:623:1196|uORF|CTG	Tuba4a-uORF54	0.317191	0.086793214
ENSMUST00000024888.15:chr17:-|4531:1039:2125|uORF|TTG	Pja2-uORF3	-0.334692161	0.086953018
ENSMUST00000175977.8:chr16:-|1470:253:1471|uORF|ATG	Cct8-uORF39	-0.456861046	0.087505656
ENSMUST00000153141.2:chrX:+|527:40:151|uORF|GTG	Gdi1-uORF2	-0.78461008	0.087738946
ENSMUST00000159559.8:chr13:-|6584:1342:6415|uORF|CTG	Wnk2-uORF95	0.528223508	0.087760999
ENSMUST00000086819.12:chr1:-|5097:3844:5098|uORF|ATG	Kif1a-uORF49	0.359910021	0.08809563
ENSMUST00000052529.4:chr1:+|5594:108:531|uORF|GTG	Ppp1r15b-uORF1	0.94830609	0.088181154
ENSMUST00000052529.4:chr1:+|5594:51:531|uORF|ACG	Ppp1r15b-uORF2	0.94830609	0.088181154
ENSMUST00000052529.4:chr1:+|5594:57:531|uORF|GTG	Ppp1r15b-uORF3	0.94830609	0.088181154
ENSMUST00000174704.8:chr18:-|1789:31:967|uORF|GTG	Aldh7a1-uORF5	-0.580125147	0.088505728
ENSMUST00000086819.12:chr1:-|5097:3766:5098|uORF|ATG	Kif1a-uORF50	0.371810244	0.088639104
ENSMUST00000113520.8:chr17:-|654:22:628|uORF|GTG	Vegfa-uORF2	1.07721467	0.088826588
ENSMUST00000159559.8:chr13:-|6584:1369:6415|uORF|ACG	Wnk2-uORF96	0.529383596	0.088898046
ENSMUST00000177376.8:chr16:-|1567:275:1568|uORF|CTG	Cct8-uORF40	-0.452925743	0.088912093
ENSMUST00000086819.12:chr1:-|5097:4063:5098|uORF|GTG	Kif1a-uORF51	0.382270148	0.089036571
ENSMUST00000179331.9:chr7:-|12147:6310:10654|uORF|TTG	Smg1-uORF86	-2.038259855	0.089036571
ENSMUST00000050772.10:chr14:-|2294:208:622|uORF|ATG	Slc22a17-uORF1	0.528874975	0.089291519
ENSMUST00000024888.15:chr17:-|4531:481:2125|uORF|ATG	Pja2-uORF4	-0.326958506	0.089496333
ENSMUST00000079464.13:chr1:-|2083:891:1434|uORF|TTG	Tuba4a-uORF55	0.33005205	0.089511817
ENSMUST00000188593.2:chr1:-|1205:653:1196|uORF|TTG	Tuba4a-uORF56	0.33005205	0.089511817
ENSMUST00000153664.2:chr5:-|716:196:304|uORF|CTG	Lrpap1-uORF8	-1.495709553	0.089657321
ENSMUST00000086819.12:chr1:-|5097:2662:5098|uORF|GTG	Kif1a-uORF52	0.33194463	0.089702863
ENSMUST00000086819.12:chr1:-|5097:4105:5098|uORF|CTG	Kif1a-uORF53	0.391559942	0.090018345
ENSMUST00000175977.8:chr16:-|1470:592:1471|uORF|GTG	Cct8-uORF41	-0.467653355	0.09020048
ENSMUST00000177376.8:chr16:-|1567:689:1568|uORF|GTG	Cct8-uORF42	-0.467653355	0.09020048
ENSMUST00000028517.13:chr2:-|2175:559:1354|uORF|ACG	Ola1-uORF27	-0.659621904	0.090329184
ENSMUST00000086819.12:chr1:-|5097:3136:5098|uORF|CTG	Kif1a-uORF54	0.332364988	0.090501202
ENSMUST00000162403.8:chr13:-|6147:2287:5977|uORF|CTG	Wnk2-uORF97	0.657050939	0.09057358
ENSMUST00000162403.8:chr13:-|6147:2302:5977|uORF|ATG	Wnk2-uORF98	0.657050939	0.09057358
ENSMUST00000197177.5:chr3:-|3503:491:1493|uORF|GTG	Ubap2l-uORF8	0.622226066	0.090599035
ENSMUST00000175977.8:chr16:-|1470:544:1471|uORF|GTG	Cct8-uORF43	-0.447951781	0.090982222
ENSMUST00000177376.8:chr16:-|1567:641:1568|uORF|GTG	Cct8-uORF44	-0.447951781	0.090982222
ENSMUST00000162403.8:chr13:-|6147:2356:5977|uORF|ATG	Wnk2-uORF99	0.654944694	0.090994037
ENSMUST00000200575.5:chr5:-|4998:967:1291|uORF|ATG	Sez6l-uORF3	-0.626932526	0.09131384
ENSMUST00000212758.2:chr5:-|2664:1523:1847|uORF|ATG	Sez6l-uORF4	-0.626932526	0.09131384
ENSMUST00000175977.8:chr16:-|1470:757:1471|uORF|TTG	Cct8-uORF45	-0.521000195	0.091437439
ENSMUST00000177376.8:chr16:-|1567:854:1568|uORF|TTG	Cct8-uORF46	-0.521000195	0.091437439
ENSMUST00000159559.8:chr13:-|6584:1339:6415|uORF|CTG	Wnk2-uORF100	0.524626168	0.091548378
ENSMUST00000175977.8:chr16:-|1470:595:1471|uORF|CTG	Cct8-uORF47	-0.466406895	0.091831479
ENSMUST00000177376.8:chr16:-|1567:692:1568|uORF|CTG	Cct8-uORF48	-0.466406895	0.091831479
ENSMUST00000086819.12:chr1:-|5097:3961:5098|uORF|CTG	Kif1a-uORF55	0.364117339	0.092007331
ENSMUST00000079464.13:chr1:-|2083:864:1434|uORF|GTG	Tuba4a-uORF57	0.31576339	0.092007351
ENSMUST00000131070.3:chr19:-|5059:1075:3061|uORF|CTG	Ide-uORF5	-0.655213673	0.092007351
ENSMUST00000188593.2:chr1:-|1205:626:1196|uORF|GTG	Tuba4a-uORF58	0.31576339	0.092007351
ENSMUST00000079464.13:chr1:-|2083:459:1434|uORF|CTG	Tuba4a-uORF59	0.280924722	0.092034001
ENSMUST00000086819.12:chr1:-|5097:3034:5098|uORF|GTG	Kif1a-uORF56	0.3395531	0.09206906
ENSMUST00000159559.8:chr13:-|6584:2437:6415|uORF|GTG	Wnk2-uORF101	0.644526406	0.092210191
ENSMUST00000030811.2:chr4:+|3043:142:226|uORF|CTG	Errfi1-uORF7	7.95248307	0.092361921
ENSMUST00000024888.15:chr17:-|4531:484:2125|uORF|TTG	Pja2-uORF5	-0.325522383	0.092489661
ENSMUST00000162403.8:chr13:-|6147:2362:5977|uORF|GTG	Wnk2-uORF102	0.653011867	0.092604307
ENSMUST00000159559.8:chr13:-|6584:2668:6415|uORF|GTG	Wnk2-uORF103	0.65643794	0.092921109
ENSMUST00000038213.14:chr10:-|8825:2785:3460|uORF|CTG	Stxbp5-uORF164	-2.347429591	0.093105935
ENSMUST00000125200.8:chr10:-|3300:2626:3301|uORF|CTG	Stxbp5-uORF165	-2.347429591	0.093105935
ENSMUST00000175977.8:chr16:-|1470:484:1471|uORF|ATG	Cct8-uORF49	-0.441813307	0.093150153
ENSMUST00000177376.8:chr16:-|1567:581:1568|uORF|ATG	Cct8-uORF50	-0.441813307	0.093150153
ENSMUST00000086819.12:chr1:-|5097:3043:5098|uORF|CTG	Kif1a-uORF57	0.338893059	0.093215248
ENSMUST00000113520.8:chr17:-|654:43:628|uORF|CTG	Vegfa-uORF3	1.139490478	0.093215248
ENSMUST00000113520.8:chr17:-|654:46:628|uORF|CTG	Vegfa-uORF4	1.139490478	0.093215248
ENSMUST00000079464.13:chr1:-|2083:630:1434|uORF|GTG	Tuba4a-uORF60	0.309738671	0.093497721
ENSMUST00000188593.2:chr1:-|1205:392:1196|uORF|GTG	Tuba4a-uORF61	0.309738671	0.093497721
ENSMUST00000162403.8:chr13:-|6147:2317:5977|uORF|CTG	Wnk2-uORF104	0.653184014	0.093761075
ENSMUST00000175977.8:chr16:-|1470:760:1471|uORF|GTG	Cct8-uORF51	-0.522653755	0.093790545
ENSMUST00000177376.8:chr16:-|1567:857:1568|uORF|GTG	Cct8-uORF52	-0.522653755	0.093790545
ENSMUST00000080210.10:chr2:+|11595:320:452|uORF|GTG	Slc1a2-uORF9	0.645210365	0.093828972
ENSMUST00000162403.8:chr13:-|6147:2347:5977|uORF|ATG	Wnk2-uORF105	0.652829348	0.093847982
ENSMUST00000175977.8:chr16:-|1470:568:1471|uORF|ATG	Cct8-uORF53	-0.448545069	0.094446879
ENSMUST00000177376.8:chr16:-|1567:665:1568|uORF|ATG	Cct8-uORF54	-0.448545069	0.094446879
ENSMUST00000079464.13:chr1:-|2083:294:1434|uORF|CTG	Tuba4a-uORF62	0.287638198	0.094979535
ENSMUST00000159559.8:chr13:-|6584:2650:6415|uORF|CTG	Wnk2-uORF106	0.653310236	0.095286654
ENSMUST00000103049.10:chr2:-|2936:152:2387|uORF|GTG	Kcnq2-uORF28	-0.68487835	0.095399647
ENSMUST00000175977.8:chr16:-|1470:766:1471|uORF|CTG	Cct8-uORF55	-0.520780839	0.095707522
ENSMUST00000177376.8:chr16:-|1567:863:1568|uORF|CTG	Cct8-uORF56	-0.520780839	0.095707522
ENSMUST00000159559.8:chr13:-|6584:2692:6415|uORF|GTG	Wnk2-uORF107	0.654658712	0.095820777
ENSMUST00000131070.3:chr19:-|5059:1300:3061|uORF|ACG	Ide-uORF6	-0.670189654	0.095961822
ENSMUST00000079464.13:chr1:-|2083:621:1434|uORF|ACG	Tuba4a-uORF63	0.309333724	0.09655387
ENSMUST00000188593.2:chr1:-|1205:383:1196|uORF|ACG	Tuba4a-uORF64	0.309333724	0.09655387
ENSMUST00000086819.12:chr1:-|5097:3781:5098|uORF|CTG	Kif1a-uORF58	0.363250254	0.096690439
ENSMUST00000086819.12:chr1:-|5097:3565:5098|uORF|CTG	Kif1a-uORF59	0.348948729	0.096768253
ENSMUST00000086819.12:chr1:-|5097:3559:5098|uORF|GTG	Kif1a-uORF60	0.349551716	0.09686092
ENSMUST00000162403.8:chr13:-|6147:1456:5977|uORF|CTG	Wnk2-uORF108	0.538569943	0.097515021
ENSMUST00000129695.8:chr2:-|2735:280:2182|uORF|ATG	Kcnq2-uORF29	-0.750661072	0.097823475
ENSMUST00000024888.15:chr17:-|4531:1045:2125|uORF|GTG	Pja2-uORF6	-0.328910061	0.097921024
ENSMUST00000103049.10:chr2:-|2936:452:2387|uORF|ATG	Kcnq2-uORF30	-0.750336031	0.098620319
ENSMUST00000031017.11:chr5:+|6537:203:272|uORF|CTG	Fosl2-uORF12	7.506379702	0.099056837
ENSMUST00000180072.8:chr11:-|486:199:487|uORF|GTG	Atp5h-uORF2	-0.572984319	0.0991183
ENSMUST00000052529.4:chr1:+|5594:354:531|uORF|ACG	Ppp1r15b-uORF4	1.099964296	0.099349627
ENSMUST00000169945.8:chr13:-|633:162:498|uORF|ACG	Hmgcr-uORF1	0.816021772	0.099416797
ENSMUST00000086819.12:chr1:-|5097:3823:5098|uORF|ACG	Kif1a-uORF61	0.353559254	0.099469907
ENSMUST00000159559.8:chr13:-|6584:2641:6415|uORF|GTG	Wnk2-uORF109	0.648750583	0.099862398
ENSMUST00000028769.14:chr2:+|5325:115:196|uORF|CTG	Ptpra-uORF1	1.226176772	0.100979973
ENSMUST00000230981.2:chr2:+|1386:91:172|uORF|CTG	Ptpra-uORF2	1.226176772	0.100979973
ENSMUST00000177376.8:chr16:-|1567:407:1568|uORF|CTG	Cct8-uORF57	-0.447181578	0.101199442
ENSMUST00000028517.13:chr2:-|2175:637:1354|uORF|ATG	Ola1-uORF28	-0.649744789	0.10137597
ENSMUST00000159559.8:chr13:-|6584:40:6415|uORF|CTG	Wnk2-uORF110	0.48533059	0.10166658
ENSMUST00000159559.8:chr13:-|6584:43:6415|uORF|ATG	Wnk2-uORF111	0.48533059	0.10166658	representative
ENSMUST00000153314.8:chr3:-|883:10:586|uORF|TTG	Gstm1-uORF1	-0.294471755	0.102161232
ENSMUST00000197177.5:chr3:-|3503:404:1493|uORF|CTG	Ubap2l-uORF9	0.561714803	0.10219851
ENSMUST00000079464.13:chr1:-|2083:441:1434|uORF|CTG	Tuba4a-uORF65	0.280221084	0.102352038
ENSMUST00000159559.8:chr13:-|6584:1261:6415|uORF|GTG	Wnk2-uORF112	0.514624117	0.102618167
ENSMUST00000159559.8:chr13:-|6584:61:6415|uORF|ACG	Wnk2-uORF113	0.483760175	0.10327804
ENSMUST00000159559.8:chr13:-|6584:76:6415|uORF|ATG	Wnk2-uORF114	0.483760175	0.10327804
ENSMUST00000197177.5:chr3:-|3503:563:1493|uORF|ACG	Ubap2l-uORF10	0.641099794	0.103548136
ENSMUST00000131070.3:chr19:-|5059:1174:3061|uORF|TTG	Ide-uORF7	-0.652147602	0.103678624
ENSMUST00000162403.8:chr13:-|6147:1438:5977|uORF|GTG	Wnk2-uORF115	0.532002099	0.103915536
ENSMUST00000079464.13:chr1:-|2083:438:1434|uORF|GTG	Tuba4a-uORF66	0.279323051	0.104346731
ENSMUST00000086819.12:chr1:-|5097:3820:5098|uORF|ATG	Kif1a-uORF62	0.350538387	0.104346731
ENSMUST00000153664.2:chr5:-|716:165:462|uORF|CTG	Lrpap1-uORF9	-0.60887499	0.104823916
ENSMUST00000086819.12:chr1:-|5097:2386:5098|uORF|GTG	Kif1a-uORF63	0.314219973	0.106158067
ENSMUST00000038422.8:chr12:-|4098:115:559|uORF|GTG	Irf2bpl-uORF1	1.1080242	0.106237138
ENSMUST00000079464.13:chr1:-|2083:288:1434|uORF|GTG	Tuba4a-uORF67	0.286379496	0.106435372
ENSMUST00000162403.8:chr13:-|6147:2272:5977|uORF|GTG	Wnk2-uORF116	0.644710828	0.106793172
ENSMUST00000175977.8:chr16:-|1470:445:1471|uORF|CTG	Cct8-uORF58	-0.428672981	0.106793172
ENSMUST00000177376.8:chr16:-|1567:542:1568|uORF|CTG	Cct8-uORF59	-0.428672981	0.106793172
ENSMUST00000131070.3:chr19:-|5059:1180:3061|uORF|ATG	Ide-uORF8	-0.649869156	0.107382888
ENSMUST00000176770.8:chr9:-|2781:577:2782|uORF|GTG	Atp2c1-uORF1	-0.583835415	0.107439617
ENSMUST00000177293.8:chr9:-|2476:184:2362|uORF|GTG	Atp2c1-uORF2	-0.583835415	0.107439617
ENSMUST00000180072.8:chr11:-|486:292:487|uORF|GTG	Atp5h-uORF3	-0.673141896	0.107482093
ENSMUST00000106335.8:chr7:+|3732:88:199|uORF|CTG	Sez6l2-uORF1	0.602397568	0.107658107
ENSMUST00000146017.3:chr7:+|1192:67:178|uORF|CTG	Sez6l2-uORF2	0.602397568	0.107658107
ENSMUST00000129695.8:chr2:-|2735:256:2182|uORF|TTG	Kcnq2-uORF31	-0.714971199	0.107708697
ENSMUST00000162403.8:chr13:-|6147:2542:5977|uORF|TTG	Wnk2-uORF117	0.652009359	0.107906648
ENSMUST00000086819.12:chr1:-|5097:4042:5098|uORF|ATG	Kif1a-uORF64	0.377805397	0.10793708
ENSMUST00000159559.8:chr13:-|6584:2617:6415|uORF|CTG	Wnk2-uORF118	0.642017257	0.108092766
ENSMUST00000159559.8:chr13:-|6584:2620:6415|uORF|TTG	Wnk2-uORF119	0.642017257	0.108092766
ENSMUST00000159559.8:chr13:-|6584:2626:6415|uORF|GTG	Wnk2-uORF120	0.642017257	0.108092766
ENSMUST00000024888.15:chr17:-|4531:607:2125|uORF|CTG	Pja2-uORF7	-0.321863809	0.108440371
ENSMUST00000103049.10:chr2:-|2936:428:2387|uORF|TTG	Kcnq2-uORF32	-0.714806847	0.108541295
ENSMUST00000175977.8:chr16:-|1470:313:1471|uORF|CTG	Cct8-uORF60	-0.436387567	0.108686134
ENSMUST00000163779.8:chr6:-|1188:75:210|uORF|GTG	Snca-uORF1	-1.027488429	0.108996858
ENSMUST00000175977.8:chr16:-|1470:316:1471|uORF|GTG	Cct8-uORF61	-0.436084996	0.109268531
ENSMUST00000200575.5:chr5:-|4998:949:1291|uORF|TTG	Sez6l-uORF5	-0.579863172	0.109496854
ENSMUST00000212758.2:chr5:-|2664:1505:1847|uORF|TTG	Sez6l-uORF6	-0.579863172	0.109496854
ENSMUST00000162403.8:chr13:-|6147:2527:5977|uORF|ATG	Wnk2-uORF121	0.650423844	0.109524564
ENSMUST00000162403.8:chr13:-|6147:1426:5977|uORF|CTG	Wnk2-uORF122	0.52723122	0.109965287
ENSMUST00000180072.8:chr11:-|486:265:487|uORF|CTG	Atp5h-uORF4	-0.613440729	0.110209946
ENSMUST00000180072.8:chr11:-|486:268:487|uORF|GTG	Atp5h-uORF5	-0.613440729	0.110209946
ENSMUST00000024889.14:chr17:-|4345:952:1939|uORF|GTG	Pja2-uORF8	-0.325726078	0.110240615
ENSMUST00000086819.12:chr1:-|5097:2575:5098|uORF|GTG	Kif1a-uORF65	0.317122075	0.110270618
ENSMUST00000086819.12:chr1:-|5097:3784:5098|uORF|CTG	Kif1a-uORF66	0.360928235	0.110448046
ENSMUST00000159559.8:chr13:-|6584:2716:6415|uORF|ATG	Wnk2-uORF123	0.643653714	0.110567303
ENSMUST00000200575.5:chr5:-|4998:940:1291|uORF|TTG	Sez6l-uORF7	-0.570694597	0.11088725
ENSMUST00000212758.2:chr5:-|2664:1496:1847|uORF|TTG	Sez6l-uORF8	-0.570694597	0.11088725
ENSMUST00000180072.8:chr11:-|486:241:487|uORF|GTG	Atp5h-uORF6	-0.611874309	0.11098941
ENSMUST00000086819.12:chr1:-|5097:2431:5098|uORF|CTG	Kif1a-uORF67	0.312445968	0.111059523
ENSMUST00000162403.8:chr13:-|6147:2446:5977|uORF|GTG	Wnk2-uORF124	0.648880741	0.111186157
ENSMUST00000086819.12:chr1:-|5097:2149:5098|uORF|TTG	Kif1a-uORF68	0.289966135	0.111323443
ENSMUST00000086819.12:chr1:-|5097:3487:5098|uORF|GTG	Kif1a-uORF69	0.344749414	0.111559647
ENSMUST00000086819.12:chr1:-|5097:2527:5098|uORF|GTG	Kif1a-uORF70	0.316403371	0.111581816
ENSMUST00000137990.2:chr12:-|1008:241:763|uORF|GTG	Rtn1-uORF6	-0.269016925	0.111766999
ENSMUST00000086819.12:chr1:-|5097:2458:5098|uORF|CTG	Kif1a-uORF71	0.316122613	0.111940611
ENSMUST00000086819.12:chr1:-|5097:2380:5098|uORF|GTG	Kif1a-uORF72	0.313810087	0.111961726
ENSMUST00000153664.2:chr5:-|716:174:462|uORF|CTG	Lrpap1-uORF10	-0.598375834	0.112155671
ENSMUST00000086819.12:chr1:-|5097:2524:5098|uORF|GTG	Kif1a-uORF73	0.315707147	0.112229285
ENSMUST00000028517.13:chr2:-|2175:718:1354|uORF|ATG	Ola1-uORF29	-0.675966385	0.112301201
ENSMUST00000086819.12:chr1:-|5097:3484:5098|uORF|GTG	Kif1a-uORF74	0.344377922	0.112306062
ENSMUST00000169945.8:chr13:-|633:105:498|uORF|GTG	Hmgcr-uORF2	0.770835301	0.112430886
ENSMUST00000086819.12:chr1:-|5097:2470:5098|uORF|ATG	Kif1a-uORF75	0.314644304	0.112486845
ENSMUST00000024888.15:chr17:-|4531:559:2125|uORF|GTG	Pja2-uORF9	-0.311760328	0.112822624
ENSMUST00000129695.8:chr2:-|2735:265:2182|uORF|TTG	Kcnq2-uORF33	-0.708920501	0.112938219
ENSMUST00000086819.12:chr1:-|5097:2572:5098|uORF|CTG	Kif1a-uORF76	0.317515721	0.113484506
ENSMUST00000086819.12:chr1:-|5097:2461:5098|uORF|ATG	Kif1a-uORF77	0.314599044	0.113513599
ENSMUST00000129695.8:chr2:-|2735:412:2182|uORF|TTG	Kcnq2-uORF34	-0.727910587	0.113663559
ENSMUST00000176770.8:chr9:-|2781:856:2782|uORF|CTG	Atp2c1-uORF3	-0.605718485	0.113663559
ENSMUST00000176770.8:chr9:-|2781:862:2782|uORF|ATG	Atp2c1-uORF4	-0.605718485	0.113663559
ENSMUST00000177293.8:chr9:-|2476:463:2362|uORF|CTG	Atp2c1-uORF5	-0.605718485	0.113663559
ENSMUST00000177293.8:chr9:-|2476:469:2362|uORF|ATG	Atp2c1-uORF6	-0.605718485	0.113663559
ENSMUST00000103049.10:chr2:-|2936:437:2387|uORF|TTG	Kcnq2-uORF35	-0.708771496	0.113703519
ENSMUST00000197177.5:chr3:-|3503:731:1493|uORF|GTG	Ubap2l-uORF11	0.68570501	0.113950523
ENSMUST00000079464.13:chr1:-|2083:270:1434|uORF|GTG	Tuba4a-uORF68	0.284709607	0.114306985
ENSMUST00000086819.12:chr1:-|5097:2143:5098|uORF|CTG	Kif1a-uORF78	0.29084202	0.114306985
ENSMUST00000103049.10:chr2:-|2936:584:2387|uORF|TTG	Kcnq2-uORF36	-0.727404697	0.114460219
ENSMUST00000162403.8:chr13:-|6147:2521:5977|uORF|CTG	Wnk2-uORF125	0.644819458	0.114467695
ENSMUST00000129695.8:chr2:-|2735:319:2182|uORF|TTG	Kcnq2-uORF37	-0.73531093	0.114757348
ENSMUST00000024888.15:chr17:-|4531:640:2125|uORF|CTG	Pja2-uORF10	-0.315915576	0.115034615
ENSMUST00000129695.8:chr2:-|2735:274:2182|uORF|TTG	Kcnq2-uORF38	-0.740367393	0.115268385
ENSMUST00000176770.8:chr9:-|2781:883:2782|uORF|TTG	Atp2c1-uORF7	-0.603702978	0.115310324
ENSMUST00000177293.8:chr9:-|2476:490:2362|uORF|TTG	Atp2c1-uORF8	-0.603702978	0.115310324
ENSMUST00000103049.10:chr2:-|2936:491:2387|uORF|TTG	Kcnq2-uORF39	-0.735006638	0.115520523
ENSMUST00000103049.10:chr2:-|2936:446:2387|uORF|TTG	Kcnq2-uORF40	-0.740228308	0.11584516
ENSMUST00000197177.5:chr3:-|3503:560:1493|uORF|CTG	Ubap2l-uORF12	0.640546999	0.116306743
ENSMUST00000153141.2:chrX:+|527:37:151|uORF|GTG	Gdi1-uORF3	-0.755306544	0.116405469
ENSMUST00000174704.8:chr18:-|1789:127:967|uORF|CTG	Aldh7a1-uORF6	-0.609113728	0.116817859
ENSMUST00000153314.8:chr3:-|883:52:586|uORF|CTG	Gstm1-uORF2	-0.294874765	0.117015327
ENSMUST00000177376.8:chr16:-|1567:425:1568|uORF|ATG	Cct8-uORF62	-0.436470642	0.117059292
ENSMUST00000175977.8:chr16:-|1470:334:1471|uORF|CTG	Cct8-uORF63	-0.422828064	0.117168099
ENSMUST00000131070.3:chr19:-|5059:1366:3061|uORF|TTG	Ide-uORF9	-0.653914168	0.117185093
ENSMUST00000175977.8:chr16:-|1470:853:1471|uORF|ATG	Cct8-uORF64	-0.531750146	0.11732707
ENSMUST00000177376.8:chr16:-|1567:950:1568|uORF|ATG	Cct8-uORF65	-0.531750146	0.11732707
ENSMUST00000079464.13:chr1:-|2083:132:1434|uORF|ATG	Tuba4a-uORF69	0.296920318	0.117426754	representative
ENSMUST00000177376.8:chr16:-|1567:455:1568|uORF|TTG	Cct8-uORF66	-0.424229764	0.117873758
ENSMUST00000024889.14:chr17:-|4345:970:1939|uORF|GTG	Pja2-uORF11	-0.327823301	0.118299269
ENSMUST00000114191.8:chr16:-|742:213:300|uORF|ACG	Atp5j-uORF1	-2.039315155	0.118414582
ENSMUST00000114191.8:chr16:-|742:216:300|uORF|GTG	Atp5j-uORF2	-2.039315155	0.118414582	representative
ENSMUST00000159559.8:chr13:-|6584:124:6415|uORF|CTG	Wnk2-uORF126	0.470988055	0.118896825
ENSMUST00000042057.12:chr10:+|3727:238:331|uORF|ACG	Midn-uORF16	3.928081504	0.118970667
ENSMUST00000099492.10:chr10:+|3597:238:331|uORF|ACG	Midn-uORF17	3.928081504	0.118970667
ENSMUST00000151202.2:chr10:+|753:316:409|uORF|ACG	Midn-uORF18	3.928081504	0.118970667
ENSMUST00000173094.8:chr3:-|796:23:767|uORF|CTG	Dap3-uORF3	-0.646717036	0.119093141
ENSMUST00000079464.13:chr1:-|2083:111:1434|uORF|GTG	Tuba4a-uORF70	0.298699058	0.11927969
ENSMUST00000129695.8:chr2:-|2735:532:2182|uORF|CTG	Kcnq2-uORF41	-0.72767925	0.119676403
ENSMUST00000129695.8:chr2:-|2735:352:2182|uORF|CTG	Kcnq2-uORF42	-0.725577901	0.119991454
ENSMUST00000129695.8:chr2:-|2735:355:2182|uORF|GTG	Kcnq2-uORF43	-0.725577901	0.119991454
ENSMUST00000086819.12:chr1:-|5097:2452:5098|uORF|CTG	Kif1a-uORF79	0.314909863	0.120023575
ENSMUST00000106215.11:chr11:-|1827:48:168|uORF|GTG	Actg1-uORF3	0.951293763	0.120040661
ENSMUST00000177376.8:chr16:-|1567:449:1568|uORF|ACG	Cct8-uORF67	-0.423487446	0.12015007
ENSMUST00000176770.8:chr9:-|2781:637:2782|uORF|ATG	Atp2c1-uORF9	-0.570886802	0.120229592
ENSMUST00000177293.8:chr9:-|2476:244:2362|uORF|ATG	Atp2c1-uORF10	-0.570886802	0.120229592	representative
ENSMUST00000160087.8:chr13:-|4360:112:4000|uORF|ATG	Wnk2-uORF127	0.63283674	0.120400868
ENSMUST00000103049.10:chr2:-|2936:524:2387|uORF|CTG	Kcnq2-uORF44	-0.725203738	0.120630483
ENSMUST00000103049.10:chr2:-|2936:527:2387|uORF|GTG	Kcnq2-uORF45	-0.725203738	0.120630483
ENSMUST00000103049.10:chr2:-|2936:704:2387|uORF|CTG	Kcnq2-uORF46	-0.726689292	0.120865576
ENSMUST00000131070.3:chr19:-|5059:1321:3061|uORF|TTG	Ide-uORF10	-0.65133449	0.120865576
ENSMUST00000129695.8:chr2:-|2735:535:2182|uORF|CTG	Kcnq2-uORF47	-0.724641624	0.121490482
ENSMUST00000197177.5:chr3:-|3503:359:1493|uORF|ACG	Ubap2l-uORF13	0.538010865	0.121553928
ENSMUST00000160087.8:chr13:-|4360:118:4000|uORF|GTG	Wnk2-uORF128	0.630935259	0.12200176
ENSMUST00000131070.3:chr19:-|5059:1345:3061|uORF|GTG	Ide-uORF11	-0.650870096	0.122087797
ENSMUST00000024889.14:chr17:-|4345:481:1939|uORF|ATG	Pja2-uORF12	-0.320580561	0.122145283
ENSMUST00000174704.8:chr18:-|1789:88:967|uORF|CTG	Aldh7a1-uORF7	-0.608886815	0.12234017
ENSMUST00000103049.10:chr2:-|2936:707:2387|uORF|CTG	Kcnq2-uORF48	-0.723654734	0.122829094
ENSMUST00000162403.8:chr13:-|6147:2572:5977|uORF|GTG	Wnk2-uORF129	0.647877344	0.123132917
ENSMUST00000025193.14:chr17:-|4657:1453:1684|uORF|GTG	Brd2-uORF33	1.127283103	0.123242288
ENSMUST00000114242.9:chr17:-|4483:1279:1510|uORF|GTG	Brd2-uORF34	1.127283103	0.123242288
ENSMUST00000151986.2:chr17:-|4482:2808:3039|uORF|GTG	Brd2-uORF35	1.127283103	0.123242288
ENSMUST00000154232.9:chr17:-|4520:1231:1462|uORF|GTG	Brd2-uORF36	1.127283103	0.123242288
ENSMUST00000086819.12:chr1:-|5097:2311:5098|uORF|CTG	Kif1a-uORF80	0.300849833	0.123486773
ENSMUST00000197177.5:chr3:-|3503:719:1493|uORF|TTG	Ubap2l-uORF14	0.683610814	0.12365294
ENSMUST00000162403.8:chr13:-|6147:2476:5977|uORF|GTG	Wnk2-uORF130	0.637730593	0.123715129
ENSMUST00000162403.8:chr13:-|6147:2482:5977|uORF|TTG	Wnk2-uORF131	0.637730593	0.123715129
ENSMUST00000162403.8:chr13:-|6147:2503:5977|uORF|CTG	Wnk2-uORF132	0.637730593	0.123715129
ENSMUST00000162403.8:chr13:-|6147:2422:5977|uORF|CTG	Wnk2-uORF133	0.634871908	0.123728894
ENSMUST00000160087.8:chr13:-|4360:103:4000|uORF|ATG	Wnk2-uORF134	0.630765392	0.123771816	representative
ENSMUST00000162403.8:chr13:-|6147:1381:5977|uORF|GTG	Wnk2-uORF135	0.516842644	0.124024337
ENSMUST00000086819.12:chr1:-|5097:2326:5098|uORF|CTG	Kif1a-uORF81	0.304286372	0.124302463
ENSMUST00000042057.12:chr10:+|3727:232:331|uORF|TTG	Midn-uORF19	3.907860693	0.124749183
ENSMUST00000099492.10:chr10:+|3597:232:331|uORF|TTG	Midn-uORF20	3.907860693	0.124749183
ENSMUST00000151202.2:chr10:+|753:310:409|uORF|TTG	Midn-uORF21	3.907860693	0.124749183
ENSMUST00000003450.15:chr15:-|3187:725:2528|uORF|ATG	Ddx23-uORF14	-0.711515223	0.125693867
ENSMUST00000024889.14:chr17:-|4345:484:1939|uORF|TTG	Pja2-uORF13	-0.319093715	0.126066338
ENSMUST00000103098.9:chr11:+|4654:243:330|uORF|CTG	Nbr1-uORF1	1.346070499	0.127464427
ENSMUST00000107208.8:chr11:+|4344:39:126|uORF|CTG	Nbr1-uORF2	1.346070499	0.127464427
ENSMUST00000107213.8:chr11:+|4339:39:126|uORF|CTG	Nbr1-uORF3	1.346070499	0.127464427
ENSMUST00000123558.8:chr11:+|4392:39:126|uORF|CTG	Nbr1-uORF4	1.346070499	0.127464427
ENSMUST00000078830.11:chr11:+|3615:118:223|uORF|TTG	Rtn4-uORF1	0.853166386	0.127604081
ENSMUST00000102842.10:chr11:+|2257:118:223|uORF|TTG	Rtn4-uORF2	0.853166386	0.127604081
ENSMUST00000102843.10:chr11:+|4618:118:223|uORF|TTG	Rtn4-uORF3	0.853166386	0.127604081
ENSMUST00000162403.8:chr13:-|6147:2590:5977|uORF|GTG	Wnk2-uORF136	0.644661405	0.127622158
ENSMUST00000175977.8:chr16:-|1470:829:1471|uORF|TTG	Cct8-uORF68	-0.512808421	0.127961751
ENSMUST00000177376.8:chr16:-|1567:926:1568|uORF|TTG	Cct8-uORF69	-0.512808421	0.127961751
ENSMUST00000162403.8:chr13:-|6147:2566:5977|uORF|CTG	Wnk2-uORF137	0.644258177	0.128330205
ENSMUST00000159559.8:chr13:-|6584:136:6415|uORF|GTG	Wnk2-uORF138	0.464050562	0.128743156
ENSMUST00000159559.8:chr13:-|6584:139:6415|uORF|GTG	Wnk2-uORF139	0.464050562	0.128743156
ENSMUST00000174704.8:chr18:-|1789:91:967|uORF|CTG	Aldh7a1-uORF8	-0.605084421	0.128936476
ENSMUST00000129695.8:chr2:-|2735:391:2182|uORF|CTG	Kcnq2-uORF49	-0.730089784	0.129033315
ENSMUST00000217550.2:chr9:-|5152:2185:4417|uORF|CTG	Tln2-uORF1	-1.020091118	0.129063776
ENSMUST00000042724.8:chr8:-|4707:195:348|uORF|CTG	Usp38-uORF1	2.653220582	0.129076794
ENSMUST00000099466.10:chr19:-|2223:796:2224|uORF|GTG	Sorbs1-uORF1	-0.431931846	0.129131515
ENSMUST00000173094.8:chr3:-|796:26:767|uORF|ATG	Dap3-uORF4	-0.639180654	0.129297969	representative
ENSMUST00000169945.8:chr13:-|633:21:498|uORF|ATG	Hmgcr-uORF3	0.741357949	0.129337148	representative
ENSMUST00000103049.10:chr2:-|2936:563:2387|uORF|CTG	Kcnq2-uORF50	-0.729924267	0.129714264
ENSMUST00000176770.8:chr9:-|2781:532:2782|uORF|GTG	Atp2c1-uORF11	-0.552280929	0.130080796
ENSMUST00000177293.8:chr9:-|2476:139:2362|uORF|GTG	Atp2c1-uORF12	-0.552280929	0.130080796
ENSMUST00000155587.8:chr1:-|3252:328:709|uORF|TTG	Gls-uORF21	-0.687574312	0.130156477
ENSMUST00000169945.8:chr13:-|633:147:498|uORF|GTG	Hmgcr-uORF4	0.784006833	0.130286532
ENSMUST00000003450.15:chr15:-|3187:65:2528|uORF|GTG	Ddx23-uORF15	-0.628959098	0.130381673
ENSMUST00000003450.15:chr15:-|3187:68:2528|uORF|ATG	Ddx23-uORF16	-0.628959098	0.130381673	representative
ENSMUST00000176770.8:chr9:-|2781:646:2782|uORF|CTG	Atp2c1-uORF13	-0.568241284	0.130474703
ENSMUST00000177293.8:chr9:-|2476:253:2362|uORF|CTG	Atp2c1-uORF14	-0.568241284	0.130474703
ENSMUST00000175977.8:chr16:-|1470:367:1471|uORF|CTG	Cct8-uORF70	-0.421430716	0.130755288
ENSMUST00000052529.4:chr1:+|5594:279:531|uORF|ACG	Ppp1r15b-uORF5	0.970635503	0.130755834
ENSMUST00000163779.8:chr6:-|1188:108:210|uORF|GTG	Snca-uORF2	-1.009354385	0.130866521
ENSMUST00000086819.12:chr1:-|5097:2290:5098|uORF|ACG	Kif1a-uORF82	0.300183736	0.131224501
ENSMUST00000197177.5:chr3:-|3503:848:1493|uORF|CTG	Ubap2l-uORF15	0.721236731	0.13123315
ENSMUST00000156887.8:chr1:-|646:176:617|uORF|CTG	Gls-uORF22	-0.86414422	0.131654991
ENSMUST00000191997.2:chr9:+|787:78:138|uORF|CTG	Gpx1-uORF1	0.606989509	0.131791057
ENSMUST00000079464.13:chr1:-|2083:9:1434|uORF|GTG	Tuba4a-uORF71	0.289446113	0.131950578
ENSMUST00000176770.8:chr9:-|2781:754:2782|uORF|CTG	Atp2c1-uORF15	-0.587367168	0.132144015
ENSMUST00000177293.8:chr9:-|2476:361:2362|uORF|CTG	Atp2c1-uORF16	-0.587367168	0.132144015
ENSMUST00000086819.12:chr1:-|5097:2299:5098|uORF|CTG	Kif1a-uORF83	0.301429905	0.132531081
ENSMUST00000099467.10:chr19:-|2817:1306:2818|uORF|GTG	Sorbs1-uORF2	-0.456531602	0.133073554
ENSMUST00000079464.13:chr1:-|2083:696:1434|uORF|GTG	Tuba4a-uORF72	0.301324428	0.133319413
ENSMUST00000188593.2:chr1:-|1205:458:1196|uORF|GTG	Tuba4a-uORF73	0.301324428	0.133319413
ENSMUST00000176770.8:chr9:-|2781:547:2782|uORF|TTG	Atp2c1-uORF17	-0.550667355	0.133610869
ENSMUST00000177293.8:chr9:-|2476:154:2362|uORF|TTG	Atp2c1-uORF18	-0.550667355	0.133610869
ENSMUST00000126806.2:chr8:-|1465:1026:1230|uORF|ACG	Nfix-uORF1	0.893026116	0.133870767
ENSMUST00000003450.15:chr15:-|3187:80:2528|uORF|CTG	Ddx23-uORF17	-0.626314718	0.133872137
ENSMUST00000169945.8:chr13:-|633:213:498|uORF|ATG	Hmgcr-uORF5	0.863536795	0.133872137
ENSMUST00000176770.8:chr9:-|2781:787:2782|uORF|CTG	Atp2c1-uORF19	-0.583579344	0.134031732
ENSMUST00000177293.8:chr9:-|2476:394:2362|uORF|CTG	Atp2c1-uORF20	-0.583579344	0.134031732
ENSMUST00000162403.8:chr13:-|6147:1342:5977|uORF|CTG	Wnk2-uORF140	0.508812642	0.13408273
ENSMUST00000176770.8:chr9:-|2781:721:2782|uORF|ATG	Atp2c1-uORF21	-0.569072143	0.134134725
ENSMUST00000176770.8:chr9:-|2781:724:2782|uORF|ATG	Atp2c1-uORF22	-0.569072143	0.134134725
ENSMUST00000177293.8:chr9:-|2476:328:2362|uORF|ATG	Atp2c1-uORF23	-0.569072143	0.134134725
ENSMUST00000177293.8:chr9:-|2476:331:2362|uORF|ATG	Atp2c1-uORF24	-0.569072143	0.134134725
ENSMUST00000169945.8:chr13:-|633:30:498|uORF|CTG	Hmgcr-uORF6	0.738434189	0.134221705
ENSMUST00000175977.8:chr16:-|1470:1108:1471|uORF|ACG	Cct8-uORF71	-0.673468509	0.134489736
ENSMUST00000177376.8:chr16:-|1567:1205:1568|uORF|ACG	Cct8-uORF72	-0.673468509	0.134489736
ENSMUST00000200575.5:chr5:-|4998:889:1291|uORF|TTG	Sez6l-uORF9	-0.542896069	0.134874768
ENSMUST00000212758.2:chr5:-|2664:1445:1847|uORF|TTG	Sez6l-uORF10	-0.542896069	0.134874768
ENSMUST00000176770.8:chr9:-|2781:910:2782|uORF|CTG	Atp2c1-uORF25	-0.591492319	0.135112452
ENSMUST00000177293.8:chr9:-|2476:517:2362|uORF|CTG	Atp2c1-uORF26	-0.591492319	0.135112452
ENSMUST00000162403.8:chr13:-|6147:1369:5977|uORF|ACG	Wnk2-uORF141	0.509848069	0.135197715
ENSMUST00000217550.2:chr9:-|5152:2206:4417|uORF|GTG	Tln2-uORF2	-1.012223891	0.135997419
ENSMUST00000160087.8:chr13:-|4360:298:4000|uORF|TTG	Wnk2-uORF142	0.628833921	0.136216816
ENSMUST00000175977.8:chr16:-|1470:355:1471|uORF|CTG	Cct8-uORF73	-0.419290975	0.136332177
ENSMUST00000079464.13:chr1:-|2083:693:1434|uORF|ATG	Tuba4a-uORF74	0.297845353	0.13643395
ENSMUST00000188593.2:chr1:-|1205:455:1196|uORF|ATG	Tuba4a-uORF75	0.297845353	0.13643395
ENSMUST00000200575.5:chr5:-|4998:1090:1291|uORF|GTG	Sez6l-uORF11	-0.881287733	0.13684038
ENSMUST00000212758.2:chr5:-|2664:1646:1847|uORF|GTG	Sez6l-uORF12	-0.881287733	0.13684038
ENSMUST00000106335.8:chr7:+|3732:68:257|uORF|TTG	Sez6l2-uORF3	0.566883888	0.136922919
ENSMUST00000146017.3:chr7:+|1192:47:236|uORF|TTG	Sez6l2-uORF4	0.566883888	0.136922919
ENSMUST00000159559.8:chr13:-|6584:2752:6415|uORF|ACG	Wnk2-uORF143	0.629354292	0.136926737
ENSMUST00000086819.12:chr1:-|5097:3943:5098|uORF|CTG	Kif1a-uORF84	0.35002123	0.137054307
ENSMUST00000159559.8:chr13:-|6584:733:6415|uORF|ATG	Wnk2-uORF144	0.471469412	0.138536836
ENSMUST00000159559.8:chr13:-|6584:736:6415|uORF|CTG	Wnk2-uORF145	0.471469412	0.138536836
ENSMUST00000160087.8:chr13:-|4360:283:4000|uORF|ATG	Wnk2-uORF146	0.627269647	0.138536836
ENSMUST00000129695.8:chr2:-|2735:403:2182|uORF|CTG	Kcnq2-uORF51	-0.717741786	0.138574805
ENSMUST00000216011.2:chr7:-|1680:88:1681|uORF|TTG	Ate1-uORF1	-0.689787287	0.138574805
ENSMUST00000165216.8:chr11:-|2812:734:2630|uORF|TTG	Npepps-uORF24	-0.395482977	0.138742115
ENSMUST00000103049.10:chr2:-|2936:575:2387|uORF|CTG	Kcnq2-uORF52	-0.717546323	0.139237747
ENSMUST00000024889.14:chr17:-|4345:1039:1939|uORF|TTG	Pja2-uORF14	-0.324348532	0.139328246
ENSMUST00000159559.8:chr13:-|6584:763:6415|uORF|GTG	Wnk2-uORF147	0.471814236	0.139437759
ENSMUST00000176770.8:chr9:-|2781:919:2782|uORF|GTG	Atp2c1-uORF27	-0.58789494	0.139855431
ENSMUST00000177293.8:chr9:-|2476:526:2362|uORF|GTG	Atp2c1-uORF28	-0.58789494	0.139855431
ENSMUST00000162403.8:chr13:-|6147:1339:5977|uORF|CTG	Wnk2-uORF148	0.505149606	0.139914238
ENSMUST00000162403.8:chr13:-|6147:2437:5977|uORF|GTG	Wnk2-uORF149	0.624275903	0.140506574
ENSMUST00000038213.14:chr10:-|8825:2827:3460|uORF|ACG	Stxbp5-uORF166	-2.264086165	0.140575075
ENSMUST00000125200.8:chr10:-|3300:2668:3301|uORF|ACG	Stxbp5-uORF167	-2.264086165	0.140575075
ENSMUST00000176770.8:chr9:-|2781:766:2782|uORF|ATG	Atp2c1-uORF29	-0.582149456	0.140590126
ENSMUST00000177293.8:chr9:-|2476:373:2362|uORF|ATG	Atp2c1-uORF30	-0.582149456	0.140590126
ENSMUST00000216011.2:chr7:-|1680:109:1681|uORF|ATG	Ate1-uORF2	-0.703194605	0.140724602	representative
ENSMUST00000160087.8:chr13:-|4360:202:4000|uORF|GTG	Wnk2-uORF150	0.625751909	0.141092224
ENSMUST00000223020.2:chr12:-|3307:1168:2584|uORF|ATG	Ttc7b-uORF1	-0.938909739	0.141521805
ENSMUST00000079464.13:chr1:-|2083:669:1434|uORF|CTG	Tuba4a-uORF76	0.2909709	0.141981427
ENSMUST00000188593.2:chr1:-|1205:431:1196|uORF|CTG	Tuba4a-uORF77	0.2909709	0.141981427
ENSMUST00000162403.8:chr13:-|6147:40:5977|uORF|CTG	Wnk2-uORF151	0.467609692	0.142144757
ENSMUST00000162403.8:chr13:-|6147:43:5977|uORF|ATG	Wnk2-uORF152	0.467609692	0.142144757	representative
ENSMUST00000108588.9:chr11:+|3488:207:435|uORF|GTG	Dlg4-uORF1	0.75984861	0.142232393
ENSMUST00000231415.2:chr11:+|5472:210:438|uORF|GTG	Dlg4-uORF2	0.75984861	0.142232393
ENSMUST00000175977.8:chr16:-|1470:973:1471|uORF|CTG	Cct8-uORF74	-0.647684541	0.142311622
ENSMUST00000177376.8:chr16:-|1567:1070:1568|uORF|CTG	Cct8-uORF75	-0.647684541	0.142311622
ENSMUST00000176770.8:chr9:-|2781:925:2782|uORF|ACG	Atp2c1-uORF31	-0.58584743	0.142320599
ENSMUST00000177293.8:chr9:-|2476:532:2362|uORF|ACG	Atp2c1-uORF32	-0.58584743	0.142320599
ENSMUST00000038213.14:chr10:-|8825:2836:3460|uORF|GTG	Stxbp5-uORF168	-2.258840902	0.142930265
ENSMUST00000125200.8:chr10:-|3300:2677:3301|uORF|GTG	Stxbp5-uORF169	-2.258840902	0.142930265
ENSMUST00000175977.8:chr16:-|1470:976:1471|uORF|ATG	Cct8-uORF76	-0.647222762	0.143626492
ENSMUST00000177376.8:chr16:-|1567:1073:1568|uORF|ATG	Cct8-uORF77	-0.647222762	0.143626492
ENSMUST00000180072.8:chr11:-|486:313:487|uORF|GTG	Atp5h-uORF7	-0.65372927	0.143719832
ENSMUST00000176770.8:chr9:-|2781:823:2782|uORF|ATG	Atp2c1-uORF33	-0.577213315	0.143941133
ENSMUST00000177293.8:chr9:-|2476:430:2362|uORF|ATG	Atp2c1-uORF34	-0.577213315	0.143941133
ENSMUST00000160087.8:chr13:-|4360:277:4000|uORF|CTG	Wnk2-uORF153	0.621712391	0.143980852
ENSMUST00000162403.8:chr13:-|6147:61:5977|uORF|ACG	Wnk2-uORF154	0.465969981	0.144666126
ENSMUST00000162403.8:chr13:-|6147:76:5977|uORF|ATG	Wnk2-uORF155	0.465969981	0.144666126
ENSMUST00000086819.12:chr1:-|5097:2203:5098|uORF|CTG	Kif1a-uORF85	0.291780492	0.145282087
ENSMUST00000086819.12:chr1:-|5097:2200:5098|uORF|CTG	Kif1a-uORF86	0.291667509	0.145422693
ENSMUST00000174704.8:chr18:-|1789:247:967|uORF|CTG	Aldh7a1-uORF9	-0.657813202	0.145657803
ENSMUST00000159559.8:chr13:-|6584:655:6415|uORF|GTG	Wnk2-uORF156	0.465548827	0.145924924
ENSMUST00000176770.8:chr9:-|2781:826:2782|uORF|TTG	Atp2c1-uORF35	-0.575197795	0.146042537
ENSMUST00000177293.8:chr9:-|2476:433:2362|uORF|TTG	Atp2c1-uORF36	-0.575197795	0.146042537
ENSMUST00000177074.8:chr9:-|2664:592:2665|uORF|GTG	Atp2c1-uORF37	-0.590692305	0.146102534
ENSMUST00000086819.12:chr1:-|5097:2083:5098|uORF|GTG	Kif1a-uORF87	0.274373402	0.146715658
ENSMUST00000131070.3:chr19:-|5059:1066:3061|uORF|GTG	Ide-uORF12	-0.590599578	0.146986548
ENSMUST00000028517.13:chr2:-|2175:697:1354|uORF|CTG	Ola1-uORF30	-0.634744947	0.147149349
ENSMUST00000131070.3:chr19:-|5059:1036:3061|uORF|CTG	Ide-uORF13	-0.592248003	0.147838239
ENSMUST00000175977.8:chr16:-|1470:901:1471|uORF|GTG	Cct8-uORF78	-0.512177568	0.148473733
ENSMUST00000177376.8:chr16:-|1567:998:1568|uORF|GTG	Cct8-uORF79	-0.512177568	0.148473733
ENSMUST00000086819.12:chr1:-|5097:2191:5098|uORF|CTG	Kif1a-uORF88	0.291140888	0.148490652
ENSMUST00000113520.8:chr17:-|654:85:628|uORF|ACG	Vegfa-uORF5	1.141053244	0.148588655
ENSMUST00000176770.8:chr9:-|2781:928:2782|uORF|GTG	Atp2c1-uORF38	-0.580187365	0.149365907
ENSMUST00000177293.8:chr9:-|2476:535:2362|uORF|GTG	Atp2c1-uORF39	-0.580187365	0.149365907
ENSMUST00000131070.3:chr19:-|5059:1039:3061|uORF|TTG	Ide-uORF14	-0.589562194	0.149997275
ENSMUST00000177074.8:chr9:-|2664:871:2665|uORF|CTG	Atp2c1-uORF40	-0.615407301	0.150430594
ENSMUST00000177074.8:chr9:-|2664:877:2665|uORF|ATG	Atp2c1-uORF41	-0.615407301	0.150430594
ENSMUST00000025193.14:chr17:-|4657:1489:1684|uORF|CTG	Brd2-uORF37	1.142952771	0.15047991
ENSMUST00000025193.14:chr17:-|4657:1492:1684|uORF|CTG	Brd2-uORF38	1.142952771	0.15047991
ENSMUST00000114242.9:chr17:-|4483:1315:1510|uORF|CTG	Brd2-uORF39	1.142952771	0.15047991
ENSMUST00000114242.9:chr17:-|4483:1318:1510|uORF|CTG	Brd2-uORF40	1.142952771	0.15047991
ENSMUST00000151986.2:chr17:-|4482:2844:3039|uORF|CTG	Brd2-uORF41	1.142952771	0.15047991
ENSMUST00000151986.2:chr17:-|4482:2847:3039|uORF|CTG	Brd2-uORF42	1.142952771	0.15047991
ENSMUST00000154232.9:chr17:-|4520:1267:1462|uORF|CTG	Brd2-uORF43	1.142952771	0.15047991
ENSMUST00000154232.9:chr17:-|4520:1270:1462|uORF|CTG	Brd2-uORF44	1.142952771	0.15047991
ENSMUST00000050918.4:chr4:+|4444:36:600|uORF|ACG	Camk2n1-uORF1	-0.738451415	0.150500305
ENSMUST00000162403.8:chr13:-|6147:2668:5977|uORF|GTG	Wnk2-uORF157	0.635865547	0.150576136
ENSMUST00000174704.8:chr18:-|1789:79:967|uORF|ATG	Aldh7a1-uORF10	-0.554993209	0.150666515	representative
ENSMUST00000216011.2:chr7:-|1680:124:1681|uORF|ATG	Ate1-uORF3	-0.710983688	0.150980299
ENSMUST00000159559.8:chr13:-|6584:643:6415|uORF|ACG	Wnk2-uORF158	0.46245247	0.151111414
ENSMUST00000205377.2:chr19:-|378:284:356|uORF|TTG	Slc3a2-uORF1	1.39131654	0.151277616
ENSMUST00000028517.13:chr2:-|2175:670:1354|uORF|GTG	Ola1-uORF31	-0.623775989	0.151524971
ENSMUST00000129695.8:chr2:-|2735:406:2182|uORF|GTG	Kcnq2-uORF53	-0.70865596	0.151888824
ENSMUST00000159559.8:chr13:-|6584:2755:6415|uORF|GTG	Wnk2-uORF159	0.621861932	0.152053329
ENSMUST00000003450.15:chr15:-|3187:677:2528|uORF|ATG	Ddx23-uORF18	-0.693774462	0.152476041
ENSMUST00000003450.15:chr15:-|3187:680:2528|uORF|CTG	Ddx23-uORF19	-0.693774462	0.152476041
ENSMUST00000103049.10:chr2:-|2936:578:2387|uORF|GTG	Kcnq2-uORF54	-0.708512199	0.152510819
ENSMUST00000160087.8:chr13:-|4360:328:4000|uORF|GTG	Wnk2-uORF160	0.624769262	0.152565707
ENSMUST00000024889.14:chr17:-|4345:607:1939|uORF|CTG	Pja2-uORF15	-0.31435689	0.152663149
ENSMUST00000003450.15:chr15:-|3187:665:2528|uORF|CTG	Ddx23-uORF20	-0.693892472	0.15266919
ENSMUST00000177074.8:chr9:-|2664:898:2665|uORF|TTG	Atp2c1-uORF42	-0.613184793	0.152757748
ENSMUST00000221294.2:chr12:-|2752:1548:2319|uORF|ATG	Trim9-uORF1	-0.87988973	0.152868004
ENSMUST00000028517.13:chr2:-|2175:622:1354|uORF|CTG	Ola1-uORF32	-0.631126937	0.153020562
ENSMUST00000200575.5:chr5:-|4998:1096:1291|uORF|ATG	Sez6l-uORF13	-0.861908445	0.153750784
ENSMUST00000212758.2:chr5:-|2664:1652:1847|uORF|ATG	Sez6l-uORF14	-0.861908445	0.153750784
ENSMUST00000200575.5:chr5:-|4998:1117:1291|uORF|ATG	Sez6l-uORF15	-0.914440392	0.154059385
ENSMUST00000212758.2:chr5:-|2664:1673:1847|uORF|ATG	Sez6l-uORF16	-0.914440392	0.154059385
ENSMUST00000160087.8:chr13:-|4360:232:4000|uORF|GTG	Wnk2-uORF161	0.614788913	0.154384559
ENSMUST00000160087.8:chr13:-|4360:238:4000|uORF|TTG	Wnk2-uORF162	0.614788913	0.154384559
ENSMUST00000160087.8:chr13:-|4360:259:4000|uORF|CTG	Wnk2-uORF163	0.614788913	0.154384559
ENSMUST00000024889.14:chr17:-|4345:1045:1939|uORF|GTG	Pja2-uORF16	-0.318252097	0.154603229
ENSMUST00000162403.8:chr13:-|6147:2650:5977|uORF|CTG	Wnk2-uORF164	0.632666598	0.154662494
ENSMUST00000079464.13:chr1:-|2083:1170:1434|uORF|GTG	Tuba4a-uORF78	0.402586474	0.154834299
ENSMUST00000188593.2:chr1:-|1205:932:1196|uORF|GTG	Tuba4a-uORF79	0.402586474	0.154834299
ENSMUST00000221294.2:chr12:-|2752:1605:2319|uORF|TTG	Trim9-uORF2	-0.94738529	0.154852013
ENSMUST00000113520.8:chr17:-|654:229:628|uORF|GTG	Vegfa-uORF6	1.423345637	0.154858004
ENSMUST00000221294.2:chr12:-|2752:1620:2319|uORF|ATG	Trim9-uORF3	-0.940511177	0.154944706
ENSMUST00000054083.13:chr19:-|4714:515:2402|uORF|CTG	Ermp1-uORF1	-0.592629176	0.155067548
ENSMUST00000162403.8:chr13:-|6147:1261:5977|uORF|GTG	Wnk2-uORF165	0.494750597	0.155067548
ENSMUST00000099467.10:chr19:-|2817:1162:2818|uORF|CTG	Sorbs1-uORF3	-0.401936236	0.155188315
ENSMUST00000131070.3:chr19:-|5059:1387:3061|uORF|TTG	Ide-uORF15	-0.62660764	0.155227655
ENSMUST00000228597.2:chr15:-|363:51:303|uORF|TTG	Basp1-uORF1	1.145963869	0.155563331
ENSMUST00000137990.2:chr12:-|1008:329:482|uORF|CTG	Rtn1-uORF7	-0.433773958	0.155748765
ENSMUST00000175977.8:chr16:-|1470:1078:1471|uORF|TTG	Cct8-uORF80	-0.647777378	0.155748765
ENSMUST00000177376.8:chr16:-|1567:1175:1568|uORF|TTG	Cct8-uORF81	-0.647777378	0.155748765
ENSMUST00000129695.8:chr2:-|2735:481:2182|uORF|CTG	Kcnq2-uORF55	-0.698553059	0.156127052
ENSMUST00000173094.8:chr3:-|796:92:767|uORF|GTG	Dap3-uORF5	-0.65748268	0.156127052
ENSMUST00000160087.8:chr13:-|4360:346:4000|uORF|GTG	Wnk2-uORF166	0.621625448	0.15614516
ENSMUST00000129695.8:chr2:-|2735:472:2182|uORF|CTG	Kcnq2-uORF56	-0.696646987	0.156373295
ENSMUST00000103049.10:chr2:-|2936:653:2387|uORF|CTG	Kcnq2-uORF57	-0.698258979	0.156401051
ENSMUST00000024889.14:chr17:-|4345:559:1939|uORF|GTG	Pja2-uORF17	-0.304118672	0.156571279
ENSMUST00000159559.8:chr13:-|6584:676:6415|uORF|CTG	Wnk2-uORF167	0.460726058	0.156905401
ENSMUST00000103049.10:chr2:-|2936:644:2387|uORF|CTG	Kcnq2-uORF58	-0.696362501	0.156906985
ENSMUST00000079464.13:chr1:-|2083:192:1434|uORF|ATG	Tuba4a-uORF80	0.285811391	0.156935805
ENSMUST00000162403.8:chr13:-|6147:2692:5977|uORF|GTG	Wnk2-uORF168	0.634126767	0.157122543
ENSMUST00000086819.12:chr1:-|5097:2248:5098|uORF|GTG	Kif1a-uORF89	0.289926469	0.157793119
ENSMUST00000160087.8:chr13:-|4360:178:4000|uORF|CTG	Wnk2-uORF169	0.612461413	0.157939765
ENSMUST00000129695.8:chr2:-|2735:484:2182|uORF|ACG	Kcnq2-uORF59	-0.697685136	0.158136823
ENSMUST00000086819.12:chr1:-|5097:2059:5098|uORF|ATG	Kif1a-uORF90	0.270979016	0.158169793
ENSMUST00000228597.2:chr15:-|363:54:303|uORF|CTG	Basp1-uORF2	1.142398411	0.158176668
ENSMUST00000003450.15:chr15:-|3187:803:2528|uORF|CTG	Ddx23-uORF21	-0.692977961	0.158209669
ENSMUST00000160087.8:chr13:-|4360:322:4000|uORF|CTG	Wnk2-uORF170	0.621237181	0.158236525
ENSMUST00000113520.8:chr17:-|654:10:628|uORF|CTG	Vegfa-uORF7	1.012139181	0.158269966	representative
ENSMUST00000103049.10:chr2:-|2936:656:2387|uORF|ACG	Kcnq2-uORF60	-0.697411743	0.158466668
ENSMUST00000165216.8:chr11:-|2812:860:2630|uORF|TTG	Npepps-uORF25	-0.401901636	0.1586472
ENSMUST00000131070.3:chr19:-|5059:1426:3061|uORF|GTG	Ide-uORF16	-0.649721022	0.158879334
ENSMUST00000131070.3:chr19:-|5059:1432:3061|uORF|GTG	Ide-uORF17	-0.649721022	0.158879334
ENSMUST00000159559.8:chr13:-|6584:1156:6415|uORF|ATG	Wnk2-uORF171	0.476631584	0.159021232
ENSMUST00000169945.8:chr13:-|633:135:498|uORF|GTG	Hmgcr-uORF7	0.752286088	0.159491038
ENSMUST00000223020.2:chr12:-|3307:1213:2584|uORF|CTG	Ttc7b-uORF2	-0.936240091	0.159747639
ENSMUST00000086819.12:chr1:-|5097:4513:5098|uORF|CTG	Kif1a-uORF91	0.416730318	0.159867826
ENSMUST00000200575.5:chr5:-|4998:1102:1291|uORF|GTG	Sez6l-uORF17	-0.88540486	0.160089966
ENSMUST00000212758.2:chr5:-|2664:1658:1847|uORF|GTG	Sez6l-uORF18	-0.88540486	0.160089966
ENSMUST00000162403.8:chr13:-|6147:2641:5977|uORF|GTG	Wnk2-uORF172	0.627665521	0.160246686
ENSMUST00000054960.9:chr8:-|5080:237:444|uORF|TTG	Irf2bp2-uORF1	2.578340978	0.160313099
ENSMUST00000099467.10:chr19:-|2817:1132:2818|uORF|ACG	Sorbs1-uORF4	-0.396304324	0.160313099
ENSMUST00000024889.14:chr17:-|4345:640:1939|uORF|CTG	Pja2-uORF18	-0.30795502	0.160550335
ENSMUST00000042057.12:chr10:+|3727:202:331|uORF|GTG	Midn-uORF22	3.921885975	0.160574699
ENSMUST00000099492.10:chr10:+|3597:202:331|uORF|GTG	Midn-uORF23	3.921885975	0.160574699
ENSMUST00000151202.2:chr10:+|753:280:409|uORF|GTG	Midn-uORF24	3.921885975	0.160574699
ENSMUST00000177074.8:chr9:-|2664:652:2665|uORF|ATG	Atp2c1-uORF43	-0.576462623	0.160574699
ENSMUST00000179331.9:chr7:-|12147:6682:10654|uORF|CTG	Smg1-uORF87	-1.970573403	0.161250759
ENSMUST00000165216.8:chr11:-|2812:854:2630|uORF|ACG	Npepps-uORF26	-0.401286345	0.161417969
ENSMUST00000086819.12:chr1:-|5097:2224:5098|uORF|CTG	Kif1a-uORF92	0.289964848	0.161507447
ENSMUST00000099466.10:chr19:-|2223:649:2224|uORF|GTG	Sorbs1-uORF5	-0.362684814	0.161848226
ENSMUST00000099466.10:chr19:-|2223:721:2224|uORF|CTG	Sorbs1-uORF6	-0.380507989	0.161964397
ENSMUST00000042057.12:chr10:+|3727:175:331|uORF|TTG	Midn-uORF25	3.946125574	0.162197817
ENSMUST00000099492.10:chr10:+|3597:175:331|uORF|TTG	Midn-uORF26	3.946125574	0.162197817
ENSMUST00000151202.2:chr10:+|753:253:409|uORF|TTG	Midn-uORF27	3.946125574	0.162197817
ENSMUST00000217550.2:chr9:-|5152:2176:4417|uORF|ATG	Tln2-uORF3	-0.921033732	0.162683945
ENSMUST00000217550.2:chr9:-|5152:2179:4417|uORF|GTG	Tln2-uORF4	-0.921033732	0.162683945
ENSMUST00000159559.8:chr13:-|6584:1165:6415|uORF|ATG	Wnk2-uORF173	0.474566948	0.162756243
ENSMUST00000229537.2:chr15:-|528:84:174|uORF|TTG	Ndufa6-uORF1	1.26803973	0.163246825
ENSMUST00000217550.2:chr9:-|5152:2149:4417|uORF|CTG	Tln2-uORF5	-0.932079465	0.163351856
ENSMUST00000197177.5:chr3:-|3503:830:1493|uORF|CTG	Ubap2l-uORF16	0.695722368	0.163365845
ENSMUST00000226414.2:chr15:-|8397:367:8398|uORF|TTG	Ubr5-uORF1	-0.478356089	0.164196464
ENSMUST00000159559.8:chr13:-|6584:1159:6415|uORF|CTG	Wnk2-uORF174	0.473696707	0.164734378
ENSMUST00000131070.3:chr19:-|5059:1396:3061|uORF|ATG	Ide-uORF18	-0.622133665	0.164760378
ENSMUST00000159559.8:chr13:-|6584:2932:6415|uORF|GTG	Wnk2-uORF175	0.627588281	0.164829588
ENSMUST00000159559.8:chr13:-|6584:2938:6415|uORF|CTG	Wnk2-uORF176	0.627588281	0.164829588
ENSMUST00000133041.8:chr13:-|702:119:248|uORF|GTG	Pfkp-uORF3	-1.945057036	0.164889086
ENSMUST00000156887.8:chr1:-|646:203:617|uORF|TTG	Gls-uORF23	-0.840436088	0.165016473
ENSMUST00000052529.4:chr1:+|5594:174:531|uORF|GTG	Ppp1r15b-uORF6	0.88904425	0.165322643
ENSMUST00000179331.9:chr7:-|12147:6451:10654|uORF|TTG	Smg1-uORF88	-1.935750227	0.165828307
ENSMUST00000113520.8:chr17:-|654:169:628|uORF|CTG	Vegfa-uORF8	1.358653628	0.166110073
ENSMUST00000113520.8:chr17:-|654:172:628|uORF|GTG	Vegfa-uORF9	1.358653628	0.166110073
ENSMUST00000216011.2:chr7:-|1680:199:1681|uORF|ATG	Ate1-uORF4	-0.695027098	0.166122974
ENSMUST00000200575.5:chr5:-|4998:985:1291|uORF|ATG	Sez6l-uORF19	-0.583250484	0.166577277
ENSMUST00000212758.2:chr5:-|2664:1541:1847|uORF|ATG	Sez6l-uORF20	-0.583250484	0.166577277
ENSMUST00000230657.2:chr2:-|415:42:252|uORF|ATG	Rab14-uORF1	-0.840539596	0.166577277	representative
ENSMUST00000024888.15:chr17:-|4531:325:2125|uORF|CTG	Pja2-uORF19	-0.297052183	0.16659347
ENSMUST00000099467.10:chr19:-|2817:1219:2818|uORF|ACG	Sorbs1-uORF7	-0.398443999	0.166743478
ENSMUST00000003450.15:chr15:-|3187:623:2528|uORF|ATG	Ddx23-uORF22	-0.684001125	0.167053558
ENSMUST00000162403.8:chr13:-|6147:124:5977|uORF|CTG	Wnk2-uORF177	0.452633324	0.167133656
ENSMUST00000217550.2:chr9:-|5152:2152:4417|uORF|ATG	Tln2-uORF6	-0.923960796	0.167133656
ENSMUST00000179331.9:chr7:-|12147:6640:10654|uORF|ATG	Smg1-uORF89	-1.976408253	0.167282984
ENSMUST00000179331.9:chr7:-|12147:6646:10654|uORF|ATG	Smg1-uORF90	-1.976408253	0.167282984
ENSMUST00000024739.14:chr17:-|2520:167:236|uORF|TTG	Hsp90ab1-uORF5	0.543906211	0.167390638
ENSMUST00000130406.2:chr17:-|351:184:253|uORF|TTG	Hsp90ab1-uORF6	0.543906211	0.167390638
ENSMUST00000163966.8:chr17:-|703:151:220|uORF|TTG	Hsp90ab1-uORF7	0.543906211	0.167390638
ENSMUST00000165127.8:chr17:-|572:149:218|uORF|TTG	Hsp90ab1-uORF8	0.543906211	0.167390638
ENSMUST00000079464.13:chr1:-|2083:651:1434|uORF|CTG	Tuba4a-uORF81	0.287754245	0.167820127
ENSMUST00000188593.2:chr1:-|1205:413:1196|uORF|CTG	Tuba4a-uORF82	0.287754245	0.167820127
ENSMUST00000179331.9:chr7:-|12147:6703:10654|uORF|ATG	Smg1-uORF91	-1.967669926	0.168068706
ENSMUST00000217550.2:chr9:-|5152:2164:4417|uORF|GTG	Tln2-uORF7	-0.918784997	0.168106698
ENSMUST00000159559.8:chr13:-|6584:169:6415|uORF|CTG	Wnk2-uORF178	0.442803083	0.168129306
ENSMUST00000159559.8:chr13:-|6584:184:6415|uORF|ACG	Wnk2-uORF179	0.442803083	0.168129306
ENSMUST00000174571.8:chr3:-|718:29:653|uORF|CTG	Dap3-uORF6	-0.655039088	0.16819212
ENSMUST00000159559.8:chr13:-|6584:2785:6415|uORF|CTG	Wnk2-uORF180	0.611590554	0.168367316
ENSMUST00000228597.2:chr15:-|363:78:303|uORF|ACG	Basp1-uORF3	1.244799287	0.168785098
ENSMUST00000177074.8:chr9:-|2664:769:2665|uORF|CTG	Atp2c1-uORF44	-0.594933373	0.169362849
ENSMUST00000133041.8:chr13:-|702:199:415|uORF|ATG	Pfkp-uORF4	-0.656061372	0.169481206
ENSMUST00000154100.8:chr13:-|706:227:419|uORF|TTG	Pfkp-uORF5	-0.656061372	0.169481206
ENSMUST00000099466.10:chr19:-|2223:700:2224|uORF|ATG	Sorbs1-uORF8	-0.37062364	0.16949467
ENSMUST00000174571.8:chr3:-|718:20:653|uORF|CTG	Dap3-uORF7	-0.641548889	0.169616285	representative
ENSMUST00000103098.9:chr11:+|4654:200:377|uORF|CTG	Nbr1-uORF5	1.195757218	0.169734244
ENSMUST00000103098.9:chr11:+|4654:209:377|uORF|ATG	Nbr1-uORF6	1.195757218	0.169734244
ENSMUST00000107208.8:chr11:+|4344:5:173|uORF|ATG	Nbr1-uORF7	1.195757218	0.169734244
ENSMUST00000107213.8:chr11:+|4339:5:173|uORF|ATG	Nbr1-uORF8	1.195757218	0.169734244
ENSMUST00000123558.8:chr11:+|4392:5:173|uORF|ATG	Nbr1-uORF9	1.195757218	0.169734244
ENSMUST00000050772.10:chr14:-|2294:430:622|uORF|GTG	Slc22a17-uORF2	0.646356203	0.169871732
ENSMUST00000216011.2:chr7:-|1680:130:1681|uORF|GTG	Ate1-uORF5	-0.701196712	0.169978819
ENSMUST00000177074.8:chr9:-|2664:802:2665|uORF|CTG	Atp2c1-uORF45	-0.590346237	0.170667654
ENSMUST00000169945.8:chr13:-|633:138:498|uORF|GTG	Hmgcr-uORF8	0.749808934	0.170688548
ENSMUST00000221294.2:chr12:-|2752:1146:2319|uORF|ATG	Trim9-uORF4	-0.637631454	0.170771953
ENSMUST00000220246.2:chr10:+|732:106:160|uORF|TTG	Gadd45b-uORF15	3.910074766	0.170790017
ENSMUST00000162403.8:chr13:-|6147:2617:5977|uORF|CTG	Wnk2-uORF181	0.620295278	0.171355883
ENSMUST00000162403.8:chr13:-|6147:2620:5977|uORF|TTG	Wnk2-uORF182	0.620295278	0.171355883
ENSMUST00000162403.8:chr13:-|6147:2626:5977|uORF|GTG	Wnk2-uORF183	0.620295278	0.171355883
ENSMUST00000107094.2:chr4:-|3189:169:361|uORF|TTG	Jun-uORF21	1.505054181	0.171623978
ENSMUST00000179331.9:chr7:-|12147:6472:10654|uORF|CTG	Smg1-uORF92	-1.927867589	0.172007543
ENSMUST00000153314.8:chr3:-|883:79:586|uORF|CTG	Gstm1-uORF3	-0.291224328	0.172029138
ENSMUST00000052529.4:chr1:+|5594:375:531|uORF|ATG	Ppp1r15b-uORF7	1.055209006	0.17206509	representative
ENSMUST00000177074.8:chr9:-|2664:547:2665|uORF|GTG	Atp2c1-uORF46	-0.555734873	0.172439496
ENSMUST00000226414.2:chr15:-|8397:382:8398|uORF|CTG	Ubr5-uORF2	-0.476176901	0.172546597
ENSMUST00000086819.12:chr1:-|5097:2038:5098|uORF|CTG	Kif1a-uORF93	0.265309324	0.17274395
ENSMUST00000042724.8:chr8:-|4707:208:361|uORF|CTG	Usp38-uORF2	2.53664532	0.173517444
ENSMUST00000159559.8:chr13:-|6584:829:6415|uORF|CTG	Wnk2-uORF184	0.460147312	0.173576043
ENSMUST00000159559.8:chr13:-|6584:832:6415|uORF|ATG	Wnk2-uORF185	0.460147312	0.173576043
ENSMUST00000159559.8:chr13:-|6584:847:6415|uORF|CTG	Wnk2-uORF186	0.460147312	0.173576043
ENSMUST00000159559.8:chr13:-|6584:853:6415|uORF|ACG	Wnk2-uORF187	0.460147312	0.173576043
ENSMUST00000177074.8:chr9:-|2664:661:2665|uORF|CTG	Atp2c1-uORF47	-0.573738377	0.173582781
ENSMUST00000226414.2:chr15:-|8397:358:8398|uORF|CTG	Ubr5-uORF3	-0.470804073	0.173838549
ENSMUST00000137990.2:chr12:-|1008:170:278|uORF|GTG	Rtn1-uORF8	-0.492138694	0.174061165
ENSMUST00000024888.15:chr17:-|4531:244:2125|uORF|TTG	Pja2-uORF20	-0.303749524	0.174077283
ENSMUST00000159559.8:chr13:-|6584:859:6415|uORF|CTG	Wnk2-uORF188	0.459683948	0.174316456
ENSMUST00000159559.8:chr13:-|6584:1150:6415|uORF|ATG	Wnk2-uORF189	0.467852795	0.174428097
ENSMUST00000129695.8:chr2:-|2735:769:2182|uORF|ATG	Kcnq2-uORF61	-0.741684821	0.174603823
ENSMUST00000159559.8:chr13:-|6584:223:6415|uORF|GTG	Wnk2-uORF190	0.43969046	0.174875703
ENSMUST00000226414.2:chr15:-|8397:406:8398|uORF|GTG	Ubr5-uORF4	-0.475553661	0.174889391
ENSMUST00000159559.8:chr13:-|6584:916:6415|uORF|CTG	Wnk2-uORF191	0.460063254	0.175290375
ENSMUST00000179331.9:chr7:-|12147:6781:10654|uORF|GTG	Smg1-uORF93	-2.003407436	0.175290375
ENSMUST00000177074.8:chr9:-|2664:736:2665|uORF|ATG	Atp2c1-uORF48	-0.574367215	0.175567868
ENSMUST00000177074.8:chr9:-|2664:739:2665|uORF|ATG	Atp2c1-uORF49	-0.574367215	0.175567868
ENSMUST00000103049.10:chr2:-|2936:941:2387|uORF|ATG	Kcnq2-uORF62	-0.740540415	0.176021993
ENSMUST00000165216.8:chr11:-|2812:821:2630|uORF|ATG	Npepps-uORF27	-0.392369266	0.176202422
ENSMUST00000177074.8:chr9:-|2664:925:2665|uORF|CTG	Atp2c1-uORF50	-0.600399729	0.176202422
ENSMUST00000160087.8:chr13:-|4360:193:4000|uORF|GTG	Wnk2-uORF192	0.601487725	0.176318527
ENSMUST00000177074.8:chr9:-|2664:562:2665|uORF|TTG	Atp2c1-uORF51	-0.554062756	0.17655504
ENSMUST00000226414.2:chr15:-|8397:3127:8398|uORF|CTG	Ubr5-uORF5	-0.489235762	0.176857003
ENSMUST00000153314.8:chr3:-|883:394:586|uORF|GTG	Gstm1-uORF4	-0.406170304	0.176874837
ENSMUST00000176770.8:chr9:-|2781:949:2782|uORF|ATG	Atp2c1-uORF52	-0.561482312	0.176874837
ENSMUST00000177293.8:chr9:-|2476:556:2362|uORF|ATG	Atp2c1-uORF53	-0.561482312	0.176874837
ENSMUST00000179331.9:chr7:-|12147:6898:10654|uORF|CTG	Smg1-uORF94	-2.039427062	0.17703349
ENSMUST00000179331.9:chr7:-|12147:6901:10654|uORF|CTG	Smg1-uORF95	-2.039427062	0.17703349
ENSMUST00000179331.9:chr7:-|12147:6910:10654|uORF|TTG	Smg1-uORF96	-2.039427062	0.17703349
ENSMUST00000179331.9:chr7:-|12147:6922:10654|uORF|GTG	Smg1-uORF97	-2.039427062	0.17703349
ENSMUST00000179331.9:chr7:-|12147:6934:10654|uORF|CTG	Smg1-uORF98	-2.039427062	0.17703349
ENSMUST00000179331.9:chr7:-|12147:6937:10654|uORF|GTG	Smg1-uORF99	-2.039427062	0.17703349
ENSMUST00000024739.14:chr17:-|2520:1217:1271|uORF|CTG	Hsp90ab1-uORF9	-0.758109255	0.177077053
ENSMUST00000159559.8:chr13:-|6584:1012:6415|uORF|GTG	Wnk2-uORF193	0.462788017	0.177077053
ENSMUST00000166469.8:chr17:-|656:562:616|uORF|CTG	Hsp90ab1-uORF10	-0.758109255	0.177077053
ENSMUST00000159559.8:chr13:-|6584:637:6415|uORF|CTG	Wnk2-uORF194	0.447850749	0.177661313
ENSMUST00000177074.8:chr9:-|2664:781:2665|uORF|ATG	Atp2c1-uORF54	-0.589323621	0.177884679
ENSMUST00000159559.8:chr13:-|6584:622:6415|uORF|ACG	Wnk2-uORF195	0.447269139	0.178647277
ENSMUST00000079464.13:chr1:-|2083:1173:1434|uORF|GTG	Tuba4a-uORF83	0.40809272	0.178765245
ENSMUST00000188593.2:chr1:-|1205:935:1196|uORF|GTG	Tuba4a-uORF84	0.40809272	0.178765245
ENSMUST00000159559.8:chr13:-|6584:874:6415|uORF|GTG	Wnk2-uORF196	0.457645154	0.17881564
ENSMUST00000159559.8:chr13:-|6584:877:6415|uORF|ATG	Wnk2-uORF197	0.457645154	0.17881564
ENSMUST00000159559.8:chr13:-|6584:892:6415|uORF|CTG	Wnk2-uORF198	0.457645154	0.17881564
ENSMUST00000176770.8:chr9:-|2781:520:2782|uORF|GTG	Atp2c1-uORF55	-0.514274931	0.179183737
ENSMUST00000177293.8:chr9:-|2476:127:2362|uORF|GTG	Atp2c1-uORF56	-0.514274931	0.179183737
ENSMUST00000159559.8:chr13:-|6584:1102:6415|uORF|ATG	Wnk2-uORF199	0.463350924	0.17934065
ENSMUST00000159559.8:chr13:-|6584:1090:6415|uORF|ATG	Wnk2-uORF200	0.463224168	0.179393823
ENSMUST00000191997.2:chr9:+|787:75:138|uORF|GTG	Gpx1-uORF2	0.556989735	0.179700615
ENSMUST00000129695.8:chr2:-|2735:592:2182|uORF|TTG	Kcnq2-uORF63	-0.687150462	0.179869449
ENSMUST00000159559.8:chr13:-|6584:241:6415|uORF|ACG	Wnk2-uORF201	0.437772801	0.179973615
ENSMUST00000159559.8:chr13:-|6584:211:6415|uORF|CTG	Wnk2-uORF202	0.436825	0.180073163
ENSMUST00000113520.8:chr17:-|654:235:628|uORF|CTG	Vegfa-uORF10	1.402230032	0.180114699
ENSMUST00000217550.2:chr9:-|5152:1831:4417|uORF|GTG	Tln2-uORF8	-0.764127355	0.180114699
ENSMUST00000028517.13:chr2:-|2175:676:1354|uORF|GTG	Ola1-uORF33	-0.608412107	0.180364004
ENSMUST00000162403.8:chr13:-|6147:136:5977|uORF|GTG	Wnk2-uORF203	0.445389028	0.180637048
ENSMUST00000162403.8:chr13:-|6147:139:5977|uORF|GTG	Wnk2-uORF204	0.445389028	0.180637048
ENSMUST00000216011.2:chr7:-|1680:184:1681|uORF|GTG	Ate1-uORF6	-0.687307745	0.180714336
ENSMUST00000103049.10:chr2:-|2936:764:2387|uORF|TTG	Kcnq2-uORF64	-0.686377351	0.180845535
ENSMUST00000177074.8:chr9:-|2664:934:2665|uORF|GTG	Atp2c1-uORF57	-0.596349803	0.180962789
ENSMUST00000024888.15:chr17:-|4531:1111:2125|uORF|ATG	Pja2-uORF21	-0.29823257	0.18097784
ENSMUST00000162403.8:chr13:-|6147:2716:5977|uORF|ATG	Wnk2-uORF205	0.622407496	0.181040268
ENSMUST00000153314.8:chr3:-|883:310:586|uORF|TTG	Gstm1-uORF5	-0.311227991	0.181051556
ENSMUST00000177074.8:chr9:-|2664:838:2665|uORF|ATG	Atp2c1-uORF58	-0.58329646	0.181099161
ENSMUST00000160087.8:chr13:-|4360:424:4000|uORF|GTG	Wnk2-uORF206	0.611944893	0.181169831
ENSMUST00000001672.12:chr12:-|3378:116:191|uORF|TTG	Ifrd1-uORF3	1.528299145	0.181196696
ENSMUST00000179331.9:chr7:-|12147:6793:10654|uORF|ATG	Smg1-uORF100	-1.999724012	0.181303996
ENSMUST00000179331.9:chr7:-|12147:6817:10654|uORF|CTG	Smg1-uORF101	-1.999724012	0.181303996
ENSMUST00000106335.8:chr7:+|3732:107:257|uORF|CTG	Sez6l2-uORF5	0.557728415	0.181513109
ENSMUST00000146017.3:chr7:+|1192:86:236|uORF|CTG	Sez6l2-uORF6	0.557728415	0.181513109
ENSMUST00000179331.9:chr7:-|12147:6478:10654|uORF|GTG	Smg1-uORF102	-1.90400923	0.1816238
ENSMUST00000159559.8:chr13:-|6584:814:6415|uORF|GTG	Wnk2-uORF207	0.455551016	0.18218499
ENSMUST00000159559.8:chr13:-|6584:817:6415|uORF|CTG	Wnk2-uORF208	0.455551016	0.18218499
ENSMUST00000159559.8:chr13:-|6584:820:6415|uORF|GTG	Wnk2-uORF209	0.455551016	0.18218499
ENSMUST00000101497.4:chr6:-|2253:502:2254|uORF|CTG	Braf-uORF1	-0.679783429	0.183044173
ENSMUST00000217550.2:chr9:-|5152:1807:4417|uORF|CTG	Tln2-uORF9	-0.762103726	0.183044173
ENSMUST00000217550.2:chr9:-|5152:1813:4417|uORF|ACG	Tln2-uORF10	-0.762103726	0.183044173
ENSMUST00000200062.2:chr3:-|755:375:606|uORF|GTG	Ak5-uORF1	-0.729942117	0.183069566
ENSMUST00000165216.8:chr11:-|2812:917:2630|uORF|GTG	Npepps-uORF28	-0.408160148	0.183313458
ENSMUST00000177074.8:chr9:-|2664:841:2665|uORF|TTG	Atp2c1-uORF59	-0.58108503	0.18342749
ENSMUST00000221294.2:chr12:-|2752:1590:2319|uORF|GTG	Trim9-uORF5	-0.898754945	0.183538836
ENSMUST00000177074.8:chr9:-|2664:940:2665|uORF|ACG	Atp2c1-uORF60	-0.594089747	0.183562825
ENSMUST00000160087.8:chr13:-|4360:448:4000|uORF|GTG	Wnk2-uORF210	0.610255273	0.184726213
ENSMUST00000160087.8:chr13:-|4360:406:4000|uORF|CTG	Wnk2-uORF211	0.608763895	0.184747537
ENSMUST00000159559.8:chr13:-|6584:2965:6415|uORF|CTG	Wnk2-uORF212	0.61891634	0.184752574
ENSMUST00000129695.8:chr2:-|2735:820:2182|uORF|CTG	Kcnq2-uORF65	-0.810987463	0.18492459
ENSMUST00000169945.8:chr13:-|633:171:498|uORF|ATG	Hmgcr-uORF9	0.773872927	0.185014551
ENSMUST00000101497.4:chr6:-|2253:505:2254|uORF|ATG	Braf-uORF2	-0.678541965	0.185387496
ENSMUST00000101497.4:chr6:-|2253:508:2254|uORF|ATG	Braf-uORF3	-0.678541965	0.185387496
ENSMUST00000103049.10:chr2:-|2936:992:2387|uORF|CTG	Kcnq2-uORF66	-0.810312335	0.185786409
ENSMUST00000226414.2:chr15:-|8397:3139:8398|uORF|GTG	Ubr5-uORF6	-0.484789149	0.185786409
ENSMUST00000028769.14:chr2:+|5325:133:196|uORF|ATG	Ptpra-uORF3	1.306057011	0.185965863
ENSMUST00000230981.2:chr2:+|1386:109:172|uORF|ATG	Ptpra-uORF4	1.306057011	0.185965863
ENSMUST00000032264.9:chr6:+|1820:226:280|uORF|ACG	Gabarapl1-uORF1	0.597617215	0.186207017
ENSMUST00000204487.3:chr6:+|902:186:240|uORF|ACG	Gabarapl1-uORF2	0.597617215	0.186207017
ENSMUST00000204956.2:chr6:+|539:10:64|uORF|ACG	Gabarapl1-uORF3	0.597617215	0.186207017	representative
ENSMUST00000159559.8:chr13:-|6584:361:6415|uORF|ACG	Wnk2-uORF213	0.439168796	0.186265981
ENSMUST00000226414.2:chr15:-|8397:514:8398|uORF|CTG	Ubr5-uORF7	-0.477686487	0.186280958
ENSMUST00000159559.8:chr13:-|6584:934:6415|uORF|CTG	Wnk2-uORF214	0.455474023	0.186376091
ENSMUST00000129695.8:chr2:-|2735:724:2182|uORF|CTG	Kcnq2-uORF67	-0.736995921	0.186407216
ENSMUST00000129695.8:chr2:-|2735:673:2182|uORF|CTG	Kcnq2-uORF68	-0.728141043	0.186442773
ENSMUST00000197177.5:chr3:-|3503:1121:1493|uORF|CTG	Ubap2l-uORF17	0.826430863	0.186639898
ENSMUST00000099467.10:chr19:-|2817:1093:2818|uORF|CTG	Sorbs1-uORF9	-0.391518456	0.186673479
ENSMUST00000165212.8:chr19:-|2175:766:2176|uORF|GTG	Sorbs1-uORF10	-0.431509932	0.186787903
ENSMUST00000050918.4:chr4:+|4444:126:600|uORF|CTG	Camk2n1-uORF2	-0.710451384	0.186862826
ENSMUST00000137990.2:chr12:-|1008:256:763|uORF|CTG	Rtn1-uORF9	-0.253225816	0.186917105
ENSMUST00000103049.10:chr2:-|2936:845:2387|uORF|CTG	Kcnq2-uORF69	-0.727189179	0.187034068
ENSMUST00000103049.10:chr2:-|2936:896:2387|uORF|CTG	Kcnq2-uORF70	-0.736146733	0.187037471
ENSMUST00000003450.15:chr15:-|3187:506:2528|uORF|CTG	Ddx23-uORF23	-0.664150168	0.187279734
ENSMUST00000054059.15:chr17:-|4697:557:806|uORF|ACG	Nrxn1-uORF1	1.022903364	0.187332209
ENSMUST00000161402.10:chr17:-|4953:557:806|uORF|ACG	Nrxn1-uORF2	1.022903364	0.187332209
ENSMUST00000179331.9:chr7:-|12147:6505:10654|uORF|GTG	Smg1-uORF103	-1.900903909	0.187494861
ENSMUST00000179331.9:chr7:-|12147:6508:10654|uORF|ATG	Smg1-uORF104	-1.900903909	0.187494861
ENSMUST00000226414.2:chr15:-|8397:274:8398|uORF|CTG	Ubr5-uORF8	-0.463601315	0.188202254
ENSMUST00000176770.8:chr9:-|2781:955:2782|uORF|ATG	Atp2c1-uORF61	-0.553840539	0.188443087
ENSMUST00000176770.8:chr9:-|2781:958:2782|uORF|GTG	Atp2c1-uORF62	-0.553840539	0.188443087
ENSMUST00000177293.8:chr9:-|2476:562:2362|uORF|ATG	Atp2c1-uORF63	-0.553840539	0.188443087
ENSMUST00000177293.8:chr9:-|2476:565:2362|uORF|GTG	Atp2c1-uORF64	-0.553840539	0.188443087
ENSMUST00000205865.2:chr7:-|941:703:811|uORF|TTG	Gpi1-uORF1	-0.463608867	0.188691716
ENSMUST00000079464.13:chr1:-|2083:162:1434|uORF|CTG	Tuba4a-uORF85	0.275568103	0.189718002
ENSMUST00000159559.8:chr13:-|6584:925:6415|uORF|CTG	Wnk2-uORF215	0.453822687	0.189759439
ENSMUST00000159559.8:chr13:-|6584:928:6415|uORF|CTG	Wnk2-uORF216	0.453822687	0.189759439
ENSMUST00000129695.8:chr2:-|2735:610:2182|uORF|CTG	Kcnq2-uORF71	-0.719781649	0.189993025
ENSMUST00000126806.2:chr8:-|1465:1055:1202|uORF|CTG	Nfix-uORF2	1.07753422	0.190445711
ENSMUST00000176770.8:chr9:-|2781:247:2782|uORF|CTG	Atp2c1-uORF65	-0.485527366	0.190445711
ENSMUST00000103049.10:chr2:-|2936:782:2387|uORF|CTG	Kcnq2-uORF72	-0.71901345	0.190564369
ENSMUST00000099467.10:chr19:-|2817:1021:2818|uORF|GTG	Sorbs1-uORF11	-0.371003008	0.190655529
ENSMUST00000176770.8:chr9:-|2781:994:2782|uORF|GTG	Atp2c1-uORF66	-0.552326656	0.190875714
ENSMUST00000177293.8:chr9:-|2476:601:2362|uORF|GTG	Atp2c1-uORF67	-0.552326656	0.190875714
ENSMUST00000177074.8:chr9:-|2664:943:2665|uORF|GTG	Atp2c1-uORF68	-0.587871866	0.19133391
ENSMUST00000165216.8:chr11:-|2812:911:2630|uORF|CTG	Npepps-uORF29	-0.40272105	0.191414338
ENSMUST00000176770.8:chr9:-|2781:274:2782|uORF|ATG	Atp2c1-uORF69	-0.479920949	0.191884867
ENSMUST00000200062.2:chr3:-|755:351:606|uORF|CTG	Ak5-uORF2	-0.668715143	0.191909764
ENSMUST00000176770.8:chr9:-|2781:409:2782|uORF|GTG	Atp2c1-uORF70	-0.491620141	0.191982496
ENSMUST00000177293.8:chr9:-|2476:16:2362|uORF|GTG	Atp2c1-uORF71	-0.491620141	0.191982496
ENSMUST00000160087.8:chr13:-|4360:397:4000|uORF|GTG	Wnk2-uORF217	0.603832802	0.192004022
ENSMUST00000197177.5:chr3:-|3503:956:1493|uORF|TTG	Ubap2l-uORF18	0.676067965	0.193008551
ENSMUST00000197177.5:chr3:-|3503:959:1493|uORF|TTG	Ubap2l-uORF19	0.676067965	0.193008551
ENSMUST00000106335.8:chr7:+|3732:2:257|uORF|GTG	Sez6l2-uORF7	0.505178681	0.193263808
ENSMUST00000038213.14:chr10:-|8825:2860:3460|uORF|CTG	Stxbp5-uORF170	-2.219070392	0.193943374
ENSMUST00000125200.8:chr10:-|3300:2701:3301|uORF|CTG	Stxbp5-uORF171	-2.219070392	0.193943374
ENSMUST00000223020.2:chr12:-|3307:1219:2584|uORF|CTG	Ttc7b-uORF3	-0.915212803	0.19398451
ENSMUST00000034775.10:chr9:-|6785:246:549|uORF|GTG	Fem1b-uORF1	1.14169861	0.194209401
ENSMUST00000099467.10:chr19:-|2817:1072:2818|uORF|ATG	Sorbs1-uORF12	-0.3808284	0.194348568
ENSMUST00000097275.9:chr17:+|6254:257:695|uORF|CTG	Prkce-uORF1	0.946915567	0.194541457
ENSMUST00000142003.2:chr17:+|1594:223:661|uORF|CTG	Prkce-uORF2	0.946915567	0.194541457
ENSMUST00000197177.5:chr3:-|3503:176:1493|uORF|ACG	Ubap2l-uORF20	0.459082313	0.194747785
ENSMUST00000086819.12:chr1:-|5097:2020:5098|uORF|CTG	Kif1a-uORF94	0.257923865	0.195164648
ENSMUST00000226414.2:chr15:-|8397:2683:8398|uORF|CTG	Ubr5-uORF9	-0.491264858	0.195925849
ENSMUST00000099466.10:chr19:-|2223:625:2224|uORF|CTG	Sorbs1-uORF13	-0.346665628	0.196366665
ENSMUST00000221294.2:chr12:-|2752:1164:2319|uORF|CTG	Trim9-uORF6	-0.62211059	0.196439416
ENSMUST00000179331.9:chr7:-|12147:6877:10654|uORF|ATG	Smg1-uORF105	-1.989987598	0.196499993
ENSMUST00000020217.7:chr10:-|3210:56:389|uORF|ACG	Nudt4-uORF1	0.957490716	0.196726571
ENSMUST00000217550.2:chr9:-|5152:1852:4417|uORF|CTG	Tln2-uORF11	-0.748136867	0.19711936
ENSMUST00000159559.8:chr13:-|6584:1033:6415|uORF|CTG	Wnk2-uORF218	0.453864625	0.19713302
ENSMUST00000223020.2:chr12:-|3307:1105:2584|uORF|CTG	Ttc7b-uORF4	-0.879107835	0.197168543
ENSMUST00000197177.5:chr3:-|3503:860:1493|uORF|CTG	Ubap2l-uORF21	0.659110619	0.197456244
ENSMUST00000086819.12:chr1:-|5097:4504:5098|uORF|ATG	Kif1a-uORF95	0.401926524	0.197494029
ENSMUST00000137990.2:chr12:-|1008:262:763|uORF|CTG	Rtn1-uORF10	-0.252290575	0.197502557
ENSMUST00000165469.2:chr19:-|2145:886:2146|uORF|GTG	Sorbs1-uORF14	-0.434879646	0.197502557
ENSMUST00000099466.10:chr19:-|2223:634:2224|uORF|GTG	Sorbs1-uORF15	-0.347155315	0.198050371
ENSMUST00000129695.8:chr2:-|2735:733:2182|uORF|ACG	Kcnq2-uORF73	-0.729153259	0.198376213
ENSMUST00000103049.10:chr2:-|2936:905:2387|uORF|ACG	Kcnq2-uORF74	-0.728310507	0.198426607
ENSMUST00000159559.8:chr13:-|6584:2977:6415|uORF|CTG	Wnk2-uORF219	0.611171549	0.198479632
ENSMUST00000159559.8:chr13:-|6584:2980:6415|uORF|CTG	Wnk2-uORF220	0.611171549	0.198479632
ENSMUST00000137990.2:chr12:-|1008:259:763|uORF|CTG	Rtn1-uORF11	-0.251707625	0.198485584
ENSMUST00000223020.2:chr12:-|3307:1222:2584|uORF|ATG	Ttc7b-uORF5	-0.91090043	0.198515351
ENSMUST00000086819.12:chr1:-|5097:2005:5098|uORF|CTG	Kif1a-uORF96	0.256403844	0.198667086
ENSMUST00000159559.8:chr13:-|6584:2878:6415|uORF|CTG	Wnk2-uORF221	0.602267226	0.198667086
ENSMUST00000159559.8:chr13:-|6584:2881:6415|uORF|CTG	Wnk2-uORF222	0.602267226	0.198667086
ENSMUST00000159559.8:chr13:-|6584:3001:6415|uORF|CTG	Wnk2-uORF223	0.61499767	0.198667086
ENSMUST00000174704.8:chr18:-|1789:118:967|uORF|CTG	Aldh7a1-uORF11	-0.559300227	0.198698399
ENSMUST00000086819.12:chr1:-|5097:1876:5098|uORF|GTG	Kif1a-uORF97	0.250749675	0.198938633
ENSMUST00000159559.8:chr13:-|6584:1027:6415|uORF|TTG	Wnk2-uORF224	0.452790053	0.199087296
ENSMUST00000179331.9:chr7:-|12147:6517:10654|uORF|GTG	Smg1-uORF106	-1.884625752	0.199297941
ENSMUST00000162403.8:chr13:-|6147:733:5977|uORF|ATG	Wnk2-uORF225	0.451714547	0.199360612
ENSMUST00000162403.8:chr13:-|6147:736:5977|uORF|CTG	Wnk2-uORF226	0.451714547	0.199360612
ENSMUST00000226414.2:chr15:-|8397:3097:8398|uORF|ATG	Ubr5-uORF10	-0.481927689	0.199415253
ENSMUST00000099466.10:chr19:-|2223:817:2224|uORF|ATG	Sorbs1-uORF16	-0.399345706	0.199592491
ENSMUST00000086819.12:chr1:-|5097:4318:5098|uORF|TTG	Kif1a-uORF98	0.386239063	0.199963687
ENSMUST00000050772.10:chr14:-|2294:262:622|uORF|ATG	Slc22a17-uORF3	0.508028108	0.200315807
ENSMUST00000225319.2:chr13:-|1610:91:958|uORF|TTG	Ssr1-uORF1	-0.548071678	0.200341449
ENSMUST00000226414.2:chr15:-|8397:235:8398|uORF|CTG	Ubr5-uORF11	-0.460928274	0.200397547
ENSMUST00000226414.2:chr15:-|8397:241:8398|uORF|TTG	Ubr5-uORF12	-0.460593842	0.201032635
ENSMUST00000025193.14:chr17:-|4657:1451:1649|uORF|CTG	Brd2-uORF45	1.101899638	0.201046158
ENSMUST00000114242.9:chr17:-|4483:1277:1475|uORF|CTG	Brd2-uORF46	1.101899638	0.201046158
ENSMUST00000151986.2:chr17:-|4482:2806:3004|uORF|CTG	Brd2-uORF47	1.101899638	0.201046158
ENSMUST00000154232.9:chr17:-|4520:1229:1427|uORF|CTG	Brd2-uORF48	1.101899638	0.201046158
ENSMUST00000003450.15:chr15:-|3187:386:2528|uORF|TTG	Ddx23-uORF24	-0.645197101	0.201257927
ENSMUST00000206807.2:chr7:-|1607:135:1176|uORF|GTG	Man2a2-uORF1	-2.23900429	0.201485687
ENSMUST00000162403.8:chr13:-|6147:763:5977|uORF|GTG	Wnk2-uORF227	0.452094875	0.201578544
ENSMUST00000080210.10:chr2:+|11595:299:452|uORF|GTG	Slc1a2-uORF10	0.531180487	0.20171662
ENSMUST00000179331.9:chr7:-|12147:6520:10654|uORF|TTG	Smg1-uORF107	-1.882601929	0.201820676
ENSMUST00000179331.9:chr7:-|12147:6532:10654|uORF|ATG	Smg1-uORF108	-1.882601929	0.201820676
ENSMUST00000226414.2:chr15:-|8397:127:8398|uORF|CTG	Ubr5-uORF13	-0.456174508	0.20202315
ENSMUST00000159559.8:chr13:-|6584:1069:6415|uORF|GTG	Wnk2-uORF228	0.452325048	0.202075871
ENSMUST00000159559.8:chr13:-|6584:2797:6415|uORF|GTG	Wnk2-uORF229	0.591564712	0.202075871
ENSMUST00000197743.2:chr3:-|2122:38:182|uORF|GTG	Plppr4-uORF1	1.118102399	0.202504467
ENSMUST00000003450.15:chr15:-|3187:605:2528|uORF|GTG	Ddx23-uORF25	-0.659000029	0.203324589
ENSMUST00000160087.8:chr13:-|4360:373:4000|uORF|CTG	Wnk2-uORF230	0.596647866	0.203523181
ENSMUST00000160087.8:chr13:-|4360:376:4000|uORF|TTG	Wnk2-uORF231	0.596647866	0.203523181
ENSMUST00000160087.8:chr13:-|4360:382:4000|uORF|GTG	Wnk2-uORF232	0.596647866	0.203523181
ENSMUST00000217550.2:chr9:-|5152:1861:4417|uORF|GTG	Tln2-uORF12	-0.742070056	0.203814243
ENSMUST00000099467.10:chr19:-|2817:1327:2818|uORF|ATG	Sorbs1-uORF17	-0.4225829	0.20389333
ENSMUST00000003450.15:chr15:-|3187:584:2528|uORF|CTG	Ddx23-uORF26	-0.65794514	0.20397998
ENSMUST00000226414.2:chr15:-|8397:565:8398|uORF|CTG	Ubr5-uORF14	-0.472108867	0.20397998
ENSMUST00000226414.2:chr15:-|8397:2695:8398|uORF|GTG	Ubr5-uORF15	-0.488876597	0.204122384
ENSMUST00000221294.2:chr12:-|2752:1170:2319|uORF|CTG	Trim9-uORF7	-0.615338886	0.204175129
ENSMUST00000200642.5:chr3:-|1308:550:1309|uORF|CTG	Snx27-uORF1	-0.731086478	0.204295078
ENSMUST00000226414.2:chr15:-|8397:100:8398|uORF|TTG	Ubr5-uORF16	-0.455548218	0.204513111
ENSMUST00000226414.2:chr15:-|8397:85:8398|uORF|CTG	Ubr5-uORF17	-0.455548218	0.204513111
ENSMUST00000220983.2:chr12:-|654:63:450|uORF|CTG	Fkbp3-uORF1	-0.593668918	0.205214153
ENSMUST00000160087.8:chr13:-|4360:472:4000|uORF|ATG	Wnk2-uORF233	0.598730077	0.206112025
ENSMUST00000054083.13:chr19:-|4714:548:2402|uORF|GTG	Ermp1-uORF2	-0.571251698	0.206113958
ENSMUST00000131070.3:chr19:-|5059:1753:3061|uORF|GTG	Ide-uORF19	-0.722669325	0.206619869
ENSMUST00000162403.8:chr13:-|6147:655:5977|uORF|GTG	Wnk2-uORF234	0.445770261	0.206830252
ENSMUST00000068860.13:chr16:-|3930:2029:3394|uORF|ATG	Epha6-uORF1	-0.94218384	0.206843497
ENSMUST00000024889.14:chr17:-|4345:325:1939|uORF|CTG	Pja2-uORF22	-0.290524951	0.207103705
ENSMUST00000024888.15:chr17:-|4531:193:2125|uORF|GTG	Pja2-uORF23	-0.2739639	0.207613843
ENSMUST00000113520.8:chr17:-|654:127:628|uORF|ATG	Vegfa-uORF11	1.136143018	0.207812706
ENSMUST00000113520.8:chr17:-|654:238:628|uORF|ATG	Vegfa-uORF12	1.374701787	0.207977871
ENSMUST00000131157.9:chr2:+|981:72:606|uORF|GTG	Dlgap4-uORF1	0.724540286	0.207992611
ENSMUST00000203783.3:chr6:-|835:10:388|uORF|ATG	Atp6v1e1-uORF1	-0.397418301	0.208122679	representative
ENSMUST00000126806.2:chr8:-|1465:1064:1202|uORF|CTG	Nfix-uORF3	1.108808849	0.208298032
ENSMUST00000097275.9:chr17:+|6254:449:695|uORF|CTG	Prkce-uORF3	1.165440282	0.208406357
ENSMUST00000142003.2:chr17:+|1594:415:661|uORF|CTG	Prkce-uORF4	1.165440282	0.208406357
ENSMUST00000176770.8:chr9:-|2781:307:2782|uORF|GTG	Atp2c1-uORF72	-0.475826533	0.208672699
ENSMUST00000024888.15:chr17:-|4531:196:2125|uORF|TTG	Pja2-uORF24	-0.273657695	0.208679068
ENSMUST00000159559.8:chr13:-|6584:3022:6415|uORF|CTG	Wnk2-uORF235	0.610088954	0.208747592
ENSMUST00000226414.2:chr15:-|8397:154:8398|uORF|GTG	Ubr5-uORF18	-0.453648705	0.209134704
ENSMUST00000226414.2:chr15:-|8397:118:8398|uORF|CTG	Ubr5-uORF19	-0.453274089	0.209173776
ENSMUST00000148601.2:chr11:-|3538:190:1879|uORF|TTG	Acox1-uORF1	-0.278296818	0.209308171
ENSMUST00000176770.8:chr9:-|2781:424:2782|uORF|CTG	Atp2c1-uORF73	-0.483580164	0.209612245
ENSMUST00000177293.8:chr9:-|2476:31:2362|uORF|CTG	Atp2c1-uORF74	-0.483580164	0.209612245
ENSMUST00000232686.2:chr17:-|979:57:711|uORF|GTG	Vapa-uORF1	-0.438604172	0.209656904
ENSMUST00000148601.2:chr11:-|3538:202:1879|uORF|TTG	Acox1-uORF2	-0.274933036	0.209682804
ENSMUST00000197177.5:chr3:-|3503:125:1493|uORF|TTG	Ubap2l-uORF22	0.445899362	0.209683384
ENSMUST00000131070.3:chr19:-|5059:91:3061|uORF|CTG	Ide-uORF20	-0.469157427	0.20974005
ENSMUST00000176797.8:chr13:-|810:51:114|uORF|GTG	Hnrnpk-uORF1	-0.936658906	0.210248695
ENSMUST00000054083.13:chr19:-|4714:395:2402|uORF|ATG	Ermp1-uORF3	-0.568006429	0.210315188	representative
ENSMUST00000114896.8:chr2:-|1735:69:102|uORF|CTG	Atp5c1-uORF1	0.922367619	0.210315188
ENSMUST00000099466.10:chr19:-|2223:607:2224|uORF|GTG	Sorbs1-uORF18	-0.345914527	0.211166014
ENSMUST00000117539.8:chr13:-|2568:97:2017|uORF|ACG	Kif2a-uORF1	-0.494541911	0.211344512
ENSMUST00000020217.7:chr10:-|3210:14:389|uORF|CTG	Nudt4-uORF2	0.911892273	0.211410457
ENSMUST00000205377.2:chr19:-|378:293:356|uORF|CTG	Slc3a2-uORF2	1.347563226	0.21156896
ENSMUST00000197177.5:chr3:-|3503:809:1493|uORF|GTG	Ubap2l-uORF23	0.651129333	0.21163627
ENSMUST00000209263.2:chr7:-|819:435:498|uORF|ATG	Gm49369-uORF1	-0.575688628	0.211944653
ENSMUST00000020217.7:chr10:-|3210:41:389|uORF|CTG	Nudt4-uORF3	0.924739475	0.211960774
ENSMUST00000162403.8:chr13:-|6147:2752:5977|uORF|ACG	Wnk2-uORF236	0.605811003	0.211982904
ENSMUST00000179331.9:chr7:-|12147:6556:10654|uORF|CTG	Smg1-uORF109	-1.872678027	0.212327932
ENSMUST00000135719.8:chr3:-|1981:28:442|uORF|ACG	Ccnl1-uORF5	3.834560135	0.212439083	representative
ENSMUST00000024889.14:chr17:-|4345:244:1939|uORF|TTG	Pja2-uORF25	-0.297748331	0.212581308
ENSMUST00000200642.5:chr3:-|1308:577:1309|uORF|ACG	Snx27-uORF2	-0.742504351	0.212720361
ENSMUST00000176770.8:chr9:-|2781:331:2782|uORF|GTG	Atp2c1-uORF75	-0.473878346	0.213495876
ENSMUST00000080210.10:chr2:+|11595:285:489|uORF|ACG	Slc1a2-uORF11	0.498833474	0.213507185
ENSMUST00000162403.8:chr13:-|6147:643:5977|uORF|ACG	Wnk2-uORF237	0.442621944	0.213604571
ENSMUST00000159559.8:chr13:-|6584:3424:6415|uORF|CTG	Wnk2-uORF238	0.644806186	0.213772253
ENSMUST00000159559.8:chr13:-|6584:3430:6415|uORF|ACG	Wnk2-uORF239	0.644806186	0.213772253
ENSMUST00000162403.8:chr13:-|6147:3130:5977|uORF|CTG	Wnk2-uORF240	0.653747666	0.213772253
ENSMUST00000162403.8:chr13:-|6147:3136:5977|uORF|ACG	Wnk2-uORF241	0.653747666	0.213772253
ENSMUST00000226414.2:chr15:-|8397:157:8398|uORF|GTG	Ubr5-uORF20	-0.452520982	0.213772253
ENSMUST00000101497.4:chr6:-|2253:247:2254|uORF|TTG	Braf-uORF4	-0.628864027	0.214261753
ENSMUST00000206807.2:chr7:-|1607:138:1176|uORF|CTG	Man2a2-uORF2	-2.262891194	0.214306232
ENSMUST00000176770.8:chr9:-|2781:388:2782|uORF|GTG	Atp2c1-uORF76	-0.478535888	0.214392512
ENSMUST00000050772.10:chr14:-|2294:346:622|uORF|ACG	Slc22a17-uORF4	0.587013862	0.214403303
ENSMUST00000054083.13:chr19:-|4714:494:2402|uORF|TTG	Ermp1-uORF4	-0.568215274	0.214461708
ENSMUST00000173094.8:chr3:-|796:179:767|uORF|CTG	Dap3-uORF8	-0.708970238	0.214478022
ENSMUST00000117539.8:chr13:-|2568:34:2017|uORF|ATG	Kif2a-uORF2	-0.490350392	0.214479252	representative
ENSMUST00000206807.2:chr7:-|1607:90:1176|uORF|CTG	Man2a2-uORF3	-2.066127204	0.214613127
ENSMUST00000113520.8:chr17:-|654:286:628|uORF|ACG	Vegfa-uORF13	1.504903133	0.214663921
ENSMUST00000131070.3:chr19:-|5059:943:3061|uORF|GTG	Ide-uORF21	-0.585724889	0.214663921
ENSMUST00000205865.2:chr7:-|941:708:777|uORF|ATG	Gpi1-uORF2	-0.557566933	0.214712813
ENSMUST00000203783.3:chr6:-|835:109:388|uORF|ACG	Atp6v1e1-uORF2	-0.456254983	0.215045057
ENSMUST00000176770.8:chr9:-|2781:1018:2782|uORF|GTG	Atp2c1-uORF77	-0.543705752	0.215193142
ENSMUST00000177293.8:chr9:-|2476:625:2362|uORF|GTG	Atp2c1-uORF78	-0.543705752	0.215193142
ENSMUST00000175977.8:chr16:-|1470:1100:1199|uORF|ATG	Cct8-uORF82	-1.971671172	0.215726884
ENSMUST00000177376.8:chr16:-|1567:1197:1296|uORF|ATG	Cct8-uORF83	-1.971671172	0.215726884
ENSMUST00000050078.13:chr4:+|5177:228:369|uORF|TTG	Sdf4-uORF1	0.728247736	0.215734465
ENSMUST00000050078.13:chr4:+|5177:246:369|uORF|CTG	Sdf4-uORF2	0.728247736	0.215734465
ENSMUST00000050078.13:chr4:+|5177:267:369|uORF|ATG	Sdf4-uORF3	0.728247736	0.215734465	representative
ENSMUST00000097734.11:chr4:+|973:8:110|uORF|ATG	Sdf4-uORF4	0.728247736	0.215734465	representative
ENSMUST00000105579.8:chr4:+|1670:139:262|uORF|CTG	Sdf4-uORF5	0.728247736	0.215734465
ENSMUST00000105579.8:chr4:+|1670:160:262|uORF|ATG	Sdf4-uORF6	0.728247736	0.215734465	representative
ENSMUST00000101497.4:chr6:-|2253:298:2254|uORF|ATG	Braf-uORF5	-0.62621257	0.215806642
ENSMUST00000197177.5:chr3:-|3503:77:1493|uORF|ATG	Ubap2l-uORF24	0.434336091	0.215846314	representative
ENSMUST00000203783.3:chr6:-|835:13:388|uORF|ATG	Atp6v1e1-uORF3	-0.392266702	0.215846314
ENSMUST00000217550.2:chr9:-|5152:1786:4417|uORF|CTG	Tln2-uORF13	-0.731977774	0.215846314
ENSMUST00000217550.2:chr9:-|5152:2023:4417|uORF|ATG	Tln2-uORF14	-0.810012262	0.215846314
ENSMUST00000217550.2:chr9:-|5152:2029:4417|uORF|GTG	Tln2-uORF15	-0.810012262	0.215846314
ENSMUST00000217550.2:chr9:-|5152:2032:4417|uORF|CTG	Tln2-uORF16	-0.810012262	0.215846314
ENSMUST00000165126.9:chr8:-|387:13:388|uORF|GTG	Uba52-uORF1	-0.767062196	0.216250565
ENSMUST00000165126.9:chr8:-|387:22:388|uORF|CTG	Uba52-uORF2	-0.767062196	0.216250565
ENSMUST00000165126.9:chr8:-|387:25:388|uORF|ACG	Uba52-uORF3	-0.767062196	0.216250565	representative
ENSMUST00000176797.8:chr13:-|810:18:114|uORF|TTG	Hnrnpk-uORF2	-0.730879117	0.216446722
ENSMUST00000225319.2:chr13:-|1610:262:958|uORF|CTG	Ssr1-uORF2	-0.54905752	0.216539953
ENSMUST00000003450.15:chr15:-|3187:488:2528|uORF|CTG	Ddx23-uORF27	-0.651012319	0.216776144
ENSMUST00000193367.2:chr1:-|628:146:185|uORF|CTG	Atp1b1-uORF1	-0.770078246	0.216871499
ENSMUST00000159559.8:chr13:-|6584:601:6415|uORF|CTG	Wnk2-uORF242	0.427683534	0.217216649
ENSMUST00000156887.8:chr1:-|646:278:617|uORF|CTG	Gls-uORF24	-0.926837262	0.217266682
ENSMUST00000226414.2:chr15:-|8397:2677:8398|uORF|GTG	Ubr5-uORF21	-0.484271934	0.217925067
ENSMUST00000105579.8:chr4:+|1670:133:262|uORF|CTG	Sdf4-uORF7	0.725544706	0.217929019
ENSMUST00000153314.8:chr3:-|883:121:586|uORF|GTG	Gstm1-uORF6	-0.300219767	0.218690426
ENSMUST00000162403.8:chr13:-|6147:3292:5977|uORF|ATG	Wnk2-uORF243	0.685637552	0.21870739
ENSMUST00000153314.8:chr3:-|883:136:586|uORF|ATG	Gstm1-uORF7	-0.300044196	0.219121626	representative
ENSMUST00000153314.8:chr3:-|883:160:586|uORF|ATG	Gstm1-uORF8	-0.299979093	0.219442601
ENSMUST00000176770.8:chr9:-|2781:1003:2782|uORF|CTG	Atp2c1-uORF79	-0.537455362	0.219531171
ENSMUST00000177293.8:chr9:-|2476:610:2362|uORF|CTG	Atp2c1-uORF80	-0.537455362	0.219531171
ENSMUST00000108634.9:chr11:-|5568:60:216|uORF|ACG	Nlgn2-uORF1	1.375001058	0.219588832
ENSMUST00000153314.8:chr3:-|883:148:586|uORF|ATG	Gstm1-uORF9	-0.299840954	0.219608776
ENSMUST00000203783.3:chr6:-|835:118:388|uORF|CTG	Atp6v1e1-uORF4	-0.444554687	0.220144813
ENSMUST00000169945.8:chr13:-|633:201:498|uORF|GTG	Hmgcr-uORF10	0.760309724	0.220186103
ENSMUST00000176770.8:chr9:-|2781:985:2782|uORF|TTG	Atp2c1-uORF81	-0.538138239	0.220382442
ENSMUST00000177293.8:chr9:-|2476:592:2362|uORF|TTG	Atp2c1-uORF82	-0.538138239	0.220382442
ENSMUST00000131070.3:chr19:-|5059:811:3061|uORF|GTG	Ide-uORF22	-0.530813318	0.22040185
ENSMUST00000131070.3:chr19:-|5059:814:3061|uORF|GTG	Ide-uORF23	-0.530813318	0.22040185
ENSMUST00000162403.8:chr13:-|6147:676:5977|uORF|CTG	Wnk2-uORF244	0.44057647	0.220600211
ENSMUST00000148601.2:chr11:-|3538:460:1879|uORF|CTG	Acox1-uORF3	-0.272911279	0.22090403
ENSMUST00000020217.7:chr10:-|3210:23:389|uORF|CTG	Nudt4-uORF4	0.902022169	0.221015291
ENSMUST00000162403.8:chr13:-|6147:3103:5977|uORF|ACG	Wnk2-uORF245	0.648047115	0.221188526
ENSMUST00000162403.8:chr13:-|6147:3115:5977|uORF|ATG	Wnk2-uORF246	0.648047115	0.221188526
ENSMUST00000162403.8:chr13:-|6147:3118:5977|uORF|GTG	Wnk2-uORF247	0.648047115	0.221188526
ENSMUST00000177074.8:chr9:-|2664:964:2665|uORF|ATG	Atp2c1-uORF83	-0.567544275	0.221193929
ENSMUST00000159559.8:chr13:-|6584:3397:6415|uORF|ACG	Wnk2-uORF248	0.639258991	0.221551326
ENSMUST00000159559.8:chr13:-|6584:3409:6415|uORF|ATG	Wnk2-uORF249	0.639258991	0.221551326
ENSMUST00000159559.8:chr13:-|6584:3412:6415|uORF|GTG	Wnk2-uORF250	0.639258991	0.221551326
ENSMUST00000217550.2:chr9:-|5152:2065:4417|uORF|CTG	Tln2-uORF17	-0.806632561	0.221566141
ENSMUST00000217550.2:chr9:-|5152:2071:4417|uORF|ATG	Tln2-uORF18	-0.806632561	0.221566141
ENSMUST00000174343.8:chr4:-|3407:2397:3408|uORF|GTG	Ube4b-uORF1	-0.804524716	0.221896144
ENSMUST00000226414.2:chr15:-|8397:1819:8398|uORF|ATG	Ubr5-uORF22	-0.462516268	0.222472808
ENSMUST00000176770.8:chr9:-|2781:241:2782|uORF|CTG	Atp2c1-uORF84	-0.473438299	0.222734156
ENSMUST00000101497.4:chr6:-|2253:256:2254|uORF|CTG	Braf-uORF6	-0.623903951	0.222749913
ENSMUST00000159559.8:chr13:-|6584:3586:6415|uORF|ATG	Wnk2-uORF251	0.675141541	0.222929731
ENSMUST00000200642.5:chr3:-|1308:436:1309|uORF|TTG	Snx27-uORF3	-0.692623232	0.223207908
ENSMUST00000216011.2:chr7:-|1680:280:1681|uORF|TTG	Ate1-uORF7	-0.665302876	0.223207908
ENSMUST00000114191.8:chr16:-|742:228:300|uORF|GTG	Atp5j-uORF3	-1.97893202	0.22325315
ENSMUST00000131070.3:chr19:-|5059:832:3061|uORF|GTG	Ide-uORF24	-0.561059806	0.223777293
ENSMUST00000101497.4:chr6:-|2253:430:2254|uORF|CTG	Braf-uORF7	-0.641762225	0.223796707
ENSMUST00000162403.8:chr13:-|6147:1156:5977|uORF|ATG	Wnk2-uORF252	0.45549814	0.224105024
ENSMUST00000003450.15:chr15:-|3187:494:2528|uORF|CTG	Ddx23-uORF28	-0.647147261	0.225724162
ENSMUST00000028517.13:chr2:-|2175:1108:1354|uORF|GTG	Ola1-uORF34	-1.729340234	0.225970688
ENSMUST00000177074.8:chr9:-|2664:535:2665|uORF|GTG	Atp2c1-uORF85	-0.514624309	0.226499161
ENSMUST00000165212.8:chr19:-|2175:691:2176|uORF|CTG	Sorbs1-uORF19	-0.376225264	0.226527627
ENSMUST00000221294.2:chr12:-|2752:1704:2319|uORF|CTG	Trim9-uORF8	-0.880066484	0.226541414
ENSMUST00000179331.9:chr7:-|12147:7084:10654|uORF|GTG	Smg1-uORF110	-2.014335999	0.226712909
ENSMUST00000099467.10:chr19:-|2817:997:2818|uORF|CTG	Sorbs1-uORF20	-0.353971973	0.226790797
ENSMUST00000108588.9:chr11:+|3488:194:401|uORF|CTG	Dlg4-uORF3	0.58116262	0.226830107
ENSMUST00000231415.2:chr11:+|5472:197:404|uORF|CTG	Dlg4-uORF4	0.58116262	0.226830107
ENSMUST00000135719.8:chr3:-|1981:16:442|uORF|ACG	Ccnl1-uORF6	3.829746137	0.227557352
ENSMUST00000071213.4:chr11:-|5799:4477:5800|uORF|CTG	Polr2a-uORF1	0.476111265	0.227974338
ENSMUST00000175793.8:chr15:-|4314:220:3409|uORF|GTG	Asap1-uORF1	-0.732492398	0.227974338
ENSMUST00000010038.10:chr11:-|1896:4:106|uORF|CTG	Snap47-uORF1	-0.902274053	0.228012443
ENSMUST00000120940.8:chr11:-|1192:12:114|uORF|CTG	Snap47-uORF2	-0.902274053	0.228012443
ENSMUST00000120940.8:chr11:-|1192:3:114|uORF|GTG	Snap47-uORF3	-0.902274053	0.228012443
ENSMUST00000205865.2:chr7:-|941:712:811|uORF|ATG	Gpi1-uORF3	-0.511525454	0.228143157
ENSMUST00000176770.8:chr9:-|2781:238:2782|uORF|ATG	Atp2c1-uORF86	-0.470539452	0.228165637
ENSMUST00000135719.8:chr3:-|1981:19:442|uORF|ACG	Ccnl1-uORF7	3.82778661	0.228241948
ENSMUST00000135719.8:chr3:-|1981:22:442|uORF|ACG	Ccnl1-uORF8	3.82778661	0.228241948
ENSMUST00000197177.5:chr3:-|3503:71:1493|uORF|GTG	Ubap2l-uORF25	0.427714833	0.228377768
ENSMUST00000197177.5:chr3:-|3503:989:1493|uORF|CTG	Ubap2l-uORF26	0.657304779	0.228667986
ENSMUST00000126806.2:chr8:-|1465:1061:1202|uORF|TTG	Nfix-uORF4	1.095668099	0.228811178
ENSMUST00000162403.8:chr13:-|6147:169:5977|uORF|CTG	Wnk2-uORF253	0.423162771	0.22893182
ENSMUST00000162403.8:chr13:-|6147:184:5977|uORF|ACG	Wnk2-uORF254	0.423162771	0.22893182
ENSMUST00000103049.10:chr2:-|2936:1091:2387|uORF|TTG	Kcnq2-uORF75	-0.781415189	0.229224258
ENSMUST00000099467.10:chr19:-|2817:1006:2818|uORF|GTG	Sorbs1-uORF21	-0.354479558	0.22929154
ENSMUST00000154372.9:chr11:-|1239:598:934|uORF|ATG	Npepps-uORF30	-0.842853498	0.229291665
ENSMUST00000165216.8:chr11:-|2812:654:990|uORF|ATG	Npepps-uORF31	-0.842853498	0.229291665
ENSMUST00000173094.8:chr3:-|796:185:767|uORF|CTG	Dap3-uORF9	-0.69872703	0.229464825
ENSMUST00000162403.8:chr13:-|6147:1165:5977|uORF|ATG	Wnk2-uORF255	0.453343623	0.229587623
ENSMUST00000131070.3:chr19:-|5059:853:3061|uORF|CTG	Ide-uORF25	-0.555941707	0.229741457
ENSMUST00000175793.8:chr15:-|4314:178:3409|uORF|CTG	Asap1-uORF2	-0.713851954	0.229778896
ENSMUST00000161701.3:chr18:-|3889:2665:3235|uORF|CTG	Pcdh1-uORF2	0.534708145	0.229954497
ENSMUST00000162403.8:chr13:-|6147:2755:5977|uORF|GTG	Wnk2-uORF256	0.597556251	0.230062046
ENSMUST00000203783.3:chr6:-|835:127:388|uORF|ATG	Atp6v1e1-uORF5	-0.429268977	0.230062046
ENSMUST00000229537.2:chr15:-|528:97:160|uORF|GTG	Ndufa6-uORF2	1.311897974	0.230218445
ENSMUST00000223020.2:chr12:-|3307:1141:2584|uORF|ATG	Ttc7b-uORF6	-0.855399898	0.230353907
ENSMUST00000223020.2:chr12:-|3307:1144:2584|uORF|CTG	Ttc7b-uORF7	-0.855399898	0.230353907
ENSMUST00000086819.12:chr1:-|5097:4489:5098|uORF|ATG	Kif1a-uORF99	0.391355482	0.230564878
ENSMUST00000174343.8:chr4:-|3407:2391:3408|uORF|CTG	Ube4b-uORF2	-0.773454285	0.230687932
ENSMUST00000174343.8:chr4:-|3407:2394:3408|uORF|CTG	Ube4b-uORF3	-0.773454285	0.230687932
ENSMUST00000226414.2:chr15:-|8397:4:8398|uORF|ACG	Ubr5-uORF23	-0.428485532	0.231255123
ENSMUST00000200642.5:chr3:-|1308:457:1309|uORF|GTG	Snx27-uORF4	-0.705303859	0.23127712
ENSMUST00000162403.8:chr13:-|6147:1159:5977|uORF|CTG	Wnk2-uORF257	0.452426263	0.231721334
ENSMUST00000175977.8:chr16:-|1470:1073:1199|uORF|TTG	Cct8-uORF84	-1.838607169	0.231962247
ENSMUST00000177376.8:chr16:-|1567:1170:1296|uORF|TTG	Cct8-uORF85	-1.838607169	0.231962247
ENSMUST00000165212.8:chr19:-|2175:619:2176|uORF|GTG	Sorbs1-uORF22	-0.35722707	0.231997441
ENSMUST00000113520.8:chr17:-|654:280:628|uORF|GTG	Vegfa-uORF14	1.469642579	0.232430216
ENSMUST00000131070.3:chr19:-|5059:820:3061|uORF|CTG	Ide-uORF26	-0.522772484	0.233219198
ENSMUST00000129695.8:chr2:-|2735:835:2182|uORF|CTG	Kcnq2-uORF76	-0.778520456	0.233262089
ENSMUST00000129695.8:chr2:-|2735:838:2182|uORF|CTG	Kcnq2-uORF77	-0.778520456	0.233262089
ENSMUST00000103049.10:chr2:-|2936:1007:2387|uORF|CTG	Kcnq2-uORF78	-0.778285373	0.233559405
ENSMUST00000103049.10:chr2:-|2936:1010:2387|uORF|CTG	Kcnq2-uORF79	-0.778285373	0.233559405
ENSMUST00000177074.8:chr9:-|2664:1009:2665|uORF|GTG	Atp2c1-uORF87	-0.556225979	0.23380739
ENSMUST00000226414.2:chr15:-|8397:2713:8398|uORF|CTG	Ubr5-uORF24	-0.469946871	0.233823102
ENSMUST00000131070.3:chr19:-|5059:223:3061|uORF|GTG	Ide-uORF27	-0.467758919	0.23391577
ENSMUST00000162403.8:chr13:-|6147:3274:5977|uORF|ATG	Wnk2-uORF258	0.675322213	0.234015089
ENSMUST00000177074.8:chr9:-|2664:970:2665|uORF|ATG	Atp2c1-uORF88	-0.559212812	0.234217015
ENSMUST00000177074.8:chr9:-|2664:973:2665|uORF|GTG	Atp2c1-uORF89	-0.559212812	0.234217015
ENSMUST00000054083.13:chr19:-|4714:407:2402|uORF|CTG	Ermp1-uORF5	-0.553546296	0.234854887
ENSMUST00000223020.2:chr12:-|3307:1075:2584|uORF|CTG	Ttc7b-uORF8	-0.843462863	0.234877602
ENSMUST00000176770.8:chr9:-|2781:1048:2782|uORF|ACG	Atp2c1-uORF90	-0.539294284	0.235522021
ENSMUST00000177293.8:chr9:-|2476:655:2362|uORF|ACG	Atp2c1-uORF91	-0.539294284	0.235522021
ENSMUST00000165212.8:chr19:-|2175:670:2176|uORF|ATG	Sorbs1-uORF23	-0.365835062	0.235525581
ENSMUST00000103049.10:chr2:-|2936:1124:2387|uORF|ATG	Kcnq2-uORF80	-0.820698117	0.235529608
ENSMUST00000129695.8:chr2:-|2735:916:2182|uORF|ATG	Kcnq2-uORF81	-0.820698117	0.235529608
ENSMUST00000054083.13:chr19:-|4714:431:2402|uORF|TTG	Ermp1-uORF6	-0.554147816	0.235662362
ENSMUST00000226414.2:chr15:-|8397:31:8398|uORF|CTG	Ubr5-uORF25	-0.435139268	0.235785387
ENSMUST00000071213.4:chr11:-|5799:4450:5800|uORF|ATG	Polr2a-uORF2	0.46978877	0.236241063
ENSMUST00000162403.8:chr13:-|6147:3151:5977|uORF|ATG	Wnk2-uORF259	0.64121546	0.236241063
ENSMUST00000162403.8:chr13:-|6147:3154:5977|uORF|GTG	Wnk2-uORF260	0.64121546	0.236241063
ENSMUST00000113520.8:chr17:-|654:271:628|uORF|CTG	Vegfa-uORF15	1.392015122	0.236403409
ENSMUST00000129695.8:chr2:-|2735:829:2182|uORF|CTG	Kcnq2-uORF82	-0.766727398	0.236592573
ENSMUST00000226414.2:chr15:-|8397:19:8398|uORF|GTG	Ubr5-uORF26	-0.424307993	0.236629768
ENSMUST00000103049.10:chr2:-|2936:1001:2387|uORF|CTG	Kcnq2-uORF83	-0.766312398	0.236820271
ENSMUST00000159559.8:chr13:-|6584:3445:6415|uORF|ATG	Wnk2-uORF261	0.632315545	0.237362482
ENSMUST00000159559.8:chr13:-|6584:3448:6415|uORF|GTG	Wnk2-uORF262	0.632315545	0.237362482
ENSMUST00000020217.7:chr10:-|3210:116:389|uORF|GTG	Nudt4-uORF5	0.932788665	0.237539152
ENSMUST00000159559.8:chr13:-|6584:3568:6415|uORF|ATG	Wnk2-uORF263	0.66481161	0.237618167
ENSMUST00000202990.4:chr2:+|1925:50:221|uORF|CTG	Gsn-uORF1	1.184058821	0.237620834
ENSMUST00000101497.4:chr6:-|2253:1075:2254|uORF|GTG	Braf-uORF8	-0.841250132	0.237911794
ENSMUST00000217550.2:chr9:-|5152:1969:4417|uORF|TTG	Tln2-uORF19	-0.722037954	0.237921551
ENSMUST00000226414.2:chr15:-|8397:2629:8398|uORF|ATG	Ubr5-uORF27	-0.474832656	0.237956984
ENSMUST00000200062.2:chr3:-|755:219:606|uORF|CTG	Ak5-uORF3	-0.546652649	0.238210872
ENSMUST00000159559.8:chr13:-|6584:556:6415|uORF|GTG	Wnk2-uORF264	0.418699569	0.238247609
ENSMUST00000046371.13:chr9:+|2626:221:284|uORF|CTG	Plppr2-uORF1	0.937882472	0.23826054
ENSMUST00000188468.2:chr9:+|1480:37:100|uORF|CTG	Plppr2-uORF2	0.937882472	0.23826054
ENSMUST00000190387.7:chr9:+|2608:216:279|uORF|CTG	Plppr2-uORF3	0.937882472	0.23826054
ENSMUST00000125383.8:chr11:-|1003:5:674|uORF|ATG	Ccdc47-uORF1	-0.763606381	0.238547454	representative
ENSMUST00000054083.13:chr19:-|4714:578:2402|uORF|TTG	Ermp1-uORF7	-0.560880037	0.2386254
ENSMUST00000179331.9:chr7:-|12147:7030:10654|uORF|ATG	Smg1-uORF111	-1.986784839	0.239486703
ENSMUST00000162403.8:chr13:-|6147:223:5977|uORF|GTG	Wnk2-uORF265	0.41990262	0.239487888
ENSMUST00000179331.9:chr7:-|12147:7162:10654|uORF|CTG	Smg1-uORF112	-2.010762642	0.239487888
ENSMUST00000179331.9:chr7:-|12147:7192:10654|uORF|CTG	Smg1-uORF113	-2.010762642	0.239487888
ENSMUST00000179331.9:chr7:-|12147:7204:10654|uORF|CTG	Smg1-uORF114	-2.010762642	0.239487888
ENSMUST00000179331.9:chr7:-|12147:7207:10654|uORF|CTG	Smg1-uORF115	-2.010762642	0.239487888
ENSMUST00000179331.9:chr7:-|12147:7243:10654|uORF|GTG	Smg1-uORF116	-2.010762642	0.239487888
ENSMUST00000226414.2:chr15:-|8397:2605:8398|uORF|ATG	Ubr5-uORF28	-0.473207421	0.239487888
ENSMUST00000153314.8:chr3:-|883:211:586|uORF|GTG	Gstm1-uORF10	-0.294077169	0.23984383
ENSMUST00000223020.2:chr12:-|3307:1030:2584|uORF|GTG	Ttc7b-uORF9	-0.836324234	0.23984383
ENSMUST00000223020.2:chr12:-|3307:1033:2584|uORF|CTG	Ttc7b-uORF10	-0.836324234	0.23984383
ENSMUST00000200062.2:chr3:-|755:261:606|uORF|ATG	Ak5-uORF4	-0.548324982	0.239956286
ENSMUST00000086819.12:chr1:-|5097:1960:5098|uORF|TTG	Kif1a-uORF100	0.245749444	0.239973894
ENSMUST00000162403.8:chr13:-|6147:829:5977|uORF|CTG	Wnk2-uORF266	0.439347427	0.24000864
ENSMUST00000162403.8:chr13:-|6147:832:5977|uORF|ATG	Wnk2-uORF267	0.439347427	0.24000864
ENSMUST00000162403.8:chr13:-|6147:847:5977|uORF|CTG	Wnk2-uORF268	0.439347427	0.24000864
ENSMUST00000162403.8:chr13:-|6147:853:5977|uORF|ACG	Wnk2-uORF269	0.439347427	0.24000864
ENSMUST00000217550.2:chr9:-|5152:220:4417|uORF|GTG	Tln2-uORF20	-0.560509108	0.240021744
[truncated: 352,025 more rows]
