# Supplementary material for: Activity-dependent ribosome profiling reveals the landscape of canonical and non-canonical translation in brain tissue
Source: Nat Commun. 2026 Jul 23;17:6179. doi: 10.1038/s41467-026-74968-z (PMC13396407; doi:10.1038/s41467-026-74968-z)
Supplement: Supplementary file 13 — Supplementary Data 11 [file 41467_2026_74968_MOESM13_ESM.csv › Supplementary Table 11.csv]

Flagx3-Egr1_uORF_w_cLTP_1	Flagx3-Egr1_uORF_w_cLTP_2	Flagx3-Egr1_uORF_w_cLTP_3	Flagx3-Egr1_uORF_wo_cLTP_1	Flagx3-Egr1_uORF_wo_cLTP_2	Flagx3-Egr1_uORF_wo_cLTP_3	NIF_w_cLTP_1	NIF_w_cLTP_2	NIF_w_cLTP_3	NIF_wo_cLTP_1	NIF_wo_cLTP_2	NIF_wo_cLTP_3	N.Sequences	N.Proteotypic.Sequences	-Log Welch's T-test p-value Flagx3-Egr1_uORF_w_cLTP vs Flagx3-Egr1_uORF_wo_cLTP	Log2 Flagx3-Egr1_uORF_w_cLTP/Flagx3-Egr1_uORF_wo_cLTP	-Log Welch's T-test p-value Flagx3-Egr1_uORF_w vs cLTP_NIF_w_cLTP	Log2 Flagx3-Egr1_uORF_w_cLTP/NIF_w_cLTP	-Log Welch's T-test p-value Flagx3-Egr1_uORF_wo_cLTP vs NIF_wo_cLTP	Log2 Flagx3-Egr1_uORF_wo_cLTP/NIF_wo_cLTP	Protein.Group	Protein.Names	Genes	First.Protein.Description
17.99357796	17.61429405	17.43439865	18.21268654	18.20495605	18.00859642	17.36992836	16.94503975	15.58929634	17.03700638	14.32460022	16.82422256	1	0	1.035967194	-0.461322784	0.737010478	1.04600207	0.85791459	2.080136617	A0A075B5N4;A0A140T8M3;A0A140T8P7;A0A075B5N3;A0A140T8P5	A0A075B5N3_MOUSE;A0A075B5N4_MOUSE;A0A140T8M3_MOUSE;A0A140T8P5_MOUSE;A0A140T8P7_MOUSE	Igkv8-21;Igkv8-24;Igkv8-27;Igkv8-28;Igkv8-30	Immunoglobulin kappa variable 8-28
17.72619629	16.90208817	17.49173546	19.41605186	17.53570366	17.62072372	15.14214516	16.1724205	15.32048225	17.15825844	16.80679893	17.32878304	1	0	0.501759212	-0.817486445	1.920647805	1.828324	0.674033498	1.092879613	A0A075B5N8;A0A140T8P0	A0A075B5N8_MOUSE;A0A140T8P0_MOUSE	Igkv3-10;Igkv3-12	Immunoglobulin kappa variable 3-10
17.57359886	17.30657387	17.35965157	17.73818016	17.22363663	17.97867393	17.48155594	16.98420906	17.10618019	17.50766945	16.80858231	17.38994026	1	0	0.387839242	-0.233555476	0.552548242	0.222626368	0.592466384	0.411432902	A0A075B5Q0;A0A0A6YVS4	A0A075B5Q0_MOUSE;A0A0A6YVS4_MOUSE	Ighv5-6;Ighv5-9-1	Immunoglobulin heavy variable 5-6 (Fragment)
15.63186836	15.25604725	15.77725887	15.89607143	15.73659134	15.37100983	15.06446266	15.64998055	16.37277412	16.56691551	16.25007439	15.25360584	1	0	0.197491135	-0.112832705	0.121319798	-0.140680949	0.325474785	-0.355641047	A0A075B5R2;A0A0A6YX91	A0A075B5R2_MOUSE;A0A0A6YX91_MOUSE	Ighv7-2;Ighv7-3	Immunoglobulin heavy variable 7-3 (Fragment)
16.44509697	16.93070793	16.84163666	16.54310036	16.84409332	17.15010262	16.87034225	16.89062691	17.42471886	16.82608032	17.24761963	17.43885231	1	0	0.175301433	-0.106618245	0.612516852	-0.32274882	0.574258818	-0.325085322	A0A075B5U7;A0A075B5V0;A0A075B5V1;A0A075B5V2	A0A075B5U7_MOUSE;A0A075B5V0_MOUSE;A0A075B5V1_MOUSE;A0A075B5V2_MOUSE	Ighv1-22;Ighv1-26;Ighv1-31;Ighv1-34	Immunoglobulin heavy variable 1-22 (Fragment)
21.33130264	20.95499611	20.73457146	20.76078033	20.3795929	20.51346207	19.21028328	19.00499535	16.68257713	19.97057152	19.53729439	20.59792519	1	1	0.981983345	0.455678304	1.13593207	2.707671483	0.638151694	0.516014735	A0A075B680	A0A075B680_MOUSE	Ighv1-62-2	Immunoglobulin heavy variable 1-62-2
17.55175972	18.28152275	18.28044701	17.38725471	17.93309021	18.06799698	15.5365696	14.84653187	16.24415588	16.16178703	14.29647255	15.99121284	2	0	0.307276104	0.241795858	1.98263395	2.49549071	1.320124051	2.312956492	A0A087WP28;A0A087WP44;A0A087WPJ9;A0A087WQA3;A0A087WQC7;A0A087WR14;A0A087WR99;A0A087WRK1;A0A087WRK3;A0A087WS79;A0A0A6YX04;Q810R0;A0A087WQ24	A0A087WP28_MOUSE;A0A087WP44_MOUSE;A0A087WPJ9_MOUSE;A0A087WQ24_MOUSE;A0A087WQA3_MOUSE;A0A087WQC7_MOUSE;A0A087WR14_MOUSE;A0A087WR99_MOUSE;A0A087WRK1_MOUSE;A0A087WRK3_MOUSE;A0A087WS79_MOUSE;A0A0A6YX04_MOUSE;Q810R0_MOUSE	Gm20905;Gm21095;Gm21117;Gm21173;Gm21258;Gm21294;Gm21488;Gm21518;Gm21627;Gm21858;Gm28510;Gm29564;Gm29866	Predicted gene 28510
18.36999893	18.33358002	17.99739647	17.86612129	17.91471863	17.91301155	18.67928696	18.25061226	18.28303146	18.27809715	17.93351555	18.45714951	2	2	0.987567543	0.335707982	0.395590293	-0.170651754	0.776199916	-0.324970245	A0A087WPM2	A0A087WPM2_MOUSE	Ppfia4	Protein tyrosine phosphatase, receptor type, f polypeptide (PTPRF),-interacting protein (liprin), alpha 4
18.95756149	18.55064392	19.04985428	19.8150425	18.81057549	19.07009697	18.43830109	17.99861908	18.2892952	18.69431496	18.76867485	18.4584465	1	1	0.46333786	-0.379218419	1.401929191	0.610614777	0.743155673	0.591426214	A0A140T8M1	A0A140T8M1_MOUSE	Igkv10-96	Immunoglobulin kappa variable 10-96 (Fragment)
19.33468056	19.11460495	19.06586456	19.80532646	19.59887123	19.9171505	19.20129967	19.1016655	18.67539215	19.39812088	19.68531609	19.1530838	1	1	2.057662044	-0.60206604	0.401563004	0.178930918	0.887145718	0.361609141	A0A140T8M2	A0A140T8M2_MOUSE	Igkv12-44	Immunoglobulin kappa variable 12-44 (Fragment)
18.62493896	18.60097885	18.21978378	18.61713791	18.297472	18.56598854	19.43755531	18.58654213	18.18017578	19.388834	19.02818871	18.62833786	2	2	0.023534057	-0.011632284	0.240958486	-0.252857208	0.89937304	-0.521587372	A0A1W2P7J1	A0A1W2P7J1_MOUSE	Coq10a	Coenzyme Q-binding protein COQ10 homolog B, mitochondrial
19.76604271	19.8384304	19.09134102	19.02893448	19.57381248	19.78572083	21.24981117	20.88977242	20.31006241	19.84281731	19.17751694	20.5599575	4	1	0.113377	0.102448781	1.570907311	-1.251277288	0.349703588	-0.397274653	A0A1W2P872	NOVA2_MOUSE	Nova2	RNA-binding protein Nova-2
23.33130264	22.78482246	23.15648842	23.46469498	23.04472542	23.16802406	22.8564682	22.64267921	22.6758709	23.03190804	23.1726265	22.7594986	4	4	0.262764858	-0.134943644	0.859667681	0.365865072	0.613855367	0.237803777	A0A1Y7VJN6	A0A1Y7VJN6_MOUSE	Ighg3	Immunoglobulin heavy constant gamma 3 (Fragment)
16.72276878	16.98557854	17.28674889	17.07159424	16.67396736	17.45209694	16.87924957	17.91093445	17.11492157	16.90159798	16.57963943	16.90424728	2	2	0.085748771	-0.067520777	0.344840688	-0.303336461	0.443870922	0.270724614	A0A286YCV9	A0A286YCV9_MOUSE	Kif13b	Kinesin family member 13B
19.54480171	19.92782784	19.50407028	19.00937271	19.79998398	19.74297523	19.64953613	19.01289368	19.4040699	19.16621208	19.04511642	19.71100998	5	5	0.182624916	0.141455968	0.580876946	0.30340004	0.254236025	0.209997813	A0A286YCX6	A0A286YCX6_MOUSE	Trappc8	Trafficking protein particle complex 8
17.75049973	17.96618843	17.66204834	17.94715118	16.85447502	17.53949356	17.83630562	18.00045967	16.92461395	17.85351181	18.31725502	18.24197769	1	1	0.405611527	0.345872243	0.217448837	0.205785751	0.823946908	-0.690541585	A0A2I3BQS8	A0A2I3BQS8_MOUSE	Gm55359	Predicted gene, 55359
22.75084114	22.23836327	22.11308289	22.84853935	22.46705437	22.27899742	23.54769325	22.57308197	22.24773979	23.6095295	22.85403252	23.00356483	8	8	0.252717723	-0.164101283	0.391170903	-0.422075907	0.997774073	-0.624178569	A0A2I3BR81	A0A2I3BR81_MOUSE	Nt5dc2	5'-nucleotidase domain containing 2
17.4918232	18.62009621	18.20353317	17.19948769	18.08846474	17.58452988	17.2659359	17.94538689	16.8677597	17.06546593	18.01989174	17.80912781	2	2	0.498313217	0.480990092	0.751519351	0.745456696	0.006205831	-0.007334391	A0A494B9V8	A0A494B9V8_MOUSE	Ptar1	Protein prenyltransferase alpha subunit repeat containing 1
18.1949501	18.29284668	18.27040482	18.08839226	18.35956955	18.34568024	18.71505737	18.60970688	19.05779839	18.22532272	18.15399742	18.7788105	4	4	0.041614782	-0.011813482	1.289676664	-0.541453679	0.210068091	-0.121496201	A0A5F8MPI9	A0A5F8MPI9_MOUSE	Rapgef1	CRK SH3-binding GNRP
16.27095604	17.1360302	16.4953022	17.20112991	16.97782707	17.17946434	16.67259216	16.1136322	16.79653168	16.65203857	17.44078064	16.50797844	1	0	0.707827468	-0.48537763	0.115683691	0.106510798	0.320320471	0.252541224	A0A668KLU9;E9Q8B5	A0A668KLU9_MOUSE;E9Q8B5_MOUSE	Cfhr2;Cfhr4	Complement factor H-related 2
16.77568436	17.16700935	16.16748428	16.59031677	16.29636574	16.2966938	16.41966248	17.58784103	16.27825737	16.30625725	16.09175682	17.26819038	3	3	0.394728176	0.308933894	0.038946776	-0.058527629	0.152026672	-0.160942713	A0A7N9VSG0	AFG2B_MOUSE	Afg2b	ATPase family gene 2 protein homolog B
27.0650444	26.39301109	26.62724876	27.21700859	26.58066559	26.69165611	26.80769348	25.78644943	25.93254471	26.92160988	26.50785065	26.36731339	3	3	0.184797115	-0.134675344	0.600004929	0.519538879	0.37514704	0.230852127	A0A991ENW0	A0A991ENW0_MOUSE	H1f10	H1.10 linker histone
16.27371025	16.72639084	16.20195961	15.91533852	16.76714325	16.70909309	17.05904198	17.39031601	17.10666084	16.17431259	16.59351158	17.90964317	5	5	0.067934672	-0.063171387	1.662045161	-0.78465271	0.283954827	-0.428630829	A0AAQ4VMW3	A0AAQ4VMW3_MOUSE	Lmo7	LIM domain only 7
15.34891796	16.19987869	16.78043747	16.15735054	15.27492905	15.65541649	17.41466331	17.13114929	16.45362473	19.04991531	17.75393105	16.35325623	1	1	0.343792808	0.413846016	0.792050615	-0.890067736	0.95766286	-2.023135503	A0AAQ4VMW9	A0AAQ4VMW9_MOUSE	Gm58354	Solute carrier family 35 member A4
19.52051735	19.64133263	19.44927216	19.5383873	19.6530323	19.31896591	19.51339149	19.63849449	15.67031193	19.69791794	19.72726059	16.68782806	1	1	0.105395594	0.033578873	0.36200534	1.262974739	0.291125608	0.799126307	A1L3P4	SL9A6_MOUSE	Slc9a6	Sodium/hydrogen exchanger 6
19.78209305	20.21538544	20.11959648	19.7043972	20.03166962	20.00597954	19.97113609	19.70935631	19.55109215	19.74614143	19.71726036	19.44431496	6	5	0.300492644	0.125009537	0.75435623	0.295163472	0.909588629	0.278109868	A2A432	CUL4B_MOUSE	Cul4b	Cullin-4B
19.94348526	20.31756592	20.23207092	20.35076141	20.34834099	20.33355331	19.3323307	20.23442078	20.05548859	19.46632576	20.02654839	20.27365303	12	11	0.597236533	-0.179844538	0.386926392	0.290294011	0.659184244	0.422042847	A2A4P0	DHX8_MOUSE	Dhx8	ATP-dependent RNA helicase DHX8
20.54186821	20.74182129	20.46473122	20.1504612	20.48871422	20.63733482	20.4394722	20.22234726	20.42227173	20.0421257	19.95379066	20.5010643	15	9	0.387618735	0.157303492	0.951887452	0.221443176	0.509484932	0.259843191	A2A5R2	BIG2_MOUSE	Arfgef2	Brefeldin A-inhibited guanine nucleotide-exchange protein 2
24.145998	24.15283394	23.8950367	23.21242142	23.69117928	24.18686295	24.36712265	24.03316307	23.80191612	23.64826202	23.52626228	24.52958488	9	9	0.494351372	0.367801666	0.004827912	-0.002777735	0.184161998	-0.204548518	A2A690	TANC2_MOUSE	Tanc2	Protein TANC2
17.16739655	17.2749691	17.34786797	16.62293053	17.34614944	17.23291206	17.00075722	17.76993561	17.28231812	17.83383369	17.21502495	16.82272339	3	3	0.321409427	0.196080526	0.132224123	-0.087592443	0.235650698	-0.223196665	A2A699	F1712_MOUSE	Fam171a2	Protein FAM171A2
19.18574142	19.25667953	19.2686615	18.03908539	19.07936478	19.17913628	19.09544563	18.73226929	18.70384598	19.06022644	18.43471527	19.16854668	3	3	0.487861453	0.471165339	1.077360101	0.393173854	0.100498052	-0.121967316	A2A8L5	PTPRF_MOUSE	Ptprf	Receptor-type tyrosine-protein phosphatase F
18.53180695	18.85674477	19.17370605	15.89435673	19.00782585	18.87527657	18.71893501	18.89769554	18.58719635	18.85001755	18.66378975	18.7144146	2	2	0.338521581	0.928266207	0.218975867	0.119476954	0.295818038	-0.816920916	A2A8Z1	OSBL9_MOUSE	Osbpl9	Oxysterol-binding protein-related protein 9
19.67036247	19.67690468	19.28003693	18.84745789	19.33389854	19.77769661	19.36405373	19.05464935	18.75443649	19.28492737	19.11358833	19.41801834	8	8	0.290783627	0.222750346	1.011737178	0.484721502	0.055738304	0.047506332	A2AAE1	BLTP1_MOUSE	Bltp1	Bridge-like lipid transfer protein family member 1
19.42868233	19.95824623	19.55175018	19.08291435	19.61997032	19.75863838	19.45852089	19.45776558	19.51458931	19.17522812	19.33550644	19.77092552	9	8	0.238888009	0.159051895	0.396747368	0.169267654	0.077422404	0.059954325	A2AAY5	SPD2B_MOUSE	Sh3pxd2b	SH3 and PX domain-containing protein 2B
16.88771248	17.18322182	16.79917526	15.72434616	16.81110954	17.297369	17.50161743	17.59709358	17.02131271	17.29537773	16.60692406	17.75741005	4	4	0.269004554	0.345761617	0.875680554	-0.416638056	0.452046165	-0.608962377	A2ACJ2	FP100_MOUSE	Faap100	Fanconi anemia core complex-associated protein 100
16.58727074	16.00785828	16.60622787	16.77552795	15.59939957	16.13115501	17.43502426	16.23413849	13.70785332	16.84657288	16.30570412	16.52016068	2	2	0.226107596	0.231758118	0.195520818	0.608113607	0.420102007	-0.388785044	A2ADA5	PUSL1_MOUSE	Pusl1	tRNA pseudouridine synthase-like 1
20.24641228	19.68346786	19.95031357	19.62929535	19.16671944	20.1537323	19.98916054	19.29778862	19.36341476	19.30437469	18.69804382	20.08602715	7	7	0.386306121	0.310148875	0.66813935	0.409943263	0.22584515	0.287100474	A2AF47	DOC11_MOUSE	Dock11	Dedicator of cytokinesis protein 11
19.20427895	19.22613144	19.34009933	18.956007	19.14285088	19.07231331	19.57032967	19.42553139	18.61616707	19.80217552	19.70376778	19.09415817	1	1	1.323765723	0.19977951	0.057585192	0.052827199	0.801173897	-0.476310094	A2AFK4	A2AFK4_MOUSE	Mtg2	Mitochondrial ribosome-associated GTPase 2
17.95595551	18.29131508	18.52804947	18.58040047	18.32297707	18.84527206	18.45391083	18.30070114	18.45735741	18.36876678	18.28132057	19.26551628	6	6	0.653466438	-0.324443181	0.320610153	-0.145549774	0.053655892	-0.055651347	A2AG50	MA7D2_MOUSE	Map7d2	MAP7 domain-containing protein 2
22.86913109	23.23836327	22.94906235	22.38540649	23.02344894	23.09510422	23.1889286	23.19635201	23.05390739	22.72455406	22.82032394	23.20458221	30	30	0.285064865	0.184199015	0.421245495	-0.127543767	0.108720322	-0.081833522	A2AGT5	CKAP5_MOUSE	Ckap5	Cytoskeleton-associated protein 5
19.8602314	19.72668076	19.62335587	19.46623802	19.40109444	19.83514786	21.13830376	20.95688629	20.73829842	19.74614143	19.12466812	20.93846893	15	15	0.460594739	0.169262568	2.677299342	-1.207740148	0.248824305	-0.368932724	A2AHC3	CAMP1_MOUSE	Camsap1	Calmodulin-regulated spectrin-associated protein 1
19.19280052	19.04719353	18.99442291	19.06419945	19.0018959	19.14123344	19.92692375	19.35130501	18.94862938	19.97057152	19.62694931	19.42889786	3	3	0.04255692	0.009029388	0.438879655	-0.330813726	1.266201316	-0.606363297	A2AIL4	NDUF6_MOUSE	Ndufaf6	NADH dehydrogenase (ubiquinone) complex I, assembly factor 6
17.05925369	17.58446693	17.18670845	17.61630821	17.51003456	17.99394608	18.10043335	17.80830002	18.21639061	17.16228867	17.0163517	17.95788765	5	5	0.929806863	-0.429953257	1.680378493	-0.7648983	0.407299559	0.327920278	A2AIV2	VIR_MOUSE	Virma	Protein virilizer homolog
19.74607277	20.02803802	19.44278526	19.12772179	19.76504326	20.04780006	20.08583641	19.71757698	19.00693321	19.41132355	18.76286507	19.57807541	5	5	0.102046109	0.092110316	0.136402771	0.135516485	0.464070934	0.396100362	A2AJ72	A2AJ72_MOUSE	Fubp3	Far upstream element (FUSE) binding protein 3
20.42118835	20.89014435	20.85656166	20.66733551	20.82016563	21.01303291	20.76557732	21.1667347	21.02349854	20.72455406	21.06159401	21.37005806	5	5	0.237871813	-0.110879898	0.609554327	-0.262638728	0.424713318	-0.218557358	A2AJI0	MA7D1_MOUSE	Map7d1	MAP7 domain-containing protein 1
18.01264191	18.45981979	18.60001183	17.866745	18.23494911	18.48950577	17.89689827	17.95969963	17.47208214	17.72874641	17.96029854	18.14500237	7	7	0.251350655	0.16042455	1.159077863	0.581264496	0.496698478	0.252384186	A2AKG8	FOCAD_MOUSE	Focad	Focadhesin
17.41407394	17.65677834	17.67171097	17.70300484	17.4417305	18.0160656	18.35349274	18.08550835	18.62272072	17.35587692	17.39775658	18.84659958	9	9	0.293757389	-0.139412562	1.680149156	-0.773052851	0.097308573	-0.146477381	A2AKX3	SETX_MOUSE	Setx	Probable helicase senataxin
18.64579773	19.00947952	18.95326042	18.01911545	19.15110588	19.11462402	19.00871658	18.82755089	18.89764977	18.53370857	18.80877113	19.32768822	4	4	0.095011698	0.107897441	0.118704289	-0.041793187	0.104204923	-0.128440857	A2ALS5	RPGP1_MOUSE	Rap1gap	Rap1 GTPase-activating protein 1
18.64562225	19.11854553	18.63724327	18.52623367	18.52102089	18.91798401	19.03258133	18.68490601	18.71994019	18.92261696	18.45979118	18.56322098	4	3	0.282975612	0.145390828	0.020501785	-0.012005488	0.011213659	0.006536484	A2ALU4	SHRM2_MOUSE	Shroom2	Protein Shroom2
21.31576157	21.85659218	21.4749279	20.39677238	21.51709557	21.55272293	21.35885429	21.22234726	21.2282238	21.07092285	21.1126194	21.30268288	43	43	0.379689056	0.393563588	0.660069019	0.279285431	0.005275544	-0.006544749	A2AN08	UBR4_MOUSE	Ubr4	E3 ubiquitin-protein ligase UBR4
18.02721024	18.17962265	17.63242722	17.38209343	17.6319809	17.60708427	17.84336472	17.98415756	17.69905281	17.92733002	17.37381744	17.95392799	2	2	0.942381852	0.406033834	0.21559683	0.104228338	0.412692577	-0.211305618	A2AP18	PLCH2_MOUSE	Plch2	1-phosphatidylinositol 4,5-bisphosphate phosphodiesterase eta-2
20.50580025	20.46956825	20.30245972	20.55006981	20.16917229	20.42101669	19.88402367	19.97138596	19.46980286	20.08792877	19.62365532	19.79143333	11	9	0.128878971	0.045856476	1.42483435	0.650871913	1.42129152	0.545747121	A2APV2	FMNL2_MOUSE	Fmnl2	Formin-like protein 2
19.20347023	19.14232635	19.24995041	19.47851563	19.39366531	19.31105804	19.97474289	19.38088608	19.08130455	19.9459095	19.39439011	19.35634804	3	3	1.460052323	-0.195830663	0.400750081	-0.280395508	0.3311044	-0.17113622	A2APY7	NDUF5_MOUSE	Ndufaf5	Arginine-hydroxylase NDUFAF5, mitochondrial
18.27713203	18.38744736	18.1336689	18.0999527	17.96970177	18.63447952	18.49766731	18.33320808	18.18445969	17.75420761	17.74675369	18.48461533	4	4	0.047941453	0.031371435	0.244444417	-0.072362264	0.305563347	0.239519119	A2AQ19	RTF1_MOUSE	Rtf1	RNA polymerase-associated protein RTF1 homolog
19.20088196	19.43671799	18.33772278	15.17281342	17.80293846	18.70798111	19.49333	18.69085121	18.11241913	18.64228439	15.06087589	18.41711998	7	7	0.632707852	1.763863246	0.16277398	0.226240794	0.031214143	-0.14551576	A2AQ25	SKT_MOUSE	Skt	Sickle tail protein
20.14453316	19.8963604	19.95010376	19.55006981	20.33777237	20.97740936	20.67967606	20.30480957	20.29941559	18.81497192	18.80132103	21.09932327	3	3	0.255510797	-0.291418076	1.263712484	-0.430967967	0.329482063	0.716545105	A2AR02	PPIG_MOUSE	Ppig	Peptidyl-prolyl cis-trans isomerase G
16.64740181	16.92310333	17.01978111	15.52913761	16.72979927	17.30322838	17.22952461	17.18088722	17.55511475	17.18931007	17.16821671	17.49660873	2	2	0.234913015	0.342706998	1.323190161	-0.458413442	0.553724895	-0.763990084	A2AR50	RGPS1_MOUSE	Ralgps1	Ras-specific guanine nucleotide-releasing factor RalGPS1
16.77287102	15.23973465	17.02933311	17.71486473	17.22785568	16.31514549	16.62439728	16.70418167	16.37896919	16.91373444	16.78168297	16.56421471	1	1	0.453943982	-0.738642375	0.135796172	-0.221869787	0.296099792	0.332744598	A2AS37	A2AS37_MOUSE	AI182371	Expressed sequence AI182371
19.91626549	19.58865356	19.48915291	19.46623802	19.36688614	19.64743042	19.48889542	19.21886444	19.03277969	19.65487671	19.48170471	19.31277847	4	4	0.473663131	0.17117246	1.06190313	0.417844137	0.027108247	0.010398229	A2ASZ8	SCMC2_MOUSE	Slc25a25	Mitochondrial adenyl nucleotide antiporter SLC25A25
18.77097511	18.76076317	18.09641075	18.40451241	18.39833641	18.74919319	18.54388618	18.85533333	18.34251595	18.44117546	18.19613266	18.93185425	6	6	0.033388402	0.025369008	0.047890286	-0.037862142	0.007499391	-0.005706787	A2AT37	RENT2_MOUSE	Upf2	Regulator of nonsense transcripts 2
17.3889389	17.42002296	14.57796764	16.09790611	17.5615139	17.08883667	19.09630775	17.8260994	17.35455132	19.05697823	18.48571396	18.11474228	2	2	0.159279404	-0.453775724	0.650066974	-1.630009651	1.38197434	-1.636392593	A2ATU0	DHTK1_MOUSE	Dhtkd1	2-oxoadipate dehydrogenase complex component E1
18.24413872	18.31172943	18.4994278	18.0140152	17.57192039	18.22761536	18.31795502	19.00013924	19.18989182	17.61364174	17.88026619	18.18526459	2	1	0.813268384	0.413914998	0.692964695	-0.484230042	0.061072158	0.044792811	A2AUP5	A2AUP5_MOUSE	Pfkfb3	6-phosphofructo-2-kinase/fructose-2, 6-biphosphatase 3 splice variant 3
18.15341949	17.8344326	17.87346268	17.89433289	17.67642593	18.31556511	18.12970352	17.71335411	17.73041916	18.20580673	18.03515053	18.35861206	2	2	0.012706236	-0.008336385	0.219504709	0.095945994	0.467635568	-0.237748464	A2AUU0	METL8_MOUSE	Mettl8	tRNA N(3)-cytidine methyltransferase METTL8, mitochondrial
20.12088203	20.44720078	20.35860252	19.5383873	20.15719986	20.38883591	20.26168633	20.23442078	19.95051956	19.80217552	19.7540226	20.35350609	11	10	0.410239772	0.280754089	0.50231242	0.160019557	0.063282264	0.058239619	A2AWA9	RBGP1_MOUSE	Rabgap1	Rab GTPase-activating protein 1
20.82406998	20.75098228	20.40199661	20.29631233	20.88693428	20.60033989	19.87738037	20.51735497	20.35188293	16.26148033	14.36188126	20.87029839	2	2	0.108065335	0.064487457	0.79247498	0.410143534	0.663281654	3.42997551	A2BDX3	MOCS3_MOUSE	Mocs3	Adenylyltransferase and sulfurtransferase MOCS3
19.40420532	19.43951416	19.28199577	18.42764091	19.21296883	19.480793	19.98916054	19.62177086	19.39152718	19.31618309	18.87643623	19.78170395	13	13	0.397189209	0.334770838	0.637328146	-0.292247772	0.277735547	-0.284306844	A2CG49	KALRN_MOUSE	Kalrn	Kalirin
18.93519974	19.43396759	19.52565002	18.53880119	19.19649696	19.4243145	19.07204819	19.29164696	19.03259468	19.52490997	19.76823616	18.891716	2	2	0.305565336	0.245068232	0.32526075	0.166175842	0.386388426	-0.341749827	A2RS43	A2RS43_MOUSE	Pcdh7	Protocadherin 7
16.16680717	16.4623127	16.34147835	16.36037827	15.89861107	16.4714756	15.74527073	17.11906242	16.60706329	16.75512886	16.1786499	16.90311813	2	2	0.148630472	0.080044429	0.142465084	-0.166932742	0.577479452	-0.368810654	A2RSJ4	BLT3B_MOUSE	Bltp3b	Bridge-like lipid transfer protein family member 3B
16.84603691	17.11685181	16.84575272	15.31759167	16.44584656	17.52113152	16.67546463	15.37288475	15.41921616	17.37458801	17.03612709	17.60882568	1	1	0.29309229	0.508023898	0.939104428	1.113691966	0.54367648	-0.911657015	A2RSQ0	DEN5B_MOUSE	Dennd5b	DENN domain-containing protein 5B
19.14393234	19.46854019	19.11173248	18.56381035	19.28680229	19.30763245	19.66672707	19.83740997	19.90909958	19.08090782	19.00919533	20.03157806	5	5	0.269624864	0.18865331	1.704219947	-0.563010534	0.317866013	-0.321145376	A2RT62	FXL16_MOUSE	Fbxl16	F-box/LRR-repeat protein 16
20.43083763	20.93101692	20.57310867	19.64026642	20.72604179	20.79298592	20.75721359	20.61293221	20.39252472	20.4098568	19.92869949	21.05905914	4	4	0.242565472	0.258556366	0.113189087	0.057430903	0.05510497	-0.079440435	A2RTH5	A2RTH5_MOUSE	Lcmt1	Leucine carboxyl methyltransferase 1
15.85130119	15.95092678	16.31048584	17.11791801	15.54954243	15.49703979	15.75602627	14.7893219	15.77819538	15.47291756	15.68277454	15.4283247	1	1	0.009886391	-0.017262141	0.697082316	0.596390088	0.369910968	0.526827812	A6H5Y3	METH_MOUSE	Mtr	Methionine synthase
19.36292267	19.64741707	19.20414162	18.46278763	19.21427345	19.4383049	19.63393402	19.86699486	19.62710571	19.0895462	19.30750084	19.39605141	5	5	0.462167209	0.366371791	0.885902058	-0.304517746	0.275955796	-0.225910823	A6H5Z3	EXC6B_MOUSE	Exoc6b	Exocyst complex component 6B
23.34412575	23.05637932	23.07001495	23.41764641	23.32712555	23.24344635	23.89128113	23.40434647	22.73829842	24.11029625	23.79277802	23.59558105	8	8	0.696150283	-0.172566096	0.196486007	-0.187801997	1.180016678	-0.503479004	A6H611	MIPEP_MOUSE	Mipep	Mitochondrial intermediate peptidase
18.22530174	19.21321487	19.14965248	17.93242455	19.04957962	18.90333939	18.74686813	18.64916992	18.19091034	18.36142349	18.21500397	19.05414009	4	4	0.188861977	0.234275182	0.373009418	0.333740234	0.067653727	0.084925334	A6H6A9	RBG1L_MOUSE	Rabgap1l	Rab GTPase-activating protein 1-like
22.19354057	22.25133133	22.45188522	22.60430145	22.04797173	22.62587547	22.75930786	22.95870781	23.2310276	22.10473824	22.23023605	23.38098717	3	3	0.233899832	-0.127130508	1.700395729	-0.684095383	0.115086006	-0.145937602	A6H6J9	A6H6J9_MOUSE	Ankrd50	Ankyrin repeat domain 50
17.84387779	18.22676086	18.87599564	18.43410873	19.18275261	18.43638039	17.13204384	17.59605408	18.01368332	17.17170334	17.60746765	17.41480255	4	3	0.397326073	-0.368869146	0.860567273	0.734951019	1.703485926	1.286422729	A6H8H2	DEN4C_MOUSE	Dennd4c	DENN domain-containing protein 4C
15.26127911	19.48479652	18.82482529	17.58888245	15.00574398	19.04213333	19.56952858	19.40444183	18.81923676	15.15468597	18.41366768	15.67276859	1	1	0.134576758	0.64471372	0.402454056	-1.407435417	0.197176396	0.798545837	A6X8Z5	RHG31_MOUSE	Arhgap31	Rho GTPase-activating protein 31
27.11266136	26.61618614	26.89977455	27.02108955	26.47912788	26.78476524	26.55072212	26.38755035	26.3789978	26.7541523	26.73966599	26.64742088	13	11	0.208194508	0.114546458	1.106164644	0.437117259	0.101693216	0.047914505	A6X919	D19L1_MOUSE	Dpy19l1	Protein C-mannosyl-transferase DPY19L1
23.29213142	23.04525375	23.2425518	23.31867981	23.01518059	22.99711227	22.78009605	22.62673759	22.80002785	22.96751213	22.98303032	22.93105125	9	9	0.253818638	0.082988103	1.997736475	0.457691828	0.543002843	0.149792989	A6X935	ITIH4_MOUSE	Itih4	Inter alpha-trypsin inhibitor, heavy chain 4
16.93875313	17.10493279	16.87200165	15.61195469	17.0170536	17.16506577	17.35251617	17.76176453	17.11655426	16.31306076	16.67671585	17.07513809	3	3	0.275888272	0.373871168	0.874473701	-0.438382467	0.055980094	-0.090280215	A8C756	THADA_MOUSE	Thada	tRNA (32-2'-O)-methyltransferase regulator THADA
15.68125057	16.71652603	14.98337555	14.95823288	16.80347252	15.21674156	17.2420845	17.24886131	17.00385475	16.72298622	16.92347717	17.17461967	1	1	0.060734035	0.134235064	0.962490351	-1.371216138	0.821618076	-1.280878703	A8Y5H7	S14L1_MOUSE	Sec14l1	SEC14-like protein 1
20.04750824	20.21538544	20.10654068	19.49069023	20.09579849	20.11491394	20.42897987	20.22234726	20.19987869	20.36405373	20.08449554	20.35350609	1	0	0.407105777	0.222677231	0.818581935	-0.16059049	0.681452778	-0.366884232	B0F2B4	NLGN4_MOUSE	Nlgn4l	Neuroligin 4-like
20.26810837	20.5557251	20.15806961	19.20276451	20.33777237	20.37794685	20.49081993	20.10889053	19.86645508	20.12135124	19.87717056	20.29692268	8	7	0.338223056	0.354473114	0.319485391	0.171912511	0.107458488	-0.125653585	B0V2N1	PTPRS_MOUSE	Ptprs	Receptor-type tyrosine-protein phosphatase S
16.63084221	15.60533142	16.48175621	14.96139812	15.43962288	16.00863647	17.60676003	13.75152683	15.0507555	14.62736797	16.02707481	15.8702774	1	1	0.807535184	0.769424121	0.242552581	0.769629161	0.023718719	-0.038354238	B1AR17	B1AR17_MOUSE	Chd3	Chromodomain helicase DNA binding protein 3
19.68471527	20.35409164	20.18316078	19.39028931	20.29470253	20.20391846	19.89673424	20.16041946	19.96406555	19.73178482	19.73527145	19.88335991	21	21	0.1139701	0.111019135	0.108119802	0.066916148	0.223272314	0.179498037	B1ART1	B1ART1_MOUSE	Vps13d	Vacuolar protein sorting 13D
17.16943741	18.09855652	17.10995674	16.74982452	17.89367485	17.93707848	17.89664841	17.19062614	17.78664207	17.72506905	13.54924107	17.92180634	1	1	0.045757124	-0.067542394	0.158222103	-0.165321986	0.287408233	1.128153801	B1ARV6	B1ARV6_MOUSE	Pramel15	PRAME like 15
18.03076744	18.84575653	18.30471611	17.58229828	18.40477562	18.53637505	18.71991539	18.7493248	18.64062119	18.34002686	18.2632637	18.82172585	4	4	0.222791083	0.219263713	0.488436326	-0.309540431	0.351857648	-0.300522486	B1AUN2	B1AUN2_MOUSE	Eif2b3	Translation initiation factor eIF2B subunit gamma
17.21732903	17.57345581	17.26278877	17.22302437	17.35857391	17.62488365	17.14604187	17.32688141	17.14885521	17.13533592	17.01983452	17.63799858	2	2	0.113676506	-0.050969442	0.471441032	0.143931707	0.238828383	0.137770971	B1AVZ0	UPP_MOUSE	Uprt	Uracil phosphoribosyltransferase homolog
19.2834549	19.73050117	19.62163162	18.49380302	19.7491169	19.634758	19.4685421	19.63702011	19.31650543	18.60179901	19.44188499	19.88304329	4	2	0.221255993	0.252636592	0.162262577	0.07117335	0.009799206	-0.016349792	B1AWC9	B1AWC9_MOUSE	Pde4b	Phosphodiesterase
19.47021103	20.29269028	20.11959648	18.69536018	20.09579849	19.97584343	19.83369637	20.06899643	19.2668705	20.06520844	19.73437119	19.46158028	5	2	0.284725801	0.371831894	0.276201017	0.237644831	0.120432955	-0.164719264	B1AWN6	SCN2A_MOUSE	Scn2a	Sodium channel protein type 2 subunit alpha
20.12088203	20.72332573	20.1955452	19.49069023	20.30559158	20.27606773	20.09913254	20.30480957	20.1294899	19.71507263	19.94129944	20.13849449	14	14	0.413501425	0.322467804	0.324811113	0.168773651	0.11088576	0.092494329	B1AY13	UBP24_MOUSE	Usp24	Ubiquitin carboxyl-terminal hydrolase 24
19.91626549	19.56933975	19.17474174	20.07968903	19.29521561	20.03399277	20.41841125	19.5997982	19.92303848	19.07419968	18.45856857	20.41860199	10	4	0.304718498	-0.249516805	0.595117859	-0.426966985	0.298603461	0.485842387	B1AZI6	THOC2_MOUSE	Thoc2	THO complex subunit 2
17.87185669	18.05891609	17.80202866	16.92138863	17.96997452	18.11477661	18.3802166	18.45134544	18.43275452	17.8461895	17.7451725	18.85721397	7	7	0.230590189	0.242220561	1.789576944	-0.51050504	0.392240572	-0.480812073	B1AZP2	DLGP4_MOUSE	Dlgap4	Disks large-associated protein 4
16.82795525	16.63624954	16.4558754	16.16260719	16.42166901	16.7215786	16.57046318	16.74519348	16.36890984	16.91725159	16.37470818	16.46637726	3	3	0.445051889	0.204741796	0.197516802	0.078504562	0.257728601	-0.150827408	B2KF50	B2KF50_MOUSE	Bltp3a	Bridge-like lipid transfer protein family member 3A
20.47814369	21.33594513	21.08673096	20.09571838	21.13295174	20.98460579	20.42897987	20.52720261	20.45141792	20.18596077	20.53043938	20.51104736	16	16	0.215184715	0.22918129	0.724784687	0.497739792	0.374990658	0.328609467	B2RQC6	PYR1_MOUSE	Cad	Multifunctional protein CAD
17.46636009	17.9316864	17.70545197	18.28082085	17.66424179	18.26662636	17.29492188	16.96074104	18.0106945	16.86629486	16.9380455	17.80621719	1	1	0.668410341	-0.369396845	0.323721705	0.279047012	1.070336576	0.867043813	B2RQG2	B2RQG2_MOUSE	Phf3	PHD finger protein 3
17.47847939	18.06321716	17.47027016	17.20065117	17.55491447	17.70751572	17.74834824	17.71354866	17.89323616	17.12277031	17.1883812	18.16180038	4	4	0.298589829	0.182961782	0.204550926	-0.114388784	0.002845016	-0.003290176	B2RR83	YTDC2_MOUSE	Ythdc2	3'-5' RNA helicase YTHDC2
18.30578041	18.5433197	18.45610237	18.26239204	18.39778328	18.74280548	18.58891678	18.6816864	18.00849533	17.73822784	18.54216576	18.94641685	3	3	0.070011085	-0.032592773	0.012469227	0.008701324	0.05106551	0.05872345	B2RRE7	OTUD4_MOUSE	Otud4	OTU domain-containing protein 4
23.26541328	23.60201836	23.37502861	22.65926743	23.47912788	23.51346207	23.4983654	23.10066986	23.27244759	23.55960464	23.48382759	23.06245804	4	2	0.24985775	0.196867625	0.335035599	0.123659134	0.176161556	-0.151344299	B2RSH2	GNAI1_MOUSE	Gnai1	Guanine nucleotide-binding protein G(i) subunit alpha-1
17.58064842	18.23965073	18.35656166	17.46868706	17.87890244	18.19530487	18.56879044	19.02069283	18.52732849	18.43268394	18.22489548	18.8112812	3	2	0.262753738	0.211322149	1.002865098	-0.646650314	1.09757594	-0.641988754	B2RUJ5	APBA1_MOUSE	Apba1	Amyloid-beta A4 precursor protein-binding family A member 1
17.00257683	17.18257141	16.0453949	16.0315361	16.47187233	17.19766045	17.20593262	16.66654015	14.5684824	15.50814342	15.00029469	16.83211899	1	1	0.132556721	0.176491419	0.259664842	0.596529325	0.522481062	0.78683726	B2RVL6	ZCH24_MOUSE	Zcchc24	Zinc finger CCHC domain-containing protein 24
14.76606369	19.55281067	15.51551342	16.26688766	19.03054619	19.24184227	19.50964546	18.29179001	18.13017654	15.71283627	15.8789978	18.91282845	1	1	0.363311353	-1.568296115	0.518068772	-2.032408079	0.402489265	1.344871203	B2RWC4	B2RWC4_MOUSE	Lrrc73	Leucine-rich repeat-containing protein 73
17.84195137	16.87261963	17.83459091	15.3486166	14.76201439	17.42344093	17.25738335	16.6820507	16.03665352	16.96095467	16.66441154	17.14154053	2	2	0.786967743	1.671696663	0.8314277	0.857691447	0.504914697	-1.077611605	B2RXA1	PLCX2_MOUSE	Plcxd2	PI-PLC X domain-containing protein 2
19.32297897	19.82116318	19.63334656	18.80278778	19.40756416	19.60709953	19.62423134	19.38419914	19.25082779	19.11077118	19.07250786	19.60369682	6	6	0.477932946	0.32001241	0.398426152	0.172743479	0.011238048	0.010158539	B2RXC1	TPC11_MOUSE	Trappc11	Trafficking protein particle complex subunit 11
18.74246407	19.03062439	18.59395981	18.00415039	18.83797455	18.74595833	19.03583908	18.691185	18.18853569	18.40105247	18.55821609	18.29951477	3	3	0.353060804	0.259654999	0.204095126	0.150496165	0.140837333	0.109766642	B2RXQ2	B2RXQ2_MOUSE	Ppfia1	Ppfia1 protein
15.68652821	17.0030899	15.94697094	16.63108444	16.51493645	17.20674706	18.62031746	17.66371346	17.31471443	17.20419312	14.92327213	18.06175804	2	2	0.527041705	-0.572059631	1.376640523	-1.654052099	0.017968688	0.054514885	B2RXS3	B2RXS3_MOUSE	Scaper	S phase cyclin A-associated protein in the ER
17.53577995	18.25798798	17.96267509	16.85788536	18.09988403	17.96999931	17.51318741	17.90232849	17.63863564	18.13656998	17.84399796	17.45199585	5	5	0.237131832	0.276224772	0.400776898	0.234097163	0.137436035	-0.168265025	B2RXS4	PLXB2_MOUSE	Plxnb2	Plexin-B2
22.64910316	22.49159431	22.24404335	22.64572144	22.51240349	22.53812408	22.50337601	22.01403046	21.65305138	23.04793167	22.38121223	22.05223846	6	6	0.320642174	-0.10383606	0.621715148	0.404760997	0.080686201	0.071622213	B2RXT3	B2RXT3_MOUSE	Ogdhl	2-oxoglutarate dehydrogenase-like, mitochondrial
17.77076912	18.03292656	17.16610718	17.69067955	17.65910339	18.36397743	18.6339035	17.62229729	17.56119537	17.14876366	17.17983246	18.26796532	3	3	0.29077302	-0.24798584	0.258101013	-0.282531102	0.349001635	0.372399648	B2RY56	RBM25_MOUSE	Rbm25	RNA-binding protein 25
16.67663765	17.75744629	16.72630501	17.14086533	16.43424988	17.55017853	17.39953232	17.94148064	18.02114296	16.60852623	17.08179283	15.37731075	2	2	0.008009017	0.011698405	0.789585267	-0.733922323	0.482361551	0.685887973	B5TVM2	ILDR2_MOUSE	Ildr2	Immunoglobulin-like domain-containing receptor 2
17.37077332	15.54392338	17.86398506	16.25372314	17.68685722	17.56451797	17.01169968	18.56368637	15.82631302	17.94731712	18.79942322	18.1505928	1	1	0.102326784	-0.242138863	0.068284023	-0.207672437	0.93357884	-1.130744934	B7ZMP1	XPP3_MOUSE	Xpnpep3	Xaa-Pro aminopeptidase 3
18.26674652	18.6239624	18.24597931	18.0550518	18.37976074	18.68636894	18.69985008	18.50043678	19.05827522	18.60262871	18.68789101	19.31373024	4	4	0.007663796	0.005168915	0.834250097	-0.373957952	0.781934962	-0.494356155	B9EHT4	CLIP3_MOUSE	Clip3	CAP-Gly domain-containing linker protein 3
17.12653732	15.80915642	15.1879673	17.07770729	14.84248638	15.5648756	17.33758736	16.87838173	17.11900711	16.70074081	17.08798218	17.56805229	3	3	0.086516447	0.212863922	0.705044519	-1.070438385	0.745453783	-1.29056867	B9EJ54	B9EJ54_MOUSE	Nup205	Nucleoporin 205
19.31299973	19.21953011	19.43858719	19.10530472	19.36115837	19.18144989	18.687994	18.9900341	19.09096527	18.96590233	18.80479431	18.8810215	5	5	0.469814702	0.10773468	1.219131993	0.400707881	1.550088792	0.332064946	B9EJ80	PDZD8_MOUSE	Pdzd8	PDZ domain-containing protein 8
21.50580025	21.60201836	21.75980949	21.18083572	21.49348259	21.68670082	20.9382782	21.13488579	21.10524178	21.34059525	21.13472939	21.0658493	5	5	0.417452274	0.168869654	2.32693894	0.563074112	0.698920325	0.273281733	B9EJ86	OSBL8_MOUSE	Osbpl8	Oxysterol-binding protein-related protein 8
18.66500092	19.08374405	18.9905014	18.16147041	18.39505386	18.78015709	18.99572372	19.28589249	18.73178864	18.5166378	18.48114204	19.01795578	5	5	0.961658305	0.467521667	0.168222975	-0.091386159	0.380078984	-0.22635142	B9EJA2	CTTB2_MOUSE	Cttnbp2	Cortactin-binding protein 2
18.65881538	18.98893356	18.65429306	18.65526772	18.95802689	19.24757767	16.92518616	16.56800842	16.93445778	17.28058052	17.23498535	14.73348236	2	2	0.376453596	-0.186276754	3.534309547	1.958129883	1.049774585	2.537274679	B9EKR1	PTPRZ_MOUSE	Ptprz1	Receptor-type tyrosine-protein phosphatase zeta
18.93187714	18.6518898	18.40647697	18.75152588	18.41151237	18.58978653	19.42251205	19.60635757	19.12661171	19.34296989	19.02273178	19.61514091	1	0	0.162595917	0.079139709	1.598415929	-0.721745809	1.529503554	-0.742672602	C0HK79;C0HK80	ARXS1_MOUSE;ARXS2_MOUSE	Arxes1;Arxes2	Adipocyte-related X-chromosome expressed sequence 1
18.64866638	18.00304222	18.56792068	19.61824036	18.82441902	18.319664	18.94374275	17.09468651	18.26283836	18.87765312	18.851614	18.64130783	1	0	0.501565594	-0.514231364	0.195009506	0.306120555	0.116422929	0.130582809	C0HKE1;C0HKE2;C0HKE3;C0HKE4;C0HKE5;C0HKE6;C0HKE7;C0HKE8;C0HKE9;Q8BFU2;Q8CGP5;Q8CGP6;Q8CGP7;Q8R1M2	H2A1B_MOUSE;H2A1C_MOUSE;H2A1D_MOUSE;H2A1E_MOUSE;H2A1F_MOUSE;H2A1G_MOUSE;H2A1H_MOUSE;H2A1I_MOUSE;H2A1K_MOUSE;H2A1N_MOUSE;H2A1O_MOUSE;H2A1P_MOUSE;H2A3_MOUSE;H2AJ_MOUSE	H2ac11;H2ac12;H2ac13;H2ac15;H2ac25;H2ac4;H2ac6;H2ac7;H2ac8;H2aj;Hist1h2af;Hist1h2an;Hist1h2ao;Hist1h2ap	Histone H2A type 1-B
20.10890961	20.36606407	20.73457146	20.18083572	20.03166962	20.5430069	20.20131302	20.93486023	20.82992935	19.90810776	20.58766365	21.21378136	8	8	0.253106834	0.151344299	0.357290627	-0.252185822	0.302568003	-0.318013509	D3YUB6	BTBD8_MOUSE	Btbd8	BTB/POZ domain-containing protein 8
20.51490211	20.20208931	20.36957359	20.26120949	20.33777237	20.1537323	20.0033741	20.50743866	21.11134338	20.12135124	20.28563499	19.19848251	4	4	0.441869442	0.11128362	0.194669486	-0.178530375	0.425216613	0.382415136	D3YVF0	AKAP5_MOUSE	Akap5	A-kinase anchor protein 5
19.83836937	20.16144753	19.99760628	19.92679024	20.04472542	19.90166283	20.37534142	20.16041946	20.09296417	19.93341827	19.4943676	20.48088646	4	3	0.144917903	0.041414897	0.765580679	-0.21043396	0.012831185	-0.011831284	D3YWQ0	DGKI_MOUSE	Dgki	Diacylglycerol kinase iota
18.04423332	18.10890007	16.60458565	14.54545879	17.99561691	18.06862068	18.95071602	18.32927895	18.2559433	17.91300774	16.29917336	18.34831238	2	2	0.211643529	0.716007551	0.718558734	-0.926073074	0.183626651	-0.650265694	D3YWT1	D3YWT1_MOUSE	Hnrnph3	Heterogeneous nuclear ribonucleoprotein H3
18.84684372	18.85620117	18.9289341	18.1817646	18.81283951	18.92843056	18.87565041	19.22256279	19.23237801	18.34968948	18.43843269	19.29086876	7	6	0.381137776	0.236314774	0.74298492	-0.232870738	0.046722765	-0.051985423	D3YXJ0	DGKH_MOUSE	Dgkh	Diacylglycerol kinase eta
20.3918438	19.9383831	20.26769447	20.42876244	19.86011696	20.28775024	20.82280159	20.74538231	20.94369888	20.42777824	20.25568199	21.05905914	12	11	0.010697599	0.007097244	1.55489541	-0.637987137	0.56888379	-0.388629913	D3YXK0	D3YXK0_MOUSE	Jakmip2	Janus kinase and microtubule interacting protein 2
20.54186821	19.62848091	20.0116806	20.35742378	19.69868088	20.44207764	19.98916054	19.07426453	18.53583145	19.62552643	19.12034988	19.62143517	4	2	0.107366065	-0.105384191	0.759707865	0.860924403	1.117310522	0.710290273	D3YXK2	SAFB1_MOUSE	Safb	Scaffold attachment factor B1
18.19534874	18.70746422	18.52519417	17.68356895	18.37200356	18.52537727	18.21083069	17.90258217	17.88773537	17.52399063	15.51723385	17.8898716	4	4	0.386422949	0.282352448	1.17259736	0.475619634	0.627938307	1.216617902	D3YYY8	D3YYY8_MOUSE	Arhgef26	Rho guanine nucleotide exchange factor 26
19.50491714	19.28848457	19.08594513	19.45385361	19.8089695	19.36854553	20.51085663	20.02796936	19.68076897	20.58777428	20.14020348	20.00356483	1	1	0.620798999	-0.25067393	1.193796076	-0.780082703	1.423030444	-0.700057983	D3YZG8	MTD2L_MOUSE	Mthfd2l	Bifunctional methylenetetrahydrofolate dehydrogenase/cyclohydrolase 2, mitochondrial
22.18786049	22.21207237	22.38317299	22.57601357	22.53339767	22.88430023	22.5717392	22.52965355	23.45141792	22.39399147	22.67323875	24.01061821	7	7	1.328982881	-0.403535207	0.73412714	-0.589901606	0.262037873	-0.361378988	D3YZI9	PGBD5_MOUSE	Pgbd5	PiggyBac transposable element-derived protein 5
18.74227333	19.04621315	18.85708237	18.93360138	18.80547905	19.01009941	18.88863945	18.63840485	18.59508896	18.56676865	18.64418602	18.8347702	4	4	0.116425128	-0.034536997	0.615024683	0.174478531	1.080320462	0.23448499	D3YZP9	CCDC6_MOUSE	Ccdc6	Coiled-coil domain-containing protein 6
15.72503376	15.74492645	16.95343399	16.42102814	15.94543934	14.78709602	17.09475327	16.92757416	16.15729904	16.01594925	15.69032764	17.22917366	2	2	0.266607659	0.423276901	0.506228796	-0.585410754	0.368368861	-0.593962351	D3YZU1	SHAN1_MOUSE	Shank1	SH3 and multiple ankyrin repeat domains protein 1
17.52973557	18.48863602	18.14630318	17.56448555	18.19395828	18.17390633	17.98936462	19.12203979	18.51161766	17.24925232	18.0766716	18.13248825	2	2	0.07784905	0.077441533	0.489590458	-0.486115774	0.167919906	0.157979329	D3YZZ4	D3YZZ4_MOUSE	Tsc22d4	Tsc22 domain family, member 4
18.52693367	18.85991478	19.11071587	18.47032166	18.62132072	18.25446701	19.222929	20.45681381	19.08921814	20.33585739	19.26493263	18.59318924	2	2	0.852906958	0.383818309	0.662591888	-0.757132212	0.702717984	-0.949289958	D3YZZ5	D3YZZ5_MOUSE	Tmed7	Transmembrane emp24 domain-containing protein 7
22.1028862	21.69986725	22.05649948	22.43350029	21.88693428	22.13768387	20.93086052	21.36095238	21.20559311	21.12135124	21.44010544	21.67098808	11	11	0.416597778	-0.199621836	1.931883803	0.787282308	1.526478786	0.741891225	D3Z0M9	D3Z0M9_MOUSE	Ddx23	Probable ATP-dependent RNA helicase DDX23
22.59648132	23.27692413	22.83297539	22.41125679	22.9576683	23.10173798	23.31108856	23.97138596	23.4148922	23.24274635	23.18592262	23.69746017	5	2	0.097034267	0.078572591	1.090698542	-0.663661957	0.956021992	-0.551822027	D3Z2H9	D3Z2H9_MOUSE	Tpm3-rs7	Tropomyosin 3, related sequence 7
17.63806725	17.59093666	18.06129265	16.29959106	17.64398003	17.61025047	17.18684769	17.82410049	17.9587326	16.83051682	17.50920868	17.73763466	1	1	0.493741977	0.578824997	0.138720735	0.106871923	0.120832192	-0.174512863	D3Z4S3	PTRD1_MOUSE	Ptrhd1	Putative peptidyl-tRNA hydrolase PTRHD1
19.36180115	18.68991089	19.2342186	19.58455849	19.05032158	18.35934067	18.88396835	18.60811996	19.28487015	19.10117912	19.19938469	18.57899094	1	1	0.082534473	0.097236633	0.234064003	0.169657389	0.031349269	0.038221995	D3Z5G7	D3Z5G7_MOUSE	Ces1b	Carboxylic ester hydrolase
22.3967762	22.37793922	22.43370438	21.64844131	22.18104744	21.91475487	22.81677818	22.87827682	21.99738693	23.03044319	22.74865532	22.48088646	5	5	1.070953597	0.488058726	0.202475114	-0.161340714	1.716452889	-0.838580449	D3Z7P3	GLSK_MOUSE	Gls	Glutaminase kidney isoform, mitochondrial
19.171278	19.05935287	18.9375267	18.6816349	19.31038475	19.13366699	19.98916054	18.72868538	18.99325371	20.38254929	19.46291733	19.62065315	1	1	0.022933739	0.014156977	0.163933	-0.180980682	1.027863663	-0.780144374	D3Z7X0	D3Z7X0_MOUSE	Acad12	Acyl-Coenzyme A dehydrogenase family, member 12
19.8602314	20.3051815	20.11959648	19.36405754	20.07048798	20.00597954	19.80946922	19.67935371	19.52779007	19.93341827	19.70265579	19.82998085	10	10	0.451288512	0.281494776	1.21572508	0.422798793	0.011449819	-0.008509954	D4AFX7	D4AFX7_MOUSE	Dnajc13	DnaJ heat shock protein family (Hsp40) member C13
19.98337936	18.99200249	19.95513535	19.62929535	19.67119408	19.63900948	19.41653252	18.75223351	23.59980965	19.54669762	19.78231049	19.7580452	4	4	0.002829503	-0.002993902	0.222186419	-0.946019491	0.236422953	-0.049184799	E0CYQ0	E0CYQ0_MOUSE	Kctd17	Potassium channel tetramerisation domain containing 17
15.50989628	15.77862835	15.55635166	16.66980553	15.59650612	15.87436962	15.52192688	15.61337185	15.81142807	15.27178001	15.34795666	16.02167892	1	1	0.508653555	-0.431934992	0.10253469	-0.03395017	0.544796484	0.499755224	E0CZ16	KLHL3_MOUSE	Klhl3	Kelch-like protein 3
18.74991035	18.94025993	18.91001701	18.29309654	18.8309288	19.11707497	18.86834335	18.76053238	18.66354561	18.43298912	18.19521141	18.84331894	7	7	0.171826958	0.119695663	0.542152238	0.102588654	0.344175495	0.256526947	E0CZ22	MROH1_MOUSE	Mroh1	Maestro heat-like repeat-containing protein family member 1
19.83563995	20.21538544	20.13253593	19.79554558	19.97822952	20.29933739	20.13830376	20.28172684	20.39252472	19.77442932	19.82373047	20.42917061	15	14	0.068515165	0.036816279	0.673072084	-0.209664663	0.019634302	0.015260696	E1U8D0	MTCL2_MOUSE	Mtcl2	Microtubule cross-linking factor 2
19.54442024	20.01208687	20.0116806	19.66196251	19.8766613	15.13260651	20.20131302	19.5949688	15.76455498	19.70268822	19.85069847	20.08602715	2	2	0.395754198	1.632319132	0.358587438	1.335783641	0.40184249	-1.656061172	E9PUR0	E9PUR0_MOUSE	Ankhd1	Ankyrin repeat and KH domain containing 1
18.9621067	18.29235458	18.61594391	18.53698921	18.37957191	18.68958473	18.01823807	18.15617752	18.30966377	18.47448921	18.82831764	18.1999836	3	3	0.149515054	0.088086446	0.903428162	0.462108612	0.057425421	0.034451803	E9PV24	FIBA_MOUSE	Fga	Fibrinogen alpha chain
22.47348213	23.02651787	22.43370438	22.22522926	22.83151054	22.85122299	22.67967606	22.8333416	22.56022072	22.188591	22.05291176	22.73628044	44	44	0.010065994	0.008580526	0.076581824	-0.046511332	0.456392571	0.310059865	E9PVA8	GCN1_MOUSE	Gcn1	Stalled ribosome sensor GCN1
18.94390106	19.28674507	18.72942352	17.54089546	18.85354614	19.12984467	18.50333977	18.68002129	17.82549477	18.88082314	18.37480164	17.92154884	14	14	0.360086155	0.478594462	0.940238211	0.650404612	0.070729005	0.115704219	E9PVZ8	E9PVZ8_MOUSE	Golgb1	Golgin B1
17.79281235	18.18063164	17.6306324	17.77729416	17.94987106	18.03973579	18.2650547	18.20316696	17.91844749	17.45690727	17.40727043	18.18209267	2	2	0.10559618	-0.054274877	0.581129669	-0.260864258	0.354040645	0.240210215	E9PW37	E9PW37_MOUSE	Rasal2	RAS protein activator like 2
19.45805931	19.77082825	19.72186089	18.92045212	19.47758865	19.66255188	19.86596298	19.74146652	19.28898621	19.40797234	19.48360252	19.94213486	10	7	0.498526872	0.296718597	0.029894426	0.018110911	0.386047906	-0.257705688	E9PWR4	E9PWR4_MOUSE	Dip2c	Disco interacting protein 2 homolog C
17.88121796	18.25873375	17.95646477	17.24019623	17.60940933	17.95490837	18.5710907	18.66520882	18.31228828	17.95410919	17.98431969	17.93068886	4	4	0.790526087	0.430634181	1.434857764	-0.484057109	0.643755158	-0.354867935	E9PX28	E9PX28_MOUSE	Pcdh10	Protocadherin 10
18.22812843	18.61965752	18.31508636	18.1945858	18.67143822	18.38755608	18.49733353	18.89009094	18.08297539	18.40217209	18.20996094	18.7277813	8	7	0.057219402	-0.030235926	0.141774862	-0.102509181	0.048087509	-0.028778076	E9PX29	E9PX29_MOUSE	Sptbn4	Spectrin beta chain
17.1276474	17.48988914	16.87683105	17.09344673	16.85814857	16.90212059	17.68865585	17.53585243	17.05341148	17.72306252	17.30841827	17.35729218	4	4	0.4473106	0.213550568	0.426575571	-0.261184057	1.404743237	-0.511685689	E9PXF0	E9PXF0_MOUSE	Pcdh17	Protocadherin 17
21.90937805	21.80475235	21.96542549	22.0221386	21.63832664	22.07838821	21.51582336	21.36644936	21.40250778	21.67289162	21.41773796	21.59792519	15	15	0.044478775	-0.019765854	2.687656685	0.46492513	0.958366886	0.350099564	E9PXF8	MTMRD_MOUSE	Sbf2	Myotubularin-related protein 13
18.60856628	18.71800613	18.33355522	17.80531502	18.78022957	18.83655548	18.53087997	18.25622177	18.16790771	18.04522133	18.31414604	18.26130295	2	2	0.075812455	0.079342524	0.674390962	0.235039393	0.290925305	0.26714325	E9PY16	E9PY16_MOUSE	Adap1	ArfGAP with dual PH domains 1
19.02797508	18.43175888	18.73058701	16.21548653	18.11696434	18.74205399	17.44904137	18.15717697	18.20924187	18.74341774	18.660923	18.93769646	3	3	0.517866962	1.038605372	1.191822308	0.791620255	0.541393672	-1.08917745	E9PY46	IF140_MOUSE	Ift140	Intraflagellar transport protein 140 homolog
19.39377785	19.78134727	19.64364433	19.25408554	19.64186287	19.93241119	18.856287	18.58646011	18.68216133	18.47408485	18.58480453	18.79406738	6	6	0.00454421	-0.003196716	2.371016511	0.897953669	1.660392314	0.991800944	E9PYG6	E9PYG6_MOUSE	Rasa1	Ras GTPase-activating protein 1
17.03294373	16.76726341	16.76682281	15.51424694	16.65431404	17.30032539	17.61172676	17.27366257	16.97478104	17.24337959	17.16830254	17.50583267	1	1	0.253767097	0.366047859	0.889326098	-0.431046804	0.591574575	-0.816209475	E9PZ19	TUTLB_MOUSE	Igsf9b	Protein turtle homolog B
19.52840233	19.21661568	19.35478973	19.62929535	19.15258789	19.24521828	19.65208054	19.10483932	18.23067474	19.68803596	18.88872719	19.54089737	2	2	0.047801847	0.024235408	0.330845354	0.370737712	0.03525406	-0.030186335	E9PZF7	E9PZF7_MOUSE	Slc25a53	Solute carrier family 25, member 53
17.06315041	17.93461037	17.61521339	17.24858856	17.58979607	17.65416908	16.96053886	17.12386894	17.24489594	16.62176704	16.29142189	16.96155548	6	6	0.047322924	0.040140152	0.639490756	0.427890142	1.59273973	0.872603099	E9PZJ8	ASCC3_MOUSE	Ascc3	Activating signal cointegrator 1 complex subunit 3
17.35748482	18.21650696	17.87407303	17.10415649	17.60764313	17.80666542	17.79112625	17.38090134	17.70875359	17.100811	17.76346397	17.89482117	10	10	0.401492521	0.309866587	0.261397973	0.189094543	0.088207676	-0.080210368	E9PZP8	E9PZP8_MOUSE	Herc1	HECT-type E3 ubiquitin transferase
16.81871796	17.5198307	16.67956161	16.70741272	17.39162827	17.09209061	15.72416019	17.10928917	16.91890526	16.42934608	14.75036621	15.94710159	3	3	0.060939748	-0.057673772	0.336837406	0.421918551	1.0073716	1.354772568	E9Q236	MRP4_MOUSE	Abcc4	ATP-binding cassette sub-family C member 4
16.35018349	17.94679832	18.41327858	18.04442406	18.15559769	17.88593674	15.4400053	16.55659485	15.18007469	15.06421947	17.38791656	15.87715816	1	1	0.26754132	-0.45856603	1.099402541	1.844528516	0.981622471	1.918888092	E9Q264	E9Q264_MOUSE	Myh15	Myosin, heavy chain 15
19.20835304	15.36584854	20.06664658	19.46623802	19.39591217	19.76704979	16.20519066	19.92643547	20.36215019	15.32604504	19.81005669	20.1513176	3	3	0.342066768	-1.329450607	0.114540836	-0.617642721	0.260960489	1.113926888	E9Q271	E9Q271_MOUSE	Wdr17	WD repeat domain 17
20.15621567	20.58675194	20.15806961	19.2076416	20.13295174	20.52337837	20.49081993	20.28172684	20.11741638	20.05371284	19.83727646	20.43966293	18	18	0.321746961	0.345688502	0.00672292	0.003691355	0.1295143	-0.155560176	E9Q2E4	E9Q2E4_MOUSE	Hectd4	HECT domain E3 ubiquitin protein ligase 4
22.67369461	22.44720078	22.52485275	22.3339653	22.27821541	22.55996513	22.33937645	22.14451408	22.33373451	22.24780083	22.18061829	22.60260201	30	30	0.648240755	0.157867432	1.394062406	0.276041031	0.10724094	0.047041575	E9Q3L2	PI4KA_MOUSE	Pi4ka	Phosphatidylinositol 4-kinase alpha
18.28311539	18.73999405	18.71378326	17.81201363	18.50759125	18.44550705	18.8179493	19.93499184	19.09940529	18.82403374	18.70053482	19.40548515	4	4	0.521503779	0.323926926	0.800162418	-0.70515124	1.091339727	-0.721647263	E9Q3M9	E9Q3M9_MOUSE	Cracdl	Capping protein inhibiting regulator of actin like
20.90937805	20.90663338	20.84087944	20.47238922	20.68493843	20.94088364	20.71465302	20.61293221	21.20559311	20.45425034	20.59565544	21.05905914	29	26	0.520217038	0.186226527	0.074058711	0.041237513	0.005138455	-0.003584544	E9Q401	RYR2_MOUSE	Ryr2	Ryanodine receptor 2
19.465168	19.83677292	19.4730835	19.0933609	19.51074028	19.54215622	19.14660072	19.27791023	19.02967262	18.94004822	19.18853188	18.94732666	11	11	0.478179979	0.209589005	1.315510031	0.440280279	0.933889836	0.356783549	E9Q411	E9Q411_MOUSE	Nbas	Neuroblastoma amplified sequence
15.68279457	15.56707478	16.07674026	15.81119633	14.27503872	15.93270493	15.65970421	15.6692276	16.33475685	15.45667267	15.29219532	15.66125488	1	1	0.29727064	0.43588988	0.153199688	-0.112359683	0.080176681	-0.1303943	E9Q4X2	E9Q4X2_MOUSE	Uggt2	UDP-glucose:glycoprotein glucosyltransferase 1
19.36442375	20.43588638	19.50390625	16.88562584	19.73546791	19.57283211	15.79801369	20.61293221	15.06140137	19.55362129	19.4669323	19.53006172	3	3	0.417748152	1.036763509	0.567832673	2.610623042	0.314426982	-0.785563151	E9Q512	E9Q512_MOUSE	Trip11	Thyroid hormone receptor interactor 11
17.37460327	17.84208488	16.76334	17.40195465	18.0316906	17.29405594	17.21268082	17.41419601	17.29423332	16.87121773	16.57517052	16.95987701	5	5	0.25305691	-0.249224345	0.019537623	0.019639333	1.232409019	0.773811976	E9Q555	RN213_MOUSE	Rnf213	E3 ubiquitin-protein ligase RNF213
23.44281006	22.53731346	22.02561951	20.35076141	20.28373146	19.54726601	19.92002106	21.45165062	19.1535244	22.10194969	23.04855156	21.52096367	17	17	2.015676781	2.607994715	1.348772705	2.49351565	1.666931884	-2.163235346	E9Q557	DESP_MOUSE	Dsp	Desmoplakin
19.21643639	19.24245071	19.74042702	19.37723351	19.29913139	19.93453026	19.5146122	18.86721611	18.7310276	19.30196762	19.34276581	19.12744141	2	2	0.200705359	-0.13719368	0.530259508	0.362152735	0.529618179	0.279573441	E9Q5C9	NOLC1_MOUSE	Nolc1	Nucleolar and coiled-body phosphoprotein 1
20.82406998	21.03965759	20.8089962	21.1733017	20.75810432	20.99176598	20.34217453	20.27004433	20.54452705	20.52255821	20.12923241	20.40795517	2	2	0.227312409	-0.083482742	1.97474682	0.505325953	1.683095809	0.621142069	E9Q5F9	SETD2_MOUSE	Setd2	Histone-lysine N-methyltransferase SETD2
17.90598297	17.80964279	17.71242523	17.72894669	18.10693169	18.2970829	18.42351913	18.56876755	17.72136116	17.98262596	17.91292191	18.04797554	1	0	0.533430689	-0.234970093	0.619684211	-0.428532283	0.127909282	0.063145955	E9Q5G2;Q8CDY9	E9Q5G2_MOUSE;Q8CDY9_MOUSE	Pcdhb7;Pcdhb9	Protocadherin beta 9
18.14076042	16.90273285	17.76102257	17.99254036	16.9047451	18.05882072	18.09143448	15.96165466	17.09689522	17.19166946	17.06842041	17.96229553	1	1	0.032568536	-0.050530116	0.307042138	0.551510493	0.200433675	0.244573593	E9Q5K9	YTDC1_MOUSE	Ythdc1	YTH domain-containing protein 1
17.20884705	18.05037117	17.45032692	16.63600349	17.26138496	17.46786499	18.10501862	17.76261902	16.39587212	17.90696335	17.56916809	17.55436897	2	2	0.562289835	0.448097229	0.089049951	0.148678462	0.843853741	-0.555082321	E9Q612	PTPRO_MOUSE	Ptpro	Receptor-type tyrosine-protein phosphatase O
19.11873436	19.35746193	18.72878265	18.49071121	19.09740257	18.7845974	18.16872978	18.64820671	16.02286911	18.49934196	18.64342308	17.92555618	6	6	0.474487552	0.277422587	0.679888128	1.45505778	0.699750215	0.434796651	E9Q616	E9Q616_MOUSE	Ahnak	AHNAK nucleoprotein
16.03642464	16.42896271	15.91680431	16.19277191	15.95981789	15.50166893	15.59327888	16.18021011	15.84619999	15.03804207	16.07163429	15.77748108	2	2	0.398923306	0.24264431	0.479779662	0.254167557	0.274612852	0.255700429	E9Q634	MYO1E_MOUSE	Myo1e	Unconventional myosin-Ie
18.83368301	19.08263969	18.77336121	18.215662	18.93816757	19.07253838	19.53331757	19.26797104	19.09783363	18.93783569	18.31598473	19.22667694	1	1	0.201032363	0.154438655	1.16549977	-0.403146108	0.078979134	-0.084709803	E9Q6B2	CC85C_MOUSE	Ccdc85c	Coiled-coil domain-containing protein 85C
18.04305649	17.41718864	17.80270195	17.8231144	17.33621788	18.01121902	17.19221878	17.70802498	16.99811363	17.9026947	17.82958794	17.71237373	3	3	0.038494492	0.030798594	0.743494156	0.45486323	0.155440679	-0.091368357	E9Q6D8	CO6_MOUSE	C6	Complement component C6
16.11484909	18.18191147	16.84460831	17.24134445	17.7305088	18.34564781	18.29310799	18.69677353	17.66636467	17.81512451	17.31447601	18.60755348	4	4	0.436311023	-0.725377401	0.736291751	-1.171625773	0.101636389	-0.139884313	E9Q6H8	E9Q6H8_MOUSE	Plekha5	Pleckstrin homology domain containing, family A member 5
19.80148506	19.49181557	19.90807343	19.47851563	19.38298225	19.37329292	19.61732674	19.36011314	19.41758919	19.53973007	19.27255249	19.54215431	6	6	0.941007885	0.322194417	0.808265665	0.268781662	0.149363875	-0.039882024	E9Q6P5	TTC7B_MOUSE	Ttc7b	Tetratricopeptide repeat protein 7B
19.8602314	20.40139771	19.96466446	19.79554558	20.16917229	20.32223892	16.92617798	17.0087986	18.84355164	17.06890488	17.92165756	17.35519218	13	13	0.029849314	-0.020221074	1.300981722	2.48258845	2.729653717	2.647067388	E9Q6R7	E9Q6R7_MOUSE	Utrn	Utrophin
17.35515976	17.7736454	17.54659271	16.69169617	17.48293877	17.50580978	17.38030815	17.62790298	17.40802193	17.10994148	17.19159126	17.48477364	5	5	0.460127655	0.331651052	0.231965912	0.08638827	0.04006084	-0.035287221	E9Q735	UBE4A_MOUSE	Ube4a	Ubiquitin conjugation factor E4 A
21.74117851	21.59185982	21.60595131	22.35409546	21.90136147	21.66894341	21.49081993	21.36095238	21.07434845	21.53087234	21.70683479	21.04538536	2	2	0.618708967	-0.32847023	1.015002988	0.33762296	0.904834559	0.54710261	E9Q784	ZC3HD_MOUSE	Zc3h13	Zinc finger CCCH domain-containing protein 13
24.06310654	23.46956825	23.4284687	23.94570732	23.59460449	23.47566032	23.38079643	23.11052895	22.54227066	23.5391407	23.54702187	22.85077477	1	1	0.02437733	-0.018276215	0.92673041	0.642515818	0.572207861	0.359678268	E9Q7G0	NUMA1_MOUSE	Numa1	Nuclear mitotic apparatus protein 1
15.76526546	16.27118111	16.05196953	16.49393845	16.47870827	15.94579983	16.58318901	16.35710526	16.15886307	16.96444511	16.48646355	16.31068802	4	4	0.520097076	-0.276676814	0.810402334	-0.336913745	0.455579831	-0.281050046	E9Q7X7	NRX2A_MOUSE	Nrxn2	Neurexin-2
18.16228104	18.30968285	18.16755676	18.02072144	18.09698868	18.2527504	17.90935516	17.54911423	17.29814911	14.41688156	18.17598152	18.1206646	2	2	0.455854582	0.089686712	1.203486701	0.627634048	0.366033337	1.21897761	E9Q8I7	E9Q8I7_MOUSE	Nfxl1	Nuclear transcription factor, X-box binding-like 1
21.09076309	21.40139771	20.87976837	20.16572952	20.89416504	21.35036278	21.41841125	21.21017265	21.28868866	20.95829391	20.78231049	21.47068977	8	8	0.334733288	0.320557276	0.447541457	-0.181781133	0.259278709	-0.267012278	E9Q8I9	FRY_MOUSE	Fry	Protein furry homolog
18.24355125	18.68446732	18.30706406	18.05895042	18.87861633	18.88117218	18.9454422	18.99747849	19.14836693	18.60348129	18.43069649	19.1083107	2	2	0.243251944	-0.194552104	1.513396391	-0.618734996	0.114269931	-0.107916514	E9Q8V6	E9Q8V6_MOUSE	Dennd4a	DENN domain containing 4A
23.51263237	23.80255127	23.52975082	22.9178009	23.88512039	23.62126541	23.83278465	23.99818611	23.6942749	23.65778542	23.60756302	23.78235054	7	7	0.165964021	0.140249252	0.815517537	-0.226770401	0.261106956	-0.207837423	E9Q912	GDS1_MOUSE	Rap1gds1	Rap1 GTPase-GDP dissociation stimulator 1
21.79447556	21.80914497	21.72605896	21.13890457	21.69325256	21.73443222	21.61635017	21.21627426	21.33634186	21.58777428	21.16727257	21.23802948	9	9	0.500650984	0.254363378	1.117219416	0.386904399	0.335423166	0.19117101	E9Q9B7	E9Q9B7_MOUSE	Kidins220	Kinase D-interacting substrate of 220 kDa
17.77116966	18.54917908	17.5969429	17.47947502	18.16473579	18.61735344	18.64583588	18.44735146	17.39061546	18.13490486	14.60156155	18.52538681	3	3	0.092582404	-0.114757538	0.142940833	-0.188837051	0.291665572	0.999903679	E9Q9Q2	E9Q9Q2_MOUSE	R3hdm1	R3H domain containing 1
17.82781029	14.963027	16.94532013	18.19504166	17.1972084	17.19507217	17.73173141	17.50617218	17.02978897	16.91150475	16.63288307	17.42975998	4	4	0.416226174	-0.950388273	0.37077545	-0.84384505	0.578158068	0.537724813	E9Q9R9	DLG5_MOUSE	Dlg5	Disks large homolog 5
18.16934013	19.03565788	18.40438271	18.44079018	18.54330063	18.3971653	17.71909714	18.18243408	16.61267471	17.42346191	17.94426727	17.30746651	3	3	0.098072215	0.07604154	0.840364362	1.03172493	1.413034859	0.902020137	E9QA16	E9QA16_MOUSE	Cald1	Caldesmon 1
18.43757439	18.29790497	17.90587425	18.83289337	18.36050034	18.80626488	19.4979763	18.46822357	20.11741638	18.21300125	16.29769135	19.54724503	6	6	0.959188462	-0.452768326	0.889716751	-1.147420883	0.248020786	0.647240321	E9QAP7	E9QAP7_MOUSE	Taf4	TATA-box binding protein associated factor 4
18.15161514	19.53889656	17.99285698	17.05461121	18.35816383	18.64262772	19.06531715	20.02796936	18.12272644	18.47376823	18.86363411	18.94041252	9	9	0.321206339	0.542655309	0.278226629	-0.510881424	0.575744819	-0.740804036	E9QAT4	SC16A_MOUSE	Sec16a	Protein transport protein Sec16A
18.58166122	19.13254738	17.75691605	17.82528496	18.9254837	18.56293297	18.63252831	19.24279785	15.56473732	18.65947151	18.6306839	18.79124641	4	4	0.034397759	0.05247434	0.206809832	0.677020391	0.289751778	-0.255900065	F2Z3U3	F2Z3U3_MOUSE	Raph1	Ras association (RalGDS/AF-6) and pleckstrin homology domains 1
18.1000576	18.59826088	17.66224289	16.4979229	17.53180695	18.34407425	19.00530624	18.61380959	18.46159554	17.77353859	17.753685	18.93891335	5	5	0.455473973	0.662252426	0.799226613	-0.573383331	0.447587561	-0.69744428	F6SEU4	SYGP1_MOUSE	Syngap1	Ras/Rap GTPase-activating protein SynGAP
21.31576157	20.88183022	20.9250927	20.61268234	21.03821182	21.23442078	22.21969223	21.34989738	21.31006241	21.19645309	20.39959145	21.55514145	7	7	0.125512746	0.079123179	0.751711482	-0.585655848	0.079056242	-0.088623683	F6ZDS4	TPR_MOUSE	Tpr	Nucleoprotein TPR
18.825037	19.42458153	18.96179962	18.58010101	19.41853142	19.23472023	18.71720695	18.81411552	18.44567871	18.32900238	18.37447929	19.04220772	10	10	0.00763828	-0.007311503	0.855277999	0.411472321	0.652057979	0.495887756	F8VPK0	SKI3_MOUSE	Skic3	Superkiller complex protein 3
19.40413666	19.60709953	19.45271873	18.91798019	19.51300621	19.74012947	19.27949333	20.5563488	19.69677544	19.89528465	19.79624939	19.55641174	3	3	0.135029286	0.097613017	0.352561717	-0.356220881	0.553998295	-0.358943303	F8VPK8	F8VPK8_MOUSE	Pcdh9	Protocadherin 9
21.09683609	21.74640846	21.52485275	20.76579857	21.57673836	21.46797943	21.05204773	21.04177666	21.03638077	20.61149025	20.65805244	21.03157806	19	19	0.22749417	0.185860316	0.788382209	0.412630717	0.751773189	0.503131866	F8VPN4	F8VPN4_MOUSE	Agl	Glycogen debranching enzyme
19.37642288	19.66094208	19.04233932	19.25408554	19.17235184	19.58182335	20.17643738	19.52949142	19.69283867	18.88469505	18.84115791	20.08602715	6	6	0.036718107	0.023814519	0.765463475	-0.439687729	0.050541094	0.065460205	F8VPP8	F8VPP8_MOUSE	Zc3h7b	Zinc finger CCCH type containing 7B
22.22438622	22.2989502	22.11959648	21.6098938	22.11758804	22.12471581	22.41841125	22.29907417	22.31006241	22.0851078	21.68077278	22.37279892	7	7	0.587859046	0.263578415	0.906376145	-0.128204981	0.133320888	-0.095493952	F8VPU2	FARP1_MOUSE	Farp1	FERM, ARHGEF and pleckstrin domain-containing protein 1
19.5505085	19.89977074	19.59567642	18.66999626	19.55387115	19.66736412	19.90461731	19.65642357	19.43998528	19.30652809	19.27170181	19.92935944	9	9	0.458537739	0.38490804	0.028976328	0.014976501	0.206306291	-0.205452601	F8VPZ3	UBP32_MOUSE	Usp32	Ubiquitin carboxyl-terminal hydrolase 32
17.18867493	17.77949333	17.13554192	16.77349663	17.07999611	17.41836548	17.20023727	17.0069313	16.70707321	16.9859333	16.54192162	17.02709961	7	6	0.425370056	0.277283986	0.702681219	0.396489461	0.41808165	0.238967896	F8VQ05	F8VQ05_MOUSE	Fryl	FRY like transcription coactivator
23.26541328	22.69750023	23.07337379	23.42559624	22.94379616	22.94642258	22.43685722	22.20711327	22.91434288	22.68038559	22.73786163	22.32266045	8	8	0.150198418	-0.093175888	0.847718313	0.492657979	1.179123016	0.524969101	F8VQC1	F8VQC1_MOUSE	Srp72	Signal recognition particle subunit SRP72
17.89703941	18.26755333	17.90613365	17.33849335	18.15054893	18.09710884	18.03164864	18.43147659	18.16472435	17.69893074	18.01028824	18.37909126	5	5	0.209232347	0.161525091	0.475361928	-0.185707728	0.194891549	-0.167386373	F8VQK3	F8VQK3_MOUSE	Gucy1a2	Guanylate cyclase soluble subunit alpha-2
17.33037758	17.71158791	17.58687592	15.75871468	17.49179077	17.36470985	17.86820602	17.14735222	17.10205078	17.40249443	17.01119804	17.83768463	4	4	0.453967835	0.6712087	0.237295218	0.170410792	0.355264496	-0.545387268	F8VQK6	F8VQK6_MOUSE	Fbxl18	F-box and leucine-rich repeat protein 18
21.73340034	21.23510361	21.12607956	13.79008484	21.76994514	21.44207764	20.97480392	15.38962746	21.65305138	15.6782589	14.53243732	15.3230629	1	1	0.336907677	2.36415863	0.382125182	2.025700251	0.553961769	3.822782834	G3UW40	G3UW40_MOUSE	Mcc	Mutated in colorectal cancers
17.08693886	17.03503418	17.2929306	17.68209648	17.65937424	17.15944099	15.37600899	16.80584145	15.81126118	16.22249603	16.0386734	14.68985844	1	0	0.807999704	-0.362002691	0.959060915	1.140597343	1.3079581	1.849961281	G3UW78;Q3V1F1;Q8BGU0;Q99N17	G3UW78_MOUSE;Q3V1F1_MOUSE;Q8BGU0_MOUSE;Q99N17_MOUSE	Cyp4f16;Cyp4f17;Cyp4f37;Cyp4f39	Cytochrome P450, family 4, subfamily f, polypeptide 17
15.50598049	18.18078232	17.76680374	14.58384514	18.09747887	18.34204865	18.13404083	17.97340965	15.39742661	17.83935547	17.80162239	17.76223946	2	2	0.032626456	0.143397967	0.004606804	-0.017103513	0.236136526	-0.793281555	G3X8U3	QNG1_MOUSE	QNG1	Queuosine 5'-phosphate N-glycosylase/hydrolase
20.98992157	21.48062325	21.4284687	20.68863106	21.44506645	21.47821236	21.27931595	21.86668968	21.44660187	21.0421257	21.39043045	21.59792519	5	5	0.113625798	0.095701218	0.420563249	-0.231197993	0.170780097	-0.139523824	G3X972	G3X972_MOUSE	Sec24c	SEC24 homolog C, COPII coat complex component
14.85286522	18.8841629	14.99421024	16.22198868	14.8757658	18.67578125	19.11897278	19.44545937	18.55969238	14.97761059	18.38557434	18.95706367	2	2	0.070257479	-0.347432454	0.784954968	-2.797628721	0.195318256	-0.848904292	G3X9J0	SI1L3_MOUSE	Sipa1l3	Signal-induced proliferation-associated 1-like protein 3
19.51538658	19.9884243	19.2595253	19.23806	19.65960503	19.64600182	19.98916054	19.99995613	19.59101868	19.54856873	19.1956501	19.68312454	8	8	0.102364689	0.073223114	0.453824146	-0.272266388	0.067426878	0.03877449	G3X9K3	BIG1_MOUSE	Arfgef1	Brefeldin A-inhibited guanine nucleotide-exchange protein 1
20.03490829	19.55201721	19.87755966	20.76579857	19.71224403	20.06147385	19.93591881	18.93801498	19.93684578	19.97057152	18.80860901	20.41860199	10	10	0.42578525	-0.35834376	0.226387873	0.217901866	0.314984198	0.447244644	G3X9N3	G3X9N3_MOUSE	Pnma8b	PNMA family member 8B
18.61213303	19.19489479	18.69762421	18.25389671	18.57709122	18.54457283	19.20464516	18.96863937	18.71128082	17.90563393	18.25057983	18.66534996	1	1	0.783934517	0.376363754	0.211764487	-0.126637777	0.297042921	0.18466568	G3X9X1	KBTB2_MOUSE	Kbtbd2	Kelch repeat and BTB domain-containing protein 2
23.02060127	23.87765312	23.44152451	22.28587151	23.59460449	23.55029869	22.98379326	23.21627426	22.6383419	22.9629097	23.27571869	22.83496475	8	7	0.235486594	0.303001404	0.746765256	0.500456492	0.090421155	0.119060516	G5E829	AT2B1_MOUSE	Atp2b1	Plasma membrane calcium-transporting ATPase 1
20.75660706	20.70458984	20.83297539	20.89049339	20.76600838	20.90340996	19.83942413	19.94319153	20.00395966	20.01866722	19.96617508	19.95720482	12	12	0.69848753	-0.088579814	3.631324021	0.835865657	3.21461869	0.872621536	G5E870	TRIPC_MOUSE	Trip12	E3 ubiquitin-protein ligase TRIP12
19.10486984	20.06231689	19.9612751	20.43507767	20.3795929	19.93421555	20.76557732	20.82737541	19.93684578	20.34531784	19.78231049	20.27365303	1	1	0.672547347	-0.540141424	0.892133476	-0.800445557	0.186052936	0.115868251	G5E895	G5E895_MOUSE	Akr1b10	aldose reductase
18.98339462	19.8086071	19.58350372	19.73542404	19.74233055	19.5769825	20.44989014	21.66737938	21.46100426	21.89205933	20.85736084	19.0492897	5	4	0.340337163	-0.226410548	1.620749719	-1.734256109	0.413800467	-0.914657593	G5E8G3	G5E8G3_MOUSE	Opcml	Opioid binding protein/cell adhesion molecule-like
20.22438622	20.45842743	19.81172752	20.21058273	20.13295174	20.24044418	20.55976677	20.72840881	20.43205261	20.03044319	19.82373047	20.97499466	8	8	0.050598433	-0.029812495	0.822227237	-0.408562342	0.076045316	-0.081729889	G5E8K5	ANK3_MOUSE	Ank3	Ankyrin-3
15.79060745	16.07541466	15.64553833	15.83309174	16.24821663	15.83583069	16.44615364	15.52544594	15.7918644	16.28857803	15.64341545	15.99307632	2	2	0.292445411	-0.135192871	0.097089008	-0.083967845	0.003709153	-0.002643585	G5E8P0	GCP6_MOUSE	Tubgcp6	Gamma-tubulin complex component 6
17.53914452	17.65885925	17.73032951	16.977211	17.75526047	17.88378906	17.5855732	17.86999893	17.59110832	17.46022034	17.21907043	17.27479744	1	1	0.124445946	0.104024251	0.130690995	-0.039449056	0.283112005	0.220724106	G5E8V9	ARFP1_MOUSE	Arfip1	Arfaptin-1
18.77033043	18.99784279	18.86015701	18.23402596	18.30588722	19.09123802	19.16259003	19.38295746	19.5614109	18.77652359	18.97527122	19.26709557	6	6	0.456625618	0.33239301	1.511843008	-0.492876053	0.635385208	-0.462579727	H3BL92	H3BL92_MOUSE	Evi5l	Ecotropic viral integration site 5 like
19.79583931	19.74856186	20.0394268	19.77578163	19.97822952	19.62644005	20.23783875	20.01403046	19.59942818	20.34531784	20.2147522	19.55174446	2	2	0.190557267	0.067792257	0.156356307	-0.089156469	0.362029084	-0.243787766	J3QMX0	J3QMX0_MOUSE	Htd2	Hydroxyacyl-thioester dehydratase type 2
16.10576248	16.3244648	16.78774261	15.46364021	16.27570152	16.89540482	15.6518755	15.88790989	16.14095306	15.49932003	15.90249443	15.29065895	1	1	0.153379253	0.194407781	0.9456635	0.512410482	0.591928369	0.64742438	J9SQF3	TRPM3_MOUSE	Trpm3	Transient receptor potential cation channel subfamily M member 3
16.35368347	14.79260921	15.54020309	15.79947281	15.69935799	15.60155964	16.10028267	15.88279533	15.71565247	15.52575493	15.7151947	16.73556519	1	1	0.102762671	-0.137964884	0.271046153	-0.337411563	0.284466838	-0.292041461	M0QWN7	M0QWN7_MOUSE	Usp35	ubiquitinyl hydrolase 1
18.79136276	19.59934616	19.35050774	18.99237061	19.59479523	19.45129204	19.13400459	19.46450233	19.18925858	19.26636505	19.00558853	19.32608032	7	6	0.119759018	-0.099080404	0.019308938	-0.015516281	0.277865371	0.146807988	O08528	HXK2_MOUSE	Hk2	Hexokinase-2
20.67775154	21.17512131	20.79278564	20.05530548	20.84276581	20.80115891	21.09913254	20.72840881	20.95051956	20.78141594	20.52207565	20.94584846	5	5	0.44301424	0.3154761	0.083937351	-0.04413414	0.247011042	-0.183369954	O08529	CAN2_MOUSE	Capn2	Calpain-2 catalytic subunit
15.46836662	19.35030174	19.25502586	15.47141075	18.95406151	19.39783287	19.86462593	20.97138596	20.4893856	21.18596077	20.0730896	19.30763817	6	6	0.015521982	0.083463033	0.71263864	-2.417234421	0.689621561	-2.247794469	O08532	CA2D1_MOUSE	Cacna2d1	Voltage-dependent calcium channel subunit alpha-2/delta-1
19.64219284	20.10541344	20.02561951	19.71481514	19.97822952	20.04780006	20.17643738	20.74538231	20.46100426	21.48453331	20.7892971	20.27365303	4	4	0.020379277	0.010793686	1.151246497	-0.53653272	0.970944784	-0.935546239	O08539	BIN1_MOUSE	Bin1	Myc box-dependent-interacting protein 1
20.55957031	21.2285614	20.80091286	20.2032032	21.06409073	20.79298592	20.70598793	20.91249275	20.84465027	21.18068695	20.9966774	20.67986679	2	2	0.212091666	0.176254908	0.068619301	0.041971207	0.368538446	-0.265650431	O08547	SC22B_MOUSE	Sec22b	Vesicle-trafficking protein SEC22b
25.30858231	25.72041321	25.68053055	24.96219444	25.56941605	25.52584648	25.42106056	25.94866562	25.09911537	25.98728561	25.83136559	25.54181099	11	11	0.381829198	0.217356364	0.100704231	0.08022817	0.8272333	-0.434335073	O08553	DPYL2_MOUSE	Dpysl2	Dihydropyrimidinase-related protein 2
16.99953079	17.45476341	16.83563614	16.75367737	17.17672539	17.27907753	17.27658463	16.49510574	16.79265022	15.86339092	16.82220459	17.29820633	1	1	0.037013829	0.026816686	0.339101106	0.241863251	0.354321562	0.408559481	O08576	RUN3A_MOUSE	Rundc3a	RUN domain-containing protein 3A
19.8602314	20.02621651	20.0116806	19.29631233	20.04472542	19.80789375	19.85759354	20.5563488	20.32063103	20.27775383	20.1726265	19.87688255	3	3	0.424842958	0.249732335	0.514702447	-0.278814952	0.670491169	-0.392777125	O08579	EMD_MOUSE	Emd	Emerin
18.18763733	18.60102654	18.55148506	17.67188454	17.91272545	18.57106781	18.7427063	18.13127899	18.39355469	18.44589615	17.9876709	18.77356911	3	3	0.551229649	0.39482371	0.037111329	0.024202983	0.422976884	-0.35048612	O08582	GTPB1_MOUSE	Gtpbp1	GTP-binding protein 1
28.85710335	28.35315132	28.6485157	28.87272453	28.44105911	28.51656914	28.3235321	28.39765167	28.76127243	28.42527199	28.57887077	28.51415443	5	3	0.015876696	0.009472529	0.249334879	0.125438054	0.281204148	0.104018529	O08583	THOC4_MOUSE	Alyref	THO complex subunit 4
18.64312744	18.58866692	17.98744774	17.79677391	18.47317505	18.90406799	18.82430458	18.61013603	17.50982094	18.05584526	17.09401512	17.76455879	1	1	0.012822652	0.015075048	0.068411689	0.091660182	0.807323886	0.753199259	O08585	CLCA_MOUSE	Clta	Clathrin light chain A
20.57705879	20.82224083	20.60130501	20.03050232	20.51709557	20.79298592	20.90080452	20.80326271	20.84465027	20.34531784	20.20433426	21.05223846	2	2	0.363549725	0.220006943	0.87946837	-0.18270429	0.089899474	-0.087102254	O08586	PTEN_MOUSE	Pten	Phosphatidylinositol 3,4,5-trisphosphate 3-phosphatase and dual-specificity protein phosphatase PTEN
24.96689034	24.92394638	25.04371262	24.64572144	25.09579849	24.97740936	24.91966248	25.1129818	24.4752655	24.91368294	24.99516678	24.87706947	17	17	0.186052867	0.071873347	0.274329652	0.142213186	0.052719465	-0.022329966	O08599	STXB1_MOUSE	Stxbp1	Syntaxin-binding protein 1
17.93074417	18.17376518	18.02159119	16.44543266	17.65085411	17.87439346	17.91016388	17.97974777	17.29933739	17.6041832	17.18467331	18.17413712	5	5	0.610779297	0.718473434	0.548315119	0.312283834	0.243678482	-0.330771128	O08648	M3K4_MOUSE	Map3k4	Mitogen-activated protein kinase kinase kinase 4
20.03490829	20.00065422	20.17066956	20.21792412	19.79176712	20.07501984	20.2734623	19.74268723	20.69020462	20.00679207	19.8639946	20.3864212	3	3	0.104125241	0.040506999	0.216605322	-0.166707357	0.103143192	-0.057498932	O08663	MAP2_MOUSE	Metap2	Methionine aminopeptidase 2
19.94348526	20.29269028	20.35860252	19.89049339	20.25030899	20.16644287	19.06360626	19.28967285	19.48363304	19.48598289	19.87717056	19.3105278	6	6	0.221283963	0.095844269	2.180185419	0.919288635	1.20620672	0.544521332	O08665	SEM3A_MOUSE	Sema3a	Semaphorin-3A
15.39180279	16.76047325	15.35961628	16.34347343	15.51214409	16.70736313	14.59535217	14.26243782	14.6659193	16.71280861	14.66858101	14.96263313	2	2	NaN	0	1.028752449	1.329394341	0.417202764	0.739652634	O08672	KIFC2_MOUSE	Kifc2	Kinesin-like protein KIFC2
23.65323067	23.45562935	23.5896225	23.56885338	23.32712555	23.46283722	23.24831963	22.74115753	23.21695328	23.12410355	23.34847641	23.4212513	4	3	0.547409753	0.113222122	1.094733905	0.497350693	0.605934246	0.154994965	O08677	KNG1_MOUSE	Kng1	Kininogen-1
20.12088203	20.89014435	20.41264343	19.71481514	20.7421627	20.33355331	20.44989014	20.4974556	20.2560215	20.53087234	20.73966599	20.3864212	5	5	0.218695244	0.211046219	0.107647966	0.073434194	0.355760064	-0.288809458	O08688	CAN5_MOUSE	Capn5	Calpain-5
17.93156624	18.52736855	17.95214462	17.64084053	17.35447884	17.74041748	17.78490067	18.4758625	17.29779816	18.32844162	18.61401176	17.85583496	1	1	1.074280365	0.55844752	0.284173851	0.284172694	1.15534439	-0.687517166	O08691	ARGI2_MOUSE	Arg2	Arginase-2, mitochondrial
23.34412575	23.92900085	23.8950367	23.33565331	23.85763931	23.632761	23.54769325	23.93486023	23.68407822	23.75858498	23.72151947	23.61885071	7	6	0.177998061	0.11403656	0.000743418	0.000510534	0.212091434	-0.090967178	O08709	PRDX6_MOUSE	Prdx6	Peroxiredoxin-6
18.13152695	18.4718895	18.50882149	18.34410667	17.995224	18.38853264	18.19220924	18.36149406	17.75796127	17.80986023	18.02740288	17.90149879	4	4	0.301198136	0.128124873	0.532200312	0.266857783	0.999882389	0.32970047	O08715	AKAP1_MOUSE	Akap1	A-kinase anchor protein 1, mitochondrial
18.45200348	20.02297592	19.215168	18.81290627	19.97822952	19.56969643	19.33133316	20.44647217	19.92303848	18.55988693	19.65319824	20.56954384	6	6	0.145537001	-0.223561605	0.520987726	-0.670232137	0.072033745	-0.140598933	O08739	AMPD3_MOUSE	Ampd3	AMP deaminase 3
23.91626549	23.87765312	23.7556324	24.06754875	24.08003235	23.85515404	24.23030472	23.95323944	23.61061668	24.62902641	24.2315197	24.15291214	5	5	0.768749165	-0.151061376	0.155815126	-0.081536611	0.868893632	-0.336907705	O08749	DLDH_MOUSE	Dld	Dihydrolipoyl dehydrogenase, mitochondrial
22.48046875	23.02462959	22.96180534	22.19578552	23.00519753	22.65548134	24.12861061	23.19789505	23.20273972	23.58976555	23.13198471	22.91797829	4	4	0.279261624	0.203479767	0.842642362	-0.68744723	0.896891694	-0.594421387	O08756	HCD2_MOUSE	Hsd17b10	3-hydroxyacyl-CoA dehydrogenase type-2
21.74117851	22.59440613	22.39395905	21.8318882	22.66605186	22.43946266	20.46023178	20.17301941	20.19987869	19.97057152	20.16189957	20.47068977	9	9	0.067479847	-0.069286346	2.002567188	1.965471268	2.386575235	2.111413956	O08759	UBE3A_MOUSE	Ube3a	Ubiquitin-protein ligase E3A
20.51490211	20.32984352	20.24404335	20.67268944	20.34834099	20.32223892	20.13830376	19.93685341	19.54203796	20.326334	20.61937141	19.84016418	2	2	0.239665595	-0.084826787	1.045401322	0.490531286	0.28559229	0.185799917	O08784	TCOF_MOUSE	Tcof1	Treacle protein
21.88149834	22.35709381	22.09667015	21.40965462	22.20450592	22.07164574	22.17329788	22.14770889	21.89148521	22.20427322	22.07880402	22.03157806	20	20	0.304691907	0.216485341	0.087541929	0.040923436	0.313746583	-0.209616343	O08788	DCTN1_MOUSE	Dctn1	Dynactin subunit 1
18.26297951	18.32391357	18.63338089	18.33541107	17.45902252	18.23620605	18.92428398	21.44127274	18.68710709	20.71728516	20.62719154	18.44492722	4	4	0.540528271	0.396544774	0.547775625	-1.277463277	0.961120821	-1.919588089	O08795	GLU2B_MOUSE	Prkcsh	Glucosidase 2 subunit beta
17.05380821	17.2737999	17.30539703	16.95031738	17.37635612	17.53429413	15.97975826	15.53981781	16.44726563	15.21077728	16.13234711	15.57942867	2	2	0.142719968	-0.075987498	1.467948315	1.222054482	1.997327788	1.646138191	O08797	O08797_MOUSE	Serpinb9	Leukocyte elastase inhibitor
16.26562691	18.24370575	17.40299606	16.92503548	18.05185509	17.58278656	18.28308105	18.14616013	17.50247955	17.74005318	17.66658974	18.27176094	3	3	0.116902303	-0.215782801	0.435972578	-0.673130671	0.4061971	-0.37290891	O08808	DIAP1_MOUSE	Diaph1	Protein diaphanous homolog 1
20.15621567	20.32984352	19.53782082	20.10366821	20.12067413	20.35592079	20.90837669	20.53698349	20.15333748	19.59951782	19.21072769	20.5599575	5	5	0.27706253	-0.185461044	0.740689436	-0.524939219	0.375405338	0.403353373	O08810	U5S1_MOUSE	Eftud2	116 kDa U5 small nuclear ribonucleoprotein component
20.09683609	20.35409164	20.45446396	19.66196251	20.46947861	20.29933739	20.09913254	20.51735497	20.19987869	20.46296883	20.45336151	20.64402199	5	5	0.221754084	0.158204397	0.062362383	0.029675166	0.581411499	-0.376524607	O08848	RO60_MOUSE	RO60	RNA-binding protein Ro60
19.75972176	19.74933052	19.45495605	19.04300499	19.4688015	19.68799973	19.49007797	20.40434647	20.06808853	19.77442932	19.51174545	19.7988472	3	3	0.496429495	0.254734039	0.467866676	-0.33283488	0.587299521	-0.29507192	O08914	FAAH1_MOUSE	Faah	Fatty-acid amide hydrolase 1
20.09683609	20.35409164	20.31386566	19.61824036	20.10828972	20.38883591	20.24981117	20.72840881	20.5624485	19.8158493	19.95379066	20.73201752	5	5	0.352886792	0.216475805	0.693434223	-0.258625031	0.129670125	-0.128763835	O08915	AIP_MOUSE	Aip	AH receptor-interacting protein
24.04750824	23.36457253	23.07672501	23.06754875	23.17956734	23.75351334	23.02617645	22.52720261	24.13698387	23.37564087	23.10423851	23.32549286	11	11	0.17084643	0.162725449	0.178993285	0.266147614	0.098719499	0.065085729	O08917	FLOT1_MOUSE	Flot1	Flotillin-1
20.85307121	21.03216362	20.78461266	20.38377571	20.85022163	20.97740936	21.23181534	21.24041939	21.4271698	20.93967819	20.8639946	21.5010643	6	6	0.303523001	0.152813594	1.845330877	-0.409852346	0.603322192	-0.364443461	O08919	NUMBL_MOUSE	Numbl	Numb-like protein
19.51725197	19.71903992	19.65353584	18.900383	19.61875534	19.69616699	19.9283371	20.06899643	20.05548859	19.21511078	19.21538544	19.82242012	2	1	0.327191809	0.2248408	2.102504883	-0.387664795	0.012737169	-0.012537003	O08967	CYH3_MOUSE	Cyth3	Cytohesin-3
18.55002403	19.13992882	18.85624123	14.59126282	19.03093529	18.77148628	18.75388145	19.45619392	16.9052887	19.44023323	18.9815731	17.95676613	1	1	0.358723478	1.384169896	0.223339705	0.476943334	0.339589599	-1.328296026	O08989	RASM_MOUSE	Mras	Ras-related protein M-Ras
16.72372246	18.26489067	17.9141655	16.42500305	18.29863739	17.5500164	18.29563713	18.79257393	18.0882206	18.27810097	18.28131294	17.87696457	1	1	0.105256668	0.20970726	0.616420063	-0.757884343	0.501210355	-0.720907211	O08992	SDCB1_MOUSE	Sdcbp	Syntenin-1
20.74891281	21.02462959	21.43370438	20.88127518	20.85022163	21.10173798	20.90080452	21.40434647	21.70237923	20.98274612	21.12371635	21.13203812	1	1	0.217045128	0.124670664	0.361326417	-0.266761144	0.632186757	-0.135088603	O08997	ATOX1_MOUSE	Atox1	Copper transport protein ATOX1
16.38339996	17.38965988	14.58002186	17.17408752	15.97159672	16.10089493	17.7605114	18.80439377	17.78845787	18.48802948	17.63998032	16.01221657	1	1	0.116217906	-0.297832489	0.917026248	-2.000093778	0.489596244	-0.964549065	O09005	DEGS1_MOUSE	Degs1	Sphingolipid delta(4)-desaturase DES1
19.31426811	19.74094963	19.69994545	19.08844948	19.42428017	19.5507412	19.45131493	19.56900215	19.42082024	18.82238388	18.77780724	19.30286217	5	5	0.523411445	0.230564117	0.276761056	0.104675293	0.816465221	0.386805852	O09012	PEX5_MOUSE	Pex5	Peroxisomal targeting signal 1 receptor
17.73370552	17.51479721	17.72575951	17.08975983	17.32374382	17.20349503	17.80629921	18.0423584	17.59993172	18.79003525	18.78606796	17.65327644	1	1	1.992846304	0.452421188	0.448142969	-0.158109029	1.087244438	-1.204126994	O09126	SEM4D_MOUSE	Sema4d	Semaphorin-4D
18.88079262	19.70465088	19.49916649	18.35554314	19.40940666	19.48074913	19.01584244	19.99995613	19.1149025	19.24202156	19.53164291	18.92897606	3	3	0.248735221	0.279637019	0.012682869	-0.015363693	0.135588961	-0.152313868	O09131	GSTO1_MOUSE	Gsto1	Glutathione S-transferase omega-1
18.79219246	19.26920128	19.03927803	19.11366081	19.0257206	19.39097214	19.04649353	19.4449501	18.67257309	19.95829391	19.81005669	18.68495941	3	3	0.333275768	-0.143227259	0.02669097	-0.021114985	0.276966942	-0.307652156	O09159	MA2B1_MOUSE	Man2b1	Lysosomal alpha-mannosidase
20.97680664	20.40139771	20.40199661	20.97957802	20.78946877	20.86493492	20.51085663	20.30480957	19.16583061	20.95829391	20.4621315	20.80687141	1	1	0.563807122	-0.284593582	0.538825776	0.599568049	0.33635749	0.135561625	O09167	RL21_MOUSE	Rpl21	Large ribosomal subunit protein eL21
18.03232002	18.65774918	18.42056465	17.63538361	18.74369431	18.46014595	18.07865334	18.37162781	18.27389717	17.62447929	18.10230637	18.31447983	3	3	0.082869761	0.090469996	0.243756354	0.128818512	0.26773307	0.265986125	O09172	GSH0_MOUSE	Gclm	Glutamate--cysteine ligase regulatory subunit
20.13275719	20.53466415	20.51500511	19.93572235	20.10828972	19.89315796	18.10012817	18.39009666	15.30371189	17.80589676	17.86241531	15.82506847	3	3	1.1725117	0.415085475	1.076844162	3.129496574	1.292460707	2.814596494	O09174	AMACR_MOUSE	Amacr	Alpha-methylacyl-CoA racemase
17.66133881	18.03429604	17.48409843	17.45799637	18.43429184	17.95950699	16.96030426	18.24549675	17.60375023	17.95853043	17.40951347	18.04676247	3	3	0.269532436	-0.22402064	0.106665344	0.123394012	0.156743037	0.145662944	O35075	VP26C_MOUSE	Vps26c	Vacuolar protein sorting-associated protein 26C
17.67643547	18.2628994	17.91175842	17.86099434	18.01345062	17.91701889	17.87715149	18.05957222	18.46185684	17.77484322	18.09257889	18.00551987	1	1	0.036524502	0.01987648	0.306452488	-0.182495753	0.089896414	-0.027159373	O35083	PLCA_MOUSE	Agpat1	1-acyl-sn-glycerol-3-phosphate acyltransferase alpha
21.32613945	21.69037437	22.04627991	21.16951942	21.6034565	21.72587013	21.77389145	22.40167236	21.73039436	22.1593914	22.05581284	21.94216347	8	8	0.281570792	0.187982559	0.395164494	-0.281054815	1.169434903	-0.552840551	O35098	DPYL4_MOUSE	Dpysl4	Dihydropyrimidinase-related protein 4
15.95405006	16.14240837	14.62522888	16.80507088	15.95437336	16.02892494	16.39517212	16.0926857	15.49422836	15.86583996	15.14855957	15.81092453	2	2	0.53116546	-0.688893954	0.304911257	-0.420132955	0.846881313	0.654348373	O35099	M3K5_MOUSE	Map3k5	Mitogen-activated protein kinase kinase kinase 5
19.80024338	20.05138969	19.98339272	19.61824036	19.93680954	20.24044418	20.5788765	20.88211823	20.50800133	19.95829391	20.20433426	20.63492012	2	2	0.021928048	0.013177236	2.009887422	-0.71132342	0.55298439	-0.334018071	O35127	C10_MOUSE	Grcc10	Protein C10
24.07853508	23.87765312	23.74514008	23.76955032	23.82962608	23.82540703	24.25278854	23.73692131	24.06022644	24.42666626	23.94911957	23.85273933	9	9	0.353755587	0.092248281	0.253926948	-0.116202672	0.569748299	-0.267980576	O35129	PHB2_MOUSE	Phb2	Prohibitin-2
18.96467972	18.62308502	19.3335247	18.80393028	18.54413986	18.53630829	19.48937035	20.51735497	20.17679596	20.95211601	19.66145706	18.28315544	6	6	0.640871082	0.345637004	1.31825588	-1.087410609	0.492187361	-1.004116694	O35136	NCAM2_MOUSE	Ncam2	Neural cell adhesion molecule 2
23.05064201	23.28640556	23.54192543	22.98389053	23.2146492	23.29933739	22.92900085	23.32188416	23.16217804	23.16474533	23.40642357	23.35350609	2	2	0.298440904	0.127031962	0.352893885	0.155303319	0.518402649	-0.142265956	O35226	PSMD4_MOUSE	Psmd4	26S proteasome non-ATPase regulatory subunit 4
19.55883408	19.23332214	19.03970528	19.69390488	19.3480587	19.47732925	19.91444969	19.68359184	18.68957138	20.28760147	19.70326424	19.71632576	8	7	0.543986239	-0.229143778	0.133232963	-0.15191714	0.781058408	-0.395966212	O35231	KIFC3_MOUSE	Kifc3	Kinesin-like protein KIFC3
19.91626549	19.91921616	19.69187355	19.73542404	19.67176056	19.96661758	19.85049629	19.64332771	19.73244095	19.74614143	19.64175606	19.93803024	8	8	0.164286506	0.051184336	0.445182429	0.100363413	0.043658963	0.01595815	O35239	PTN9_MOUSE	Ptpn9	Tyrosine-protein phosphatase non-receptor type 9
20.03490829	20.31756592	19.91913223	19.18527985	20.07048798	20.08844185	20.29673195	20.47727776	20.05548859	20.12135124	19.82373047	20.11249924	11	11	0.381353214	0.309132258	0.474002566	-0.185963949	0.287969986	-0.237790426	O35250	EXOC7_MOUSE	Exoc7	Exocyst complex component 7
21.48278999	21.685606	21.55399895	21.57601357	21.70152092	21.60501671	21.84270096	21.4974556	21.31535721	21.22747993	21.31981277	21.80281448	5	5	0.302852306	-0.053385417	0.044432903	0.022293727	0.370834052	0.177481333	O35286	DHX15_MOUSE	Dhx15	ATP-dependent RNA helicase DHX15
21.76426125	22.03965759	21.22604752	21.22522926	21.31100464	21.94088364	22.30822754	21.32188416	21.79245567	21.51838112	21.03832436	22.43966293	2	2	0.218275441	0.184282939	0.128951918	-0.130867004	0.133221678	-0.173083623	O35295	PURB_MOUSE	Purb	Transcriptional regulator protein Pur-beta
18.04244614	18.32745552	17.9563427	17.24107933	18.47310257	18.18544197	17.83132362	17.89251709	17.53482246	18.19364929	18.45946121	18.22125435	2	2	0.128026745	0.142206828	1.062385973	0.355860392	0.321600727	-0.324913661	O35316	SC6A6_MOUSE	Slc6a6	Sodium- and chloride-dependent taurine transporter
18.86952782	18.80662727	19.10303879	18.894701	18.85048103	18.97231674	18.59095955	18.12412834	18.18956566	18.79979324	18.14341927	18.82823753	2	2	0.071875805	0.020565033	1.523969244	0.624846776	0.533321659	0.315349579	O35326	SRSF5_MOUSE	Srsf5	Serine/arginine-rich splicing factor 5
18.28144073	19.78391457	18.72008133	18.86135101	19.74030495	18.76290512	19.96776199	19.33594131	19.83275414	16.7606945	18.14957237	17.63331985	1	1	0.12932061	-0.193041484	0.668940817	-0.783673604	1.421514147	1.60699145	O35343	IMA3_MOUSE	Kpna4	Importin subunit alpha-3
19.24009705	19.83699608	19.87937164	19.25408554	20.03166962	19.67425919	19.65100861	19.75085831	19.3990593	19.5990696	19.46253204	19.6968689	3	2	0.001264393	-0.001183192	0.077131331	0.051846186	0.098031265	0.067181269	O35344	IMA4_MOUSE	Kpna3	Importin subunit alpha-4
18.99045372	19.45748711	19.25332642	18.8327446	19.55228615	19.55427551	19.36264801	18.93901253	19.48755264	18.63693047	19.0405941	19.78129005	5	4	0.101643482	-0.079346339	0.04674788	-0.029315313	0.143045593	0.160163879	O35345	IMA7_MOUSE	Kpna6	Importin subunit alpha-7
16.77342796	17.47913361	17.05414581	14.9460907	16.66506767	15.85243225	16.9628315	17.50232887	16.45891953	16.03774261	16.80891228	17.33686256	2	2	0.966136212	1.28103892	0.12710542	0.127542496	0.648778935	-0.906642278	O35350	CAN1_MOUSE	Capn1	Calpain-1 catalytic subunit
21.34667778	21.46401024	21.2016964	20.90421295	21.22758865	21.37794685	21.17643738	21.20404625	21.02995491	20.97057152	20.92235947	21.24402809	8	8	0.434722045	0.167545319	0.979573885	0.200648626	0.289271839	0.124263128	O35382	EXOC4_MOUSE	Exoc4	Exocyst complex component 4
19.61559105	20.16144753	20.18316078	19.37723351	20.44013405	19.95529175	15.12493896	13.99307823	15.86162472	16.73293877	16.56591797	15.31437492	1	1	0.059519193	0.062513351	2.180175697	4.993519147	2.436589728	3.719809214	O35386	PAHX_MOUSE	Phyh	Phytanoyl-CoA dioxygenase, peroxisomal
18.03595161	18.22404289	17.85542679	18.07283783	17.85704231	17.99548531	18.45537186	18.65166664	18.00523758	18.93975639	18.192379	17.80366516	1	1	0.192872133	0.063351949	0.652243043	-0.332284927	0.377342618	-0.336811701	O35393	EFNB3_MOUSE	Efnb3	Ephrin-B3
21.61564636	21.93101692	21.75144577	21.46315193	21.7421627	21.73443222	21.86232948	22.1667347	21.40250778	22.15670776	21.85736084	21.47579765	3	3	0.388961216	0.119454066	0.062349863	-0.044487635	0.333280526	-0.183373133	O35405	PLD3_MOUSE	Pld3	5'-3' exonuclease PLD3
19.19721031	19.22505379	19.3195858	19.03839684	19.13911057	19.4553833	19.56505966	19.42599869	20.28868866	19.68707657	19.61331749	19.80438614	2	2	0.094683635	0.036319733	0.713814027	-0.51263237	1.366555261	-0.490629832	O35449	PRRT1_MOUSE	Prrt1	Proline-rich transmembrane protein 1
19.95690727	20.04098511	19.81773949	18.66025543	19.59163666	19.9553566	20.36437035	20.2463932	20.37234688	20.18596077	19.79624939	19.59162331	4	4	0.526042299	0.536127726	1.94951924	-0.38915952	0.436420872	-0.455528259	O35454	CLCN6_MOUSE	Clcn6	H(+)/Cl(-) exchange transporter 6
22.09986496	22.27056885	21.9690361	21.84617233	22.25873756	22.23442078	22.46793938	21.71984673	21.26699257	22.85445786	22.19120789	21.79057121	4	4	9.38E-05	4.64E-05	0.308582581	0.294897079	0.179989118	-0.165635427	O35459	ECH1_MOUSE	Ech1	Delta(3,5)-Delta(2,4)-dienoyl-CoA isomerase, mitochondrial
20.07238388	20.02210236	20.02561951	20.09571838	19.90852165	20.19153404	19.76775742	20.04177666	20.10524178	20.0421257	19.94129944	20.09932327	3	3	0.101213395	-0.025222778	0.238047408	0.068443298	0.14422831	0.037675222	O35465	FKBP8_MOUSE	Fkbp8	Peptidyl-prolyl cis-trans isomerase FKBP8
19.05339241	19.50081253	19.67684364	19.17819977	19.25589561	19.07864571	19.58907127	21.34433937	21.37234688	20.53087234	20.50520134	18.96714211	4	4	0.487824597	0.239435832	0.860048047	-1.358236313	0.60411862	-0.830158234	O35474	EDIL3_MOUSE	Edil3	EGF-like repeat and discoidin I-like domain-containing protein 3
19.66400146	20.14764023	20.08006859	19.59587288	20.03166962	20.02005386	20.01744843	20.91249275	19.90909958	20.90171051	20.58766365	19.39141083	3	3	0.145012397	0.081371307	0.357758131	-0.315776825	0.327228101	-0.411062876	O35526	STX1A_MOUSE	Stx1a	Syntaxin-1A
20.3415699	20.82224083	20.41264343	19.62929535	20.52643394	20.59094238	20.4394722	20.68508148	20.31006241	20.30709839	20.35319901	20.30841827	7	7	0.316015144	0.276594162	0.090029443	0.047279358	0.078930672	-0.074014664	O35551	RABE1_MOUSE	Rabep1	Rab GTPase-binding effector protein 1
21.76043892	22.20208931	22.13253593	21.40322876	22.16020203	22.23743629	21.78215981	22.0622406	21.88437653	21.55145264	21.80661583	21.78235054	2	2	0.116441364	0.098065694	0.304564698	0.122095744	0.300751669	0.220149358	O35593	PSDE_MOUSE	Psmd14	26S proteasome non-ATPase regulatory subunit 14
18.10482979	17.65077782	17.76984787	17.29161072	17.63244438	17.84915924	17.65939713	18.26861763	18.6261673	18.11527252	18.30182838	17.37843323	3	3	0.517656373	0.250747045	0.44776142	-0.342908859	0.434741112	-0.340773265	O35609	SCAM3_MOUSE	Scamp3	Secretory carrier-associated membrane protein 3
20.97680664	20.91480637	21.01866722	20.58455849	20.64262581	21.06826401	21.20131302	20.44647217	21.02995491	20.70263863	20.19384193	21.24402809	4	4	0.508739702	0.204943975	0.114829501	0.077513377	0.051167636	0.05164655	O35621	PMM1_MOUSE	Pmm1	Phosphomannomutase 1
19.83615303	19.10215759	19.40392494	19.46623802	18.58264542	19.39849281	19.72529602	19.39781189	19.30327797	20.39171028	19.37045097	19.47524452	3	3	0.345416424	0.298286438	0.037786176	-0.028050105	0.620339213	-0.596676509	O35633	VIAAT_MOUSE	Slc32a1	Vesicular inhibitory amino acid transporter
21.07853508	21.45842743	21.44412231	20.57886696	21.3744297	21.34477997	21.41841125	21.66292	21.43205261	21.31193161	21.12923241	21.39183426	6	6	0.309684619	0.227669398	0.514281735	-0.177433014	0.244061616	-0.178307215	O35643	AP1B1_MOUSE	Ap1b1	AP-1 complex subunit beta-1
15.14622688	16.00377846	16.6291256	16.8186779	15.19878864	16.5499115	15.10321045	17.51441956	15.71594238	16.42571068	16.52863693	15.85586071	1	1	0.147858237	-0.262749036	0.076111582	-0.184813817	0.049618078	-0.080943425	O35657	NEUR1_MOUSE	Neu1	Sialidase-1
16.35525703	17.68262863	17.60086441	16.51395988	17.79893684	17.87293625	16.65213394	17.80485153	17.38234138	18.19758606	17.44805336	17.01005554	1	1	0.106881761	-0.182360967	0.041570193	-0.066858927	0.099785982	-0.156620661	O35664	INAR2_MOUSE	Ifnar2	Interferon alpha/beta receptor 2
19.32191086	18.18085861	17.54611397	18.36889839	17.51459122	17.89308167	19.74861526	17.44924927	17.89170456	19.17066002	17.41736984	18.52335739	4	4	0.286672498	0.424104055	0.005049341	-0.013561885	0.307197204	-0.44493866	O35668	HAP1_MOUSE	Hap1	Huntingtin-associated protein 1
19.52615547	19.86625481	19.58414841	19.12427711	19.63771248	19.52150345	19.96010971	19.75764084	19.72090721	19.71102142	19.5616703	19.93667221	3	3	0.531344696	0.231021881	0.516884304	-0.154033025	0.726912137	-0.308623632	O35678	MGLL_MOUSE	Mgll	Monoglyceride lipase
15.81331921	16.03355408	15.89268398	15.56377983	16.34848213	15.63776112	16.32107925	16.45684242	16.56901741	16.45777321	16.13571739	15.73435116	1	1	0.082393799	0.063178062	2.276046888	-0.53579394	0.325670605	-0.259272893	O35681	SYT3_MOUSE	Syt3	Synaptotagmin-3
18.71316719	18.35338974	17.37093735	18.36101532	18.5931778	18.00876617	16.8806057	17.71325111	17.68979454	18.27163696	17.79032326	17.75372124	1	1	0.144266228	-0.175155004	0.652738739	0.717947642	0.73615497	0.382425944	O35683	NDUA1_MOUSE	Ndufa1	NADH dehydrogenase [ubiquinone] 1 alpha subcomplex subunit 1
19.22683716	19.85103798	19.87921143	19.04873276	19.87461281	19.64481163	19.56852341	20.44647217	19.7723484	20.16474533	19.82373047	19.41697693	6	6	0.148071519	0.129643122	0.333920165	-0.276752472	0.353678364	-0.279098511	O35685	NUDC_MOUSE	Nudc	Nuclear migration protein nudC
17.47784615	16.86510849	16.90362358	14.53453445	16.85283661	17.78901863	19.08611298	17.57039261	16.90296936	17.09061432	16.11921501	18.41576004	2	2	0.258023961	0.690062841	0.448782601	-0.770965576	0.275963487	-0.816399892	O35691	PININ_MOUSE	Pnn	Pinin
19.32647705	19.66565895	19.57839394	18.97969246	19.84353828	20.02005386	19.36820602	19.49359894	19.30182838	19.36464882	20.09580994	19.90044212	2	2	0.09210474	-0.090918223	0.488723987	0.135632197	0.165580739	-0.172538757	O35710	NOCT_MOUSE	Noct	Nocturnin
18.45342445	19.82208252	19.7209816	15.54856586	19.653265	19.6860981	16.92134857	15.70219135	15.36260319	15.99505997	15.18883991	15.38726234	2	2	0.270895039	1.036186536	2.168547009	3.33678182	0.750269048	2.77225558	O35711	LIPB2_MOUSE	Ppfibp2	Liprin-beta-2
21.31054306	21.07655716	20.61058235	20.59022713	20.78946877	21.25836563	21.88936806	21.01403046	20.93684578	20.78836823	20.18327332	21.54059219	3	2	0.157241833	0.119873683	0.306480991	-0.280853907	0.03146767	0.041942596	O35737	HNRH1_MOUSE	Hnrnph1	Heterogeneous nuclear ribonucleoprotein H
21.44994736	21.33594513	21.60595131	21.5702877	21.25593376	21.503479	21.59773445	21.62215042	21.01050186	21.59572411	21.76469612	21.37553215	4	4	0.057845451	0.020714442	0.085891798	0.053819021	0.384491365	-0.135417302	O35841	API5_MOUSE	Api5	Apoptosis inhibitor 5
24.54631424	24.35409164	24.33360863	24.4838562	24.47310448	24.43026924	24.94289589	24.62673759	24.08368683	25.03556633	24.90959167	24.64742088	13	13	0.273332211	-0.051071803	0.194874185	-0.1397686	1.158074839	-0.40178299	O35857	TIM44_MOUSE	Timm44	Mitochondrial import inner membrane translocase subunit TIM44
20.58572388	21.36606407	21.05989075	20.23972893	21.05766487	21.02005386	20.51085663	20.13488579	20.19987869	20.34531784	20.41773796	20.27365303	6	6	0.263072765	0.231410344	1.176306159	0.722019196	0.604248679	0.426912944	O35864	CSN5_MOUSE	Cops5	COP9 signalosome complex subunit 5
18.47651482	18.06274033	19.19084358	18.38863564	18.56177521	19.00675964	18.33431625	18.77086258	18.62956429	19.08256721	19.46175385	18.4083271	1	1	0.068869613	-0.075690587	0.001382491	-0.001548131	0.378565447	-0.331825892	O35874	SATT_MOUSE	Slc1a4	Neutral amino acid transporter A
20.66145134	21.09825325	20.83297539	20.47238922	20.87966537	20.72587013	20.89319038	22.04520607	20.89502525	21.70263863	22.27073669	21.1703434	5	5	0.420328364	0.171585083	0.40123736	-0.413580577	1.153482545	-1.02193133	O35887	CALU_MOUSE	Calu	Calumenin
18.95649147	19.21817589	18.71058083	18.60184479	18.98680115	19.02401733	18.93603706	18.22618866	18.16552162	18.76118851	18.77259064	17.54024124	1	1	0.172535761	0.090861638	0.791603925	0.519166946	0.472531051	0.512880961	O35900	LSM2_MOUSE	Lsm2	U6 snRNA-associated Sm-like protein LSm2
22.26001167	22.4216156	22.09336472	21.8150425	22.31908798	22.27019119	22.80870628	22.43343925	22.51951599	22.20946312	21.82373047	22.30841827	6	5	0.25848392	0.123556773	1.034714909	-0.328889847	0.032301291	0.020903269	O35927	CTND2_MOUSE	Ctnnd2	Catenin delta-2
19.0247345	19.21680069	18.85666084	18.32758522	18.90366364	19.07278061	19.30856514	19.37081909	19.50989532	19.03852654	19.0805645	19.67739105	7	7	0.432578881	0.264722188	1.28405624	-0.363694509	0.745869481	-0.497484207	O35954	PITM1_MOUSE	Pitpnm1	Membrane-associated phosphatidylinositol transfer protein 1
26.10890961	26.1869812	25.98026466	25.43547058	25.88738632	25.95468903	26.09581947	25.92325401	25.91521454	26.19612694	25.87717056	25.76420212	4	3	0.774926906	0.332869848	0.606005315	0.113955816	0.373792025	-0.18665123	O35963	RB33B_MOUSE	Rab33b	Ras-related protein Rab-33B
18.03346062	18.17367744	17.68035889	17.52349854	17.79833984	17.44407463	17.63425446	17.83265877	16.38991356	14.75795937	17.20363998	17.38774872	2	2	0.938083956	0.373861313	0.569630252	0.676890055	0.507795656	1.13885498	O54692	ZW10_MOUSE	Zw10	Centromere/kinetochore protein zw10 homolog
19.09060669	18.90979958	19.06936646	18.73653412	18.54755592	18.97924042	19.77444458	20.34989738	20.06808853	20.65017128	19.87717056	19.15060806	3	3	0.818734911	0.268814087	1.787288556	-1.040885925	0.959420106	-1.138206482	O54734	OST48_MOUSE	Ddost	Dolichyl-diphosphooligosaccharide--protein glycosyltransferase 48 kDa subunit
25.87709427	25.65482521	26.07756042	25.8141346	25.52060509	26.00862885	25.72969246	25.68012619	25.99985504	25.23640633	25.55728912	26.26777649	28	28	0.17996238	0.088703791	0.158134333	0.066602071	0.097449226	0.09396553	O54774	AP3D1_MOUSE	Ap3d1	AP-3 complex subunit delta-1
21.15038681	21.685606	21.60595131	21.54131699	21.51709557	21.5430069	21.09249878	21.25234222	21.21128464	21.05947304	21.08449554	21.21988297	4	4	0.107796897	-0.053158442	0.671755178	0.295272827	1.904718064	0.412522634	O54781	SRPK2_MOUSE	Srpk2	SRSF protein kinase 2
15.87923431	16.69739151	16.90519333	15.52699661	16.65077972	16.54561996	17.08302307	16.76479721	16.87131691	16.54119682	14.73218155	17.27629662	2	2	0.204903099	0.252807617	0.498198978	-0.412439346	0.022562876	0.057907104	O54786	DFFA_MOUSE	Dffa	DNA fragmentation factor subunit alpha
20.86735535	21.23510361	21.02561951	20.7043972	20.98501968	21.03399277	20.96030426	21.17927933	20.9160862	20.72455406	20.89670944	20.95318985	4	3	0.383498416	0.134889603	0.062273598	0.024136225	0.148018969	0.0496521	O54829	RGS7_MOUSE	Rgs7	Regulator of G-protein signaling 7
20.45940781	20.71398735	20.34754753	19.74562073	20.49823761	20.62817383	20.41841125	20.25826836	20.15333748	20.01866722	20.08449554	20.35350609	3	3	0.28013599	0.216303507	0.77956716	0.230308533	0.170947845	0.138454437	O54833	CSK22_MOUSE	Csnk2a2	Casein kinase II subunit alpha'
21.72558022	22.2416172	21.9101429	21.36074448	22.25312424	22.16327667	22.20439148	22.21017265	22.21128464	21.59572411	21.90316582	22.48848534	9	9	0.034477007	0.03339831	0.619458691	-0.249502818	0.063065087	-0.070076625	O54865	GCYB1_MOUSE	Gucy1b1	Guanylate cyclase soluble subunit beta-1
20.87444496	20.50248337	20.93251038	21.12335014	20.35883331	20.79298592	20.89319038	20.45681381	20.19987869	20.98274612	20.55524254	20.60726357	1	1	0.014406441	0.011423111	0.438303095	0.253185272	0.057005557	0.043305715	O54879	HMGB3_MOUSE	Hmgb3	High mobility group protein B3
19.34557724	19.88999939	21.29672432	19.97091293	19.71309471	19.33310127	20.75721359	23.56832123	20.63199043	22.65398216	22.1264782	18.87244225	2	2	0.31703245	0.505064011	0.564960669	-1.475074768	0.494029402	-1.545264562	O54901	OX2G_MOUSE	Cd200	OX-2 membrane glycoprotein
16.73718452	17.48090553	16.93395424	16.81186104	16.69358444	17.52078247	17.10666275	17.07528305	17.06640244	17.12412453	17.47988701	17.74262619	1	1	0.041844693	0.041938782	0.046441898	-0.032101313	0.615692793	-0.440136592	O54929	WSB2_MOUSE	Wsb2	WD repeat and SOCS box-containing protein 2
18.82354355	19.27202797	18.25938988	19.11751747	18.49206924	18.53715324	18.91981888	19.86373138	20.39252472	19.05358887	19.20112419	18.9834156	2	2	0.067588906	0.069407145	0.809799664	-0.940371195	0.686208361	-0.363796234	O54931	AKAP2_MOUSE	Pakap	PALM2-AKAP2 fusion protein
17.06297112	16.3844223	15.13330173	16.01568985	16.46912575	16.82888985	16.61769485	16.64499855	16.94770813	16.48378754	15.52431107	13.77761078	1	1	0.142961055	-0.244336764	0.35769195	-0.543235461	0.563875277	1.175998688	O54941	SMCE1_MOUSE	Smarce1	SWI/SNF-related matrix-associated actin-dependent regulator of chromatin subfamily E member 1
17.56038094	17.43087959	17.63654518	17.06862068	17.08302689	17.74185181	18.17398262	17.26980972	17.47198486	15.72217274	17.66889381	18.09354019	1	0	0.412917409	0.244768778	0.117906368	-0.095990499	0.059290301	0.136297544	O54946;Q9QYI8	DNJB6_MOUSE;DNJB7_MOUSE	Dnajb6;Dnajb7	DnaJ homolog subfamily B member 6
19.62358475	19.1738987	19.56947136	19.23791122	19.28703499	19.35930061	18.94955444	19.03602409	19.1510601	18.47735786	18.94194031	18.98904991	5	5	0.426485282	0.160902659	1.066938752	0.410105387	1.052267957	0.491966248	O54950	AAKG1_MOUSE	Prkag1	5'-AMP-activated protein kinase subunit gamma-1
23.2788353	23.67601967	23.52975082	22.96219444	23.40512657	23.36972809	23.4983654	23.51982307	23.73435211	23.16474533	23.25062752	23.59558105	3	3	0.604612208	0.249185562	0.252574038	-0.0893116	0.179064978	-0.0913016	O54962	BAF_MOUSE	Banf1	Barrier-to-autointegration factor
16.54636383	17.64618301	16.77273369	14.94245148	17.41309166	17.20808411	16.83032227	18.54111862	16.90584755	17.97052765	17.5667572	16.31093979	1	1	0.201700816	0.467217763	0.262726256	-0.437335968	0.328470738	-0.761532466	O54983	CRYM_MOUSE	Crym	Ketimine reductase mu-crystallin
19.82071686	20.25455666	20.35860252	19.11890411	20.18104744	20.42101669	20.38623047	21.17927933	19.7118187	20.70263863	20.00270081	19.85496902	3	3	0.203730915	0.23763593	0.231646887	-0.281150818	0.225883335	-0.27978007	O54984	GET3_MOUSE	Get3	ATPase GET3
19.17105484	19.0592823	19.07256508	18.5954113	18.94437599	19.0041275	19.30722618	19.28905678	18.96162605	19.14908028	18.879282	19.10620308	5	5	0.747687313	0.252995809	0.272227173	-0.085002263	0.558692881	-0.196883519	O54988	SLK_MOUSE	Slk	STE20-like serine/threonine-protein kinase
19.04294968	18.761549	18.64050102	18.656847	18.79990387	18.77985001	18.80976105	18.2362175	18.7538681	19.25361443	18.53282547	17.94908333	5	5	0.201101975	0.069466273	0.410998525	0.215051015	0.153597835	0.167025884	O54991	CNTP1_MOUSE	Cntnap1	Contactin-associated protein 1
18.26653099	17.81987381	18.39166069	17.81966591	17.8108654	17.70616531	18.0686779	18.28178787	17.60704994	18.15490913	17.58743858	16.0344677	1	1	0.810578712	0.380456289	0.261419449	0.173516591	0.302481829	0.519960403	O55003	BNIP3_MOUSE	Bnip3	BCL2/adenovirus E1B 19 kDa protein-interacting protein 3
19.64425278	20.06226349	19.70338249	18.92451477	19.92273521	19.88783455	19.62181854	20.22234726	19.52240181	19.89528465	19.49295616	19.37827301	3	3	0.24079037	0.224938075	0.018604241	0.014443715	0.009285886	-0.01047643	O55013	TPPC3_MOUSE	Trappc3	Trafficking protein particle complex subunit 3
18.83677292	18.73616791	18.54444885	18.59137535	18.60085869	18.95807266	18.78586006	18.48705864	18.43671227	18.59803009	18.18929482	18.77662659	8	6	0.024641638	-0.010972341	0.414202746	0.135919571	0.383142495	0.195451736	O55017	CAC1B_MOUSE	Cacna1b	Voltage-dependent N-type calcium channel subunit alpha-1B
21.18501282	21.51329041	21.65160942	20.96656036	21.51240349	21.47310448	20.90080452	21.62215042	21.21695328	21.43222427	21.46649742	21.49101067	3	3	0.231486141	0.132614772	0.328991823	0.203334808	0.306097304	-0.145888011	O55023	IMPA1_MOUSE	Impa1	Inositol monophosphatase 1
21.76043892	21.66152	21.62438774	21.67802238	21.89416504	21.79298592	22.59304237	22.03143311	22.06180382	22.89850044	22.33898354	22.18911934	3	3	0.623756984	-0.106275558	1.049830113	-0.546644211	1.118013154	-0.687143326	O55028	BCKD_MOUSE	Bckdk	Branched-chain alpha-ketoacid dehydrogenase kinase
20.44042397	20.98636055	20.75144577	20.08772659	20.82773781	20.91098213	20.88553619	20.64945793	20.81505585	20.48880768	20.57962608	20.90856743	7	7	0.139800925	0.117261251	0.116887802	-0.057273229	0.058270745	-0.050184886	O55029	COPB2_MOUSE	Copb2	Coatomer subunit beta'
20.98992157	21.02462959	21.88742256	21.50576591	20.97140884	20.91098213	21.55976677	23.83928299	22.41242409	23.26783752	22.61347961	21.38098717	3	2	0.184718992	0.171272278	0.746770769	-1.303166707	0.874239529	-1.291382472	O55042	SYUA_MOUSE	Snca	Alpha-synuclein
20.05999947	20.43588638	20.15806961	19.71481514	20.19282341	20.1537323	20.23783875	20.50743866	19.84887695	19.8823452	19.78231049	19.93816376	3	3	0.440835817	0.197528203	0.029805606	0.019933701	0.369861634	0.152850469	O55057	PDE6D_MOUSE	Pde6d	Retinal rod rhodopsin-sensitive cGMP 3',5'-cyclic phosphodiesterase subunit delta
14.9285717	15.91374207	15.28796291	16.87782288	16.43561554	16.054245	15.19698524	15.36711311	14.92851543	15.65638065	15.22157001	15.16304398	1	1	1.332700213	-1.079135577	0.258139227	0.212554296	1.634264608	1.108896255	O55060	TPMT_MOUSE	Tpmt	Thiopurine S-methyltransferase
18.88290787	18.70825005	18.74840164	18.69858551	18.95546341	18.7819519	19.35931778	18.78892136	18.26945305	18.5650425	18.43315697	19.47062492	4	4	0.126636161	-0.03214709	0.025932495	-0.02604421	0.010267559	-0.010941188	O55091	IMPCT_MOUSE	Impact	Protein IMPACT
17.91914177	18.44447517	18.76465988	18.70663071	18.36466408	18.24571037	18.98869705	20.60365486	18.90131378	21.35471535	20.58766365	18.12152481	2	2	0.077019919	-0.062909444	0.772112491	-1.12179629	0.611344175	-1.58229955	O55100	SNG1_MOUSE	Syngr1	Synaptogyrin-1
21.1028862	21.62212753	21.43370438	20.60149765	21.28373146	21.44207764	20.60707283	21.28753281	20.55351639	20.760355	20.61937141	20.49101067	5	5	0.378724472	0.277137121	0.905890381	0.570198695	0.713168469	0.485523224	O55106	STRN_MOUSE	Strn	Striatin
18.74249649	18.78662682	18.84593582	18.79704475	18.40175056	18.74319267	18.8315773	18.85878944	14.75019741	19.82939529	19.40019989	18.73480606	1	1	0.438993289	0.144357045	0.358478011	1.311498324	0.803234797	-0.674137751	O55125	NIPS1_MOUSE	Nipsnap1	Protein NipSnap homolog 1
15.50523186	16.09753227	14.55353069	14.25563049	15.79512024	16.21089172	16.05242729	14.79329491	15.44605064	15.90923595	15.02521133	14.86680317	1	1	NaN	0	0.026104553	-0.04515934	0.078354489	0.153463999	O55126	NIPS2_MOUSE	Nipsnap2	Protein NipSnap homolog 2
22.25730133	22.46956825	22.39126968	21.52365112	21.96455574	22.19153404	21.93086052	21.99641609	21.92650223	21.95520782	21.99365616	22.20765495	8	7	0.906921038	0.47946612	1.891849881	0.421453476	0.289478903	-0.15892601	O55131	SEPT7_MOUSE	Septin7	Septin-7
17.55431938	17.8183136	14.21316528	17.52057648	17.52637482	17.7023716	18.16965866	18.09703255	18.48373604	17.51635933	16.77214622	18.09604263	1	1	0.33778949	-1.054508209	0.559893165	-1.721542994	0.106618887	0.121591568	O55142	RL35A_MOUSE	Rpl35a	Large ribosomal subunit protein eL33
23.93333817	23.8984127	23.95999146	23.84261322	23.93856049	23.97740936	23.7509079	23.80932999	23.91085052	23.8692894	23.74865532	23.99291611	16	8	0.08695188	0.011053085	0.862807479	0.106884638	0.233223508	0.049240748	O55143	AT2A2_MOUSE	Atp2a2	Sarcoplasmic/endoplasmic reticulum calcium ATPase 2
19.63638306	20.25455666	19.99760628	19.65115547	20.09579849	20.19153404	19.78375626	19.53431129	19.42427635	19.52684784	18.85806656	19.88838005	3	3	0.022717388	-0.016647339	0.804009075	0.382067362	0.693836903	0.555064519	O55222	ILK_MOUSE	Ilk	Scaffold protein ILK
19.84406281	20.0739994	20.11959648	19.57315254	19.73112869	19.70722008	19.80805969	20.19789505	19.41517258	21.14321136	20.81005669	19.65748215	4	4	1.439173466	0.34205246	0.330691451	0.205510457	0.714825963	-0.866416295	O55234	PSB5_MOUSE	Psmb5	Proteasome subunit beta type-5
18.29435349	18.12184906	18.15709305	18.61812592	18.12620735	18.58515549	18.5775547	17.91309357	17.8813076	17.56761169	17.61865616	18.51728249	3	3	0.603939427	-0.252064387	0.097963128	0.067113241	0.664760227	0.541979472	O55236	MCE1_MOUSE	Rngtt	mRNA-capping enzyme
20.07238388	20.20208931	19.43758011	19.96219444	20.13295174	20.35592079	21.52570534	19.99995613	19.55926323	19.84281731	19.26307869	20.87803268	14	14	0.377350327	-0.246337891	0.272758346	-0.4576238	0.110045125	0.155712763	O70133	DHX9_MOUSE	Dhx9	ATP-dependent RNA helicase A
20.14453316	20.32984352	20.0394268	19.82469177	19.89416504	20.1537323	19.80493736	20.2463932	19.93684578	20.20687103	20.16189957	20.22595596	6	6	0.742996931	0.213738124	0.476677703	0.175209045	0.874270576	-0.240712484	O70152	DPM1_MOUSE	Dpm1	Dolichol-phosphate mannosyltransferase subunit 1
29.90927124	29.57083702	30.00521088	29.52744102	29.35359764	29.72895432	29.54276085	29.70440102	30.15416718	29.14963722	29.57571602	30.15490341	19	19	0.782243206	0.291775386	0.042048712	0.027996699	0.10021586	-0.090087891	O70161	PI51C_MOUSE	Pip5k1c	Phosphatidylinositol 4-phosphate 5-kinase type-1 gamma
25.25186729	25.19119453	25.5449543	25.53618622	25.55523109	25.70804977	25.08332825	25.32188416	25.84373474	25.51314545	25.76646614	26.31306267	10	7	0.937906914	-0.270483653	0.124154484	-0.086977005	0.42073985	-0.26440239	O70172	PI42A_MOUSE	Pip4k2a	Phosphatidylinositol 5-phosphate 4-kinase type-2 alpha
21.94011116	22.51866341	21.83297539	21.80776215	22.28648376	22.46541023	22.80465317	22.78696251	22.58673477	21.99181175	21.74326897	23.05394554	5	5	0.111637916	-0.089302063	1.064786792	-0.628866831	0.057745598	-0.076456706	O70194	EIF3D_MOUSE	Eif3d	Eukaryotic translation initiation factor 3 subunit D
21.24641228	21.60201836	21.40199661	21.13114929	21.35883331	21.4883709	21.44989014	21.09571457	21.27788162	21.37794876	21.20433426	21.41328812	9	7	0.244369559	0.090691249	0.417736228	0.142313639	0.015304338	-0.005739212	O70228	ATP9A_MOUSE	Atp9a	Probable phospholipid-transporting ATPase IIA
18.83579254	18.60558701	18.87524033	19.12546349	18.58383369	18.9482193	18.64360619	18.14906693	18.24588203	18.75209618	18.65609169	18.53853226	2	2	0.242051853	-0.113632202	1.058921475	0.426021576	0.563520588	0.236932119	O70250	PGAM2_MOUSE	Pgam2	Phosphoglycerate mutase 2
22.19354057	22.97467804	22.22302628	22.18646049	22.73210907	22.83737946	22.72969246	23.45681381	22.49172592	22.33585739	22.11540031	22.60493469	1	1	0.137387747	-0.121568044	0.480857751	-0.428995768	0.394462178	0.233252207	O70251	EF1B_MOUSE	Eef1b	Elongation factor 1-beta
18.06682396	18.7806778	18.33308029	14.80251503	18.40351486	18.51638794	18.5535202	18.66317749	18.19107246	18.38487816	18.43121529	18.26650429	3	3	0.351477284	1.152721405	0.107364311	-0.07572937	0.341603511	-1.120059967	O70252	HMOX2_MOUSE	Hmox2	Heme oxygenase 2
16.07326889	16.0514431	16.60985756	16.04947472	17.25119209	15.73913193	16.79858017	15.67103577	15.98396492	16.12377167	15.52993488	16.50034714	1	1	0.069371474	-0.101743062	0.085167368	0.093662898	0.207841831	0.29524835	O70274	TP4A2_MOUSE	Ptp4a2	Protein tyrosine phosphatase type IVA 2
16.67363548	17.36876106	17.1441021	16.53856659	17.20377922	16.93703079	17.40505981	17.35639191	16.88006783	17.25392914	16.9156723	16.9685173	4	2	0.235988871	0.16904068	0.223100838	-0.151673635	0.2710801	-0.152914047	O70293	GRK6_MOUSE	Grk6	G protein-coupled receptor kinase 6
18.96170235	19.30413246	18.40376854	18.52618408	18.72831726	19.25123787	19.48328209	19.35433006	18.80542946	18.34194565	18.44108582	19.57401085	2	2	0.055328647	0.054621379	0.409047236	-0.324479421	0.03663011	0.049565633	O70305	ATX2_MOUSE	Atxn2	Ataxin-2
20.69387245	21.03216362	20.98339272	20.91328621	20.76600838	20.88814163	20.74880028	21.01403046	21.15333748	20.65017128	20.82373047	20.91610146	3	3	0.148231812	0.047330856	0.163027142	-0.068913142	0.254877995	0.059144338	O70310	NMT1_MOUSE	Nmt1	Glycylpeptide N-tetradecanoyltransferase 1
20.9702034	21.23510361	20.94723129	21.03050232	21.36925125	21.18530273	20.61635017	20.60365486	20.60630417	20.68784142	20.71051979	20.79057121	4	4	0.462634143	-0.144172668	1.389581798	0.442076365	1.495602132	0.465374629	O70311	NMT2_MOUSE	Nmt2	Glycylpeptide N-tetradecanoyltransferase 2
20.83137512	21.36606407	21.16438484	20.36405754	21.13905334	21.04780006	20.67079735	21.02796936	20.33112335	21.07092285	20.83727646	20.63492012	11	10	0.384345571	0.270304362	0.794573938	0.443977992	0.003023946	0.002597173	O70318	E41L2_MOUSE	Epb41l2	Band 4.1-like protein 2
21.28416824	21.50789642	21.3640995	21.04708481	21.40512657	21.50848007	21.19513512	21.61293221	21.29406166	21.11583519	21.48812675	21.36456108	2	2	0.153122384	0.065157572	0.042345263	0.018011729	0.004798353	-0.002610524	O70325	GPX4_MOUSE	Gpx4	Phospholipid hydroperoxide glutathione peroxidase GPX4
17.44527626	16.17562866	16.83553505	16.43320084	16.59570503	16.81014252	16.70630646	15.18418026	15.79401588	17.2201767	17.07191658	15.85490799	1	1	0.195720463	0.205797195	0.731744123	0.923979123	0.077158207	-0.10265096	O70362	PHLD_MOUSE	Gpld1	Phosphatidylinositol-glycan-specific phospholipase D
14.60813808	18.41299438	17.63605118	17.81643486	18.12382317	17.83852959	15.59317207	17.20736313	14.66072845	16.69662094	17.00645638	15.4457407	1	1	0.332719801	-1.040534655	0.31001131	1.065306664	1.107545021	1.543323199	O70400	PDLI1_MOUSE	Pdlim1	PDZ and LIM domain protein 1
17.85811424	18.12479973	17.9599247	14.91551018	18.15472984	16.92264557	17.22045135	19.59823799	17.85718155	19.48071861	18.75287056	16.35240746	2	2	0.526568712	1.316651026	0.116676138	-0.244344076	0.500822976	-1.531037013	O70435	PSA3_MOUSE	Psma3	Proteasome subunit alpha type-3
21.02219772	21.06191063	21.05989075	20.75574493	20.9156456	20.8492527	21.01744843	22.01403046	20.88081169	21.50999451	21.13472939	20.72345543	4	4	1.417283245	0.207785288	0.261345769	-0.256097158	0.469801564	-0.282512029	O70439	STX7_MOUSE	Stx7	Syntaxin-7
22.25186729	22.63455391	22.31670189	21.51473618	22.36665344	22.32223892	22.05546188	21.96777534	21.75398064	22.05947304	21.91598892	21.65756798	8	8	0.447293717	0.333164851	1.440954546	0.475301743	0.239083396	0.190199534	O70443	GNAZ_MOUSE	Gnaz	Guanine nucleotide-binding protein G(z) subunit alpha
21.54631424	21.119627	21.1955452	21.46931648	20.65970039	21.1537323	20.98200035	20.43605423	20.79245567	21.18596077	20.70314026	20.7987442	7	7	0.280553706	0.19291242	1.230910267	0.550325394	0.282287649	0.198301315	O70458	OSMR_MOUSE	Osmr	Oncostatin-M-specific receptor subunit beta
19.76620293	20.14764023	20.51500511	19.46623802	20.2389946	20.48330116	19.62503433	19.75477028	20.29941559	19.7280674	20.41773796	20.56954384	5	5	0.074459479	0.080104828	0.346353789	0.249876022	0.164414071	-0.175605138	O70475	UGDH_MOUSE	Ugdh	UDP-glucose 6-dehydrogenase
17.50071335	18.22408485	17.70500946	17.26178932	17.79145241	18.01103401	17.5211277	18.05732155	17.32116127	17.35051918	17.22589302	17.39065933	7	7	0.146333585	0.121843974	0.22442521	0.176732381	0.622554176	0.365734736	O70481	UBR1_MOUSE	Ubr1	E3 ubiquitin-protein ligase UBR1
17.49340248	17.88608551	17.33561134	16.5436039	17.2747612	17.67348289	17.7052784	18.25775719	16.80198669	17.88865852	16.26675034	17.27290344	1	1	0.453665137	0.407750448	0.011686415	-0.016640981	0.012033075	0.021178563	O70493	SNX12_MOUSE	Snx12	Sorting nexin-12
20.92993927	21.09105682	20.9250927	20.76078033	20.97140884	20.89579582	20.55011749	20.58491898	20.95051956	20.84947968	20.90316582	20.67986679	2	2	0.57203724	0.106034597	0.849665288	0.286844254	0.288308195	0.065157572	O70503	DHB12_MOUSE	Hsd17b12	Very-long-chain 3-oxoacyl-CoA reductase
16.71826172	16.83125114	16.4376297	15.96288109	17.03729248	17.04157448	16.15326691	16.15697861	15.86224651	14.85732174	15.99446583	15.97809505	3	3	0.015368862	-0.018201828	1.754539225	0.604883512	0.963554399	1.070621808	O70566	DIAP2_MOUSE	Diaph2	Protein diaphanous homolog 2
15.32049656	16.6959877	16.4738636	16.93967247	17.19556046	17.50168228	17.80552673	15.61461735	15.77263165	17.71298409	17.40146065	17.66550064	2	2	0.921592251	-1.048855782	0.100551719	-0.234142621	0.886027538	-0.381010056	O70571	PDK4_MOUSE	Pdk4	[Pyruvate dehydrogenase (acetyl-transferring)] kinase isozyme 4, mitochondrial
19.11648369	19.30978394	19.68239784	19.18859863	19.31036949	19.21584129	18.67930412	17.94476318	18.82814026	18.89167976	19.22070694	19.0821991	1	1	0.288490355	0.13128535	1.204807799	0.885485967	0.692655459	0.173407873	O70572	NSMA_MOUSE	Smpd2	Sphingomyelin phosphodiesterase 2
20.31054306	20.59694862	20.58256912	20.3373394	20.36925125	20.02005386	18.75377655	19.19810867	18.94340897	18.83733177	19.44060707	19.03067589	2	2	0.804219374	0.254472097	2.995989439	1.531588872	2.041947938	1.139343262	O70579	PM34_MOUSE	Slc25a17	Peroxisomal membrane protein PMP34
18.42139626	18.96650696	18.89459229	18.168293	19.56446648	18.66133499	17.84754944	17.50751877	15.70545197	15.29054165	15.11939049	17.42307472	1	1	0.02734952	-0.037199656	0.950222747	1.740658442	1.387365802	2.853695869	O70585	DTNB_MOUSE	Dtnb	Dystrobrevin beta
20.89550591	21.31756592	21.30817413	20.56741714	21.28373146	21.16644287	20.80668068	20.88977242	20.51721954	20.76740837	20.68826675	20.75740433	12	12	0.249895946	0.167884827	1.127834024	0.435857773	0.455945406	0.268170675	O70589	CSKP_MOUSE	Cask	Peripheral plasma membrane protein CASK
21.02219772	21.82658005	21.70455933	21.3373394	21.7501545	21.64643669	21.21969223	22.14451408	21.2282238	21.46730804	21.38582993	21.13849449	3	3	0.073912184	-0.06019783	0.01082381	-0.013031006	0.705144634	0.247432709	O70591	PFD2_MOUSE	Pfdn2	Prefoldin subunit 2
19.99643517	20.21538544	18.95078087	19.2682991	19.76893234	19.58956528	20.67079735	20.39361954	19.5321064	19.70236778	19.53185081	19.73859024	6	6	0.153789123	0.178601583	0.386861569	-0.477973938	0.278140417	-0.115337372	O88196	TTC3_MOUSE	Ttc3	E3 ubiquitin-protein ligase TTC3
18.13293076	18.03238678	18.06018829	18.0246563	18.17854309	18.60032082	19.59638023	18.09614372	15.32882595	14.57486153	16.57483292	18.36895561	3	3	0.420994217	-0.192671458	0.108690084	0.401385307	0.606563494	1.761623383	O88291	ZN326_MOUSE	Znf326	DBIRD complex subunit ZNF326
17.68781281	18.20271873	17.7964592	17.5246563	17.8283596	17.66540909	18.08227348	18.72253799	18.1837635	18.74170494	18.41009331	18.03862	7	7	0.523984649	0.22285525	0.781365626	-0.433861415	1.270505949	-0.723997752	O88307	SORL_MOUSE	Sorl1	Sortilin-related receptor
18.29984856	18.0305748	18.82509613	17.8743782	17.29216576	18.09675789	15.10654831	18.77487183	18.16971397	19.21353912	19.03621864	18.44945335	1	1	0.87753388	0.630739212	0.337396823	1.034795125	1.579106336	-1.14530309	O88325	O88325_MOUSE	Naglu	Alpha-N-acetylglucosaminidase
22.58356285	23.0545311	22.65385437	22.15620613	22.82206154	22.75561905	22.67302322	22.57070351	22.29941559	22.3985424	22.54495811	22.74899101	7	7	0.288392126	0.186020533	0.599169896	0.249602	0.019090106	0.013798396	O88342	WDR1_MOUSE	Wdr1	WD repeat-containing protein 1
23.44281006	23.25294495	23.44152451	23.33565331	23.27267647	23.38340187	22.71681023	22.05204391	23.46339035	23.16474533	22.3076992	22.09601021	5	5	0.265496932	0.048515956	0.588299414	0.635011673	0.8838636	0.807758967	O88343	S4A4_MOUSE	Slc4a4	Electrogenic sodium bicarbonate cotransporter 1
19.2274437	19.30850792	19.57633591	19.19380569	19.21574974	19.30564499	19.27452278	20.48740196	19.60659981	19.85611343	19.6324482	19.11363602	3	3	0.473199502	0.132362366	0.434487121	-0.418745677	0.508454988	-0.295665741	O88384	VTI1B_MOUSE	Vti1b	Vesicle transport through interaction with t-SNAREs homolog 1B
21.00937462	21.0545311	21.13253593	21.28936005	21.27267647	21.18530273	21.46537399	21.88595009	20.97748756	21.8192482	21.91917801	21.73201752	4	4	1.709626659	-0.183632533	0.543526525	-0.377456665	2.705200765	-0.574368159	O88396	GRPE2_MOUSE	Grpel2	GrpE protein homolog 2, mitochondrial
19.13167191	19.69413948	19.27607727	17.66922188	17.94864464	18.99464226	18.17710114	16.23616982	18.04406548	18.97086525	18.82470512	18.41852188	4	4	1.065125405	1.163126628	1.064027385	1.88151741	0.497249342	-0.53386116	O88441	MTX2_MOUSE	Mtx2	Metaxin-2
19.45224953	19.94980812	20.13253593	18.36372185	19.81482124	19.8214817	19.30062866	19.37428474	19.35519218	19.24416351	19.56959343	19.75070572	4	4	0.387304462	0.511522929	0.883331816	0.501495997	0.130097337	-0.188145955	O88444	ADCY1_MOUSE	Adcy1	Adenylate cyclase type 1
24.18928337	23.78035736	23.85656166	24.0158329	23.69117928	23.91287041	23.6528759	23.26269531	23.09296417	23.59968185	23.52626228	23.7720089	13	11	0.162949544	0.06877327	1.323928676	0.605889002	0.916639155	0.240643183	O88447	KLC1_MOUSE	Klc1	Kinesin light chain 1
20.00937462	19.46217537	19.65470886	19.20348549	19.79979897	19.90200615	19.9026165	19.58463097	19.73062515	19.52114105	19.12575722	20.17662811	2	2	0.096941968	0.073656082	0.056189673	-0.030537923	0.024088034	0.02725474	O88448	KLC2_MOUSE	Klc2	Kinesin light chain 2
21.07853508	21.09105682	21.21999741	20.75069046	21.08951378	21.39424896	20.94565773	20.94958115	21.25050545	21.00081825	20.94755936	21.20765495	4	4	0.091599641	0.051712036	0.284225997	0.081281662	0.042830165	0.026140213	O88455	DHCR7_MOUSE	Dhcr7	7-dehydrocholesterol reductase
18.27229309	19.14776611	18.97339821	17.79070473	18.95260048	18.61919212	19.29664612	20.33875656	19.50426102	19.6905098	19.28983688	19.15463829	2	2	0.320491849	0.343653361	1.024205336	-0.915402095	1.004775793	-0.924162547	O88456	CPNS1_MOUSE	Capns1	Calpain small subunit 1
17.74747467	18.1342392	17.98513412	17.2275486	18.32810402	18.2473774	18.56775093	18.59321785	18.39237595	18.24140167	18.35894585	18.36100769	2	2	0.018284499	0.021272659	1.692237271	-0.562165578	0.409508655	-0.386108398	O88485	DC1I1_MOUSE	Dync1i1	Cytoplasmic dynein 1 intermediate chain 1
18.80296326	18.70080757	18.6738205	19.76579857	19.5658474	18.40730476	18.98685455	19.77031517	19.61624336	19.49285126	20.66566658	19.28706741	6	6	0.463643664	-0.520453135	1.051378565	-0.731940587	0.399099377	-0.568878174	O88492	PLIN4_MOUSE	Plin4	Perilipin-4
18.44551659	17.17299652	16.13757515	17.76238441	17.51492882	17.4725399	18.95922852	18.13464355	18.57167435	17.85840416	16.23979378	18.16993904	5	5	0.173928263	-0.331254959	0.741711807	-1.30315272	0.089057514	0.160572052	O88508	DNM3A_MOUSE	Dnmt3a	DNA (cytosine-5)-methyltransferase 3A
19.8602314	19.86859322	20.06664658	19.96219444	19.65609741	19.96101379	19.90466499	19.474123	19.63833046	19.95829391	19.87717056	20.03157806	3	3	0.228053249	0.072055181	0.785055057	0.259450912	0.339926132	-0.095912298	O88520	SHOC2_MOUSE	Shoc2	Leucine-rich repeat protein SHOC-2
18.36439514	18.19491577	19.17779541	18.36603546	18.5015583	18.53959465	17.88139343	18.13325691	14.60688019	18.46657181	15.52742386	17.60238457	2	2	0.122977277	0.109972636	0.569993892	1.70519193	0.549235845	1.270269394	O88531	PPT1_MOUSE	Ppt1	Palmitoyl-protein thioesterase 1
17.04966545	16.85368347	16.55592728	17.31600952	17.40330315	17.66802979	18.32910347	14.51853275	16.58748436	14.7046957	16.66624451	17.46281815	4	4	1.582794601	-0.642688751	0.104151987	0.341385206	0.546140777	1.184528033	O88532	ZFR_MOUSE	Zfr	Zinc finger RNA-binding protein
20.77187538	21.18191147	21.39126968	20.26120949	20.9576683	21.06826401	20.5693531	20.67625809	20.46100426	20.30709839	20.56341553	20.13849449	5	5	0.486198721	0.352638245	1.082732575	0.546147029	0.638504509	0.426044464	O88543	CSN3_MOUSE	Cops3	COP9 signalosome complex subunit 3
20.82406998	21.55048943	21.45960617	20.46006012	21.3795929	21.23442078	20.61635017	20.81134605	20.37234688	20.58777428	20.71051979	20.51104736	5	5	0.277231538	0.253363927	1.110961807	0.678040822	0.559578332	0.421577454	O88544	CSN4_MOUSE	Cops4	COP9 signalosome complex subunit 4
17.62099075	19.4875679	19.27597046	16.62167358	19.01532745	18.34431076	18.54609871	17.86379433	18.0489502	18.04711533	18.0428772	17.58450127	1	1	0.35940892	0.801072439	0.404686305	0.641895294	0.04559504	0.102272669	O88545	CSN6_MOUSE	Cops6	COP9 signalosome complex subunit 6
22.48510742	22.00562096	21.35308647	21.93349457	22.01849365	22.33636856	23.43423653	21.95323944	22.21695328	22.2703228	21.14020348	22.67765236	6	6	0.151606666	-0.148180644	0.44286372	-0.586871465	0.045797911	0.066726049	O88569	ROA2_MOUSE	Hnrnpa2b1	Heterogeneous nuclear ribonucleoproteins A2/B1
18.25815201	19.27703857	19.15592003	18.45044708	19.05356026	19.16988945	18.77383804	18.73866463	18.18976402	18.50237656	18.60934258	18.47032928	2	2	0.004768952	0.00573794	0.359092131	0.329614639	0.616675101	0.363949458	O88587	COMT_MOUSE	Comt	Catechol O-methyltransferase
15.50981331	18.53347588	18.20194817	14.50444508	18.15145683	18.19149971	18.00476456	18.11618423	18.1422596	18.42264366	18.12469673	18.15638542	2	2	0.107975281	0.465945244	0.255559122	-0.672657013	0.394328785	-1.285441399	O88597	BECN1_MOUSE	Becn1	Beclin-1
18.77664185	19.10575294	19.03203773	18.47328949	19.02311325	18.83449936	16.45616913	15.95812893	15.31208992	16.15639687	14.68108463	16.26087189	1	1	0.427576465	0.194510142	2.136177068	3.062681516	1.726210234	3.077516238	O88623	UBP2_MOUSE	Usp2	Ubiquitin carboxyl-terminal hydrolase 2
19.83178139	20.14764023	20.0116806	19.45385361	20.03166962	19.80182457	20.30822754	20.13488579	20.10524178	20.68038559	20.24555779	20.1513176	2	2	0.515473264	0.234584808	0.746973363	-0.185750961	1.198024012	-0.596637726	O88643	PAK1_MOUSE	Pak1	Serine/threonine-protein kinase PAK 1
18.21082878	18.39943123	18.63554573	18.07027054	18.76973534	17.94286537	18.89334297	19.25113106	19.20195961	18.94932938	18.67533684	18.64525604	1	1	0.202537342	0.154311498	1.859891544	-0.7002093	0.733741575	-0.49568367	O88653	LTOR3_MOUSE	Lamtor3	Ragulator complex protein LAMTOR3
20.92311859	21.53466415	21.4698391	20.46006012	21.42023468	21.39424896	21.05886841	21.16041946	20.7694931	20.73178482	21.14020348	20.90099525	8	8	0.225832009	0.217692693	0.59581339	0.312946955	0.180705889	0.167186737	O88685	PRS6A_MOUSE	Psmc3	26S proteasome regulatory subunit 6A
16.43647575	16.47708702	16.30109596	15.69954491	15.86861801	15.66108036	17.08665848	16.72394943	16.96210098	16.44288826	16.62147903	17.38120461	2	2	2.815361623	0.661805153	1.635523327	-0.519350052	1.229662014	-1.07210954	O88693	CEGT_MOUSE	Ugcg	Ceramide glucosyltransferase
19.7673111	19.99261093	19.59296989	19.66196251	20.04472542	19.9549675	20.46023178	20.01403046	19.8077774	21.13777733	20.61937141	19.65522194	2	2	0.249311042	-0.102921168	0.594243276	-0.309715907	0.508831178	-0.583571752	O88696	CLPP_MOUSE	Clpp	ATP-dependent Clp protease proteolytic subunit, mitochondrial
17.17527199	17.43734741	17.93588066	13.95948601	15.95075607	17.64490318	15.70169926	15.60085011	15.93751621	16.02734947	16.25579834	16.51701355	1	1	0.591832044	1.664451599	2.150641731	1.769478162	0.133480845	-0.415005366	O88697	STK16_MOUSE	Stk16	Serine/threonine-protein kinase 16
20.48742104	20.66637039	20.21999741	19.85326195	20.56319237	20.60967827	20.66186523	20.61293221	20.11741638	20.58777428	20.06159401	20.57906723	2	2	0.152751345	0.115885417	0.009272643	-0.006141663	0.078603234	-0.067434311	O88712	CTBP1_MOUSE	Ctbp1	C-terminal-binding protein 1
19.92993927	19.71207428	19.74331093	19.35076141	19.67796898	20.03399277	19.89969254	20.52720261	20.32063103	19.63670349	20.02654839	20.12555504	2	2	0.187849154	0.107533773	0.919489213	-0.45406723	0.412223524	-0.242027918	O88736	DHB7_MOUSE	Hsd17b7	3-keto-steroid reductase/17-beta-hydroxysteroid dehydrogenase 7
20.85307121	20.83951759	19.46961594	20.25408554	20.53571129	20.9629097	21.49585533	21.24041939	20.23382568	20.31674767	19.81005669	21.42917061	17	17	0.140455887	-0.196833928	0.428282008	-0.602631887	0.0416729	0.065577189	O88737	BSN_MOUSE	Bsn	Protein bassoon
18.75992584	19.46466446	19.20594597	16.07975197	19.19731903	19.25006676	19.10943985	19.73612785	19.56078148	18.89939308	19.06177711	19.1395092	10	10	0.342383007	0.967799505	0.512434384	-0.325270971	0.301664886	-0.857847214	O88738	BIRC6_MOUSE	Birc6	Dual E2 ubiquitin-conjugating enzyme/E3 ubiquitin-protein ligase BIRC6
19.50108337	20.28009033	19.52591133	18.99027824	19.7897644	19.84627914	20.13830376	20.18551064	19.19789314	20.14321136	19.66760063	19.52429199	4	4	0.237039049	0.226921082	0.060167381	-0.071540833	0.281416828	-0.236260732	O88741	GDAP1_MOUSE	Gdap1	Ganglioside-induced differentiation-associated protein 1
17.22575378	17.52695465	17.1330719	16.11983299	17.204422	17.07438469	17.38494492	17.53866768	16.60065269	17.52389145	16.46315384	17.07636452	3	3	0.550029262	0.495713552	0.136860005	0.120505015	0.183544336	-0.221590042	O88746	TOM1_MOUSE	Tom1	Target of Myb1 membrane trafficking protein
23.89898682	24.03591537	24.2016964	23.51025772	23.7816906	23.97740936	24.19203568	24.41100883	24.1444397	23.97971344	24.09721756	24.47324562	6	6	0.797282894	0.289080302	0.781971205	-0.20362854	0.992327733	-0.426939646	O88809	DCX_MOUSE	Dcx	Neuronal migration protein doublecortin
21.98009682	22.62212753	21.94356537	21.5295639	22.44998169	22.36145973	22.2287941	22.72413445	22.23382568	22.17007828	21.84735489	21.95318985	7	7	0.064459675	0.068261464	0.315457063	-0.213654836	0.141810465	0.12346077	O88811	STAM2_MOUSE	Stam2	Signal transducing adapter molecule 2
22.70186424	23.41154099	23.0116806	22.13890457	23.34042168	23.07838821	22.79447174	23.12519264	22.34671974	22.91765213	23.13198471	22.41328812	8	8	0.167034794	0.189123789	0.396112387	0.286233902	0.024669919	0.031596502	O88844	IDHC_MOUSE	Idh1	Isocitrate dehydrogenase [NADP] cytoplasmic
19.38586807	14.29554081	15.26753139	15.6136055	15.30438995	14.99607086	19.19682503	19.53971481	18.83498955	15.08889771	15.43331814	15.42138767	3	3	0.233592462	1.011624654	0.68803298	-2.87419637	NaN	0	O88845	AKA10_MOUSE	Akap10	A-kinase anchor protein 10, mitochondrial
21.16780281	21.17512131	21.38046265	20.77079964	20.88693428	21.04091263	21.11885071	21.22839737	21.71445274	21.28268623	21.37193489	21.57431221	1	1	1.499243798	0.341580073	0.213765889	-0.112771352	1.916266163	-0.510095596	O88848	ARL6_MOUSE	Arl6	ADP-ribosylation factor-like protein 6
18.68598366	19.1502552	18.82150269	18.40692329	19.03635216	19.31222153	18.988451	19.69805336	18.53413582	19.24492836	18.95703316	19.12451744	1	1	0.035871479	-0.032585144	0.188698845	-0.187632879	0.253770852	-0.190327326	O88851	RBBP9_MOUSE	Rbbp9	Serine hydrolase RBBP9
16.62401009	17.74192429	17.57998657	15.87311745	17.68130302	17.430439	17.94332504	17.54235458	17.27375412	17.51405334	16.83216667	17.96845436	2	2	0.180673564	0.320353826	0.264469249	-0.271170934	0.264450687	-0.443271637	O88910	MPP3_MOUSE	Mpp3	MAGUK p55 subfamily member 3
23.01259041	23.10541344	22.90449715	22.31354904	23.00519753	22.94457817	23.25427628	23.27589798	22.71445274	23.23003578	22.64655685	23.08936119	5	5	0.429922651	0.253058751	0.13538742	-0.074042002	0.34113687	-0.234209696	O88935	SYN1_MOUSE	Syn1	Synapsin-1
16.90161324	16.91150284	16.77803993	15.3815546	17.0229454	16.0288105	17.12884331	17.0983696	16.5165596	16.95076752	17.20363235	16.71822548	2	2	0.568130093	0.719281832	0.083863296	-0.050872167	0.64700241	-0.813104947	O88951	LIN7B_MOUSE	Lin7b	Protein lin-7 homolog B
20.61987114	21.14764023	20.75980949	20.50276375	21.02509689	21.00597954	20.48069572	20.59431648	20.43205261	20.5391407	20.54702187	20.22595596	4	2	0.003050828	-0.002173106	0.808839658	0.340085347	0.89711875	0.40724055	O88952	LIN7C_MOUSE	Lin7c	Protein lin-7 homolog C
17.78104782	18.74202347	18.83442307	17.75561142	18.71583939	18.60721207	17.73290634	18.71027756	17.80172539	18.69242096	18.1993084	18.32433701	4	3	0.071759882	0.092943827	0.331150271	0.370861689	0.045277667	-0.045801163	O88958	GNPI1_MOUSE	Gnpda1	Glucosamine-6-phosphate deaminase 1
19.21214676	19.55498695	19.44760323	18.62408447	19.33806038	19.47157669	19.56820679	20.08241844	19.10828018	19.8692894	19.66411018	19.23071289	5	5	0.362761212	0.260338465	0.225839644	-0.181389491	0.603466623	-0.443463643	O88967	YMEL1_MOUSE	Yme1l1	ATP-dependent zinc metalloprotease YME1L1
16.4353466	16.73140144	16.4355011	16.47886848	16.46819496	16.71764565	16.81777763	16.3426075	14.54983521	16.27668571	16.20644379	16.37361908	2	2	0.056073762	-0.020819982	0.339016087	0.63067627	1.225768428	0.26932017	O88974	SETB1_MOUSE	Setdb1	Histone-lysine N-methyltransferase SETDB1
18.94084167	19.02168465	19.08947372	18.44893646	19.19403458	19.25750351	19.32637787	19.43998146	18.95210838	19.77442932	19.14298439	19.51303291	4	4	0.063145391	0.050508499	0.572617631	-0.222155889	0.717553863	-0.509990692	O88986	KBL_MOUSE	Gcat	2-amino-3-ketobutyrate coenzyme A ligase, mitochondrial
20.20201874	20.78705025	20.31386566	20.07160568	20.87966537	20.49342537	21.40776443	21.78285789	21.33112335	21.8692894	21.22509384	21.32549286	6	6	0.055172897	-0.047253927	1.976655336	-1.072937012	1.479308948	-0.991726557	O89001	CBPD_MOUSE	Cpd	Carboxypeptidase D
15.80006027	15.05402184	15.2885437	16.26104927	15.82382774	15.12806892	16.23353386	16.2953968	15.8810091	16.18266296	14.99049187	15.23316097	1	1	0.370419283	-0.356773376	1.265167815	-0.755771319	0.212265019	0.268876712	O89016	ABCD4_MOUSE	Abcd4	Lysosomal cobalamin transporter ABCD4
20.61141014	20.17512131	20.41264343	20.37066078	20.44998169	20.26429176	20.26168633	19.71486473	20.24496651	20.34531784	20.47084999	20.33113861	2	2	0.09633242	0.038080215	0.658452992	0.325885773	0.107356136	-0.020790736	O89020	AFAM_MOUSE	Afm	Afamin
17.43806839	18.12290382	17.72636795	17.2243557	18.18005753	17.90956116	17.74415588	18.00387001	17.73532486	17.4262886	17.77746201	17.95113373	3	3	0.008356331	-0.008878072	0.105258422	-0.065336863	0.055524787	0.053030014	O89050	MKLN1_MOUSE	Mkln1	Muskelin
20.61987114	20.99409485	20.72605896	19.67268944	20.87236023	20.58148193	20.68849945	20.33875656	19.78219795	20.65017128	20.37193489	20.30841827	3	3	0.418891741	0.404497782	0.73668769	0.510190328	0.059943155	-0.067997615	O89051	ITM2B_MOUSE	Itm2b	Integral membrane protein 2B
22.16491508	22.93504143	22.58727455	21.28237343	22.64905357	22.60268021	22.5693531	23.0157814	22.59763908	22.25785446	22.40869331	22.55272675	3	3	0.301497828	0.384374619	0.242159386	-0.165180842	0.178339614	-0.228389104	O89053	COR1A_MOUSE	Coro1a	Coronin-1A
21.10890961	21.74640846	21.61980057	20.57886696	21.53571129	21.45767403	21.1826973	21.45681381	21.15923691	21.27280426	21.27571869	21.0658493	3	3	0.335428261	0.300955455	0.42322504	0.225456874	0.014072949	-0.014039993	O89079	COPE_MOUSE	Cope	Coatomer subunit epsilon
19.1895771	19.27421761	19.53524017	19.42876244	18.63933945	19.60517693	19.17734337	18.07501984	19.26799202	19.08796883	18.87951279	19.61859894	1	1	0.120840877	0.108585358	0.485962002	0.492893219	0.026229393	0.029066086	O89086	RBM3_MOUSE	Rbm3	RNA-binding protein 3
21.93333817	22.20208931	21.8950367	21.55587578	21.76994514	21.95926285	21.69289207	21.5989933	21.73435211	21.52672005	21.50520134	22.11577415	5	5	0.748442078	0.248460134	1.236631722	0.334742228	0.068019008	0.045796076	O89112	LANC1_MOUSE	Lancl1	Glutathione S-transferase LANCL1
17.85317993	18.04564285	17.6760025	15.43976784	17.42665672	18.28534698	18.10561371	18.78198242	18.38184547	17.05190277	17.59516525	18.57067871	3	3	0.357191329	0.80768458	1.07968861	-0.564872106	0.282744618	-0.688658396	O89114	DNJB5_MOUSE	Dnajb5	DnaJ homolog subfamily B member 5
21.58139801	21.58162689	21.44930077	21.3339653	21.14512634	21.27606773	21.23783875	20.64945793	20.74616051	21.87909126	21.2905674	21.03157806	1	1	1.752945223	0.285722097	1.212397641	0.659622828	0.210042206	-0.148692449	P00397	COX1_MOUSE	Mtco1	Cytochrome c oxidase subunit 1
22.00614929	21.82658005	22.64710808	21.73286438	21.87966537	21.83339882	21.88553619	22.43343925	20.74616051	22.75148773	21.96617508	21.7018261	1	1	0.523715962	0.344636281	0.337596784	0.471567154	0.385430066	-0.324520111	P00405	COX2_MOUSE	Mtco2	Cytochrome c oxidase subunit 2
20.62828445	20.56614304	20.85656166	20.73542404	20.63401413	20.26429176	20.67967606	21.03488922	20.29941559	21.08228302	20.79624939	20.74053001	6	6	0.33403401	0.139086405	0.017287588	0.012336095	0.838722149	-0.328444163	P00493	HPRT_MOUSE	Hprt1	Hypoxanthine-guanine phosphoribosyltransferase
16.28511238	16.29402542	16.25669861	14.55297089	16.42313957	16.22502327	17.38800812	16.77468681	17.14489174	16.72058105	17.42040443	16.83392715	1	0	0.341747007	0.544900894	1.363598684	-0.823916753	0.802911685	-1.257926305	P00920	CAH2_MOUSE	Ca2	Carbonic anhydrase 2
24.25186729	23.9688015	24.15490341	24.29284096	23.99850273	24.13121605	23.84270096	23.50743866	23.81131363	23.96444511	23.97998047	23.96595001	30	30	0.044998203	-0.015662511	1.361319251	0.404706319	0.739264778	0.170728048	P01027	CO3_MOUSE	C3	Complement C3
27.40046501	27.09105682	27.41197968	27.53893661	27.18878555	27.22533798	27.15471268	26.87827682	26.93254471	27.14963722	27.20727158	27.09393692	7	2	0.036584148	-0.016519547	1.073838565	0.312655767	0.572304035	0.167404811	P01029	CO4B_MOUSE	C4b	Complement C4-B
29.2721405	29.16251945	29.39948845	29.48052025	29.36787033	29.23243904	29.2415905	28.95152664	29.2436657	29.18916702	29.23352242	29.26501465	3	0	0.343276579	-0.082227071	0.47670423	0.13245519	0.693301034	0.131041845	P01631	KV2A7_MOUSE		Ig kappa chain V-II region 26-10
15.45027542	17.82944679	17.84754372	17.58296204	16.96005249	17.54770088	16.90040207	16.47321701	16.85518074	16.96564293	16.3540287	15.8160553	1	0	0.136877345	-0.321149826	0.128076129	0.299488703	1.110758289	0.98499616	P01806;P01807;P01808;P01812	HVM36_MOUSE;HVM37_MOUSE;HVM38_MOUSE;HVM42_MOUSE		Ig heavy chain V region 441
19.69665909	20.09105682	20.59196663	20.23249817	20.18104744	20.1537323	21.69289207	23.22688675	22.96237946	23.15132332	21.93815994	20.01763916	3	3	0.079830667	-0.062531789	1.753997208	-2.500825246	0.621672026	-1.513281504	P01831	THY1_MOUSE	Thy1	Thy-1 membrane glycoprotein
18.02228928	18.20156479	18.71321487	19.13210297	18.99605179	18.32393646	18.353302	17.48880577	15.11606598	18.79361343	17.87405014	18.23807716	1	0	0.705568001	-0.505007426	0.519098323	1.326298396	0.634458468	0.51545016	P01863;P01865	GCAA_MOUSE;GCAM_MOUSE	Ighg;Ighg2a	Ig gamma-2A chain C region, A allele
20.73340034	19.89086533	20.69150162	20.26120949	20.22758865	20.03399277	20.0724144	19.78188324	19.58552742	20.43665695	20.35319901	19.84028625	2	2	0.357563487	0.26432546	0.866828551	0.625314077	0.060073795	-0.035783768	P01867	IGG2B_MOUSE	Ighg2b	Immunoglobulin heavy constant gamma 2B
34.77975082	34.47637939	34.70035553	34.67475128	34.56039047	34.57546234	34.43244171	33.90064621	34.17564774	34.39244843	34.33771896	34.38040161	13	13	0.182155024	0.048627218	1.171274551	0.482583364	1.938124884	0.233345032	P01869	IGH1M_MOUSE	Ighg1	Ig gamma-1 chain C region, membrane-bound form
17.21721268	15.72147751	15.11769009	18.14493942	17.07659721	14.66264248	15.06012249	16.64428329	15.71327782	15.36077213	15.60472584	15.30924988	1	0	0.19054289	-0.609266281	0.09783924	0.21289889	0.440022891	1.203143756	P01898;P14429;P14430;P14431	HA10_MOUSE;HA17_MOUSE;HA18_MOUSE;HA19_MOUSE	H2-Q10;H2-Q7;H2-Q8;H2-Q9	H-2 class I histocompatibility antigen, Q10 alpha chain
23.33130264	22.92698097	23.36135483	23.40161705	23.03166962	23.08342361	22.95848274	22.60132599	22.74026871	22.96137238	23.19909859	23.17348862	2	1	0.065659755	0.034309387	1.152338211	0.439853668	0.164130271	0.060916901	P01942	HBA_MOUSE	Hba	Hemoglobin subunit alpha
23.80934906	23.66394615	23.70239067	23.93461037	23.62751961	23.7950325	23.36712265	23.11216545	23.36470604	23.56972885	23.57761002	23.5599575	5	1	0.232768508	-0.060492198	1.727495375	0.443897247	0.871803237	0.216622035	P02088	HBB1_MOUSE	Hbb-b1	Hemoglobin subunit beta-1
21.09076309	20.99409485	20.73457146	20.65115547	20.72604179	20.93346596	20.76557732	20.18551064	20.78484154	20.72455406	20.99062729	20.85470009	1	1	0.548168957	0.169588725	0.693947307	0.361166636	0.308417432	-0.086406072	P02089	HBB2_MOUSE	Hbb-b2	Hemoglobin subunit beta-2
20.12088203	16.12804031	15.84957123	20.27535248	18.14154816	14.15423584	20.2734623	21.36644936	19.3741436	19.1044426	18.7036972	18.62123871	1	0	0.023169709	-0.157547633	0.818224577	-2.971853892	0.261074516	-1.286080678	P02301;P68433;P84228;P84244	H31_MOUSE;H32_MOUSE;H33_MOUSE;H3C_MOUSE	H3-3a;H3-5;H3c1;H3c2	Histone H3.3C
18.65348434	19.97676277	19.09680176	18.37030792	19.89416504	19.18456268	18.38768387	19.29114151	19.55057526	18.06059456	18.92666435	19.42676353	1	1	0.054336532	0.092671076	0.114698653	0.165882746	0.22700594	0.3450044	P02798	MT2_MOUSE	Mt2	Metallothionein-2
19.29343033	20.7691288	20.05310059	18.98148918	20.7421627	20.12796974	19.1562767	20.4974556	20.85922432	19.30626678	20.31497955	20.60726357	1	1	0.044832436	0.088012695	0.068826554	-0.132432302	0.067215936	-0.125629425	P02802	MT1_MOUSE	Mt1	Metallothionein-1
22.22160912	22.34201813	22.61980057	22.63204765	22.11449623	22.25836563	22.65061951	23.60365486	22.73039436	24.10334396	23.30038071	21.94952393	2	2	0.110417114	0.059506098	0.748350768	-0.60041364	0.470409015	-0.782779694	P03930	ATP8_MOUSE	Mtatp8	ATP synthase F(0) complex subunit 8
17.68370628	18.08939934	18.11415291	18.24021339	18.27716637	18.25609398	18.37116051	17.87748337	17.7686348	18.69683266	18.19890022	18.10284996	1	1	0.775355327	-0.29540507	0.064705179	-0.043340047	0.140715234	-0.075036367	P03958	ADA_MOUSE	Ada	Adenosine deaminase
17.02245331	17.9621563	16.92153168	15.0038147	16.98132896	17.23942375	17.23434258	16.51424599	16.18331337	16.29022598	16.49286079	16.58859825	1	1	0.469639313	0.893857956	0.655566238	0.658079783	0.021746675	-0.049039205	P03975	IGEB_MOUSE	Iap	IgE-binding protein
24.73826599	25.21207237	22.03253937	24.30150604	24.60014343	24.80014038	25.85499954	24.93022919	22.96575165	24.29249954	22.83727646	24.88668633	11	9	0.205721816	-0.572970708	0.170217337	-0.589367549	0.341344285	0.561775843	P03995	GFAP_MOUSE	Gfap	Glial fibrillary acidic protein
22.90419197	22.81788826	22.95635796	23.10762596	22.87419128	22.95560455	22.59539032	22.27589798	22.50800133	22.73718452	22.84064484	22.84091377	11	11	0.454401839	-0.086327871	1.513844088	0.43304952	0.956290794	0.172892888	P04186	CFAB_MOUSE	Cfb	Complement factor B
17.87133408	18.01320076	18.3530159	18.29594421	18.37459183	18.15909004	19.84020615	19.70795631	18.82211685	20.17539215	20.09580994	19.78001976	2	2	0.518740201	-0.197358449	1.471195631	-1.377576192	2.995150377	-1.740531921	P04370	MBP_MOUSE	Mbp	Myelin basic protein
19.99643517	20.14764023	20.17066956	19.52661133	19.79455566	19.97421265	20.20131302	20.19789505	20.62347794	20.01866722	19.89022636	20.46042252	2	2	0.977952864	0.339788437	0.635863213	-0.235980352	0.74839945	-0.357978821	P04627	ARAF_MOUSE	Araf	Serine/threonine-protein kinase A-Raf
19.07741737	19.15023994	19.46321869	18.99341011	19.15435028	19.12282944	18.86493492	18.44922066	19.36457825	19.27379608	19.27993965	19.03022957	1	1	0.440037853	0.140095393	0.475121908	0.337380727	0.456565472	-0.104458491	P04925	PRIO_MOUSE	Prnp	Major prion protein
22.80378914	23.65177155	23.3885746	22.65926743	23.46705437	23.26871872	22.95665741	23.93486023	23.00886917	23.46513939	23.57761002	23.09932327	9	8	0.161050358	0.149698257	0.015303082	-0.018750509	0.357929365	-0.249010722	P05063	ALDOC_MOUSE	Aldoc	Fructose-bisphosphate aldolase C
25.63247108	26.24283409	26.14695358	25.40564156	26.2411232	25.89865494	25.84763336	26.52904129	25.51894188	26.19285583	26.44010544	25.87706947	10	1	0.197730617	0.158946355	0.040257775	0.042214076	0.467329282	-0.321537018	P05064	ALDOA_MOUSE	Aldoa	Fructose-bisphosphate aldolase A
23.93333817	24.08201218	24.3195343	23.88934517	24.08003235	23.9863987	24.04519463	23.85891151	24.06022644	24.11721611	23.97998047	24.19222641	1	1	0.409643303	0.126369476	0.389862732	0.123517354	0.597975066	-0.111215591	P05132	KAPCA_MOUSE	Prkaca	cAMP-dependent protein kinase catalytic subunit alpha
19.09609032	19.55635834	20.57310867	19.41605186	19.40865326	19.19741058	19.73460388	21.94223976	19.5803318	21.73178482	21.13472939	19.25512314	4	4	0.341197992	0.401147207	0.306145713	-0.677206039	0.682754886	-1.366507212	P05201	AATC_MOUSE	Got1	Aspartate aminotransferase, cytoplasmic
21.2188282	21.63207626	21.83693314	21.29631233	20.90136147	21.18530273	21.83874321	22.08908081	21.11741638	22.89044571	22.22251511	20.73201752	6	6	0.897240371	0.43495369	0.12536777	-0.119134267	0.486315733	-0.820667267	P05202	AATM_MOUSE	Got2	Aspartate aminotransferase, mitochondrial
20.59433556	20.83090591	20.83297539	20.1733017	20.82016563	20.58148193	20.69726944	20.60365486	20.5624485	20.78141594	20.60360527	20.95318985	6	5	0.448873441	0.227755864	0.627430581	0.131614685	0.496414558	-0.254420598	P05480	SRC_MOUSE	Src	Proto-oncogene tyrosine-protein kinase Src
16.95830536	18.38560486	17.96707344	15.84681225	18.22043037	17.66734886	18.16435432	18.33605385	17.88479996	18.10394478	18.11080742	17.8477726	4	4	0.244326518	0.525464058	0.307850861	-0.358074824	0.406347174	-0.77597777	P05532	KIT_MOUSE	Kit	Mast/stem cell growth factor receptor Kit
18.24505806	18.76612854	17.57505798	17.97326088	18.11485672	18.3184166	18.88352203	19.10062408	17.30232811	17.48981285	18.1928978	18.44467735	1	0	0.055107781	0.059903463	0.127139138	-0.233409882	0.106511561	0.093048731	P05977;P09542	MYL1_MOUSE;MYL3_MOUSE	Myl1;Myl3	Myosin light chain 1/3, skeletal muscle isoform
23.35683632	24.0545311	24.04798698	23.38540649	23.85763931	23.68890381	23.53551865	24.43736076	23.45141792	24.14456749	24.32462883	23.61885071	9	8	0.253886092	0.175801595	0.009780119	0.011685689	0.670981001	-0.385365804	P06151	LDHA_MOUSE	Ldha	L-lactate dehydrogenase A chain
20.25730133	20.13370132	19.90269852	20.3373394	19.69272804	19.88154984	19.74132156	19.60351944	19.70687103	19.84281731	20.53043938	20.61654091	5	5	0.222854038	0.127361298	1.367076889	0.413996379	0.501341355	-0.359393438	P06684	CO5_MOUSE	C5	Complement C5
22.52394676	22.25455666	22.32235909	22.57601357	22.30830193	22.44989777	22.22576523	21.87827682	22.01701546	22.20687103	22.20171928	22.16086197	9	9	0.279544841	-0.077783585	1.167385706	0.326601664	1.11774643	0.254920324	P06728	APOA4_MOUSE	Apoa4	Apolipoprotein A-IV
18.29578972	18.65744209	20.0394268	18.13524818	18.61215401	18.20722961	19.29760742	21.70690918	19.03626823	20.52255821	20.0730896	18.19363022	4	4	0.483199411	0.67934227	0.422306023	-1.016042074	0.674967031	-1.278215408	P06745	G6PI_MOUSE	Gpi	Glucose-6-phosphate isomerase
21.2188282	22.34201813	22.28228188	21.31011963	22.06729317	21.95560455	21.38623047	22.33595848	21.33112335	22.13505363	22.35083961	21.71915627	6	6	0.143475667	0.170036952	0.207981993	0.263271968	0.408452886	-0.290677389	P06801	MAOX_MOUSE	Me1	NADP-dependent malic enzyme
22.71771812	22.74182129	22.68053055	22.55006981	22.35359764	22.70641899	22.5693531	23.36370468	22.71645546	23.29249954	22.93815994	22.55514145	8	8	0.651491202	0.176661174	0.252803384	-0.169814428	0.699998384	-0.391904831	P06837	NEUM_MOUSE	Gap43	Neuromodulin
23.07392502	22.84380531	22.93804932	23.21242142	22.89416504	23.00420952	22.55976677	22.10560799	22.49406242	22.5857811	22.73966599	22.87223625	10	10	0.297598328	-0.085005442	1.400383058	0.565447489	1.142050967	0.30437088	P06909	CFAH_MOUSE	Cfh	Complement factor H
22.13570976	21.84807968	22.08340263	21.96438026	21.77387047	22.17904282	21.57412148	21.15407944	21.16511345	21.70631409	21.82373047	21.76576805	2	2	0.123927025	0.049966176	1.782779568	0.724625905	0.671519871	0.207160314	P07309	TTHY_MOUSE	Ttr	Transthyretin
21.22992516	20.53466415	20.58256912	20.60709953	20.01849365	19.80051804	19.86903191	20.05545044	19.40479851	20.55553436	20.81690979	20.53081131	5	5	0.906906314	0.64034907	1.5487317	1.005959193	0.776270269	-0.492381414	P07356	ANXA2_MOUSE	Anxa2	Annexin A2
22.21324539	21.33594513	22.24404335	22.12725449	22.41270065	22.05122948	22.42634583	21.19789505	22.16511345	22.24780083	22.24809456	22.5647583	2	2	0.324608618	-0.265983582	0.000879926	0.001293182	0.440177275	-0.15648969	P07607	TYSY_MOUSE	Tyms	Thymidylate synthase
29.06262016	28.80186462	29.03243256	29.23408318	28.86857986	29.01358414	28.60051346	28.22877502	28.53534126	28.60522842	28.83506393	28.7231884	15	14	0.209614818	-0.073109945	1.578720503	0.510762533	1.117810624	0.317588806	P07724	ALBU_MOUSE	Alb	Albumin
16.65411377	17.16649437	16.37151337	16.3186779	16.55175209	16.84641266	16.42072678	16.13316917	15.62125874	15.90576839	16.09767532	16.41285896	2	2	0.218875691	0.158426285	0.954070368	0.672322273	0.954548021	0.433513323	P07742	RIR1_MOUSE	Rrm1	Ribonucleoside-diphosphate reductase large subunit
24.17499924	24.00753403	24.07337379	24.21700859	23.97311592	23.9863987	24.02791595	23.51982307	23.94540596	23.77618027	23.87717056	24.09601021	4	0	0.100870629	0.026461283	0.614154916	0.254254023	0.503166102	0.14238739	P07758;Q00896	A1AT1_MOUSE;A1AT3_MOUSE	Serpina1a;Serpina1c	Alpha-1-antitrypsin 1-1
26.53237534	26.38383865	26.48157883	26.67435837	26.40037346	26.43520164	26.29673195	25.93717003	26.20452309	26.33911514	26.364645	26.43770218	8	5	0.139849495	-0.037380219	1.087710453	0.319789251	0.540829646	0.122823715	P07759	SPA3K_MOUSE	Serpina3k	Serine protease inhibitor A3K
24.35049629	24.76348305	24.68602753	23.76329041	24.72198486	24.65548134	24.79242706	24.72092056	23.91956711	24.58478355	24.2881031	24.45396614	9	9	0.249351864	0.219750086	0.143337415	0.122364044	0.06430137	-0.062032064	P07901	HS90A_MOUSE	Hsp90aa1	Heat shock protein HSP 90-alpha
20.88149834	21.09825325	20.98339272	20.83427811	20.96455574	20.82540703	21.23783875	21.94591522	20.94369888	21.90810776	22.18061829	21.27365303	7	7	0.650448119	0.112967809	0.493652018	-0.388102849	1.136615683	-0.912712733	P08003	PDIA4_MOUSE	Pdia4	Protein disulfide-isomerase A4
19.1167469	19.82988167	17.93605232	18.38468933	19.4509697	19.12241936	18.88895607	18.60365486	17.81583977	18.34383011	18.7878933	18.70357513	1	1	0.012858703	-0.025132497	0.329876325	0.524743398	0.440331501	0.374259949	P08030	APT_MOUSE	Aprt	Adenine phosphoribosyltransferase
22.39923477	22.73952293	22.64259338	22.19764328	22.6511879	22.53567696	22.85450935	24.22688675	22.9691143	23.68598175	24.30648232	23.08100891	9	9	0.316649247	0.132280986	0.65058202	-0.756386439	1.229189837	-1.229654948	P08113	ENPL_MOUSE	Hsp90b1	Endoplasmin
18.37046432	17.94839096	18.17476845	18.16043472	17.97096443	17.33288574	18.01991272	17.83456993	18.27319336	18.15347099	18.47875023	17.62371445	1	1	0.510917906	0.343112946	0.278342154	0.121982574	0.304074283	-0.263883591	P08122	CO4A2_MOUSE	Col4a2	Collagen alpha-2(IV) chain
15.01990032	17.68684387	17.19127655	16.24144745	17.13219833	16.4209404	15.83368587	14.92928028	15.12058544	18.46358299	17.74119568	16.9086895	1	1	0.012704323	0.034478188	0.621763476	1.338156382	0.929269772	-1.106293996	P08207	S10AA_MOUSE	S100a10	Protein S100-A10
17.20229912	18.08055115	17.02606392	16.38442421	18.50590134	17.05238724	18.55113411	17.9670639	18.08084869	19.46668243	19.31950378	16.7635498	3	3	0.05862962	0.122067134	0.888020741	-0.763377508	0.477168835	-1.20234108	P08226	APOE_MOUSE	Apoe	Apolipoprotein E
17.63926697	18.42263794	17.87145805	17.65633965	18.17837143	18.24010277	17.39415741	18.32357979	17.2560215	19.27159119	19.15251923	17.77705002	2	2	0.054558809	-0.047150294	0.317196849	0.319868088	0.560332904	-0.708782196	P08228	SODC_MOUSE	Sod1	Superoxide dismutase [Cu-Zn]
26.53237534	26.76348305	26.87592697	26.33776093	26.58066559	26.59359169	26.85744667	27.0157814	26.30275154	27.14963722	26.87921715	26.57192993	11	11	0.766926059	0.219922384	0.001865606	-0.001398087	0.827400962	-0.362922033	P08249	MDHM_MOUSE	Mdh2	Malate dehydrogenase, mitochondrial
16.09246445	16.33407402	16.39875221	15.75819397	16.38553619	16.45860481	16.70523643	16.9177494	16.55771065	16.08980179	15.96716309	16.61811256	2	2	0.107790106	0.074318568	1.485747852	-0.451801936	0.027210025	-0.024247487	P08414	KCC4_MOUSE	Camk4	Calcium/calmodulin-dependent protein kinase type IV
21.76043892	21.92698097	20.08006859	20.48461723	21.31639862	21.86493492	22.8525486	22.44647217	20.21128464	21.19121742	20.2353611	22.37826347	5	5	0.015597285	0.033845901	0.222369832	-0.580938975	0.020685838	-0.046297073	P08551	NFL_MOUSE	Nefl	Neurofilament light polypeptide
21.79820824	22.22198868	20.27937698	20.96656036	21.57673836	22.10173798	23.05204773	22.5611496	20.85195541	21.45861626	20.88371277	22.69527435	6	4	0.058020044	-0.115154266	0.333921092	-0.721859614	0.072186943	-0.13085556	P08553	NFM_MOUSE	Nefm	Neurofilament medium polypeptide
19.39114571	19.69384003	19.55261803	18.92706299	19.77842903	19.84461403	19.69860458	19.50832367	19.34182739	19.66709709	19.16540909	18.8820343	3	1	0.030556532	0.029165904	0.076982867	0.029616038	0.300755577	0.278521856	P08556	RASN_MOUSE	Nras	GTPase NRas
21.55957031	21.67120361	21.54918289	21.00526428	21.64262581	21.64189339	21.67079735	21.09571457	20.89502525	21.51838112	21.37193489	20.960495	3	3	0.280844439	0.163391113	0.605489791	0.372806549	0.208793851	0.146324158	P08752	GNAI2_MOUSE	Gnai2	Guanine nucleotide-binding protein G(i) subunit alpha-2
18.16083336	18.68283272	18.08988762	18.54447556	18.33527946	18.11592484	20.24981117	20.05545044	19.86645508	18.98283958	18.59825134	20.26187706	4	4	0.030825651	-0.02070872	2.523965871	-1.746054331	0.711111414	-0.949096044	P09055	ITB1_MOUSE	Itgb1	Integrin beta-1
23.76235199	23.7691288	23.79685593	23.91215515	24.01518059	24.02180481	24.15272141	24.93486023	23.89325523	24.40421104	25.24746132	24.17662811	8	8	1.677613368	-0.206934611	0.656710676	-0.550833384	0.714234907	-0.626386642	P09103	PDIA1_MOUSE	P4hb	Protein disulfide-isomerase
22.413908	22.27692413	22.24106026	22.32549477	22.30015755	22.52584648	22.54769325	21.4974556	21.76563072	22.10473824	21.93185997	22.10262871	5	5	0.337825456	-0.073202133	0.447206388	0.373704274	1.641291303	0.33742396	P09405	NUCL_MOUSE	Ncl	Nucleolin
25.145998	25.69690704	25.35791397	24.82168388	25.64369965	25.3731575	25.4276638	25.71285248	25.01213264	25.38999748	25.47302055	25.21148682	13	12	0.153814253	0.120759328	0.020583213	0.016056697	0.107036592	-0.078654607	P09411	PGK1_MOUSE	Pgk1	Phosphoglycerate kinase 1
21.23544121	20.54523277	20.9101429	21.1733017	20.26153564	20.99176598	21.33657265	20.54669952	21.04914856	21.48453331	21.29548264	21.09268951	2	2	0.090945131	0.088071187	0.094180117	-0.080534617	0.658893939	-0.482034047	P09602	HMGN2_MOUSE	Hmgn2	Non-histone chromosomal protein HMG-17
22.96523094	22.88807106	22.98873901	22.67268944	22.64905357	22.61432457	22.74669075	23.05033684	22.00067711	23.68598175	22.96463203	22.39453316	4	4	2.565580637	0.301991145	0.419768657	0.348112106	0.369787558	-0.36969312	P09671	SODM_MOUSE	Sod2	Superoxide dismutase [Mn], mitochondrial
17.82449913	17.90164757	17.55086327	14.79679489	17.43397903	17.4589653	18.0806427	17.86874199	16.83732033	16.70188522	16.614645	17.95353699	1	0	0.511577731	1.195756912	0.144637385	0.163434982	0.200335158	-0.526775996	P0C027;P0C028	NUD10_MOUSE;NUD11_MOUSE	Nudt10;Nudt11	Diphosphoinositol polyphosphate phosphohydrolase 3-alpha
25.48394966	24.62087822	24.75039673	25.50838852	24.84370041	24.8502388	24.84270096	24.08408737	24.16657829	25.30164146	24.8398037	24.51104736	2	0	0.12115848	-0.11570104	0.745934065	0.587285995	0.225177066	0.183278402	P0C0S6;Q3THW5	H2AV_MOUSE;H2AZ_MOUSE	H2az1;H2az2	Histone H2A.Z
16.30648613	17.48126793	17.42807388	16.95575333	16.97675896	17.48195076	17.21678543	18.63119316	16.07051659	17.25201607	17.50064468	17.60578728	3	3	0.052827805	-0.0662117	0.098522673	-0.234222412	0.682192901	-0.314661662	P0C7L0	WIPF3_MOUSE	Wipf3	WAS/WASL-interacting protein family member 3
15.3490715	17.71582985	16.06315231	15.71442986	17.85480118	18.36318398	17.59690285	18.28461838	16.76002693	17.98135948	18.46862221	18.09791374	1	1	0.362983927	-0.934787114	0.614987798	-1.171164831	0.402920388	-0.871826808	P0CB42	ALKB1_MOUSE	Alkbh1	Nucleic acid dioxygenase ALKBH1
15.77886486	15.48042965	15.79460526	17.40359306	17.56996346	16.87351799	16.61974525	16.95921898	16.50138092	16.49562263	14.95107937	14.91168022	1	1	2.146351478	-1.597724915	NaN	0	1.244390425	1.829564095	P0DJF2	PT117_MOUSE	Pet117	Protein PET117 homolog, mitochondrial
23.3943119	23.82441139	24.13896179	23.76329041	23.45487976	23.50097084	24.47305489	25.60365486	24.66864777	25.14456749	24.48920059	24.07091904	2	0	0.357403733	0.212848028	1.202722032	-1.129224141	1.12413691	-0.995182037	P0DP26;P0DP27;P0DP28	CALM1_MOUSE;CALM2_MOUSE;CALM3_MOUSE	Calm1;Calm2;Calm3	Calmodulin-1
24.99155235	25.1134243	25.07337379	24.86031532	24.88057709	25.06910896	25.12455177	24.85891151	24.4148922	24.8692894	25.02136421	24.99291611	6	3	0.698172698	0.122783025	0.474473838	0.259998322	0.108230689	-0.024522781	P10126	EF1A1_MOUSE	Eef1a1	Elongation factor 1-alpha 1
21.68985939	21.32371712	21.68712425	21.35742378	21.5449295	21.65096664	21.26758575	20.97858238	20.75398064	21.29249954	21.64655685	21.25595093	7	7	0.119386062	0.049126943	1.356931016	0.566850662	0.319544657	0.119437536	P10605	CATB_MOUSE	Ctsb	Cathepsin B
18.09300995	19.23663902	18.43335342	18.11856651	18.55313683	17.97270966	19.23208046	17.36522865	18.04753494	17.42404747	18.18632126	18.29209137	1	1	0.397478062	0.372863134	0.222969482	0.372719447	0.305250123	0.247317632	P10630	IF4A2_MOUSE	Eif4a2	Eukaryotic initiation factor 4A-II
26.56012154	26.97369957	26.76345253	26.09770966	26.28991318	27.01083374	27.07283592	27.44712067	26.59437561	26.74301338	26.72835159	27.01939011	7	0	0.395922643	0.299605687	0.401999323	-0.272352854	0.494581852	-0.364099503	P10637;cRAP-P10636	TAU_MOUSE;cRAP-TAU_HUMAN	Mapt;cRAP-MAPT	Microtubule-associated protein tau
23.29213142	23.57648468	23.69150162	23.45696068	23.53802109	23.50097084	23.24383736	23.82936668	23.71445274	23.42108536	23.66566658	23.65306664	4	4	0.058038595	0.021388372	0.128151799	-0.075846354	0.380023699	-0.081288656	P10639	THIO_MOUSE	Txn	Thioredoxin
23.84587479	24.56354523	24.26181793	23.68598557	24.31370354	24.33496094	24.24533272	24.30051041	23.97915649	24.4098568	23.87717056	24.09601021	7	4	0.139437332	0.112195969	0.07229597	0.048746109	0.020305691	-0.016129176	P10649	GSTM1_MOUSE	Gstm1	Glutathione S-transferase Mu 1
19.18018913	19.31176186	18.70800591	19.08832741	19.28516769	19.36324883	19.38470078	19.36911964	19.02855301	19.31091309	18.66057014	19.5170517	2	2	0.353223045	-0.178929011	0.366447731	-0.194138845	0.105430167	0.082736333	P10711	TCEA1_MOUSE	Tcea1	Transcription elongation factor A protein 1
18.46154404	18.79635048	18.13896179	18.25496101	18.68894386	17.39109039	17.86343956	18.43753433	18.84780502	18.11806679	18.81338501	17.57385635	1	1	0.329471343	0.353953679	0.084645517	0.082692464	0.036731136	-0.05677096	P10833	RRAS_MOUSE	Rras	Ras-related protein R-Ras
20.47814369	20.93101692	21.08006859	20.5206852	20.9156456	20.81736946	20.23783875	22.12519264	21.06808853	21.76740837	21.63496971	20.51104736	6	6	0.131996995	0.078509649	0.199816346	-0.313963572	0.526251731	-0.55324173	P10852	4F2_MOUSE	Slc3a2	Amino acid transporter heavy chain SLC3A2
21.95356369	21.32984352	21.57784653	22.0937252	21.34834099	21.59094238	21.72326469	20.52720261	20.74616051	21.59572411	21.52626228	21.18911934	4	0	0.070189443	-0.057251612	0.639778559	0.621541977	0.389505719	0.240634282	P10853;P10854;Q64475;Q64478;Q64525;Q6ZWY9;Q8CGP1;Q8CGP2	H2B1B_MOUSE;H2B1C_MOUSE;H2B1F_MOUSE;H2B1H_MOUSE;H2B1K_MOUSE;H2B1M_MOUSE;H2B1P_MOUSE;H2B2B_MOUSE	H2bc12;H2bc14;H2bc18;H2bc3;H2bc4;H2bc7;H2bc9;Hist1h2bp	Histone H2B type 1-F/J/L
22.73340034	22.76235008	22.70455933	22.86031532	22.91742134	22.95743561	22.88553619	22.38822556	21.78865242	22.04503059	22.7233448	22.18911934	2	2	2.005960024	-0.178287506	0.450797631	0.379298528	0.998906944	0.592559179	P10922	H10_MOUSE	H1-0	Histone H1.0
20.85307121	21.34201813	21.69586754	21.31354904	21.35883331	21.37247276	20.28514481	20.81938362	21.35702515	20.36405373	21.36727333	21.31982422	3	3	0.068874035	-0.051299413	0.527668228	0.476467768	0.379366582	0.331234614	P11031	TCP4_MOUSE	Sub1	Activated RNA polymerase II transcriptional coactivator p15
16.82792091	16.82734871	16.75910187	16.68439674	16.86673737	17.04150963	16.86489677	16.62215614	15.60170746	16.94619942	16.80076027	17.15689468	1	1	0.203573167	-0.059424082	0.429706018	0.441870372	0.286831451	-0.103736877	P11087	CO1A1_MOUSE	Col1a1	Collagen alpha-1(I) chain
20.42118835	20.21538544	19.88886261	20.11157227	19.95074844	20.22837067	20.51085663	20.05545044	20.01701546	19.89528465	19.81005669	20.30841827	7	7	0.164673146	0.078248342	0.029261086	-0.019295375	0.199497096	0.092310588	P11103	PARP1_MOUSE	Parp1	Poly [ADP-ribose] polymerase 1
15.44063759	14.77980614	15.51490974	15.50842667	16.71766663	15.64494896	15.99412918	15.63291359	15.65873432	15.58298588	15.53691959	16.4174118	1	1	0.695026028	-0.711896261	0.841349845	-0.516807874	0.08191314	0.111241659	P11247	PERM_MOUSE	Mpo	Myeloperoxidase
18.11833382	17.32400322	18.22257042	17.85007095	16.66563416	14.64343643	18.3173008	19.7981472	17.72173691	20.1540184	19.03718948	16.90810585	2	2	0.609956204	1.501921972	0.432452601	-0.724092484	0.800726797	-2.313390732	P11438	LAMP1_MOUSE	Lamp1	Lysosome-associated membrane glycoprotein 1
16.12150574	14.7390089	18.03520393	17.74497032	17.63581657	18.31023788	17.23673248	17.72080994	17.76840019	17.21458054	17.43142128	18.32205772	1	0	0.632612565	-1.598435402	0.505443102	-1.276741346	0.233760632	0.240988413	P11440;P97377;Q80YP0	CDK1_MOUSE;CDK2_MOUSE;CDK3_MOUSE	Cdk1;Cdk2;Cdk3	Cyclin-dependent kinase 1
26.29708672	26.8984127	26.46249199	25.76172256	26.70152092	26.60384941	26.56726074	26.55183411	26.06808853	26.28022194	26.32312584	26.39790154	19	12	0.216150279	0.196966171	0.256681599	0.15693601	0.023083735	0.021947861	P11499	HS90B_MOUSE	Hsp90ab1	Heat shock protein HSP 90-beta
22.17068672	22.11608696	22.2078228	22.1292038	22.18400002	22.03052139	16.33123016	19.4029274	15.8569746	16.01586914	15.34804916	15.20770836	21	19	0.396345277	0.050290426	1.332470249	4.967821439	2.977144319	6.590699514	P11531	DMD_MOUSE	Dmd	Dystrophin
18.70492554	19.27615929	19.6156559	18.34054565	19.13294983	19.03168869	19.58780289	20.91249275	19.08960533	20.98879623	19.81005669	18.79010391	9	9	0.42658432	0.363852183	0.449724285	-0.664386749	0.615525292	-1.02792422	P11627	L1CAM_MOUSE	L1cam	Neural cell adhesion molecule L1
25.46646118	25.53731346	25.197855	24.61476898	25.2015934	25.44338417	25.78730202	25.82438469	25.71445274	25.02824211	24.9215641	26.16876602	10	8	0.477431796	0.313961029	1.240419427	-0.374836604	0.236060511	-0.286275228	P11798	KCC2A_MOUSE	Camk2a	Calcium/calmodulin-dependent protein kinase type II subunit alpha
21.09683609	20.83090591	21.34754753	21.22522926	20.92273521	21.14733505	20.86232948	20.63131142	21.04914856	21.0421257	21.15650558	21.03849792	3	3	0.012460524	-0.006669998	0.560561924	0.244166692	0.066543907	0.019390106	P11859	ANGT_MOUSE	Agt	Angiotensinogen
15.62367439	16.54778671	16.54729462	15.23878288	16.66797256	16.76994133	16.43384171	16.19176483	15.90097141	16.25021935	16.28624344	14.35654831	1	1	0.007818917	0.014019648	0.06323464	0.064059258	0.297332487	0.594561895	P11862	GAS2_MOUSE	Gas2	Growth arrest-specific protein 2
19.39743805	19.43412209	19.31484032	18.74737167	19.21882248	19.35518074	18.80566406	18.80413628	18.5629158	18.5449028	18.62342834	18.8894062	10	10	0.565485418	0.275008519	2.17086636	0.65789477	0.86688186	0.421212514	P11881	ITPR1_MOUSE	Itpr1	Inositol 1,4,5-trisphosphate-gated calcium channel ITPR1
23.73340034	24.28482819	24.02214813	23.40965462	24.17956734	24.12308693	23.8525486	23.96234131	23.82992935	23.55960464	23.73062134	23.91985321	18	18	0.135312213	0.109355927	0.302668058	0.131852468	0.234948382	0.167409897	P11983	TCPA_MOUSE	Tcp1	T-complex protein 1 subunit alpha
15.82382965	17.27734566	15.38517475	15.46472263	16.89403915	17.37211227	17.45378685	17.8155365	16.73872757	17.37243652	17.4076767	17.22872734	2	2	0.19700553	-0.414841334	0.777878706	-1.173900286	0.500466988	-0.759322166	P12023	A4_MOUSE	App	Amyloid-beta precursor protein
20.320961	20.21538544	20.43370438	20.42242241	20.18104744	20.28775024	20.1253643	19.6463089	20.01701546	20.20687103	20.16189957	20.3864212	2	2	0.100186968	0.026276906	1.013858263	0.393787384	0.175690652	0.045342763	P12246	SAMP_MOUSE	Apcs	Serum amyloid P-component
19.8602314	20.06529808	20.32518005	19.29631233	20.13295174	20.16644287	19.68111992	20.54669952	19.78352547	20.17539215	20.00270081	19.82082176	5	5	0.267420411	0.218334198	0.091166326	0.079788208	0.159729475	-0.134402593	P12367	KAP2_MOUSE	Prkar2a	cAMP-dependent protein kinase type II-alpha regulatory subunit
22.51716805	22.65177155	22.82303238	22.00101471	22.69325256	22.6667099	22.25576019	22.3828125	22.2560215	22.43000412	22.5325222	22.5010643	8	8	0.337739534	0.210331599	1.440610282	0.365792592	0.04851435	-0.034204483	P12382	PFKAL_MOUSE	Pfkl	ATP-dependent 6-phosphofructokinase, liver type
16.16821289	15.13852596	15.55290699	15.43745327	14.89172077	15.35211563	14.05568314	16.31796074	15.51072788	15.46508217	16.31390953	15.87094212	1	1	0.478492302	0.39278539	0.163053081	0.325091362	0.996159153	-0.656214714	P12658	CALB1_MOUSE	Calb1	Calbindin
17.78650665	18.22412682	17.14812469	15.16619682	18.00785065	17.91292	17.77527809	18.04503059	16.00519943	15.59359646	17.86023521	18.28695297	2	2	0.265036724	0.690596898	0.238003721	0.444416682	0.060316726	-0.217939059	P12815	PDCD6_MOUSE	Pdcd6	Programmed cell death protein 6
21.51943207	21.91480637	22.18626785	21.5702877	21.71383286	21.62817383	22.40241051	23.91624451	23.0852375	23.49732018	22.75580597	21.74476624	12	12	0.460177622	0.236070633	1.069059942	-1.261128743	0.746309681	-1.028532664	P12960	CNTN1_MOUSE	Cntn1	Contactin-1
25.46646118	24.90355492	24.74514008	25.86324501	25.01932144	25.21390152	25.3323555	24.9021244	25.30939865	25.02088165	24.6417408	25.39453316	7	7	0.412514525	-0.327103933	0.210257805	-0.142907461	0.442437893	0.346437454	P12970	RL7A_MOUSE	Rpl7a	Large ribosomal subunit protein eL8
20.72558022	21.38971519	20.61058235	20.88589287	20.92978859	21.37247276	21.23181534	21.99995613	21.43205261	20.82263947	20.90316582	21.7987442	4	3	0.203445195	-0.154092153	0.900150492	-0.645982107	0.113671154	-0.112131755	P13020	GELS_MOUSE	Gsn	Gelsolin
16.28960991	16.95889664	16.48859024	15.45617104	14.67362404	16.74018478	16.73027039	16.73578072	16.16277695	16.38012886	16.43379211	16.64870071	2	2	0.603479914	0.955705643	0.044860424	0.036089579	0.542260475	-0.864213943	P13439	UMPS_MOUSE	Umps	Uridine 5'-monophosphate synthase
22.66962433	23.01705742	23.60130501	22.67268944	22.90136147	22.62817383	23.42106056	25.23442078	25.20986366	25.18793488	24.46758652	22.70400429	15	15	0.503716159	0.361920675	0.957628269	-1.525786082	0.699453394	-1.385766983	P13595	NCAM1_MOUSE	Ncam1	Neural cell adhesion molecule 1
18.94416237	19.25968361	19.1175518	17.8637867	18.99152184	19.02725601	18.38061333	18.80646896	18.43100357	18.20230865	18.35452461	18.59838676	2	2	0.474339454	0.479611079	1.51296295	0.56777064	0.22416992	0.242448171	P13707	GPDA_MOUSE	Gpd1	Glycerol-3-phosphate dehydrogenase [NAD(+)], cytoplasmic
18.7090435	18.62358284	18.59244347	18.99869919	18.12451172	18.54745293	19.11361694	17.90909195	18.47275734	18.62819862	18.08196259	19.18214798	2	2	0.113574831	0.084801992	0.1419607	0.143201192	0.06309707	-0.073881785	P13864	DNMT1_MOUSE	Dnmt1	DNA (cytosine-5)-methyltransferase 1
24.33130264	24.49704933	24.70239067	24.31440544	24.66499519	24.28483772	24.34636307	25.14930344	24.39627647	25.28637505	24.89347267	24.07091904	4	4	0.211662409	0.088834763	0.154538632	-0.120400111	0.33606955	-0.328842799	P14094	AT1B1_MOUSE	Atp1b1	Sodium/potassium-transporting ATPase subunit beta-1
27.03569984	26.92394638	26.92323303	27.33248711	27.00268936	26.89627266	26.86962128	26.30230331	26.98539734	26.7541523	26.82712936	26.68924141	2	2	0.324731709	-0.116189957	0.431322491	0.241852442	0.902901171	0.320308685	P14106	C1QB_MOUSE	C1qb	Complement C1q subcomponent subunit B
28.06019402	27.74926949	27.97466087	28.14962196	27.83080292	27.96609497	27.77570343	27.8540287	27.71194649	27.87133598	27.87921715	28.12981224	4	4	0.154639938	-0.054131826	0.602881773	0.147481918	0.060944846	0.022051493	P14115	RL27A_MOUSE	Rpl27a	Large ribosomal subunit protein uL15
25.41573143	24.53731346	24.77122879	25.34406662	24.79623985	24.88430023	25.6128788	24.82438469	24.78293228	25.09635735	25.09369469	25.27511787	4	4	0.114935566	-0.100111008	0.165295178	-0.165307363	0.313776103	-0.146854401	P14131	RS16_MOUSE	Rps16	Small ribosomal subunit protein uS9
24.30530739	24.15283394	23.54192543	24.21242142	23.80105591	24.04780006	24.28950119	24.07572365	25.34218979	23.66724586	23.48382759	24.03677177	8	8	0.025545869	-0.020403544	0.531960452	-0.569115957	0.640838606	0.291144053	P14148	RL7_MOUSE	Rpl7	Large ribosomal subunit protein uL30
23.63247108	23.71164322	24.26915932	23.54715729	23.64905357	23.46283722	23.32530212	25.16515732	22.8501339	24.5391407	24.2315197	22.91797829	3	3	0.602845697	0.31807518	0.040320011	0.090893428	0.25030045	-0.343196869	P14152	MDHC_MOUSE	Mdh1	Malate dehydrogenase, cytoplasmic
23.43083763	23.72332573	23.41529274	23.63890076	23.64905357	23.67784882	23.32530212	23.71554756	23.01050186	23.71363831	23.69386292	23.57192993	4	4	0.498183554	-0.132115682	0.297592833	0.172701518	0.031946806	-0.004542669	P14206	RSSA_MOUSE	Rpsa	Small ribosomal subunit protein uS2
21.64081001	22.05082703	22.34198952	21.53545189	21.84276581	21.86103058	22.21969223	24.0157814	22.30740738	23.85280037	23.57761002	21.97859764	6	6	0.479599381	0.26479276	0.542477448	-0.836418152	0.865421749	-1.389919917	P14211	CALR_MOUSE	Calr	Calreticulin
18.64828873	18.80552292	18.67828178	18.59265709	18.51604652	18.54590034	18.56586647	18.6617794	18.5130825	18.88799286	18.36548615	18.24809837	2	2	1.203764674	0.159163157	0.936761887	0.130455017	0.086085203	0.05100886	P14231	AT1B2_MOUSE	Atp1b2	Sodium/potassium-transporting ATPase subunit beta-2
21.50580025	21.61712646	21.51005554	21.24333191	21.58569908	21.503479	21.70598793	21.67625809	21.68203163	21.5015564	21.33898354	21.65306664	8	1	0.356746854	0.10015742	1.290214334	-0.143765132	0.145019324	-0.053698858	P14576	SRP54_MOUSE	Srp54	Signal recognition particle subunit SRP54
22.18786049	22.51597977	22.34754753	22.05325317	22.46462822	22.48330116	21.99983406	22.1667347	22.09296417	22.05371284	22.15920448	22.32549286	11	11	0.033083967	0.016735077	1.04657553	0.263951619	0.391694083	0.154257456	P14685	PSMD3_MOUSE	Psmd3	26S proteasome non-ATPase regulatory subunit 3
21.37194443	21.2416172	20.08006859	22.46777916	20.66816139	20.59094238	22.0690403	22.19789505	22.34154129	22.16474533	20.51366234	21.40260124	11	11	0.175033808	-0.344417572	1.089041733	-1.304948807	0.05207114	-0.118041992	P14733	LMNB1_MOUSE	Lmnb1	Lamin-B1
21.3415699	21.73722076	21.50508881	21.29284096	21.42023468	21.35036278	21.33657265	22.04520607	21.73039436	21.92081833	21.73966599	21.43442726	5	5	0.574349623	0.173480352	0.29611639	-0.17609787	0.890540007	-0.343824387	P14824	ANXA6_MOUSE	Anxa6	Annexin A6
16.16314507	16.4932003	16.68328094	17.22284317	15.70975494	16.92915344	16.88494682	16.00666046	15.17391968	14.94533157	16.08078003	16.61218643	1	1	0.125038799	-0.174041748	0.313782399	0.424699783	0.475790682	0.741151174	P14847	CRP_MOUSE	Crp	C-reactive protein
23.06155396	23.28955078	23.03598595	22.69916153	23.08951378	23.14251709	23.47305489	23.82936668	23.4752655	23.50788879	23.18592262	23.27365303	4	4	0.385235911	0.151966095	1.418876551	-0.46353213	0.919461546	-0.345424016	P14869	RLA0_MOUSE	Rplp0	Large ribosomal subunit protein uL10
27.09380341	26.94903755	27.0670681	26.87635422	26.76453018	27.03269196	27.20362282	27.18083954	27.13324165	26.97019005	27.0342865	27.68924141	37	36	0.703896575	0.145444234	1.129089293	-0.135931651	0.56207917	-0.340047201	P14873	MAP1B_MOUSE	Map1b	Microtubule-associated protein 1B
19.24754715	18.9866333	18.79875374	19.11919785	18.68266487	18.63964462	17.44787025	18.78763008	18.27219009	19.48421097	19.00158691	18.72866058	2	2	0.416171782	0.197142283	0.812885281	0.84174792	0.399846459	-0.257650375	P14901	HMOX1_MOUSE	Hmox1	Heme oxygenase 1
25.13497162	25.67601967	25.44152451	24.93182182	25.43021774	25.45638084	26.1102562	25.17301941	25.40871429	25.46784973	25.01392746	26.11863327	6	6	0.246947903	0.144698461	0.168144864	-0.146491369	0.280670505	-0.26066335	P15105	GLNA_MOUSE	Glul	Glutamine synthetase
19.24125099	19.602705	19.36957169	18.31096458	19.08325768	19.41543388	19.44726372	20.95688629	19.20290756	20.26783752	19.76823616	19.22172356	4	3	0.54267087	0.467957179	0.311713419	-0.464509964	0.849984034	-0.816047033	P15116	CADH2_MOUSE	Cdh2	Cadherin-2
20.23544121	20.54523277	20.30245972	19.15848923	20.42023468	20.31083298	20.31963348	20.64041328	20.14146233	20.21721268	20.2353611	20.72345543	5	3	0.366819663	0.397858938	0.011517319	-0.006125132	0.390899668	-0.428824107	P15209	NTRK2_MOUSE	Ntrk2	BDNF/NT-3 growth factors receptor
16.89374352	18.0157814	17.03386497	15.92779922	17.84654617	17.98235893	17.82026672	17.32512093	16.99298477	17.36126518	16.60603714	16.89979172	1	1	0.027269747	0.062228521	0.051912141	-0.064994176	0.1512183	0.296536764	P15327	PMGE_MOUSE	Bpgm	Bisphosphoglycerate mutase
17.34783554	18.02157593	18.60264778	17.21184921	18.04924583	17.73372269	16.91957283	20.43605423	17.72956848	18.91555595	19.30478668	16.89634705	2	2	0.298443218	0.325747172	0.115066879	-0.371045431	0.348528316	-0.707290649	P15379	CD44_MOUSE	Cd44	CD44 antigen
23.13718414	23.93905449	24.04798698	23.02632523	23.97311592	23.76400566	23.39434242	24.22688675	22.96743393	23.87746239	24.12509727	23.6303463	6	3	0.106862822	0.120259603	0.14055765	0.178520838	0.362332569	-0.289819717	P15532	NDKA_MOUSE	Nme1	Nucleoside diphosphate kinase A
20.46880531	20.21538544	20.15806961	20.51473618	20.25030899	20.24044418	20.16383743	20.3828125	20.08057976	20.35471535	20.57154274	20.51104736	2	2	0.15523072	-0.054409663	0.211669871	0.07167689	0.569142782	-0.1439387	P15655	FGF2_MOUSE	Fgf2	Fibroblast growth factor 2
27.96481705	27.59090233	27.31776428	27.92622948	27.65571594	27.3611145	27.43423653	26.69930649	27.07590866	27.3828373	27.3321228	26.67543411	3	1	0.031405289	-0.023192088	0.910806174	0.554677327	0.836055266	0.517555237	P15864	H12_MOUSE	H1-2	Histone H1.2
21.19637299	21.04711342	21.17692947	20.77079964	20.77387047	21.12145615	21.56456757	21.19171715	21.5801506	21.10473824	20.7540226	21.6303463	8	8	0.819713244	0.251429876	0.901460753	-0.305339813	0.39355384	-0.27432696	P16054	KPCE_MOUSE	Prkce	Protein kinase C epsilon type
18.53440094	19.45806503	19.34544754	15.39962959	19.59278488	19.07174492	18.61007118	20.47727776	19.6240139	19.16206169	19.89022636	19.24936104	3	3	0.303190111	1.091251373	0.293909437	-0.457816442	0.401478308	-1.412496567	P16056	MET_MOUSE	Met	Hepatocyte growth factor receptor
17.40630913	17.50378418	17.58638763	16.91451454	17.86024094	17.56306458	17.18170738	17.05351067	15.85887718	17.11734581	15.22177696	17.32157707	2	0	0.061247727	0.052886963	0.707657637	0.800795237	0.501435406	0.892373403	P16092;Q61851	FGFR1_MOUSE;FGFR3_MOUSE	Fgfr1;Fgfr3	Fibroblast growth factor receptor 1
20.82406998	21.28640556	21.35308647	20.55006981	21.08319855	21.07501984	21.13184738	21.82737541	20.92303848	21.56366158	21.30038071	20.98219109	6	6	0.446252162	0.25175794	0.161344094	-0.139566422	0.710720325	-0.379315058	P16125	LDHB_MOUSE	Ldhb	L-lactate dehydrogenase B chain
20.28948212	20.2285614	20.41264343	20.83427811	20.61663055	20.39964294	20.13830376	19.7388649	20.02995491	20.33585739	20.66566658	20.67986679	2	2	0.921950953	-0.306621552	1.064480724	0.341187795	0.122160728	0.056386948	P16254	SRP14_MOUSE	Srp14	Signal recognition particle 14 kDa protein
15.93154335	17.28407478	18.09129906	17.27397919	17.72074127	16.8589592	16.55990601	18.32861137	17.87427711	16.28505135	17.61073494	17.16153526	1	1	0.09273012	-0.182254155	0.230462655	-0.485292435	0.220826394	0.265452703	P16283	B3A3_MOUSE	Slc4a3	Anion exchange protein 3
22.53517532	22.850214	22.61520004	22.24692535	22.96969795	22.85122299	23.53551865	23.36370468	22.6758709	23.42108536	23.30038071	23.02113724	9	9	0.03016056	-0.022418976	0.758549157	-0.524834951	0.944887236	-0.558252335	P16330	CN37_MOUSE	Cnp	2',3'-cyclic-nucleotide 3'-phosphodiesterase
16.61055374	16.16312218	16.3014431	15.66663742	15.63659859	15.69769764	16.0459919	16.81888771	15.38380051	16.69790268	15.21515942	14.7829361	1	1	1.484494347	0.691395124	0.2352236	0.275479635	0.056989498	0.101645152	P16331	PH4H_MOUSE	Pah	Phenylalanine-4-hydroxylase
22.34667778	22.37497902	22.15490341	22.18646049	22.32445145	22.31939507	22.80870628	22.48234749	21.6942749	23.05371284	22.50307846	22.27658272	12	12	0.064310439	0.015417735	0.03449272	-0.036256154	0.548798497	-0.334355672	P16332	MUTA_MOUSE	Mmut	Methylmalonyl-CoA mutase, mitochondrial
18.67414284	18.70914841	18.77519035	18.48854637	18.38325119	18.66640091	19.00858879	18.58198357	18.3175621	18.61676216	18.27198219	18.68127823	2	1	0.932190529	0.206761042	0.142661096	0.083449046	0.0231555	-0.010608037	P16388	KCNA1_MOUSE	Kcna1	Potassium voltage-gated channel subfamily A member 1
24.18928337	24.75212288	24.29816055	23.29284096	24.33378792	24.41703224	24.13669205	24.69930649	24.30607796	24.42108536	24.2881031	24.20765495	65	64	0.402085692	0.398635228	0.046369301	0.03249677	0.295174251	-0.291060766	P16546	SPTN1_MOUSE	Sptan1	Spectrin alpha chain, non-erythrocytic 1
20.21324539	20.32984352	20.56358528	20.34406662	20.22758865	20.07501984	20.1253643	19.80440521	20.04277802	20.25785446	20.33421516	20.11249924	2	2	0.515306598	0.153333028	1.256635865	0.378042221	0.06615145	-0.019297918	P16675	PPGB_MOUSE	Ctsa	Lysosomal protective protein
27.51830101	27.7421093	27.60566139	27.08522034	27.50887489	27.46926308	27.70951462	27.94866562	27.42869759	27.50657272	27.47437668	27.61885071	7	0	0.754080584	0.267571131	0.163407299	-0.073602041	0.500373418	-0.178813934	P16858	G3P_MOUSE	Gapdh	Glyceraldehyde-3-phosphate dehydrogenase
15.64711666	16.7620182	17.99435425	17.19775391	14.2501545	16.0050869	17.55353546	20.13488579	17.65296555	19.99481964	19.14746666	15.46224689	1	1	0.375547935	0.983497938	0.685353357	-1.645965894	0.634505686	-2.383845965	P17047	LAMP2_MOUSE	Lamp2	Lysosome-associated membrane glycoprotein 2
23.79073334	23.81352234	24.0394268	23.41764641	23.61663055	23.76400566	23.27931595	23.5563488	23.58892059	23.30467415	24.42896652	23.70834923	3	3	1.017736024	0.281799952	1.463407782	0.406365712	0.231083663	-0.214569092	P17095	HMGA1_MOUSE	Hmga1	High mobility group protein HMG-I/HMG-Y
19.72328377	19.07912064	19.4253273	19.9881897	19.30799103	19.60098457	19.04113197	18.65376472	18.7224617	19.08324623	18.97432709	18.77176857	1	1	0.340381785	-0.223144531	1.203661619	0.603457769	1.261791688	0.68927447	P17141	ZFP37_MOUSE	Zfp37	Zinc finger protein 37
22.74698257	23.24324036	22.96361542	22.21242142	23.11294746	22.96473122	22.35053825	22.94223976	22.52180672	22.44987297	22.78580856	22.34515953	7	6	0.274516967	0.221246084	0.763209527	0.379751205	0.299226954	0.236419678	P17156	HSP72_MOUSE	Hspa2	Heat shock-related 70 kDa protein 2
25.26541328	25.56029129	25.58668709	24.96219444	25.56659126	25.24044418	25.22273254	25.90448761	24.84373474	25.72727013	25.74416733	25.10427856	14	11	0.440443678	0.214387258	0.161363743	0.147145589	0.416643403	-0.26882871	P17182	ENOA_MOUSE	Eno1	Alpha-enolase
20.67775154	20.89014435	21.08006859	20.57315254	20.95074844	20.74294472	20.9382782	21.6175499	20.60630417	22.07092285	21.37193489	20.846838	2	2	0.327553638	0.127039591	0.197804647	-0.171389262	0.720452728	-0.674283346	P17183	ENOG_MOUSE	Eno2	Gamma-enolase
20.07238388	19.77668762	19.06262016	19.78569794	19.77759552	20.06147385	20.55976677	19.56131172	15.94259357	19.77442932	18.93789864	19.55145836	1	1	0.286792431	-0.237691879	0.243307973	0.949339867	0.690798472	0.453660329	P17225	PTBP1_MOUSE	Ptbp1	Polypyrimidine tract-binding protein 1
24.69387245	25.09555817	24.73457146	24.03674316	24.88057709	24.86493492	24.98826599	24.93947792	24.71445274	24.67664337	24.69386292	24.88188553	17	14	0.316339533	0.247248967	0.090804687	-0.039398193	0.197757934	-0.156712214	P17426	AP2A1_MOUSE	Ap2a1	AP-2 complex subunit alpha-1
22.88851929	23.45562935	23.06833267	22.13309097	23.23044968	23.08342361	23.44729233	23.13327408	22.82992935	22.95675087	22.97386169	23.24851036	11	11	0.333620183	0.321839015	0.000882531	0.00066185	0.254720009	-0.244052887	P17427	AP2A2_MOUSE	Ap2a2	AP-2 complex subunit alpha-2
19.22742462	19.75755692	19.62652969	18.64199066	19.68265343	19.28125763	19.97480392	20.12194633	18.67882729	20.9144783	20.02654839	19.06048584	4	4	0.398843857	0.335203171	0.036785118	-0.054688772	0.551559078	-0.798536936	P17439	GBA1_MOUSE	Gba1	Lysosomal acid glucosylceramidase
18.36893082	18.94331551	18.64199638	18.21239281	18.65526009	18.27594185	18.37997246	18.69270515	18.45428467	18.71142769	18.35761642	18.24309921	1	0	0.551233981	0.270215988	0.295064393	0.142426809	0.102311318	-0.056182861	P17563;Q63836	SBP1_MOUSE;SBP2_MOUSE	Selenbp1;Selenbp2	Methanethiol oxidase
19.11882019	19.27879715	19.26155281	19.2682991	18.93800354	18.77645683	19.12398911	18.37859344	18.36622047	20.33585739	19.27779198	18.32385826	1	1	0.592367532	0.225470225	0.869285809	0.596789042	0.191781473	-0.318249385	P17665	COX7C_MOUSE	Cox7c	Cytochrome c oxidase subunit 7C, mitochondrial
23.33130264	23.51059532	23.47999763	23.13697052	23.43021774	23.27313232	23.29673195	23.53210068	22.92823219	24.13777733	23.49455452	23.14972115	19	16	0.700743281	0.160525004	0.399202031	0.188276927	0.405073473	-0.313910802	P17710	HXK1_MOUSE	Hk1	Hexokinase-1
24.45468521	24.94405556	24.84186554	23.9178009	24.87601852	24.99977684	25.0148201	25.77099228	24.4210453	25.02088165	24.88941383	24.7720089	5	3	0.143473427	0.149003347	0.2961582	-0.322083791	0.319241459	-0.296236038	P17742	PPIA_MOUSE	Ppia	Peptidyl-prolyl cis-trans isomerase A
23.26541328	23.87765312	23.79685593	22.9730835	23.61663055	23.51346207	23.31108856	24.05033684	23.27244759	23.4098568	23.65614319	23.7720089	10	10	0.430696499	0.278915405	0.116160412	0.102016449	0.447331971	-0.244944255	P17751	TPIS_MOUSE	Tpi1	Triosephosphate isomerase
19.27783203	19.45356178	19.7420845	18.92149162	19.27841568	19.48274994	18.9912529	19.84487534	19.11909485	19.25056648	19.36463547	19.11681175	6	0	0.54501903	0.263607025	0.219353185	0.172751745	0.030089137	-0.016452154	P17879;Q61696	HS71A_MOUSE;HS71B_MOUSE	Hspa1a;Hspa1b	Heat shock 70 kDa protein 1B
15.95120621	18.70103836	18.93800163	18.35820007	18.76525497	18.69050789	18.39683533	18.65857315	18.63725662	18.50585556	18.56909752	18.93948174	1	1	0.283117877	-0.741238912	0.266681524	-0.7008063	0.133552362	-0.066823959	P17918	PCNA_MOUSE	Pcna	Proliferating cell nuclear antigen
19.7717247	20.03093147	19.84815598	19.25408554	20.01849365	19.93084335	20.0033741	19.8060894	19.38492775	19.98274612	19.30615616	19.60266495	5	5	0.216845584	0.149129868	0.297634559	0.152140299	0.121704316	0.103951772	P18052	PTPRA_MOUSE	Ptpra	Receptor-type tyrosine-protein phosphatase alpha
16.81632805	17.42555237	16.94128799	15.24889374	16.97125435	17.34163666	16.11069298	17.9662056	15.87226486	17.46881104	17.93857193	17.64923096	2	2	0.305806376	0.540461222	0.219693761	0.411334991	0.68043037	-1.164943059	P18155	MTDC_MOUSE	Mthfd2	Bifunctional methylenetetrahydrofolate dehydrogenase/cyclohydrolase, mitochondrial
19.92993927	20.1886673	19.86052513	19.64026642	19.79151344	19.80916786	20.33094788	21.10889053	19.38354301	20.82939529	20.55524254	19.54957771	2	2	0.93399323	0.246061325	0.199221408	-0.281416575	0.548321788	-0.564422607	P18242	CATD_MOUSE	Ctsd	Cathepsin D
15.37651825	18.40146255	17.84964561	18.94344711	18.8046608	15.2896862	15.73969936	19.3966198	18.40001488	20.13232231	19.72268677	18.15736198	1	1	0.111995491	-0.470055898	0.167002531	-0.636235873	0.516074747	-1.658192317	P18572	BASI_MOUSE	Bsg	Basigin
18.41071892	17.67080116	17.82484818	17.37023926	18.15510559	16.83869553	15.68128109	15.51811981	14.94841766	15.60449314	16.54376411	14.32232666	2	2	0.488212789	0.514109294	2.91293748	2.58618323	1.140367542	1.964485486	P18581	CTR2_MOUSE	Slc7a2	Cationic amino acid transporter 2
18.13415146	18.19031143	18.21157455	17.6313076	18.61978531	18.23361778	17.69743919	18.04268837	17.71195602	18.18129921	18.01290321	18.60250092	3	2	0.018612686	0.017108917	1.099212316	0.361317952	0.110156268	-0.103997548	P18654	KS6A3_MOUSE	Rps6ka3	Ribosomal protein S6 kinase alpha-3
26.12013626	26.3578434	26.29456711	25.69916153	26.34372711	26.35938454	26.48259926	26.52904129	26.02026176	26.1846447	26.21052933	26.32902336	10	9	0.19710875	0.12342453	0.179057013	-0.086451848	0.171781575	-0.10730807	P18760	COF1_MOUSE	Cfl1	Cofilin-1
19.24174118	19.96877289	19.92202377	18.89793587	19.79845047	19.94461441	19.20069313	19.20480537	19.15649033	18.86087799	18.67978668	19.30669975	5	5	0.15054687	0.163845698	0.809325511	0.523516337	0.686909425	0.597878774	P18826	KPB1_MOUSE	Phka1	Phosphorylase b kinase regulatory subunit alpha, skeletal muscle isoform
27.23819351	27.69838715	27.34407616	26.80197144	27.50149536	27.42035294	27.3235321	27.5412426	26.87768364	27.41126442	27.19087791	26.85763741	7	5	0.281362943	0.185612361	0.300946848	0.17939949	0.116349804	0.088013331	P18872	GNAO_MOUSE	Gnao1	Guanine nucleotide-binding protein G(o) subunit alpha
24.20342636	24.81352234	24.55399895	23.71870041	24.57223701	24.64983559	24.4144268	24.46963692	24.2310276	24.09635735	24.24428749	24.6698761	39	39	0.233334981	0.210058212	0.308723143	0.151952108	0.022201474	-0.023249308	P19096	FAS_MOUSE	Fasn	Fatty acid synthase
20.47814369	21.36009026	20.81703377	20.31011963	21.09579849	21.1727581	20.9382782	20.44647217	19.88081169	19.93341827	20.4621315	20.89338112	1	0	0.02262387	0.025530497	0.50567818	0.463235219	0.476947586	0.42991511	P19157;P46425	GSTP1_MOUSE;GSTP2_MOUSE	Gstp1;Gstp2	Glutathione S-transferase P 1
25.34412575	25.1785202	25.40199661	25.455019	25.16469383	25.313694	24.96575928	24.82936668	26.45741653	25.31974983	25.2881031	25.09185791	5	5	0.008933272	-0.002921422	0.068538961	-0.109299978	0.284855641	0.077898661	P19253	RL13A_MOUSE	Rpl13a	Large ribosomal subunit protein uL13
20.78698158	20.89014435	20.80091286	20.730299	20.86501884	20.74294472	20.67079735	21.47727776	20.73039436	21.34059525	21.25568199	20.87029839	8	8	0.358072879	0.046592077	0.181032146	-0.133476893	0.951930961	-0.376104355	P19324	SERPH_MOUSE	Serpinh1	Serpin H1
23.87267494	23.67601967	23.80698013	23.82469177	23.69117928	24.03918648	24.14472961	23.64945793	23.4148922	24.46513939	24.17928886	23.97499466	3	3	0.216972185	-0.066460927	0.073445182	0.048865	0.923154849	-0.354788462	P19536	COX5B_MOUSE	Cox5b	Cytochrome c oxidase subunit 5B, mitochondrial
21.37194443	21.62212753	21.55879974	21.67535782	21.43021774	21.28192139	21.56456757	21.29907417	21.01050186	23.21721268	21.81005669	20.98935127	2	2	0.147946944	0.055124919	0.530110139	0.226242701	0.307130126	-0.543041229	P19783	COX41_MOUSE	Cox4i1	Cytochrome c oxidase subunit 4 isoform 1, mitochondrial
24.93333817	25.23265266	24.90449715	24.90079498	25.32043076	25.32081795	25.15272141	26.59636497	25.52180672	25.55451584	26.9588356	25.6782074	18	16	0.373330135	-0.157185237	0.64140018	-0.733468374	0.744213189	-0.883171717	P20029	BIP_MOUSE	Hspa5	Endoplasmic reticulum chaperone BiP
18.54845047	18.54761505	18.56862831	18.18669701	18.42372513	18.3692646	18.22174454	18.41722298	17.62203789	18.72202301	18.65543938	17.97429085	3	3	1.072129195	0.228335698	0.722263706	0.467896144	0.179391376	-0.124022166	P20060	HEXB_MOUSE	Hexb	Beta-hexosaminidase subunit beta
23.25186729	23.21041298	23.34754753	23.36901283	23.25873756	23.15213585	23.47305489	23.56832123	22.93512726	23.8692894	23.58766365	23.40795517	4	4	0.045238017	0.00998052	0.09334112	-0.055558523	1.011046107	-0.361673991	P20108	PRDX3_MOUSE	Prdx3	Thioredoxin-dependent peroxide reductase, mitochondrial
26.46352577	26.8984127	23.85656166	26.07261848	26.33710861	26.42697144	27.26020622	27.03747559	24.94540596	25.71819687	24.98379326	26.43606567	20	14	0.201954362	-0.539399465	0.217311737	-0.674862544	0.511602526	0.566214244	P20152	VIME_MOUSE	Vim	Vimentin
24.9585762	25.07746887	25.48315811	25.04450607	24.83902359	25.27753258	24.93364716	25.63529968	25.46636772	25.12410355	25.61003113	25.86252022	24	24	0.229311641	0.119380315	0.256991562	-0.172037125	0.834987689	-0.478530884	P20357	MTAP2_MOUSE	Map2	Microtubule-associated protein 2
20.51490211	20.60707283	20.43370438	19.92679024	20.52643394	20.34477997	20.67967606	20.67625809	20.14146233	20.56366158	20.02654839	20.48088646	3	3	0.539767305	0.25255839	0.033824698	0.019427617	0.138002247	-0.091030757	P20444	KPCA_MOUSE	Prkca	Protein kinase C alpha type
20.97680664	20.92293358	20.76812363	21.1504612	20.82773781	20.90340996	20.67967606	20.23442078	20.57132721	20.80902863	20.65039825	20.66205597	5	5	0.238818673	-0.071248372	1.092139327	0.394146601	0.982711353	0.253375371	P20918	PLMN_MOUSE	Plg	Plasminogen
17.69581985	19.1220932	18.09199715	17.99442101	18.63763428	18.65715408	18.52448273	19.52620506	19.04614258	18.57081985	18.65667152	18.97411156	1	1	0.092341984	-0.126433055	0.622938445	-0.728973389	0.513172174	-0.30413119	P21107	TPM3_MOUSE	Tpm3	Tropomyosin alpha-3 chain
18.54167366	17.992836	18.27220535	18.29154778	15.49089813	17.63153076	16.70246315	18.15513611	15.29642296	17.93776894	17.27497864	17.70245361	1	1	0.506261479	1.130912781	0.704453598	1.550897598	0.209493412	-0.500408173	P21180	CO2_MOUSE	C2	Complement C2
26.24333572	25.16573334	25.44152451	26.82469177	25.51768112	26.19464111	26.53704643	26.12519264	26.71194649	26.05190849	25.78406143	27.15490341	44	41	0.491454164	-0.562140147	0.983838805	-0.841197332	0.09581995	-0.151286443	P21271	MYO5B_MOUSE	Myo5b	Unconventional myosin-Vb
19.33953476	20.2285614	19.87536621	18.31253242	19.87027168	19.73763657	19.54484367	20.23442078	18.91727066	19.89528465	19.60788155	18.93375015	1	1	0.363910647	0.507673899	0.207171757	0.248975754	0.106302908	-0.172158559	P21278	GNA11_MOUSE	Gna11	Guanine nucleotide-binding protein subunit alpha-11
23.25186729	23.84594536	23.33360863	22.49824905	23.69117928	23.56237221	23.29095078	23.56832123	22.72642517	23.3985424	23.31255531	22.92546272	5	3	0.201295951	0.226540248	0.37891817	0.281908035	0.030902548	0.038413366	P21279	GNAQ_MOUSE	Gnaq	Guanine nucleotide-binding protein G(q) subunit alpha
18.56783485	18.89602661	18.65480232	18.3411274	18.64789391	18.30655861	16.06142044	16.48399925	14.61554241	14.9163866	15.76124191	15.08112812	7	3	0.870594133	0.274361293	1.509521027	2.985900561	2.615600954	3.178941091	P21447	MDR1A_MOUSE	Abcb1a	ATP-dependent translocase ABCB1
17.85880089	18.30217934	18.43037987	18.1707325	18.07019806	17.78369522	18.8710537	19.92776489	18.71019745	20.36405373	19.10026169	18.0207901	1	1	0.373862911	0.188911438	0.959577697	-0.972551982	0.641616013	-1.153493245	P21460	CYTC_MOUSE	Cst3	Cystatin-C
20.57705879	19.96946335	20.32518005	20.42876244	20.30559158	20.14090919	20.40776443	19.79840469	20.09296417	19.69397545	20.33421516	19.90217018	3	3	0.001939933	-0.001187007	0.313206267	0.190856298	0.634708792	0.314967473	P21614	VTDB_MOUSE	Gc	Vitamin D-binding protein
18.19123077	17.67425728	15.09974384	19.2682991	17.97503662	18.11083603	19.02746773	19.13902473	19.1700573	18.96224213	17.56002045	18.61363792	6	6	0.579533466	-1.462979952	0.806396028	-2.123772621	0.042136815	0.072757085	P21619	LMNB2_MOUSE	Lmnb2	Lamin-B2
18.00206947	18.29655075	17.99655914	17.65102577	18.60477257	18.62436485	17.44394875	18.6298008	17.34530449	18.62592697	18.01392365	17.97628212	1	1	0.213120237	-0.194994609	0.254911068	0.292041779	0.08004173	0.088010152	P21661	NEC2_MOUSE	Pcsk2	Neuroendocrine convertase 2
18.75150871	18.51564026	18.81270599	19.0009346	18.51921463	18.90175629	18.3927021	17.64238548	17.93605804	18.3035183	18.53837967	18.58275604	1	0	0.258361841	-0.114016851	1.166580805	0.702903112	0.855542474	0.33241717	P21765;P46412	GPX3_MOUSE;GPX5_MOUSE	Gpx3;Gpx5	Epididymal secretory glutathione peroxidase
19.32284164	19.23330307	19.84005165	19.32379341	19.2217865	19.35389709	20.77389145	21.18551064	22.45861435	22.24780083	20.76823616	19.61107063	7	7	0.322897149	0.16557312	1.3488986	-2.007273356	0.758019593	-1.575876872	P21956	MFGM_MOUSE	Mfge8	Lactadherin
19.10723495	19.15750122	18.85391426	19.29631233	18.8997612	19.2731266	19.87870407	19.00534821	18.49471283	19.98274612	19.46273804	19.68553925	5	5	0.294912046	-0.116849899	0.069503847	-0.08670489	1.298431291	-0.553941091	P22315	HEMH_MOUSE	Fech	Ferrochelatase, mitochondrial
25.36629677	24.91378784	25.15490341	25.32719231	24.92538452	25.03052139	24.9149704	24.63814354	24.80191612	24.95288849	25.0579834	24.91516113	7	2	0.102432759	0.050629934	1.035298202	0.359985987	0.364230174	0.119021734	P22599	A1AT2_MOUSE	Serpina1b	Alpha-1-antitrypsin 1-2
17.26953697	18.24851036	17.70505142	17.20659065	17.60019112	18.00083923	17.59089851	17.96522713	17.69021797	17.30929565	17.66658211	18.1210041	5	5	0.140269252	0.138492584	0.008102272	-0.007748286	0.105924383	-0.096420288	P22682	CBL_MOUSE	Cbl	E3 ubiquitin-protein ligase CBL
20.00937462	21.09105682	20.85656166	20.28237343	20.64262581	20.78476524	20.42897987	20.60365486	20.81505585	20.58777428	20.53043938	20.81495476	4	4	0.078272821	0.082409541	0.034168545	0.036434174	0.158640396	-0.074467977	P22892	AP1G1_MOUSE	Ap1g1	AP-1 complex subunit gamma-1
22.30268097	22.74411774	22.00113678	21.95562363	22.35359764	22.60268021	23.24084091	22.92930031	22.79435158	22.32154846	22.15109253	23.19222641	18	18	0.054520578	0.045344671	1.108841036	-0.638852437	0.262359278	-0.250988642	P23116	EIF3A_MOUSE	Eif3a	Eukaryotic translation initiation factor 3 subunit A
21.19070435	21.02462959	21.26181793	21.25765038	21.01185989	21.21619606	21.35885429	20.63131142	21.06808853	20.760355	20.66566658	21.50606537	1	1	0.009063938	-0.002851486	0.233167947	0.139632543	0.248300277	0.184539795	P23198	CBX3_MOUSE	Cbx3	Chromobox protein homolog 3
20.87444496	21.64687347	21.49510574	20.62929535	21.5449295	21.41570282	21.65737724	22.05884933	21.13548851	21.54325676	21.57154274	21.16402817	3	3	0.141597519	0.142165502	0.319344187	-0.278430303	0.282448856	-0.229633331	P23506	PIMT_MOUSE	Pcmt1	Protein-L-isoaspartate(D-aspartate) O-methyltransferase
16.33226395	17.37420654	17.05356979	15.11179256	16.9928112	15.44692993	17.02224731	17.60280609	14.45095444	16.5052681	16.18477631	15.80432701	1	1	0.698600303	1.069502195	0.202125019	0.561344147	0.186698513	-0.314279238	P23591	FCL_MOUSE	Gfus	GDP-L-fucose synthase
18.17339706	17.58165169	18.12281609	17.22911835	17.65049934	17.86416817	18.33069992	18.31213379	18.06554222	19.33128929	18.55067062	17.84864807	3	3	0.641865609	0.378026326	0.550763191	-0.276837031	0.880689904	-0.995607376	P23780	BGAL_MOUSE	Glb1	Beta-galactosidase
19.83172989	20.28009033	20.0116806	19.47851563	20.22758865	20.19153404	20.47049904	20.02796936	20.42227173	20.37333107	20.05000687	20.62575912	8	7	0.095404816	0.075287501	0.624179453	-0.265746435	0.565254774	-0.38381958	P23818	GRIA1_MOUSE	Gria1	Glutamate receptor 1
20.09683609	20.56614304	20.06664658	19.46623802	20.26153564	20.35592079	20.82280159	20.57545853	20.79245567	20.48024559	20.19384193	20.9677639	13	12	0.257523803	0.215310415	1.117700226	-0.487030029	0.643315418	-0.519385656	P23819	GRIA2_MOUSE	Gria2	Glutamate receptor 2
22.88501358	22.67120361	22.92695045	23.09770966	22.89776802	22.86688423	22.55011749	22.1186924	22.85377693	22.80217552	22.74146843	22.85861588	4	2	0.51649884	-0.126398087	0.569988508	0.320193609	0.807086477	0.15336736	P23953	EST1C_MOUSE	Ces1c	Carboxylesterase 1C
25.87488556	26.00274849	26.02865219	25.70243645	25.88057709	25.60967827	21.90837669	22.27881432	21.40747452	23.12410355	22.45116043	21.81495476	12	8	1.120205012	0.237864812	2.538625588	4.103873571	1.977018903	3.267491023	P24270	CATA_MOUSE	Cat	Catalase
19.30683517	19.89031982	19.46383286	19.31011963	19.52749443	19.48198891	20.03138733	19.8748703	19.17276764	20.0421257	19.49455452	19.8557415	2	2	0.228088696	0.113794963	0.163886173	-0.139345805	0.843376844	-0.357606252	P24288	BCAT1_MOUSE	Bcat1	Branched-chain-amino-acid aminotransferase, cytosolic
29.07228661	28.72768211	29.09315872	29.08207893	28.89978981	29.0568943	28.43013191	28.70609665	29.08320045	28.80056381	29.13841057	28.85763741	8	8	0.132243895	-0.048545202	0.418569986	0.224566142	0.263808448	0.080717087	P24369	PPIB_MOUSE	Ppib	Peptidyl-prolyl cis-trans isomerase B
18.91719818	19.65760803	19.46105003	19.21760178	19.90852165	19.51539803	19.64849472	20.27004433	19.75053978	19.8692894	19.90316582	19.42517281	5	5	0.270677802	-0.201888402	0.858629645	-0.544407527	0.295808239	-0.185368856	P24527	LKHA4_MOUSE	Lta4h	Leukotriene A-4 hydrolase
18.66274261	19.15862656	19.02682304	18.31850243	18.84923363	18.96923256	18.85866928	18.92278671	18.4688549	18.92783165	18.79280281	18.98156738	4	4	0.39898951	0.237074534	0.412801208	0.199293772	0.34809803	-0.188411077	P24547	IMDH2_MOUSE	Impdh2	Inosine-5'-monophosphate dehydrogenase 2
18.7972393	18.94732475	19.38217735	19.1570797	18.96855354	18.54574203	19.79905319	18.33060646	15.62231255	19.84281731	19.4655304	18.57313538	1	1	0.23712782	0.151788712	0.34152376	1.12492307	0.389229463	-0.403369268	P24638	PPAL_MOUSE	Acp2	Lysosomal acid phosphatase
19.06526184	19.27996445	19.51696205	19.32379341	19.33986855	19.80054283	18.90136909	19.01202965	19.4329071	18.48169899	18.6427021	19.65915871	8	8	0.418218635	-0.20067215	0.340396917	0.171960831	0.575628221	0.560214996	P24788	CD11B_MOUSE	Cdk11b	Cyclin-dependent kinase 11B
25.93333817	26.00035095	26.00685883	25.92622948	25.8460331	26.02834702	25.62154388	25.58314896	24.5834465	25.84864807	25.84190369	25.61885071	7	7	0.316097702	0.046646118	0.773234432	0.717469533	0.799954066	0.163735708	P25444	RS2_MOUSE	Rps2	Small ribosomal subunit protein uS5
18.24438286	18.98415565	18.16810417	19.29631233	18.76680946	19.17428398	18.0978508	17.27522469	17.27022552	18.59901047	18.78804207	18.10962677	3	3	0.888576045	-0.613587697	1.138727311	0.917780558	1.040321982	0.580242157	P25688	URIC_MOUSE	Uox	Uricase
22.15621567	22.2989502	22.39126968	21.92679024	22.14512634	22.49846077	22.35331535	22.53210068	23.49872398	22.15132332	22.11540031	22.92919159	31	31	0.187956765	0.092019399	0.545605677	-0.512568156	0.260700872	-0.208512624	P26039	TLN1_MOUSE	Tln1	Talin-1
20.59433556	20.78705025	20.62896156	20.79063034	20.9576683	20.89579582	19.7339325	20.45681381	20.32063103	20.80902863	20.16189957	20.05905914	2	2	1.272172085	-0.211249034	0.837361332	0.499656677	0.842094385	0.538035711	P26040	EZRI_MOUSE	Ezr	Ezrin
22.95356369	23.3221817	22.97443581	22.9730835	23.13447952	23.10504341	22.28514481	23.37737846	22.1444397	22.99932098	22.90155411	22.55755043	6	4	0.031651953	0.012524923	0.465211613	0.481072744	0.714222194	0.251393636	P26041	MOES_MOUSE	Msn	Moesin
22.20764351	22.31138802	22.44930077	21.60149765	22.20741081	22.13768387	21.89319038	22.5896244	21.49406242	22.20427322	22.29548264	21.74899101	4	4	0.677588901	0.340579987	0.385776711	0.330485026	0.146490775	-0.10071818	P26043	RADI_MOUSE	Rdx	Radixin
17.05233765	17.7684288	17.36515236	17.27112389	17.63816071	17.70921135	17.34722137	17.24071693	16.95218468	16.92579079	17.69621086	17.16675949	2	2	0.224412215	-0.144192378	0.366565596	0.215265274	0.43460864	0.276578267	P26049	GBRA3_MOUSE	Gabra3	Gamma-aminobutyric acid receptor subunit alpha-3
21.23544121	21.51866341	20.82502556	21.08371353	21.30015755	21.58621979	21.61635017	21.72840881	20.88081169	21.302248	20.96617508	21.42389679	8	7	0.200532884	-0.130320231	0.255076852	-0.215480169	0.175730576	0.092590332	P26231	CTNA1_MOUSE	Ctnna1	Catenin alpha-1
17.63553238	17.73441505	17.8680706	18.06479263	17.48127365	17.89957809	17.58576202	17.41641808	17.3126049	17.80846405	17.53391075	17.60172081	2	2	0.13165081	-0.069208781	1.362862594	0.307744344	0.345447273	0.167182922	P26262	KLKB1_MOUSE	Klkb1	Plasma kallikrein
21.64496231	21.46401024	21.00465965	21.84617233	21.17512131	21.63733482	21.52570534	21.52720261	22.08987808	20.86271667	20.57962608	21.71915627	1	1	0.263577128	-0.181665421	0.570124064	-0.343051275	0.53561295	0.499043147	P26369	U2AF2_MOUSE	U2af2	Splicing factor U2AF 65 kDa subunit
26.40811729	26.17214203	26.13293839	26.21700859	26.32879448	26.27570152	26.92900085	25.96460724	25.97915649	27.080513	26.31103897	26.23426819	10	2	0.139893101	-0.036102295	0.052943341	-0.05318896	0.370700447	-0.268105189	P26443	DHE3_MOUSE	Glud1	Glutamate dehydrogenase 1, mitochondrial
19.14312363	19.46720505	19.3125267	18.44850922	19.2806015	19.16425323	19.24594307	19.56114578	19.17104912	19.05030251	19.12128067	19.65883446	4	4	0.497652892	0.343163808	0.041171622	-0.018427531	0.405394422	-0.312351227	P26450	P85A_MOUSE	Pik3r1	Phosphatidylinositol 3-kinase regulatory subunit alpha
19.99643517	20.46956825	20.38046265	19.08810425	20.56319237	20.35592079	20.23783875	20.37192345	19.93684578	20.13232231	19.91598892	19.79200935	8	8	0.212798178	0.279749552	0.198006038	0.099952698	0.038074298	0.055632273	P26516	PSMD7_MOUSE	Psmd7	26S proteasome non-ATPase regulatory subunit 7
19.2295742	19.72021484	19.48923492	18.35853004	19.58792877	19.41427612	19.60278702	20.25826836	19.02065468	19.60721207	19.46618462	19.40661812	2	2	0.341742481	0.359429677	0.136544299	-0.147562027	0.362069358	-0.373093287	P26638	SYSC_MOUSE	Sars1	Serine--tRNA ligase, cytoplasmic
21.77944756	22.31756592	22.30817413	21.730299	22.25312424	22.06826401	22.12861061	22.615242	21.69020462	23.23003578	22.84735489	21.71051788	3	3	0.192151236	0.117833455	0.009786868	-0.00962321	0.478010884	-0.578740438	P26645	MARCS_MOUSE	Marcks	Myristoylated alanine-rich C-kinase substrate
21.12683105	21.75098228	21.69150162	20.81987572	21.65970039	21.42631149	21.87010765	22.8073101	21.34154129	22.5350132	21.85069847	21.32549286	1	1	0.276574976	0.221142451	0.413478174	-0.483214696	0.616855164	-0.601772308	P26883	FKB1A_MOUSE	Fkbp1a	Peptidyl-prolyl cis-trans isomerase FKBP1A
17.3955307	16.50262451	17.24696922	17.04546738	16.54382896	17.57459259	16.67723846	16.20647621	16.47010994	17.09096527	16.11496353	17.27606201	3	3	0.005044935	-0.006254832	0.822583283	0.59709994	0.185142558	0.227299372	P26928	HGFL_MOUSE	Mst1	Hepatocyte growth factor-like protein
17.21394348	16.83934021	17.07043839	16.34976387	17.15781593	17.39951324	17.79330063	16.62259674	16.50872803	15.24426651	15.78623962	17.16300583	1	1	0.072539247	0.072209676	0.051292357	0.06636556	0.590479651	0.904527028	P27038	AVR2A_MOUSE	Acvr2a	Activin receptor type-2A
19.14423943	19.2121048	19.35290146	18.81258774	19.4264946	19.09106255	18.80935287	18.97227859	19.02118683	18.78116417	19.27582741	19.2659359	1	0	0.25297994	0.126366933	1.564810464	0.302142461	0.003260319	0.002405802	P27048;P63163	RSMB_MOUSE;RSMN_MOUSE	Snrpb;Snrpn	Small nuclear ribonucleoprotein-associated protein B
22.05064201	22.19203568	22.21392441	21.95122337	21.92978859	22.21313667	21.85842514	22.17615318	21.95391846	22.09635735	22.00869942	22.3112793	12	12	0.4845561	0.12081782	0.621914872	0.156035105	0.348161541	-0.107395808	P27546	MAP4_MOUSE	Map4	Microtubule-associated protein 4
20.61141014	20.72332573	20.61058235	20.40322876	20.63401413	20.75981903	20.53062057	20.78696251	20.38247108	20.80902863	20.42672729	20.26187706	3	3	0.160170738	0.049418767	0.246228426	0.081754684	0.196320808	0.099809647	P27601	GNA13_MOUSE	Gna13	Guanine nucleotide-binding protein subunit alpha-13
21.00291824	21.39556885	21.34198952	20.61824036	21.25593376	21.31083298	21.01744843	21.2463932	21.11134338	20.70263863	20.89022636	21.31413269	10	10	0.286556328	0.185156504	0.350451347	0.121763865	0.117337504	0.092669805	P27612	PLAP_MOUSE	Plaa	Phospholipase A-2-activating protein
16.68169022	17.14555359	16.93193054	14.50335217	16.66585159	16.96951675	15.49254036	16.99404907	16.71696281	16.55758095	15.81229401	16.92733383	2	2	0.423107857	0.873484612	0.421194434	0.5185407	0.166695045	-0.386162758	P27641	XRCC5_MOUSE	Xrcc5	X-ray repair cross-complementing protein 5
21.69387245	21.59694862	21.08673096	22.13309097	21.49823761	21.88044739	21.98200035	21.58491898	21.57574654	21.45861626	21.25568199	22.10921669	3	2	0.647977078	-0.378074646	0.47134823	-0.255037944	0.290019023	0.229420344	P27659	RL3_MOUSE	Rpl3	Large ribosomal subunit protein uL3
17.8387413	17.89376831	17.88323402	17.42177582	17.82655334	17.88652611	18.16412735	17.83989525	18.44950104	18.16796494	17.67960548	18.72517014	6	6	0.41268907	0.160296122	0.596910029	-0.27926	0.59894954	-0.479295095	P27671	RGRF1_MOUSE	Rasgrf1	Ras-specific guanine nucleotide-releasing factor 1
23.48973083	23.69986725	23.81703377	23.48004341	23.67026901	23.44989777	23.61865997	24.60946083	23.35188293	24.34059525	24.36610603	23.44748306	12	12	0.493691765	0.135473887	0.173235239	-0.191123962	0.648439624	-0.517991384	P27773	PDIA3_MOUSE	Pdia3	Protein disulfide-isomerase A3
18.65373802	15.39285278	19.28072357	17.91253662	19.1583271	19.68677902	17.28601837	16.04146004	15.33114338	17.46580887	17.44062424	18.04946136	1	1	0.342862267	-1.14344279	0.479647799	1.556230863	0.904149224	1.267249425	P28184	MT3_MOUSE	Mt3	Metallothionein-3
19.17071342	20.3051815	19.81284904	18.34346008	20.16917229	19.69780922	19.46985817	20.31621552	18.42865562	19.71149063	19.61454391	19.35326958	5	5	0.214975343	0.359434128	0.214479218	0.358004888	0.094794362	-0.156287511	P28271	ACOHC_MOUSE	Aco1	Cytoplasmic aconitate hydratase
21.83137512	21.51866341	21.90638161	21.9730835	21.82773781	21.76400566	21.60707283	21.03488922	21.04277802	21.57576942	21.42672729	21.40795517	4	4	0.302526405	-0.102802277	1.038483523	0.523893356	2.013447279	0.384791692	P28352	APEX1_MOUSE	Apex1	DNA repair nuclease/redox regulator APEX1
18.31021309	19.45975113	18.91811562	17.83659172	19.29080582	19.28280067	18.78759956	18.71828079	14.92500496	18.96270561	18.60258102	18.49741554	3	2	0.053998099	0.092627207	0.417007468	1.41906484	0.077451547	0.115832011	P28474	ADHX_MOUSE	Adh5	Alcohol dehydrogenase class-3
17.82410049	17.73156738	17.97659874	18.64331055	17.5050621	18.01727295	17.00920105	18.31476402	15.53415012	18.02056122	17.82899094	18.00927353	1	1	0.229226212	-0.211126328	0.417228698	0.891383807	0.103894478	0.102273305	P28650	PURA1_MOUSE	Adss1	Adenylosuccinate synthetase isozyme 1
25.38192749	25.50044823	25.13896179	24.41365623	25.08003235	25.42697144	25.68905067	25.50432587	25.66346931	25.09635735	24.82712936	25.99068832	6	4	0.46342099	0.366892497	0.989182856	-0.278502782	0.289994873	-0.331171672	P28652	KCC2B_MOUSE	Camk2b	Calcium/calmodulin-dependent protein kinase type II subunit beta
21.87090492	22.52134323	22.09667015	21.29284096	22.00853157	22.08174706	22.09913254	22.98395538	22.10524178	21.80902863	22.05581284	22.03849792	3	3	0.505501766	0.368599574	0.261363287	-0.233137131	0.24511774	-0.173406601	P28656	NP1L1_MOUSE	Nap1l1	Nucleosome assembly protein 1-like 1
23.59003639	23.81352234	23.61289215	23.31867981	23.63832664	23.68890381	23.69726944	23.51982307	23.54452705	23.13777733	23.26322746	23.67543411	8	8	0.371984729	0.12351354	0.395664274	0.084943771	0.397365558	0.189823786	P28658	ATX10_MOUSE	Atxn10	Ataxin-10
16.93252945	16.95627594	16.6500206	15.63155937	16.90140724	17.02604866	17.73879051	16.90203094	17.03504562	15.70205116	16.59909439	16.76791382	2	2	0.26554158	0.326603572	0.553380667	-0.379013697	0.105515977	0.163318634	P28659	CELF1_MOUSE	Celf1	CUGBP Elav-like family member 1
23.21044731	23.46956825	23.22151184	22.59022713	23.31370354	23.32790756	23.40776443	23.33595848	23.2587738	23.02456665	23.09016418	23.53570938	13	12	0.335061232	0.223229726	0.126947092	-0.033656438	0.179771789	-0.139533997	P28660	NCKP1_MOUSE	Nckap1	Nck-associated protein 1
18.77913666	18.97206688	19.26138878	18.3352356	19.22115517	19.32624245	19.24746704	18.94069099	19.32154274	18.95850182	18.58004761	19.67026901	2	2	0.041718443	0.043319702	0.380540071	-0.16570282	0.086042835	-0.108728409	P28661	SEPT4_MOUSE	Septin4	Septin-4
21.35176659	21.45842743	21.48505211	21.09172821	21.33777237	21.29355621	21.71896553	21.99286652	22.00067711	21.64251709	21.49668884	21.98935127	7	7	0.953623533	0.190729777	1.647290673	-0.47242101	1.185590622	-0.468500137	P28663	SNAB_MOUSE	Napb	Beta-soluble NSF attachment protein
24.9585762	24.62710953	25.01779556	24.97579384	24.68597984	24.82540703	24.60707283	24.24191475	24.45741653	24.72274017	24.74416733	24.70291519	20	13	0.092946206	0.038766861	1.249769154	0.43235906	0.477463424	0.105786006	P28665	MUG1_MOUSE	Mug1	Murinoglobulin-1
22.27079773	22.78927612	23.06327248	22.47698784	22.74416542	22.55029869	22.76349068	24.30051041	22.49172592	24.23640633	23.84400368	22.39183426	2	2	0.172571157	0.117298126	0.303715846	-0.477460225	0.605016077	-0.900264104	P28667	MRP_MOUSE	Marcksl1	MARCKS-related protein
24.63247108	24.39118004	24.41529274	24.3975811	24.28648376	24.39019203	24.36023521	24.23442078	23.87544441	24.40421104	24.25694275	24.33956718	21	13	0.599059733	0.121562322	0.8448944	0.32294782	0.165419678	0.024511973	P28738	KIF5C_MOUSE	Kif5c	Kinesin heavy chain isoform 5C
22.44042397	22.58675194	22.52485275	21.88589287	22.25312424	22.42895126	22.60707283	22.69385147	22.40995216	22.35237122	22.09298897	22.7926178	5	5	0.769256999	0.328020096	0.212225011	-0.05294927	0.356149734	-0.223336538	P28740	KIF2A_MOUSE	Kif2a	Kinesin-like protein KIF2A
20.75660706	20.85659218	20.75980949	20.39028931	20.51709557	20.93346596	21.03830719	21.13488579	21.09911537	20.68784142	20.53875351	21.13849449	8	8	0.405532674	0.177385966	2.607086835	-0.299766541	0.289544449	-0.174746195	P28741	KIF3A_MOUSE	Kif3a	Kinesin-like protein KIF3A
15.75139236	17.24945641	15.66934872	16.57010841	16.51792526	17.07625008	17.20869255	16.60174179	16.77840233	17.05854416	16.40567589	17.01612663	2	1	0.356668828	-0.498028755	0.468240327	-0.639546394	0.141093884	-0.105354309	P28867	KPCD_MOUSE	Prkcd	Protein kinase C delta type
21.60289764	21.91887665	21.28518295	21.26120949	21.56319237	21.82940865	22.48576546	22.55394173	21.72244453	21.61931038	21.38582993	21.9677639	9	3	0.072775677	0.051048915	0.909874425	-0.651731491	0.170615772	-0.106364568	P29341	PABP1_MOUSE	Pabpc1	Polyadenylate-binding protein 1
18.4637413	18.6751194	18.32240868	17.84570885	18.70698357	18.40916824	18.10849953	18.52671242	17.4071579	18.59053421	18.38490295	17.43856812	2	2	0.229273387	0.166469574	0.549689272	0.472966512	0.15574244	0.182618459	P29416	HEXA_MOUSE	Hexa	Beta-hexosaminidase subunit alpha
15.88958454	15.88166618	15.54264355	13.77160072	15.48846912	16.19965744	15.5941925	16.89476013	15.16606331	15.77312851	14.97864437	15.40362453	2	2	0.316527002	0.618055662	0.071061681	-0.113707225	0.105823955	-0.231890043	P29533	VCAM1_MOUSE	Vcam1	Vascular cell adhesion protein 1
19.95690727	20.97858238	20.46473122	19.52661133	20.38986015	20.60033989	20.66186523	21.46708107	20.02995491	20.67289162	20.16189957	20.35350609	3	0	0.266271287	0.294469833	0.188044475	-0.252893448	0.235146895	-0.223828634	P29595;cRAP-Q15843	NEDD8_MOUSE;cRAP-NEDD8_HUMAN	Nedd8;cRAP-NEDD8	Ubiquitin-like protein NEDD8
15.33370876	18.096035	18.40645981	18.60256577	17.30342102	17.51501465	17.63773537	14.90327835	15.33882999	17.39834213	17.34976959	16.78769493	1	1	0.183495047	-0.528265953	0.435728751	1.318786621	0.588433878	0.628398259	P29621	SPA3C_MOUSE	Serpina3c	Serine protease inhibitor A3C
25.38192749	25.17000771	25.41529274	25.60779953	25.19062233	25.33143806	24.94749641	24.49494743	24.71945381	25.02088165	25.11122513	25.21912193	3	3	0.136570156	-0.054210663	1.605348062	0.601776759	0.806452427	0.259543737	P29699	FETUA_MOUSE	Ahsg	Alpha-2-HS-glycoprotein
22.26001167	22.3808918	22.35860252	22.05530548	22.19282341	21.98101234	22.41841125	22.89738655	21.78484154	22.91923714	22.59963608	22.1223011	4	4	1.479956592	0.256788254	0.03316292	-0.033711116	0.763459603	-0.470677694	P29758	OAT_MOUSE	Oat	Ornithine aminotransferase, mitochondrial
19.94348526	20.63702583	20.73457146	19.93572235	20.09579849	20.33355331	20.46023178	20.53698349	19.47396469	21.33585739	20.12923241	19.94224548	4	3	0.472411512	0.316669464	0.262889762	0.281300863	0.289384373	-0.347420375	P30275	KCRU_MOUSE	Ckmt1	Creatine kinase U-type, mitochondrial
22.6552906	23.35108376	23.06327248	22.44606018	23.16768074	23.13929749	23.09913254	23.27004433	23.02511597	22.59175491	23.10423851	23.19841766	11	11	0.124108289	0.105536143	0.183884085	-0.108215332	0.05359239	-0.047124227	P30416	FKBP4_MOUSE	Fkbp4	Peptidyl-prolyl cis-trans isomerase FKBP4
20.320961	20.17512131	20.56358528	20.29631233	19.97822952	20.27606773	19.80051613	19.26302338	19.27665138	19.84281731	19.45406914	19.89958763	1	1	0.481333171	0.169686	1.752993354	0.906492233	1.183456204	0.451378504	P30681	HMGB2_MOUSE	Hmgb2	High mobility group protein B2
21.55074692	21.85234261	21.57784653	21.1883297	21.69739342	21.78063774	21.5693531	21.60830116	21.41242409	21.30709839	21.02654839	21.54059219	10	10	0.187210086	0.104858398	0.486579319	0.130285899	0.480095198	0.264040629	P30999	CTND1_MOUSE	Ctnnd1	Catenin delta-1
22.18215942	22.27692413	21.98695755	21.93794823	22.1360054	22.35314369	22.15749741	21.90495872	21.92995834	21.82602119	21.78580856	21.99291611	3	3	0.014105288	0.006314596	0.573757215	0.151208878	0.868411825	0.274117152	P31230	AIMP1_MOUSE	Aimp1	Aminoacyl tRNA synthase complex-interacting multifunctional protein 1
22.232687	22.65665436	22.39664268	21.28587151	22.58346558	22.56956863	22.38894081	22.85305023	21.90207863	22.29249954	22.2881031	22.03157806	7	6	0.233186939	0.282359441	0.052640095	0.047304789	0.042620754	-0.057758331	P31324	KAP3_MOUSE	Prkar2b	cAMP-dependent protein kinase type II-beta regulatory subunit
20.80193138	20.31756592	20.8089962	20.1733017	20.18104744	20.38883591	20.42897987	22.04177666	20.49872398	22.3985424	21.22509384	20.23802948	2	2	0.917124668	0.395102819	0.233590397	-0.346995672	0.625535551	-1.039493561	P31648	SC6A1_MOUSE	Slc6a1	Sodium- and chloride-dependent GABA transporter 1
20.90245819	21.12668037	21.31386566	20.55587578	20.84276581	21.41570282	21.54526711	21.14770889	21.26699257	22.02456665	21.09016418	21.25000191	4	4	0.240212889	0.17621994	0.54280806	-0.20565478	0.601548091	-0.516796112	P31650	S6A11_MOUSE	Slc6a11	Sodium- and chloride-dependent GABA transporter 3
19.87444496	19.82938957	20.27937698	19.02070808	19.03090286	19.96225739	19.87910652	19.13536644	19.58675003	19.32326126	19.44932365	20.17662811	3	2	0.800671683	0.656447728	0.792512983	0.460662842	0.309415693	-0.311781565	P31750	AKT1_MOUSE	Akt1	RAC-alpha serine/threonine-protein kinase
22.37194443	23.03778839	22.9343586	21.77826691	22.70563698	22.74718094	22.5788765	22.45938683	21.81131363	23.17804146	22.37889862	22.83098412	3	3	0.408889736	0.371002197	0.718765819	0.498171488	0.413950488	-0.385613124	P31786	ACBP_MOUSE	Dbi	Acyl-CoA-binding protein
20.24641228	20.76008415	20.42321205	19.32379341	20.29470253	20.07501984	20.5693531	21.29907417	20.1294899	20.00679207	19.91598892	20.31982422	1	1	0.748190153	0.578730901	0.187511543	-0.189402898	0.214556906	-0.183029811	P31938	MP2K1_MOUSE	Map2k1	Dual specificity mitogen-activated protein kinase kinase 1
24.54631424	24.83521843	24.6750145	24.41365623	24.72198486	24.32790756	22.43161011	22.49243736	21.62774086	22.88882828	22.16189957	21.84289169	9	9	0.593697354	0.197666168	2.105123077	2.501586278	1.956041623	2.189976374	P32020	SCP2_MOUSE	Scp2	Sterol carrier protein 2
20.44042397	19.8684864	20.23207092	20.38377571	20.34834099	20.24044418	20.09913254	19.87981987	20.17679596	20.95829391	20.64270401	20.17662811	3	3	0.315855185	-0.143859863	0.26321608	0.128410975	0.445528342	-0.268355052	P32037	GTR3_MOUSE	Slc2a3	Solute carrier family 2, facilitated glucose transporter member 3
21.26271439	21.49159431	21.3195343	21.09969902	21.54951668	21.503479	21.55011749	21.0622406	20.83730888	20.80217552	21.0673542	21.04538536	3	3	0.055857503	-0.0262839	0.36531968	0.208058675	1.08387021	0.412593206	P32067	LA_MOUSE	Ssb	Lupus La protein homolog
23.22438622	23.12491989	23.10654068	23.33565331	23.07367706	23.27166367	23.18581581	23.21170044	23.61061668	23.05226898	22.92235947	23.26187706	5	5	0.341919546	-0.075049082	0.507070597	-0.184095383	0.509391547	0.148162842	P32233	DRG1_MOUSE	Drg1	Developmentally-regulated GTP-binding protein 1
19.07709122	18.81847	18.94457817	18.88767433	18.80346107	18.97193146	18.74264145	18.44936943	18.47420502	18.65971565	18.76630211	18.45171547	2	2	0.260071547	0.059024175	1.47695815	0.391307831	1.064005026	0.261777878	P32261	ANT3_MOUSE	Serpinc1	Antithrombin-III
22.63247108	22.63949394	22.61750221	22.50726509	22.57673836	22.51594734	22.74669075	23.34989738	22.11134338	22.93498611	22.51155281	22.05905914	3	2	1.41376944	0.096505483	0.09986515	-0.10615476	0.039730023	0.031450907	P32883	RASK_MOUSE	Kras	GTPase KRas
21.43083763	21.98247719	21.80496025	21.07160568	21.94379616	21.87658501	21.50587463	21.5611496	21.31006241	21.22747993	21.6232872	21.69308281	8	8	0.12042788	0.108762741	0.654905473	0.280396144	0.132283043	0.116045634	P32921	SYWC_MOUSE	Wars1	Tryptophan--tRNA ligase, cytoplasmic
20.64496231	20.88183022	20.76812363	20.25408554	20.69325256	20.88814163	20.83079338	20.94223976	20.81505585	20.89528465	20.72516632	21.1703434	15	11	0.293917692	0.153145472	0.523232027	-0.097724279	0.613822419	-0.318438212	P33173	KIF1A_MOUSE	Kif1a	Kinesin-like protein KIF1A
19.83265114	19.84876823	19.86518669	19.57315254	19.69128036	19.86202431	20.05886841	19.74633408	19.84896469	19.99481964	19.64391899	20.23802948	5	5	0.62749111	0.140049616	0.133790102	-0.035853704	0.54347094	-0.250103633	P33175	KIF5A_MOUSE	Kif5a	Kinesin heavy chain isoform 5A
21.55074692	22.14764023	21.77226448	20.87664413	21.86133385	21.59564781	21.91214943	22.19171715	21.75787544	21.56366158	21.42672729	21.73201752	2	2	0.464960221	0.379008611	0.235940961	-0.130363464	0.14968955	-0.129593531	P34022	RANG_MOUSE	Ranbp1	Ran-specific GTPase-activating protein
19.73776054	20.1886673	19.9655304	19.2682991	19.71787071	19.94964409	20.01744843	20.36095238	20.04277802	19.90810776	19.70734406	20.20150375	6	6	0.579601383	0.318714778	0.442061575	-0.17640686	0.515785914	-0.293713888	P34152	FAK1_MOUSE	Ptk2	Focal adhesion kinase 1
25.28881836	25.81897736	25.74514008	24.91497993	25.64101601	25.47246552	25.45377541	26.32365036	25.61330605	25.50261497	26.03244781	25.22292328	3	3	0.422456332	0.274824778	0.21832051	-0.17926534	0.306318397	-0.243174871	P34884	MIF_MOUSE	Mif	Macrophage migration inhibitory factor
18.95730782	18.66447067	19.59566879	19.47851563	20.09579849	20.27606773	18.55712509	15.62831593	15.27144051	19.82939529	18.5509243	19.48888016	3	3	1.121804917	-0.877644857	0.910832599	2.586855253	0.637466941	0.660394033	P34914	HYES_MOUSE	Ephx2	Bifunctional epoxide hydrolase 2
19.73707008	20.52401733	20.08006859	19.69390488	20.3795929	20.25241661	19.94875145	20.16041946	20.00395966	19.48353767	19.83727646	20.21378136	8	8	0.005365047	0.005080541	0.110873107	0.076008479	0.370514792	0.263772964	P35123	UBP4_MOUSE	Usp4	Ubiquitin carboxyl-terminal hydrolase 4
20.07238388	20.52401733	20.24404335	20.03881645	20.41018105	20.53322601	20.37534142	20.2463932	20.02995491	20.03044319	20.22509384	20.68869019	9	9	0.08423813	-0.047259649	0.139782633	0.062918345	0.01706319	0.012665431	P35235	PTN11_MOUSE	Ptpn11	Tyrosine-protein phosphatase non-receptor type 11
23.80007172	23.71164322	23.70239067	23.22158241	23.58346558	23.68890381	23.59539032	23.63814354	22.86284447	24.26783752	23.64655685	23.21683502	2	1	0.641288539	0.24005127	0.559186522	0.37257576	0.240303672	-0.212425868	P35276	RAB3D_MOUSE	Rab3d	Ras-related protein Rab-3D
23.1028862	23.20041847	22.98873901	23.19392586	23.25873756	23.16010284	23.12211037	23.04349136	22.93512726	23.45425034	23.09016418	22.83098412	5	3	0.663783131	-0.106907527	0.319288071	0.063771566	0.15124981	0.079122543	P35278	RAB5C_MOUSE	Rab5c	Ras-related protein Rab-5C
23.62197876	23.69986725	23.55399895	23.26652908	23.70152092	23.58621979	23.63015556	23.77874184	23.80191612	23.78489685	23.57761002	23.35350609	8	2	0.298669206	0.107191722	0.740566654	-0.111656189	0.108110427	-0.053914388	P35279	RAB6A_MOUSE	Rab6a	Ras-related protein Rab-6A
22.09986496	22.22527885	22.25887108	22.15620613	22.25873756	22.29933739	22.15749741	22.24041939	21.99738693	22.2452755	21.96308899	22.0000248	6	6	0.269203801	-0.043422063	0.291508271	0.062903722	0.724718294	0.1686306	P35282	RAB21_MOUSE	Rab21	Ras-related protein Rab-21
22.32613945	22.05082703	22.09996796	21.84617233	22.01849365	22.04091263	22.14151955	21.94223976	22.44418716	22.12958908	21.85403252	22.05223846	7	6	0.823843027	0.19045194	0.033526962	-0.017004013	0.157788873	-0.043427149	P35283	RAB12_MOUSE	Rab12	Ras-related protein Rab-12
15.93569183	18.4882431	17.43617058	16.83031845	16.78752518	17.47292519	17.47207069	18.60323334	17.85762215	17.72490692	17.99571991	17.17475891	1	1	0.115006795	0.256445567	0.335542085	-0.690940221	0.850934994	-0.601538976	P35288	RAB23_MOUSE	Rab23	Ras-related protein Rab-23
22.86735535	23.08019638	22.72178459	22.68598557	23.01849365	22.88430023	22.73396111	23.05545044	22.91085052	22.97819328	22.98911095	22.71700096	5	5	0.065880294	0.02685229	0.02470586	-0.010308584	0.08598607	-0.031841914	P35293	RAB18_MOUSE	Rab18	Ras-related protein Rab-18
18.70109558	19.28343582	19.09458733	18.1316433	19.06529808	19.04615402	19.47325516	19.66160965	19.23077011	18.91280937	19.11585808	19.4741478	3	3	0.314405374	0.278674444	0.921234666	-0.42883873	0.503098506	-0.419906616	P35438	NMDZ1_MOUSE	Grin1	Glutamate receptor ionotropic, NMDA 1
25.92269135	25.685009	25.61865234	25.74593735	25.80345917	25.77701569	26.18620682	25.51673698	25.41797066	26.36259842	25.95495605	25.89147186	6	6	0.122473935	-0.03335317	0.04492858	0.035146077	0.737557379	-0.294204712	P35486	ODPA_MOUSE	Pdha1	Pyruvate dehydrogenase E1 component subunit alpha, somatic form, mitochondrial
21.07853508	20.0381279	18.69319725	18.52098656	18.43947029	15.35595131	18.69369125	19.59968758	15.45474434	20.80217552	20.68077278	18.96626854	3	3	0.89641439	2.497817357	0.600339766	2.02057902	0.983299125	-2.710936228	P35492	HUTH_MOUSE	Hal	Histidine ammonia-lyase
24.83228683	23.8984127	24.52975082	24.71221733	24.05605316	24.54422569	23.91026497	23.88786316	23.40250778	23.91765213	24.09721756	24.26777649	9	6	0.016917183	-0.017348607	0.94199638	0.686604818	0.65967863	0.343283335	P35550	FBRL_MOUSE	Fbl	rRNA 2'-O-methyltransferase fibrillarin
21.89201736	22.07291031	22.00465965	21.65386581	21.79334068	21.87658501	22.16699791	22.76840019	22.05864906	23.35237122	22.59963608	21.64855194	7	7	1.19116579	0.215265274	0.586724178	-0.341486613	0.580995796	-0.758922577	P35564	CALX_MOUSE	Canx	Calnexin
20.12088203	20.49159431	20.51500511	19.9178009	20.31639862	20.33355331	20.71465302	20.50743866	20.6655426	20.58777428	20.35319901	21.12555504	4	3	0.427510595	0.186576207	0.755527775	-0.253384272	0.824988494	-0.499591827	P35585	AP1M1_MOUSE	Ap1m1	AP-1 complex subunit mu-1
17.50094795	17.17446899	13.88550091	17.11951637	17.46266937	16.90396881	16.76004219	15.79574299	16.56971359	17.09870911	17.35282898	15.79310989	2	2	0.311502332	-0.975078901	0.051822274	-0.188193639	0.311285482	0.413835526	P35601	RFC1_MOUSE	Rfc1	Replication factor C subunit 1
25.07084084	25.685009	25.47999763	24.92061615	25.38601875	25.32436752	25.2415905	25.73692131	25.4210453	25.1546917	25.25062752	25.39790154	3	1	0.360377417	0.201615016	0.083187188	-0.05456988	0.126326095	-0.057406108	P35700	PRDX1_MOUSE	Prdx1	Peroxiredoxin-1
22.77755737	23.25616455	23.56597137	22.86031532	23.27267647	23.06487274	23.14472961	24.37055779	23.2587738	24.8107357	24.49455452	22.73628044	2	2	0.1938595	0.133942922	0.349524737	-0.391455968	0.556110591	-0.947902044	P35802	GPM6A_MOUSE	Gpm6a	Neuronal membrane glycoprotein M6-a
19.98337936	20.17512131	19.905653	19.69390488	19.84733963	20.11491394	19.75807953	19.95032501	19.92303848	19.50063896	19.82373047	20.05905914	4	4	0.3824521	0.135998408	0.641410023	0.144236883	0.167829967	0.090909958	P35821	PTN1_MOUSE	Ptpn1	Tyrosine-protein phosphatase non-receptor type 1
18.51164627	18.69342995	18.08524704	18.56078911	18.68834305	18.78454399	18.28167725	18.52397537	17.98089218	17.81155396	18.09139442	18.53455162	4	4	0.519957311	-0.247784297	0.282461543	0.167926153	0.931803454	0.532058716	P35831	PTN12_MOUSE	Ptpn12	Tyrosine-protein phosphatase non-receptor type 12
23.72361946	23.75781441	23.85656166	23.75069046	23.70152092	23.99533081	23.80262375	23.53210068	23.74419975	23.30467415	23.55728912	24.02810669	5	5	0.13112659	-0.036515554	0.380333961	0.086357117	0.314232354	0.185824076	P35922	FMR1_MOUSE	Fmr1	Fragile X messenger ribonucleoprotein 1
22.43563843	21.84807968	22.0116806	22.31697273	21.98501968	22.02704048	22.63244438	23.37737846	22.76756287	22.8758316	22.20694542	22.33395386	3	3	0.018031373	-0.011211395	1.307432204	-0.827329	0.669383268	-0.362565994	P35979	RL12_MOUSE	Rpl12	Large ribosomal subunit protein uL11
25.80703545	25.26098251	24.69150162	26.00791359	25.10751343	25.53199959	26.26942444	25.57427025	26.33731842	25.29555321	24.60756302	26.03892899	3	3	0.287547097	-0.295969009	0.915323779	-0.80716451	0.180636242	0.235127131	P35980	RL18_MOUSE	Rpl18	Large ribosomal subunit protein eL18
22.34412575	22.58162689	22.12284279	21.73797989	22.71587563	22.48330116	22.67524338	22.53941917	22.08987808	22.42108536	22.2582016	22.22898483	2	1	0.037945568	0.03714625	0.142320124	-0.085315069	0.010022956	0.009628296	P36536	SAR1A_MOUSE	Sar1a	Small COPII coat GTPase SAR1A
18.32076836	18.74093628	18.29775429	18.1830349	18.53939819	18.16364098	18.70293999	18.48718452	18.24580574	19.20855904	18.99616051	18.74184036	4	4	0.345237751	0.157794952	0.044528024	-0.025490443	1.701428625	-0.686828613	P36552	HEM6_MOUSE	Cpox	Oxygen-dependent coproporphyrinogen-III oxidase, mitochondrial
22.65323067	22.51059532	22.97083855	22.53985214	22.33777237	22.74718094	22.45506859	22.37465477	22.36980438	22.28022194	22.43120003	22.76992989	7	7	0.397966278	0.169953028	0.84137067	0.311712265	0.090888649	0.047817866	P36916	GNL1_MOUSE	Gnl1	Guanine nucleotide-binding protein-like 1
26.89027023	26.63331604	27.0243187	26.67435837	26.83667946	26.90814781	26.63301659	26.65788651	27.25016022	26.36259842	26.94911957	26.98622322	6	4	0.11461144	0.042906443	0.003162673	0.002280553	0.06331312	0.04041481	P36993	PPM1B_MOUSE	Ppm1b	Protein phosphatase 1B
20.13275719	20.69512939	20.55399895	19.60709953	20.25030899	20.56237221	20.20131302	20.46708107	19.66607475	20.52255821	20.39959145	20.04538536	6	6	0.403597833	0.320701599	0.521339726	0.349138896	0.21913008	-0.182584763	P37040	NCPR_MOUSE	Por	NADPH--cytochrome P450 reductase
18.42293739	18.4387455	18.87119865	18.65380478	18.58932877	18.98108101	15.35538197	17.3305397	14.67255306	14.66894722	17.6700573	14.55926609	6	6	0.356607563	-0.163777669	1.165988505	2.791468938	1.04215316	3.108647982	P37913	DNLI1_MOUSE	Lig1	DNA ligase 1
22.64910316	22.76008415	22.47999763	22.49522972	22.98332405	22.64870262	23.02269173	22.61985207	22.26151848	22.97819328	22.85736084	22.6642952	3	3	0.178575457	-0.079357147	0.006707553	-0.004959106	0.289169264	-0.124197642	P38060	HMGCL_MOUSE	Hmgcl	Hydroxymethylglutaryl-CoA lyase, mitochondrial
18.85582161	19.13103867	18.8400135	18.1973381	18.87346268	19.00402069	19.18528748	18.84663773	18.72035599	18.26171684	18.40151405	19.35217476	2	2	0.368517365	0.250684102	0.050437799	0.024864197	0.015388336	0.019805272	P38585	TTL_MOUSE	Ttl	Tubulin--tyrosine ligase
26.45468521	26.34844589	26.36991501	26.52513123	26.52060509	26.51501656	26.48259926	26.44874001	25.95603752	26.89165688	26.80575562	26.48753738	20	20	1.247940594	-0.129235586	0.197643693	0.095223109	0.633518636	-0.208065669	P38647	HSPA9_MOUSE	Hspa9	Stress-70 protein, mitochondrial
20.93672943	20.83090591	21.29672432	21.31354904	20.71791458	21.02005386	20.66186523	20.47727776	20.60630417	20.58777428	20.96617508	20.85470009	1	1	0.00630097	0.004280726	1.129227865	0.439637502	0.438457994	0.214289347	P39039	MBL1_MOUSE	Mbl1	Mannose-binding protein A
23.51263237	24.11785698	23.64710808	22.68598557	23.79140663	23.71076393	23.94749641	23.72627449	23.27244759	23.61931038	23.60756302	23.59558105	16	12	0.365181259	0.3631471	0.152425847	0.110459646	0.21280018	-0.211432775	P39053	DYN1_MOUSE	Dnm1	Dynamin-1
19.66877747	20.59694862	20.23207092	19.0925293	20.2389946	20.22837067	20.23783875	20.09571457	19.76522827	20.07661438	19.99062729	20.00356483	5	5	0.265071313	0.31263415	0.160272867	0.133005142	0.15584069	-0.170303981	P39054	DYN2_MOUSE	Dnm2	Dynamin-2
17.09852409	17.03146553	16.72179222	15.70594311	15.43927383	14.93687725	16.55887032	14.9781189	16.2095108	17.13804817	15.53403282	16.51618576	1	0	2.082446678	1.589895884	0.803382553	1.035093943	0.843448254	-1.035390854	P39087	GRIK2_MOUSE	Grik2	Glutamate receptor ionotropic, kainate 2
20.54186821	21.00178909	20.60130501	20.57886696	20.78946877	20.93346596	20.53062057	20.27004433	20.09296417	20.01866722	19.83727646	20.25000191	15	15	0.105506361	-0.05227979	1.012682157	0.417111079	1.990031406	0.731952031	P39447	ZO1_MOUSE	Tjp1	Tight junction protein 1
19.11564255	19.20339775	18.9231739	17.75755882	19.07748795	19.01790047	18.89743996	19.16139603	18.62361145	18.82319641	18.78058434	18.85559845	4	3	0.403514519	0.463088989	0.437093653	0.186588923	0.164328344	-0.202143987	P39688	FYN_MOUSE	Fyn	Tyrosine-protein kinase Fyn
28.06987762	28.36718178	28.33972359	28.03414536	28.36989975	28.51268578	28.04089355	28.18570518	28.92444801	27.5391407	28.20727158	28.78556633	17	17	0.096937235	-0.046649297	0.154094252	-0.124754588	0.116227602	0.128250758	P40124	CAP1_MOUSE	Cap1	Adenylyl cyclase-associated protein 1
23.47814369	24.00753403	24.01343155	23.00526428	23.86685753	23.74294472	23.66410446	23.96234131	23.06652069	23.72274017	23.65614319	23.51104736	8	8	0.377225903	0.294680913	0.34549355	0.268714269	0.114180572	-0.091621399	P40142	TKT_MOUSE	Tkt	Transketolase
21.00937462	21.45282555	21.07337379	20.50276375	21.07048798	21.34477997	21.02443504	21.13488579	20.98414993	20.95211601	20.71051979	21.20150375	5	5	0.284983249	0.205847422	0.34733565	0.130701065	0.020637498	0.017964045	P40336	VP26A_MOUSE	Vps26a	Vacuolar protein sorting-associated protein 26A
15.75304127	15.92429256	15.82379913	15.75354099	16.21563148	15.88797283	16.64356613	17.83491898	14.74837589	17.19825935	17.10471916	16.59855843	1	1	0.313407713	-0.118670781	0.230745057	-0.575242678	1.846751599	-1.014797211	P40630	TFAM_MOUSE	Tfam	Transcription factor A, mitochondrial
16.47184944	17.23330688	17.88056755	14.47669411	16.25246811	17.50999641	17.97164345	19.1030426	17.49094391	14.95579147	19.19028854	17.58672333	3	3	0.470977265	1.115521749	0.720062192	-0.993302027	0.310314264	-1.164548238	P40749	SYT4_MOUSE	Syt4	Synaptotagmin-4
22.68381882	22.26098251	21.80496025	22.71221733	22.11449623	22.33355331	22.74880028	22.45938683	22.52409554	22.30467415	21.73243523	22.63492012	2	2	0.165829241	-0.136835098	0.48665175	-0.327507019	0.195334009	0.162745794	P41105	RL28_MOUSE	Rpl28	Large ribosomal subunit protein eL28
18.52194786	18.73462486	18.50114059	18.28977203	18.72283363	18.53275871	18.93393707	18.7693615	18.05084038	18.76250076	18.53595161	18.0275898	7	6	0.18162748	0.070782979	0.001322835	0.001191457	0.103144304	0.073107402	P41216	ACSL1_MOUSE	Acsl1	Long-chain-fatty-acid--CoA ligase 1
19.83490753	20.83090591	20.14535904	19.57315254	20.63401413	20.61895561	15.34356308	19.94513321	16.69248009	19.80217552	19.65324593	13.90459824	9	9	0.00355089	-0.004983266	0.799119085	2.943332036	0.484550216	2.488700867	P41233	ABCA1_MOUSE	Abca1	Phospholipid-transporting ATPase ABCA1
15.84403992	18.32581329	15.29062843	16.46323204	17.83404541	18.32382393	18.35276031	17.45472527	18.01682281	18.0541153	16.4740963	17.70047951	3	3	0.399509861	-1.053539912	0.592109672	-1.454608917	0.061747481	0.130803426	P41234	ABCA2_MOUSE	Abca2	ATP-binding cassette sub-family A member 2
20.30005074	20.49159431	20.34754753	20.01372528	20.20450592	20.41036987	20.51085663	20.47727776	20.59763908	20.27775383	19.83727646	20.87803268	8	8	0.556490423	0.170197169	0.972888341	-0.148860296	0.133447585	-0.1214873	P41241	CSK_MOUSE	Csk	Tyrosine-protein kinase CSK
17.52938271	17.71749878	17.65948486	17.55484962	17.58429146	17.48643494	17.14462662	17.74754715	17.45883942	17.35087395	18.23465347	17.75385666	1	1	0.634355807	0.093596776	0.3957579	0.185117722	0.346494012	-0.23793602	P41317	MBL2_MOUSE	Mbl2	Mannose-binding protein C
20.42118835	20.41298485	20.2078228	20.08772659	20.44013405	20.39964294	21.07914162	20.48740196	20.00395966	21.14862442	20.47084999	20.59792519	5	5	0.103200388	0.038164139	0.199708358	-0.176169078	0.784792214	-0.429965337	P42125	ECI1_MOUSE	Eci1	Enoyl-CoA delta isomerase 1, mitochondrial
16.97136688	17.63179016	17.35516357	16.04265594	17.32921028	17.02290916	16.63711357	17.76208496	16.82278633	17.12748909	15.8674469	16.11440659	1	1	0.499103164	0.521181742	0.237242905	0.245445251	0.321307577	0.428477605	P42208	SEPT2_MOUSE	Septin2	Septin-2
17.96546745	18.56081009	18.04210472	17.77449989	18.24679375	18.14658546	17.77011871	18.38508415	18.03287697	17.50826263	17.86175346	17.88089371	5	5	0.219365665	0.133501053	0.187549441	0.126767476	0.741818456	0.305656433	P42225	STAT1_MOUSE	Stat1	Signal transducer and activator of transcription 1
22.10890961	22.64441681	22.59897614	22.23792458	22.58793068	22.7744236	22.32246971	22.78080177	23.32588768	22.14049721	22.39043045	23.43442726	8	8	0.130521564	-0.082658768	0.444380962	-0.358952204	0.098870815	-0.121692022	P42227	STAT3_MOUSE	Stat3	Signal transducer and activator of transcription 3
16.09843445	16.84791565	17.07601166	16.35451698	16.53993034	16.66247559	16.69652939	16.44708633	16.43602753	16.40628052	15.81307602	16.83282089	4	4	0.181721311	0.155146281	0.17235507	0.147572835	0.198530387	0.168248494	P42337	PK3CA_MOUSE	Pik3ca	Phosphatidylinositol 4,5-bisphosphate 3-kinase catalytic subunit alpha isoform
18.81454468	19.56185913	19.64736748	18.99056816	19.53390503	19.50785828	17.91765976	17.93104362	17.29354668	17.87553406	17.69085503	17.65633011	5	5	0.00290456	-0.002853394	2.014415376	1.627173742	2.221250646	1.603204091	P42567	EPS15_MOUSE	Eps15	Epidermal growth factor receptor substrate 15
22.06310654	22.24486351	21.2016964	21.93349457	21.95421219	22.05122948	22.96030426	22.615242	22.42472267	21.93027878	21.27073669	22.66205597	2	2	0.15441966	-0.14308993	0.974002407	-0.830200831	0.01970508	0.025288264	P42669	PURA_MOUSE	Pura	Transcriptional activator protein Pur-alpha
19.22026062	19.40141869	19.31108284	18.38096809	19.39416122	19.38302231	19.36807632	19.19479942	19.16202354	19.1387043	19.23130989	19.35546303	6	6	0.280971807	0.258203506	0.346350654	0.069287618	0.199030063	-0.189108531	P42859	HD_MOUSE	Htt	Huntingtin
22.93164063	23.62710953	23.3195343	22.37230682	23.43021774	23.313694	23.12698746	23.18239784	22.88971138	22.84114647	22.94129944	22.87029839	11	11	0.253131581	0.254021962	0.41397487	0.226395925	0.160913375	0.154491425	P42932	TCPQ_MOUSE	Cct8	T-complex protein 1 subunit theta
24.57379532	24.41298485	24.51129532	24.15620613	24.27267647	24.5563488	23.96575928	24.03316307	23.51031113	24.90571213	24.2819252	24.09601021	10	10	0.544386737	0.170948029	1.325788003	0.662947337	0.130859831	-0.099472046	P43006	EAA2_MOUSE	Slc1a2	Excitatory amino acid transporter 2
16.91049385	16.6394577	16.64569855	17.13370323	16.57637215	17.25855637	17.26042747	16.3487072	16.24947357	14.60275936	15.94589996	16.95969009	1	1	0.457708581	-0.257660548	0.116505396	0.112347285	0.642346122	1.153427442	P43247	MSH2_MOUSE	Msh2	DNA mismatch repair protein Msh2
29.25101662	28.84260178	28.65903473	29.05511284	29.04644966	28.7750721	28.79498291	27.98819542	27.9905777	28.61136818	28.39787865	28.17466736	5	3	0.071783169	-0.041327159	0.920703431	0.659632365	1.583146785	0.564240138	P43274	H14_MOUSE	H1-4	Histone H1.4
26.14782906	25.55048943	25.35791397	25.96764946	25.80105591	25.74028969	25.56576538	24.6210022	25.21695328	25.44603157	25.31558418	24.94768715	1	1	0.224699515	-0.150920868	0.685189403	0.550837199	1.401905267	0.599897385	P43275	H11_MOUSE	H1-1	Histone H1.1
26.01379585	25.55376434	25.41859818	25.76485825	25.73714447	25.51034927	25.38419533	24.58609581	24.45741653	25.39569855	24.93737411	24.45396614	5	5	0.014256257	-0.008731206	1.101668695	0.8528169	0.991008284	0.741771062	P43276	H15_MOUSE	H1-5	Histone H1.5
23.12088203	22.76461411	22.63124275	22.77578163	22.97140884	22.61895561	22.71032715	21.43081856	21.36215019	22.28760147	22.36493683	22.20458221	1	1	0.100334361	0.050197601	0.85860413	1.004480998	1.62056827	0.503008525	P43277	H13_MOUSE	H1-3	Histone H1.3
18.21367645	18.58822823	18.56602859	18.15653992	18.59421158	18.16963959	18.08116341	18.6046772	17.82142258	19.05776024	18.48427582	17.79021072	4	4	0.324860934	0.14918073	0.455669873	0.28689003	0.122885228	-0.137285233	P43406	ITAV_MOUSE	Itgav	Integrin alpha-V
18.76407242	19.29047585	18.61484909	18.34374046	19.29410744	18.94071198	19.19752502	19.07719231	18.48798752	18.68498039	18.72159767	18.97608185	2	2	0.02937751	0.03027916	0.035051993	-0.031102498	0.075460441	0.065299988	P45376	ALDR_MOUSE	Akr1b1	Aldo-keto reductase family 1 member B1
20.58572388	21.21538544	21.05989075	20.35742378	21.18694687	20.98460579	21.33657265	22.21322632	20.99738693	21.44107628	21.22509384	20.70617867	4	4	0.128993769	0.11067454	0.5811704	-0.562061946	0.351612744	-0.281124115	P45591	COF2_MOUSE	Cfl2	Cofilin-2
21.67775154	20.75098228	21.43892288	21.89965439	21.26711845	21.39964294	21.28514481	21.99286652	21.12346649	22.2553463	21.87059784	21.26187706	1	1	0.273239581	-0.232919693	0.175070112	-0.177940369	0.317987949	-0.273801804	P45878	FKBP2_MOUSE	Fkbp2	Peptidyl-prolyl cis-trans isomerase FKBP2
24.24504662	23.87765312	23.68053055	23.8778038	23.71178818	23.78476524	24.57768822	23.5563488	23.17679596	24.73628616	23.79277802	23.76159096	10	10	0.316222419	0.142957687	0.129176461	0.164132436	0.355620282	-0.305432638	P45952	ACADM_MOUSE	Acadm	Medium-chain specific acyl-CoA dehydrogenase, mitochondrial
19.30849266	19.80159569	19.54212189	18.92884827	19.59404755	19.54546738	20.52077293	20.61293221	19.7478466	19.45804024	19.72900391	20.00356483	8	8	0.303544861	0.194615682	1.020701201	-0.743113836	0.623442155	-0.37408193	P46061	RAGP1_MOUSE	Rangap1	Ran GTPase-activating protein 1
24.68381882	24.70576668	24.71319771	24.64231491	24.68076134	24.54422569	24.44729233	24.80932999	24.43934441	24.84448624	24.8143425	24.07933235	4	2	0.724117845	0.078493754	0.417806054	0.135605494	0.055485107	0.043046951	P46096	SYT1_MOUSE	Syt1	Synaptotagmin-1
17.45109177	17.47470093	17.80019951	16.07627869	17.1973114	17.68673515	16.14411736	17.57871819	17.87269211	14.39957428	15.44113159	17.81840706	2	2	0.46615787	0.588555654	0.254828594	0.376821518	0.396599886	1.100404104	P46414	CDN1B_MOUSE	Cdkn1b	Cyclin-dependent kinase inhibitor 1B
23.79073334	23.83521843	23.84678078	23.23972893	23.54951668	23.6667099	24.14472961	23.95323944	23.78293228	23.69525909	23.62719154	24.00179482	21	21	0.941290739	0.33892568	0.492206586	-0.136056264	0.774842007	-0.289429983	P46460	NSF_MOUSE	Nsf	Vesicle-fusing ATPase
22.1028862	22.64441681	22.420578	21.49975586	22.52410507	22.34198189	22.11885071	22.19789505	21.97414398	21.93967819	22.17795944	22.29403496	9	9	0.297210511	0.267346064	0.70909281	0.292330424	0.014646709	-0.015276591	P46471	PRS7_MOUSE	Psmc2	26S proteasome regulatory subunit 7
22.08771515	22.37793922	22.20476341	21.76329041	22.50769806	22.43684196	22.69069862	22.81336021	22.65305138	23.11029625	22.77880478	22.6303463	2	0	0.0158429	-0.012470881	1.901239419	-0.495564143	0.960844971	-0.603872299	P46638;P62492	RB11A_MOUSE;RB11B_MOUSE	Rab11a;Rab11b	Ras-related protein Rab-11B
20.87444496	21.01705742	18.52220917	19.59587288	20.2389946	21.08174706	21.79855347	21.82737541	19.70105743	20.48880768	19.52397156	21.61190987	4	4	0.06232201	-0.167634328	0.379563894	-0.971091588	0.114851518	-0.236024857	P46660	AINX_MOUSE	Ina	Alpha-internexin
18.04821587	17.73873901	17.9832325	17.6850071	18.00080299	18.08684349	18.19965935	17.83882713	17.43419647	17.95679855	17.58794594	18.25951004	3	3	0.001732364	-0.000822067	0.148505898	0.099168142	0.015038372	-0.010533651	P46662	MERL_MOUSE	Nf2	Merlin
20.13275719	20.74182129	20.31386566	19.90875626	20.52643394	20.64643669	20.44989014	21.1667347	20.51721954	20.5391407	20.65039825	20.83098412	7	5	0.041484551	0.035605748	0.464486024	-0.315133413	0.517443437	-0.312965393	P46664	PURA2_MOUSE	Adss2	Adenylosuccinate synthetase isozyme 2
20.15621567	20.2285614	19.87461281	19.78569794	19.80946922	20.1537323	19.97252655	20.05545044	19.6428566	19.34513664	19.69352531	20.08602715	7	4	0.456376238	0.170163472	0.517151651	0.19618543	0.341504593	0.208070119	P46735	MYO1B_MOUSE	Myo1b	Unconventional myosin-Ib
18.33020592	19.40825462	18.67339134	18.52612495	18.78299141	18.96541977	18.62552452	18.75579071	18.66128731	18.30231476	18.15868378	18.46903229	1	1	0.044181745	0.045771917	0.132610896	0.123083115	1.289157905	0.448168437	P46737	BRCC3_MOUSE	Brcc3	Lys-63-specific deubiquitinase BRCC36
20.51490211	21.00178909	20.67390823	20.12725449	20.79720306	20.75981903	20.92340469	21.21017265	21.02349854	20.55553436	20.50520134	21.11904144	11	10	0.25392305	0.168774287	0.849806079	-0.322158813	0.219282419	-0.165166855	P46935	NEDD4_MOUSE	Nedd4	E3 ubiquitin-protein ligase NEDD4
18.55653381	17.88883018	18.11505508	18.451334	18.29180145	18.49854851	18.66153908	19.50032806	18.49904823	19.12174988	19.12488937	19.34893608	4	4	0.434186513	-0.227088292	0.847428771	-0.700165431	2.823239109	-0.784630458	P46978	STT3A_MOUSE	Stt3a	Dolichyl-diphosphooligosaccharide--protein glycosyltransferase subunit STT3A
20.60289764	21.20208931	20.99760628	20.2682991	20.90136147	20.71725845	21.30249214	21.17301941	20.42227173	21.35939217	21.09016418	21.07260513	4	4	0.520500317	0.305224737	0.032502181	-0.031730016	1.082790962	-0.545080821	P47199	QOR_MOUSE	Cryz	Quinone oxidoreductase
19.50808144	18.96212196	19.22210121	18.82857132	18.24583435	19.08687973	19.78772926	19.23262596	19.55924416	19.84281731	19.16872215	19.37052345	2	2	0.766895313	0.510339737	0.585497616	-0.295764923	1.074889584	-0.740259171	P47708	RP3A_MOUSE	Rph3a	Rabphilin-3A
27.34572029	27.00992012	27.0243187	27.17046738	27.15155411	27.15731812	27.89366722	27.20979118	26.89987946	27.86106873	27.39787865	27.26961517	13	13	0.101742502	-0.033126831	0.250036701	-0.207792918	0.719419441	-0.349740982	P47738	ALDH2_MOUSE	Aldh2	Aldehyde dehydrogenase, mitochondrial
19.63276482	19.70978737	19.56000137	19.35076141	19.89416504	19.36322021	19.37319183	19.69401169	18.81393814	19.95829391	19.37388802	18.77063179	4	4	0.192065916	0.09813563	0.500749991	0.340470632	0.159571348	0.168444316	P47740	AL3A2_MOUSE	Aldh3a2	Aldehyde dehydrogenase family 3 member A2
19.69557762	19.52204895	19.165308	19.04745865	19.18813133	19.53440666	19.23371887	18.86043549	18.3359127	19.61448288	18.7463131	18.94134331	1	1	0.407015622	0.204312642	0.94374251	0.650955836	0.195114589	0.155952454	P47746	CNR1_MOUSE	Cnr1	Cannabinoid receptor 1
20.55074692	21.45842743	20.30245972	20.37723351	20.76600838	21.23442078	21.41841125	22.64945793	21.72244453	20.61931038	20.85069847	21.44488144	1	1	0.01687583	-0.022009532	1.066858175	-1.159559886	0.19723059	-0.179075877	P47753	CAZA1_MOUSE	Capza1	F-actin-capping protein subunit alpha-1
21.20201874	21.85659218	21.23806953	20.93126297	21.24466324	21.64643669	21.65737724	22.69385147	22.01050186	21.38254929	21.39501762	22.02113724	5	4	0.206038258	0.15810585	0.836809089	-0.688350042	0.478219404	-0.325447083	P47754	CAZA2_MOUSE	Capza2	F-actin-capping protein subunit alpha-2
22.77944756	23.41154099	22.78461266	22.78816605	22.93680954	23.28046036	23.19668198	24.20404625	23.4148922	22.8758316	23.02950096	23.5599575	9	9	0.012766188	-0.009944916	0.737985928	-0.613339742	0.23557625	-0.153284709	P47757	CAPZB_MOUSE	Capzb	F-actin-capping protein subunit beta
22.5284481	22.80914497	22.58727455	22.33227539	22.69945717	22.57434464	22.41575623	22.51982307	22.73237419	22.51838112	22.56748581	22.68648911	4	4	0.314267329	0.106263479	0.271158828	0.085638046	0.171081636	-0.05542628	P47758	SRPRB_MOUSE	Srprb	Signal recognition particle receptor subunit beta
17.51429176	17.86128235	17.94625854	17.12669373	17.84482193	17.8622303	17.77098274	18.61395645	17.80487251	18.32468605	18.20035744	17.92368507	4	4	0.224859776	0.162695567	0.380563654	-0.28932635	0.844932784	-0.538327535	P47791	GSHR_MOUSE	Gsr	Glutathione reductase, mitochondrial
14.89194584	17.21481323	16.10829544	16.88821411	16.73959541	16.18660736	16.68227959	16.68320847	14.39233685	18.22035027	16.6020565	15.90810299	1	1	0.287200423	-0.533120791	0.051506898	0.152409871	0.151313378	-0.305364291	P47802	MTX1_MOUSE	Mtx1	Metaxin-1
18.50473976	19.5878849	19.18029594	18.36534309	19.54998398	19.23729897	18.96415901	19.31753349	19.19265938	18.63484192	19.12928391	19.07658386	6	5	0.028353129	0.04009819	0.067717361	-0.067143758	0.092954333	0.103972117	P47856	GFPT1_MOUSE	Gfpt1	Glutamine--fructose-6-phosphate aminotransferase [isomerizing] 1
23.26541328	23.6879921	23.57784653	22.86031532	23.53802109	23.60967827	23.31108856	23.17771721	23.00067711	23.26783752	23.10423851	23.38098717	11	10	0.248709222	0.174412409	1.01674266	0.347256343	0.117684095	0.084983826	P47857	PFKAM_MOUSE	Pfkm	ATP-dependent 6-phosphofructokinase, muscle type
17.58431244	17.81778336	17.3758831	17.49721718	17.64830399	17.56043243	17.45025444	17.44706154	17.12066269	17.3140831	17.2950592	17.17764282	1	1	0.059297915	0.024008433	0.682291204	0.25333341	2.127890461	0.306389491	P47877	IBP2_MOUSE	Igfbp2	Insulin-like growth factor-binding protein 2
18.34385681	17.73401642	18.02072334	17.87109947	17.85514641	17.96679878	17.67733765	17.77215004	16.65368652	17.95089531	18.03495598	17.7279911	1	1	0.279756105	0.13518397	0.705967373	0.665140788	0.022852089	-0.006932576	P47878	IBP3_MOUSE	Igfbp3	Insulin-like growth factor-binding protein 3
24.10890961	24.03591537	23.33360863	23.97849655	23.76206207	24.02180481	24.33937645	24.39092445	24.10676956	23.67664337	23.58766365	23.86252022	8	8	0.127737464	-0.094643275	0.697168812	-0.452878952	0.863770179	0.211845398	P47911	RL6_MOUSE	Rpl6	Large ribosomal subunit protein eL6
24.60609627	24.03591537	24.01343155	24.83368111	24.07208252	24.36972809	24.54769325	24.11706352	25.00805092	24.24906158	23.86894989	24.43442726	2	1	0.282268818	-0.206682841	0.448506914	-0.339121501	0.359423436	0.24101766	P47915	RL29_MOUSE	Rpl29	Large ribosomal subunit protein eL29
21.173563	20.88183022	20.75144577	21.15811539	21.00519753	20.95560455	21.86232948	20.72840881	20.32063103	21.74970627	21.1726265	21.03157806	8	8	0.292547471	-0.104026159	0.023309695	-0.034843445	0.478606562	-0.278331121	P47934	CACP_MOUSE	Crat	Carnitine O-acetyltransferase
23.38192749	23.81352234	23.71319771	23.48004341	23.63832664	23.7322979	23.20439148	23.76840019	23.48704147	23.12410355	23.60756302	23.58380508	6	6	0.043307225	0.019326528	0.288463247	0.149604797	0.415749839	0.178398768	P47941	CRKL_MOUSE	Crkl	Crk-like protein
22.48278999	22.05082703	22.41264343	22.06347847	22.08003235	22.22533798	21.85450935	21.62215042	21.40747452	22.06806946	22.15109253	21.91610146	6	6	0.544505363	0.192470551	1.678949075	0.687375387	0.377005495	0.077861786	P47962	RL5_MOUSE	Rpl5	Large ribosomal subunit protein uL18
25.30530739	25.10004616	25.2544384	25.50276375	25.12682533	25.2665062	24.94749641	24.93947792	24.67895317	25.22684097	25.33660126	24.89624023	3	3	0.241169453	-0.078767776	1.484582899	0.36462148	0.350075149	0.145470937	P47963	RL13_MOUSE	Rpl13	Large ribosomal subunit protein eL13
22.16491508	21.2989502	21.29096413	22.40644455	21.42023468	21.75561905	22.1253643	21.5563488	21.65305138	21.21721268	21.68452454	21.88955879	1	1	0.269409704	-0.275822957	0.218088237	-0.193311691	0.301351672	0.263667425	P47964	RL36_MOUSE	Rpl36	Large ribosomal subunit protein eL36
19.15214729	19.51502037	19.54673576	19.40322876	19.90852165	19.36995125	19.45168114	19.80026817	19.86538315	18.98005867	19.70948029	19.42889023	1	0	0.290140129	-0.155932744	0.768914173	-0.30114301	0.273076771	0.187757492	P48024;Q9CXU9	EIF1B_MOUSE;EIF1_MOUSE	Eif1;Eif1b	Eukaryotic translation initiation factor 1
19.2616539	19.92022133	20.0116806	19.44136238	19.83048248	19.36678123	19.32881927	20.48740196	19.19825745	20.82263947	20.33421516	19.29113197	4	1	0.26171186	0.184976578	0.042353811	0.059692383	0.505157775	-0.603120168	P48036	ANXA5_MOUSE	Anxa5	Annexin A5
21.47348213	21.57648468	21.73880768	21.11550903	21.3795929	21.54787254	20.09913254	20.57545853	20.05548859	20.72455406	20.35319901	20.46042252	6	6	0.740040706	0.248600006	2.198161239	1.35289828	2.102959909	0.834932963	P48193	EPB41_MOUSE	Epb41	Protein 4.1
19.77483368	19.46446609	19.72122955	19.51473618	19.36758232	19.61634827	20.04519463	19.14103699	19.34851265	19.99481964	19.00096321	19.41606903	4	3	0.563087087	0.153954188	0.177720141	0.141928355	0.031329219	0.028938293	P48318	DCE1_MOUSE	Gad1	Glutamate decarboxylase 1
19.43299675	19.58269882	18.41714287	19.5383873	19.3110218	19.46734238	19.56595421	19.84523201	19.2095108	19.8158493	18.902565	19.40886497	3	3	0.294965384	-0.29463768	0.391190135	-0.395952861	0.077742036	0.063157399	P48320	DCE2_MOUSE	Gad2	Glutamate decarboxylase 2
19.44573784	19.07707024	16.21932411	18.22005844	18.81077003	19.19186592	16.34938049	15.66273403	16.31896019	18.3695755	14.07560444	15.75021076	2	2	0.166649333	-0.493520737	0.780091828	2.137019157	0.795810759	2.675767899	P48410	ABCD1_MOUSE	Abcd1	ATP-binding cassette sub-family D member 1
17.67310905	18.04855919	18.20570946	18.1168232	17.74196434	18.02424431	17.80101585	17.99142647	17.10238266	18.19148064	18.4701786	17.00120926	1	1	0.025343132	0.014781952	0.459891515	0.34418424	0.051837306	0.073387782	P48428	TBCA_MOUSE	Tbca	Tubulin-specific chaperone A
23.60076332	24.02651787	23.76605034	23.02632523	23.60565948	23.52584648	23.58361435	23.77874184	23.84830856	23.54940796	23.62719154	23.71915627	9	5	0.843645112	0.411833445	0.152649209	0.060888926	0.51408063	-0.245974859	P48453	PP2BB_MOUSE	Ppp3cb	Serine/threonine-protein phosphatase 2B catalytic subunit beta isoform
18.89824677	17.9196167	17.98403168	18.68936539	17.62841225	17.94792747	18.39685249	17.92156601	18.76560402	18.83429909	15.8103981	18.97378922	2	2	0.149421409	0.178730011	0.082952841	-0.09404246	0.066822871	0.215739568	P48678	LMNA_MOUSE	Lmna	Prelamin-A/C
21.71377182	22.22527885	22.04285622	21.38703537	22.08319855	21.97740936	21.47560692	21.9893074	21.21128464	21.68784142	21.66566658	21.28533554	10	10	0.267458114	0.17808787	0.704762881	0.435235977	0.445558373	0.269599915	P48722	HS74L_MOUSE	Hspa4l	Heat shock 70 kDa protein 4L
25.21394539	25.52067375	25.13092422	24.35659218	25.4114418	25.5350647	25.75353813	25.90920067	25.34865761	25.36405373	25.17928886	25.28242302	2	1	0.172124836	0.187481562	0.843371116	-0.381951014	0.162187255	-0.17422231	P48758	CBR1_MOUSE	Cbr1	Carbonyl reductase [NADPH] 1
17.22255707	17.17577553	17.03915024	16.99600029	17.1374836	16.97093201	17.92364502	17.4737854	17.09626579	17.97938728	17.89834023	17.58172989	2	2	0.665298848	0.111022313	0.558252945	-0.352071126	1.899007169	-0.785013835	P48760	FOLC_MOUSE	Fpgs	Folylpolyglutamate synthase, mitochondrial
21.49203873	22.08019638	21.70888519	21.1733017	22.01849365	21.84134865	21.94565773	21.31052399	21.55351639	21.56770897	21.08449554	22.05905914	3	3	0.094541624	0.082658768	0.246017439	0.157140732	0.101021434	0.107293447	P48774	GSTM5_MOUSE	Gstm5	Glutathione S-transferase Mu 5
28.54631424	28.39026451	28.38266373	28.548069	28.26920509	28.56237221	28.46264458	28.21455956	27.90537453	28.7513752	28.34699631	28.48278999	7	7	0.062917059	-0.020134608	0.579029086	0.245554606	0.165485941	-0.067171733	P48962	ADT1_MOUSE	Slc25a4	ADP/ATP translocase 1
17.59441185	17.83671951	17.42146683	14.65598965	17.19087982	17.81176758	18.10006332	17.66772842	17.49468231	17.67499924	17.0676384	18.43066216	3	3	0.414536571	1.064653714	0.246358176	-0.13662529	0.45272842	-1.171554248	P49025	CTRO_MOUSE	Cit	Citron Rho-interacting kinase
15.99011135	18.21967888	18.00138474	15.65643883	19.22513771	19.40487862	19.15959167	19.24940491	19.31550217	19.99481964	20.1726265	18.03669739	2	2	0.183302296	-0.691760063	0.914527354	-1.837774595	0.38020614	-1.305896123	P49070	CAMLG_MOUSE	Camlg	Guided entry of tail-anchored proteins factor CAMLG
24.32484627	23.72332573	23.45446396	24.07767296	23.7421627	24.02180481	24.77181816	23.44387436	23.62134361	23.87746239	23.23791695	24.11249924	6	6	0.145942308	-0.113001506	0.079314116	-0.111466726	0.278617429	0.204587301	P49312	ROA1_MOUSE	Hnrnpa1	Heterogeneous nuclear ribonucleoprotein A1
19.15577316	19.56289482	19.92868423	19.40322876	19.78554344	19.28154945	19.55091095	20.70256996	19.4075489	20.11029625	20.15109253	19.46223259	3	3	0.076217626	0.059010188	0.28397822	-0.337892532	0.686294052	-0.417766571	P49442	INPP_MOUSE	Inpp1	Inositol polyphosphate 1-phosphatase
19.26593971	20.10541344	19.54424667	19.13704681	19.93680954	19.92503929	19.87750053	20.19789505	19.92303848	19.4740963	19.69848442	20.17662811	2	2	0.025695553	-0.027765274	0.55329714	-0.360944748	0.126837832	-0.116771062	P49443	PPM1A_MOUSE	Ppm1a	Protein phosphatase 1A
19.230793	19.56834984	19.28005981	18.25852013	19.51574898	19.29784393	19.52293968	19.46131706	19.5085392	19.31097412	19.09484482	19.26515007	5	5	0.317320911	0.335696538	0.495260668	-0.137864431	0.180538418	-0.199618657	P49446	PTPRE_MOUSE	Ptpre	Receptor-type tyrosine-protein phosphatase epsilon
16.57175064	16.52815437	17.31416512	16.24660301	16.8608551	16.33994293	17.00246429	16.41983604	15.88800049	15.52550602	16.07457352	14.87635231	1	1	0.427882728	0.322223028	0.373281058	0.367923101	1.074110235	0.990323067	P49452	CENPC_MOUSE	Cenpc	Centromere protein C
19.0744915	19.53304672	19.39529419	19.14398384	19.51391602	19.41001511	19.08154488	19.99995613	19.35588837	19.40708351	19.34381676	18.82274818	2	0	0.04214963	-0.021694183	0.175797619	-0.14485232	0.304523869	0.164755503	P49586;Q811Q9	PCY1A_MOUSE;PCY1B_MOUSE	Pcyt1a;Pcyt1b	Choline-phosphate cytidylyltransferase A
21.20764351	21.5609436	21.43370438	21.23249817	21.35359764	21.39424896	21.85450935	22.03143311	22.10524178	21.2016716	20.97232628	22.10592651	3	3	0.247595404	0.073982239	1.926560962	-0.596297582	0.096356565	-0.099859873	P49615	CDK5_MOUSE	Cdk5	Cyclin-dependent kinase 5
19.88851929	19.57121658	20.24404335	19.20210457	19.30285645	19.2335453	19.12499237	20.84322929	19.19369888	20.97667313	20.50520134	19.22534943	3	3	1.127010729	0.655090968	0.105172045	0.180619558	0.701640603	-0.989572525	P49722	PSA2_MOUSE	Psma2	Proteasome subunit alpha type-2
19.46358681	19.56244087	19.6055088	19.61824036	19.52421188	19.7183609	19.573349	19.24174118	19.90909958	19.50958824	19.4173336	19.59420776	2	2	0.467196212	-0.076425552	0.05119547	-0.030884425	0.677159879	0.113227844	P49962	SRP09_MOUSE	Srp9	Signal recognition particle 9 kDa protein
17.37434578	17.98106384	17.85285759	16.93617249	17.58160591	17.79503059	17.75192833	18.6018219	17.57132721	17.83911514	18.08405876	17.45848274	2	2	0.392128387	0.298486074	0.252550402	-0.238936742	0.482841435	-0.356282552	P50096	IMDH1_MOUSE	Impdh1	Inosine-5'-monophosphate dehydrogenase 1
20.50580025	20.25455666	20.06664658	20.30323219	20.35883331	20.38883591	21.49081993	20.31621552	20.11741638	21.75681496	20.7540226	20.64402199	8	8	0.208093455	-0.074632645	0.311727194	-0.365816116	0.731570829	-0.701319377	P50136	ODBA_MOUSE	Bckdha	2-oxoisovalerate dehydrogenase subunit alpha, mitochondrial
21.77944756	21.60707283	21.42321205	21.55006981	21.70152092	21.46283722	22.44729233	21.83135605	21.59763908	22.52672005	22.01169014	21.76576805	4	4	0.090200248	0.031768163	0.529543752	-0.355518341	0.8795818	-0.529916763	P50171	DHB8_MOUSE	Hsd17b8	(3R)-3-hydroxyacyl-CoA dehydrogenase
19.98337936	20.2285614	19.89199257	19.3373394	20.27267647	20.14090919	19.80405998	20.39361954	19.14708138	19.70053291	19.96617508	19.65725327	4	4	0.134428594	0.117669423	0.251903684	0.25305748	0.166216237	0.142321269	P50247	SAHH_MOUSE	Ahcy	Adenosylhomocysteinase
21.5329361	22.25777245	22.23207092	21.59587288	22.06729317	21.99533081	22.42634583	23.30767059	22.01376152	23.19121742	22.72516632	22.03849792	10	10	0.161060605	0.121427536	0.549352518	-0.574999491	0.867059505	-0.765461604	P50396	GDIA_MOUSE	Gdi1	Rab GDP dissociation inhibitor alpha
17.34527397	17.62392998	17.99337959	17.10865021	17.55207253	17.46399117	17.43490791	19.23075104	17.29690742	18.39465523	18.54312515	17.31232452	2	2	0.522583003	0.279289881	0.185501009	-0.333327611	0.694843004	-0.708463669	P50429	ARSB_MOUSE	Arsb	Arylsulfatase B
20.55074692	19.70363998	21.71749687	19.35076141	18.87046242	15.76429367	16.34614563	19.84869957	14.86717415	19.74614143	22.19384193	19.88391113	5	1	0.899036918	2.662122091	0.9240927	3.636621475	0.858948067	-2.612792333	P50446	K2C6A_MOUSE	Krt6a	Keratin, type II cytoskeletal 6A
21.98992157	22.35409164	22.36684036	21.88358498	22.28097725	22.07838821	22.16699791	22.34989738	22.02995491	22.89205933	22.50095177	22.07597351	10	10	0.389774904	0.155967712	0.129253099	0.054667791	0.657634854	-0.408678055	P50516	VATA_MOUSE	Atp6v1a	V-type proton ATPase catalytic subunit A
19.54920578	20.41298485	20.21999741	19.82469177	20.3795929	19.92935371	20.60707283	21.66292	20.77718735	21.69895363	21.10143471	20.09932327	5	4	0.017034863	0.016183217	1.054910275	-0.954997381	0.750604084	-0.922024409	P50518	VATE1_MOUSE	Atp6v1e1	V-type proton ATPase subunit E 1
18.29563904	19.28238678	18.87509918	18.40949249	18.90772438	18.31102562	17.65742111	18.53252792	18.24600029	17.98274612	18.87190819	18.28842735	1	1	0.326055432	0.274960836	0.805359002	0.672391891	0.192320254	0.161720276	P50543	S10AB_MOUSE	S100a11	Protein S100-A11
23.22438622	22.81788826	22.78256035	23.36074448	22.92450142	22.80928612	23.48576546	22.62902641	22.21412086	23.74077415	22.8523674	22.6211586	12	12	0.152420218	-0.089899063	0.147677516	0.165307363	0.0347005	-0.039922714	P50544	ACADV_MOUSE	Acadvl	Very long-chain specific acyl-CoA dehydrogenase, mitochondrial
19.19074631	19.82255936	19.22197533	18.3943119	19.52434921	19.21617699	18.76464462	18.89701462	19.15384102	18.82179832	19.3452282	19.04741859	2	1	0.381166526	0.366814295	0.873013391	0.473260244	0.023355759	-0.02653567	P50571	GBRB1_MOUSE	Gabrb1	Gamma-aminobutyric acid receptor subunit beta-1
20.8602314	21.33594513	20.94723129	20.66196251	21.10205841	21.1727581	21.42370605	21.33875656	21.2560215	20.98274612	20.97232628	21.21378136	6	6	0.115469531	0.068876266	0.755314169	-0.291692098	0.158490919	-0.077358246	P50580	PA2G4_MOUSE	Pa2g4	Proliferation-associated protein 2G4
18.63421059	19.29738045	19.49914742	18.91583061	18.90100861	19.45464516	19.13382912	18.52775574	19.07103157	18.38209343	19.19036674	19.51726723	3	3	0.057188848	0.053084691	0.287211173	0.232707342	0.05342548	0.060585658	P50586	TUB_MOUSE	Tub	Tubby protein
18.07131386	19.37934685	18.76272392	16.45308113	15.52142143	19.15966797	19.60993004	19.30072784	19.71901512	15.67974567	18.3349762	20.00356483	1	1	0.590011595	1.693071365	0.80383156	-0.805429459	0.225180847	-0.961372058	P51141	DVL1_MOUSE	Dvl1	Segment polarity protein dishevelled homolog DVL-1
23.10137558	23.37941551	22.98695755	22.68598557	23.28648376	23.18217659	23.27199554	23.12681198	23.05706978	23.84448624	23.19909859	22.60958862	7	7	0.178688186	0.104367574	0.009651982	0.003957113	0.150610474	-0.166175842	P51150	RAB7A_MOUSE	Rab7a	Ras-related protein Rab-7a
23.3943119	23.6146183	23.4284687	23.43350029	23.43021774	23.39694786	24.19976997	23.6828804	23.15776443	24.32872009	23.73966599	23.72988319	9	9	0.317553927	0.058911006	0.239570816	-0.2010053	0.913874792	-0.512534459	P51174	ACADL_MOUSE	Acadl	Long-chain specific acyl-CoA dehydrogenase, mitochondrial
19.84587479	19.21185493	19.30821228	19.57315254	19.41713524	19.30611801	20.03138733	19.40189171	18.87593079	20.26783752	19.81005669	19.40068626	3	3	0.03584551	0.023178736	0.015938558	0.018910726	0.598212812	-0.394058228	P51175	PPOX_MOUSE	Ppox	Protoporphyrinogen oxidase
24.42481422	24.46261597	24.46088982	24.32719231	24.42398643	24.57434464	24.26020622	24.44387436	23.97915649	24.3698597	24.51049614	24.61306953	4	0	0.033354262	0.007598877	0.616376318	0.221694311	0.216115224	-0.055967331	P51410	RL9_MOUSE	Rpl9	Large ribosomal subunit protein uL6
16.82831764	17.26511002	17.05732918	16.71142197	17.17495155	17.26763535	15.94175816	17.53030777	15.20481205	17.37834549	15.44264412	14.86004162	2	2	0.001649123	-0.00108401	0.453329792	0.824626287	0.576620328	1.157659213	P51432	PLCB3_MOUSE	Plcb3	1-phosphatidylinositol 4,5-bisphosphate phosphodiesterase beta-3
16.70132828	17.23528099	16.90327454	16.51210213	16.82963371	16.8935585	16.45119476	17.36598396	16.10557938	17.11902428	16.72704315	15.82521343	2	2	0.438472015	0.201529821	0.289655995	0.305708567	0.168389004	0.188004494	P51569	AGAL_MOUSE	Gla	Alpha-galactosidase A
25.32807732	25.55048943	25.46409225	25.24198151	25.32712555	25.04780006	22.01744843	22.35543633	21.62774086	22.86600685	21.9753933	21.37005806	13	13	1.063733383	0.241917292	2.72726134	3.447344462	1.796512358	3.135149638	P51660	DHB4_MOUSE	Hsd17b4	Peroxisomal multifunctional enzyme type 2
20.86735535	21.35409164	21.17692947	20.61268234	21.45976257	21.22837067	21.34217453	21.33875656	21.30474854	21.20687103	21.08449554	21.59323311	2	2	0.037397701	0.032520294	0.519687994	-0.195767721	0.256892201	-0.194594701	P51807	DYLT1_MOUSE	Dynlt1	Dynein light chain Tctex-type 1
18.62513351	19.26304817	19.20540047	17.93042374	19.00396156	18.83950806	18.32496643	19.1974659	18.96143532	18.84420776	19.02124214	18.51474762	2	2	0.474188696	0.439896266	0.241132242	0.203238169	0.206390887	-0.20210139	P51830	ADCY9_MOUSE	Adcy9	Adenylate cyclase type 9
21.66145134	22.09105682	21.68712425	21.87664413	22.00519753	21.90340996	21.48576546	21.58491898	21.5624485	21.7638855	21.99365616	21.53081131	2	2	0.301958003	-0.115206401	0.724486623	0.26883316	0.467490337	0.165632884	P51859	HDGF_MOUSE	Hdgf	Hepatoma-derived growth factor
21.66145134	21.94305611	22.07337379	21.61546326	21.86501884	21.75140572	22.11885071	23.22990608	22.2282238	23.28022194	22.49241447	21.32549286	6	6	0.438093072	0.148664474	0.681270155	-0.633033117	0.411607947	-0.622080485	P51863	VA0D1_MOUSE	Atp6v0d1	V-type proton ATPase subunit d 1
23.96689034	24.04525375	24.04798698	23.54715729	24.06409073	24.01303291	23.79242706	23.77874184	23.61061668	23.57978249	23.30038071	23.70834923	3	3	0.326822906	0.145283381	1.637483427	0.29278183	0.764371254	0.34525617	P51880	FABP7_MOUSE	Fabp7	Fatty acid-binding protein, brain
29.12664604	28.91123581	28.98862648	29.01780701	28.77986145	29.00255013	29.03279686	28.5563488	28.47008133	29.17886925	28.77858543	28.86373901	11	6	0.308238293	0.075429916	0.701273019	0.322427114	0.015920206	-0.006991704	P51881	ADT2_MOUSE	Slc25a5	ADP/ATP translocase 2
18.63883972	18.55407715	18.38128281	18.29393387	18.08196831	18.40298462	18.6837101	18.05554771	18.72185516	18.77373695	18.29618835	18.79576874	3	3	1.015032161	0.265104294	0.054695661	0.037695567	0.841154225	-0.362269084	P52019	ERG1_MOUSE	Sqle	Squalene monooxygenase
17.37966537	17.64306068	17.54711914	16.7780323	17.41647148	17.62093735	18.95736313	18.15671921	16.96266365	18.15412521	17.69504547	18.45621109	2	2	0.366895981	0.251468023	0.320473087	-0.502300262	1.15170917	-0.829980214	P52189	KCNJ4_MOUSE	Kcnj4	Inward rectifier potassium channel 4
22.54409409	22.91684341	22.71964264	22.65926743	23.31370354	23.01303291	23.20899963	23.17301941	22.21695328	23.70447731	23.81861687	23.18600655	6	6	0.521677382	-0.268474579	0.144637261	-0.13946406	0.992146443	-0.574365616	P52196	THTR_MOUSE	Tst	Thiosulfate sulfurtransferase
18.67949295	19.06977081	18.59199333	18.212286	18.94904518	18.92561531	19.03367996	19.96191788	19.21313477	18.51612091	18.88863182	18.75857735	1	1	0.106605538	0.084770203	0.832633056	-0.622491837	0.031505505	-0.025461197	P52293	IMA1_MOUSE	Kpna2	Importin subunit alpha-1
26.00170517	25.74926949	25.8950367	26.02108955	25.74965668	26.01303291	25.67801666	25.06308556	25.35509872	25.57727623	25.36902237	25.92453003	20	20	0.147770807	-0.045922597	1.071849989	0.51660347	0.709491227	0.304316839	P52332	JAK1_MOUSE	Jak1	Tyrosine-protein kinase JAK1
17.57794189	17.52891541	17.78188133	17.26589775	17.21783829	17.4359169	18.0320034	18.0585556	17.69202995	17.39849472	17.59723091	17.58122063	1	1	1.456211634	0.323028564	0.945784837	-0.297950109	1.121059607	-0.219097773	P52432	RPAC1_MOUSE	Polr1c	DNA-directed RNA polymerases I and III subunit RPAC1
19.9702034	20.3051815	19.46814728	19.83427811	19.82556343	20.29933739	20.9382782	21.04177666	19.95051956	19.84281731	19.64627457	20.7987442	5	5	0.087279221	-0.071882248	0.771238876	-0.729014079	0.097985197	-0.109552383	P52479	UBP10_MOUSE	Usp10	Ubiquitin carboxyl-terminal hydrolase 10
24.36943626	24.56354523	24.66947556	24.31867981	24.57223701	24.44989777	24.52324104	25.26784325	24.21695328	24.96060371	24.72151947	24.3112793	15	14	0.310278486	0.087214152	0.147403144	-0.135193507	0.426924673	-0.217529297	P52480	KPYM_MOUSE	Pkm	Pyruvate kinase PKM
21.03490829	21.16144753	21.40732956	21.22886848	21.10828972	21.07501984	21.42370605	21.8073101	20.81505585	22.21721268	21.64655685	21.09932327	2	2	0.199073097	0.06383578	0.173411889	-0.147462209	0.604074002	-0.516971588	P52503	NDUS6_MOUSE	Ndufs6	NADH dehydrogenase [ubiquinone] iron-sulfur protein 6, mitochondrial
18.67458534	19.61360359	19.44013405	18.43661118	19.37865829	20.04780006	18.53681374	17.67593193	18.95847702	14.74420452	13.79000759	19.12975693	2	1	0.027108236	-0.044915517	0.817809806	0.852366765	0.777076262	3.399700165	P52624	UPP1_MOUSE	Upp1	Uridine phosphorylase 1
16.70358467	17.20643234	17.70633888	17.37230301	16.85828972	17.58006096	17.43506622	17.7617321	14.67298698	18.32261086	17.81572151	17.76894569	2	2	0.062090475	-0.06476593	0.208573282	0.582190196	1.166443885	-0.698874791	P52795	EFNB1_MOUSE	Efnb1	Ephrin-B1
21.03490829	21.10541344	20.87976837	21.18458748	21.07685852	21.14733505	21.66633797	21.02796936	20.38247108	21.7353878	21.30038071	21.12555504	7	7	0.74028221	-0.129563649	0.015791144	-0.018896103	0.523597044	-0.250847499	P52825	CPT2_MOUSE	Cpt2	Carnitine O-palmitoyltransferase 2, mitochondrial
19.09534073	18.53223419	19.56372833	14.31876755	19.06487846	18.92415047	18.44218826	18.48200798	18.95227242	19.00933647	19.54273605	19.18601799	1	1	0.390804365	1.627835592	0.544805643	0.438278198	0.437257689	-1.810098012	P52927	HMGA2_MOUSE	Hmga2	High mobility group protein HMGI-C
24.49549103	24.22034073	23.62438774	23.82469177	23.52643394	24.43684196	24.84763336	24.36370468	24.40250778	24.00976944	23.63690758	24.56595612	3	3	0.189675178	0.184083939	0.611173888	-0.424542109	0.137482781	-0.14155515	P53026	RL10A_MOUSE	Rpl10a	Large ribosomal subunit protein uL1
23.94179916	23.69986725	23.68053055	24.02108955	23.85763931	23.99533081	24.44729233	23.70474052	23.54452705	25.06449318	24.23791695	24.16876602	7	7	0.825060553	-0.183954239	0.152674269	-0.124787649	0.693391015	-0.532372157	P53395	ODB2_MOUSE	Dbt	Lipoamide acyltransferase component of branched-chain alpha-keto acid dehydrogenase complex, mitochondrial
18.43127632	18.67248344	18.46263504	18.11776543	18.90690613	18.63114166	18.4833622	18.95765305	18.42289162	18.44635391	18.2136631	18.2238121	1	1	0.040041972	-0.029806137	0.199015819	-0.099170685	0.415536693	0.257328033	P53612	PGTB2_MOUSE	Rabggtb	Geranylgeranyl transferase type-2 subunit beta
17.86044121	18.44321823	17.82923508	16.15138435	17.81355858	18.29088783	18.37570572	17.14455032	17.94954491	16.93331909	17.26202774	17.83003426	2	2	0.356324884	0.625687917	0.202077814	0.221031189	0.036046924	0.076816559	P53668	LIMK1_MOUSE	Limk1	LIM domain kinase 1
18.44916725	17.89007187	18.28357697	18.13443565	18.36074257	17.56348801	18.15269852	16.80377007	15.86795235	18.098629	17.7741127	18.14770317	1	1	0.255564717	0.188049952	0.719094214	1.266131719	0.015609356	0.012740453	P53702	CCHL_MOUSE	Hccs	Holocytochrome c-type synthase
14.66947842	17.43494987	17.37367821	15.62017441	14.90556526	17.69208145	17.3990345	16.28576851	17.3134613	17.91474152	17.13891029	17.78268623	2	2	0.124180024	0.420095126	0.190018021	-0.506719271	0.697715378	-1.539505641	P53798	FDFT_MOUSE	Fdft1	Squalene synthase
21.173563	21.83951759	21.63806343	21.37066078	21.70974159	21.60501671	21.26168633	21.64041328	20.74616051	21.9144783	21.68452454	21.60260201	7	6	0.016786496	-0.011425018	0.435981141	0.334294637	0.556354575	-0.17206192	P53810	PIPNA_MOUSE	Pitpna	Phosphatidylinositol transfer protein alpha isoform
19.04637146	19.28888512	19.17797279	18.74411201	19.24324036	19.07114792	18.88633537	19.17868042	18.90965652	19.08881378	19.23032761	19.53381538	4	4	0.374669269	0.15157636	0.686929991	0.179519018	0.601974937	-0.264818827	P53811	PIPNB_MOUSE	Pitpnb	Phosphatidylinositol transfer protein beta isoform
22.55295753	22.58930779	22.26769447	22.71221733	22.68285179	22.44207764	22.0622673	22.0383358	21.89502525	22.27775383	22.49882317	22.1223011	3	3	0.460982093	-0.142395655	1.583723543	0.471443812	1.040413747	0.31275622	P53986	MOT1_MOUSE	Slc16a1	Monocarboxylate transporter 1
24.36943626	24.23673439	23.93251038	24.13697052	24.15719986	23.90340996	24.05375481	23.88786316	23.92823219	24.3698597	24.07595062	23.72988319	5	1	0.296377665	0.113700231	0.656628171	0.222943624	0.011591983	0.007295609	P53994	RAB2A_MOUSE	Rab2a	Ras-related protein Rab-2A
19.17482567	19.47582245	19.26053619	18.48859215	19.1690464	19.4648819	19.21562004	18.87074089	19.08919907	18.84811592	18.58040237	19.31203461	8	8	0.333833277	0.262887955	0.841769257	0.245208104	0.129290724	0.127322515	P53995	APC1_MOUSE	Anapc1	Anaphase-promoting complex subunit 1
19.20328522	19.84586525	19.45352173	19.28237343	19.50478745	19.6300354	19.77441216	19.12489891	19.85522461	19.32188034	19.22810364	20.05905914	2	2	0.044906404	0.028491974	0.101137749	-0.083954493	0.077186545	-0.063948949	P53996	CNBP_MOUSE	Cnbp	CCHC-type zinc finger nucleic acid binding protein
24.60609627	24.74067307	24.44152451	24.61128807	24.70666313	24.423666	25.20746422	24.94866562	24.1883831	25.3553009	25.11470604	24.70834923	9	9	0.044273083	0.015558879	0.213648811	-0.185406367	0.954803061	-0.478912989	P54071	IDHP_MOUSE	Idh2	Isocitrate dehydrogenase [NADP], mitochondrial
16.4939785	17.08575439	16.54901505	15.0971117	16.58486366	16.42102432	16.93336868	16.98428917	16.41891289	17.45457268	16.7931385	17.05745697	2	2	0.542122941	0.675249418	0.094750513	-0.069274267	0.857805712	-1.067389488	P54099	DPOG1_MOUSE	Polg	DNA polymerase subunit gamma-1
18.37955475	18.49240303	18.28799248	18.82627106	19.02473831	18.68159866	18.6892643	18.44581032	18.41279602	18.31318855	18.30770302	18.75815582	3	3	1.60566014	-0.457552592	0.529694911	-0.129306793	0.963356254	0.384520213	P54103	DNJC2_MOUSE	Dnajc2	DnaJ homolog subfamily C member 2
22.50808144	23.33137131	23.26034546	23.31011963	23.28648376	23.05806732	22.97119331	24.34989738	22.97414398	24.00976944	23.81861687	22.95867348	6	4	0.250740766	-0.184957504	0.298220204	-0.398478826	0.439461687	-0.377463023	P54227	STMN1_MOUSE	Stmn1	Stathmin
18.40988922	19.00422859	18.42364693	17.75667191	18.84472275	19.03862762	18.42318916	18.59334946	18.8379364	18.63534737	18.55462456	18.68733215	2	2	0.049746299	0.065914154	0.007865112	-0.005570094	0.06474237	-0.079093933	P54285	CACB3_MOUSE	Cacnb3	Voltage-dependent L-type calcium channel subunit beta-3
17.05936241	17.51539803	17.66727257	16.95251656	17.13041687	17.45822906	16.98832512	16.64336967	16.23142815	17.74582672	17.30327415	17.26851082	1	1	0.421417504	0.233623505	1.288264823	0.792970022	0.53459358	-0.258816401	P54728	RD23B_MOUSE	Rad23b	UV excision repair protein RAD23 homolog B
18.64172554	19.00439453	19.37726593	17.2461834	18.68621445	18.88665962	15.6766777	16.44965935	16.21902275	17.39784813	16.54106331	15.55611801	3	3	0.537037503	0.734776179	3.109598701	2.8926754	1.124979799	1.774676005	P54731	FAF1_MOUSE	Faf1	FAS-associated factor 1
14.94718742	16.19842339	16.48019409	16.02445221	15.92889023	15.0208025	15.22407341	16.41723251	15.01414299	15.50081158	16.1528492	15.78037167	3	3	0.139821763	0.217219989	0.192948685	0.323451996	0.151451541	-0.153295835	P54754	EPHB3_MOUSE	Ephb3	Ephrin type-B receptor 3
20.5329361	21.09105682	21.29096413	15.68254185	21.27267647	21.38340187	21.29673195	22.20097351	20.79245567	21.85611343	21.64270401	20.48088646	3	2	0.29809726	1.52544562	0.398683605	-0.458401362	0.372269048	-1.880361239	P54763	EPHB2_MOUSE	Ephb2	Ephrin type-B receptor 2
20.77944756	21.27375031	21.45960617	20.24692535	21.22758865	20.91851616	20.64383125	21.03488922	20.69020462	20.95211601	20.84400368	21.05223846	6	6	0.447361068	0.373257955	0.702267344	0.381292979	0.183640331	-0.151775996	P54775	PRS6B_MOUSE	Psmc4	26S proteasome regulatory subunit 6B
14.78548813	16.28982353	15.81685925	15.77287483	15.52901936	15.23322773	16.09865189	16.06193352	17.08635712	16.28748703	14.15585423	16.59889793	1	1	0.086283286	0.119016329	0.626483205	-0.784923871	0.071701681	-0.16903909	P54797	TNG2_MOUSE	Tango2	Transport and Golgi organization 2 homolog
17.18318748	17.22559929	16.71116257	16.84227371	17.11373329	17.27975082	16.9285984	16.80057716	15.34663868	16.89882469	14.93297005	16.62935448	2	2	0.064185172	-0.038602829	0.50812214	0.681378365	0.569450855	0.924869537	P54818	GALC_MOUSE	Galc	Galactocerebrosidase
20.04750824	20.85659218	20.51500511	19.74562073	20.78946877	20.46283722	20.16383743	20.4255619	20.24496651	20.21721268	20.58766365	20.31982422	5	5	0.132776411	0.140392939	0.301364039	0.194913228	0.042409957	-0.042257945	P54822	PUR8_MOUSE	Adsl	Adenylosuccinate lyase
21.05999947	21.36009026	20.87207413	20.71999359	21.18104744	21.25836563	21.81072807	21.34989738	21.18260193	21.04793167	20.89670944	21.5160141	7	7	0.070215404	0.044252396	0.665229757	-0.350354513	0.148896926	-0.100416183	P54823	DDX6_MOUSE	Ddx6	Probable ATP-dependent RNA helicase DDX6
17.76277161	18.53310585	18.12283707	17.17722511	17.98177528	18.16691971	18.01577759	17.90700531	17.56028175	17.49160576	17.3510685	18.52990341	2	2	0.405869785	0.364264806	0.507248766	0.311883291	0.010653926	-0.015552521	P54923	ADPRH_MOUSE	Adprh	ADP-ribosylhydrolase ARH1
19.07767868	19.59999657	19.06315994	18.42434692	19.50130844	19.25490952	19.00669861	18.8167038	18.10375977	19.31331062	18.89742661	18.71379662	7	7	0.188358756	0.18675677	0.82350013	0.604557673	0.079656632	0.085343679	P55012	S12A2_MOUSE	Slc12a2	Solute carrier family 12 member 2
18.52744865	17.83028984	17.96570206	16.9365921	17.4345665	18.17277718	17.86650276	18.49084854	16.53627396	18.87891388	18.45556641	17.66522026	2	2	0.612829149	0.593168259	0.297721289	0.476605097	0.743206962	-0.818588257	P55066	NCAN_MOUSE	Ncan	Neurocan core protein
21.51943207	21.52401733	21.58256912	21.32379341	21.46947861	21.40501595	20.78215981	20.60365486	20.33112335	21.12135124	20.55524254	20.83098412	4	4	1.232702825	0.142576853	1.795793958	0.969693502	1.176160307	0.563570023	P55096	ABCD3_MOUSE	Abcd3	ATP-binding cassette sub-family D member 3
17.55180168	17.65771484	18.00915718	18.2381897	16.18469238	17.33043098	17.23217201	16.81432152	15.7332859	16.92348862	15.19302845	17.16301537	2	2	0.300946762	0.488453547	0.944317711	1.146298091	0.407144805	0.824593544	P55200	KMT2A_MOUSE	Kmt2a	Histone-lysine N-methyltransferase 2A
18.851614	19.03418541	19.00337029	18.36342239	18.45715523	18.53702164	19.41748238	18.51233101	18.37112236	18.87654686	16.23570061	18.96995735	3	2	2.581626029	0.510523478	0.213035454	0.196077983	0.166093749	0.42513148	P55258	RAB8A_MOUSE	Rab8a	Ras-related protein Rab-8A
19.73019409	20.5557251	20.61058235	19.7043972	20.44998169	20.16644287	19.83712196	19.09777451	19.09066963	19.82939529	19.43571091	19.46324539	3	3	0.205924004	0.19189326	1.184115983	0.95697848	0.923921644	0.53082339	P55264	ADK_MOUSE	Adk	Adenosine kinase
15.51510143	15.94367599	16.2122879	16.85064888	15.05232811	16.60339737	15.54806519	18.24750328	17.54211617	18.0398674	17.99114227	17.13993645	2	2	0.168156219	-0.278436343	0.573809833	-1.222206434	1.039219394	-1.554857254	P55302	AMRP_MOUSE	Lrpap1	Alpha-2-macroglobulin receptor-associated protein
19.23133469	19.94281197	20.18316078	19.61824036	19.67582321	19.56505585	20.08583641	15.86420155	20.32063103	15.31206322	20.62719154	19.92527771	1	1	0.207122018	0.166062673	0.257062348	1.028879484	0.214573979	0.998195648	P55821	STMN2_MOUSE	Stmn2	Stathmin-2
18.37397766	19.20021439	18.66816139	17.95030022	18.66927528	18.94979858	18.61918068	19.43527603	18.54612732	18.34326363	18.40357399	18.80220604	11	11	0.228260908	0.224326452	0.115919594	-0.119410197	0.006572111	0.00677681	P55937	GOGA3_MOUSE	Golga3	Golgin subfamily A member 3
22.729496	22.23836327	22.8089962	22.90648651	22.54263115	22.51346207	23.17015266	23.60365486	22.76369667	24.67664337	23.44010544	22.6002655	2	2	0.100936891	-0.061908086	0.888293566	-0.586882909	0.576809434	-0.918144862	P56135	ATPK_MOUSE	Atp5mf	ATP synthase F(0) complex subunit f, mitochondrial
19.7495327	19.59446144	19.96470451	19.87199783	19.29148865	19.65776825	19.38192177	18.48892593	16.54292679	19.42274666	20.06159401	19.40495491	1	1	0.326887615	0.162481308	0.72314561	1.631641388	0.027639339	-0.022680283	P56183	RRP1_MOUSE	Rrp1	Ribosomal RNA processing protein 1 homolog A
18.82441711	19.11345291	19.4493866	18.82508659	19.21363258	19.33321762	19.26316071	20.13488579	19.16661644	19.39972687	19.19127464	18.86041641	1	0	0.007065669	0.005106608	0.460051176	-0.39246877	0.041077285	-0.026493708	P56212;P60840	ARP19_MOUSE;ENSA_MOUSE	Arpp19;Ensa	cAMP-regulated phosphoprotein 19
21.04122353	21.49704933	21.02561951	20.70961571	21.44013405	21.1537323	21.29673195	20.91249275	20.5801506	21.60362816	21.08449554	20.846838	3	2	0.119624047	0.086803436	0.421945812	0.258172353	0.088963601	-0.077159882	P56371	RAB4A_MOUSE	Rab4a	Ras-related protein Rab-4A
20.46880531	20.46956825	20.71749687	20.53251076	20.44013405	20.48330116	20.1253643	20.10889053	20.38247108	20.18596077	20.39959145	20.76576805	2	2	0.291201953	0.06664149	1.334362157	0.346381505	0.067128351	0.034875234	P56375	ACYP2_MOUSE	Acyp2	Acylphosphatase-2
18.25345993	18.81986427	18.72759819	17.55265045	18.87813187	18.60007858	18.93069458	18.90211296	18.71334648	19.09862518	19.10909653	18.718853	3	3	0.218723641	0.256687164	0.535429023	-0.248410543	0.595430614	-0.631904602	P56376	ACYP1_MOUSE	Acyp1	Acylphosphatase-1
18.75491905	19.15745926	19.7069931	18.64393234	19.35629463	18.84695244	19.67831421	20.70256996	20.22259903	20.71728516	19.92869949	18.50351906	1	1	0.298423395	0.257397334	1.154299732	-0.994703929	0.444592834	-0.767441432	P56379	ATP68_MOUSE	Atp5mj	ATP synthase F(0) complex subunit j, mitochondrial
20.42118835	21.00944328	20.46473122	19.83427811	21.00519753	21.04780006	20.92340469	20.85109138	19.51121712	20.58777428	20.19384193	20.57906723	1	1	0.001951342	0.002695719	0.146867159	0.203216553	0.14929224	0.175530752	P56380	AP4A_MOUSE	Nudt2	Bis(5'-nucleosyl)-tetraphosphatase [asymmetrical]
19.21228218	18.90837288	19.37172508	20.54424095	19.35743332	19.34121323	19.83707809	20.45681381	19.09699821	21.8823452	20.29548264	18.49027061	2	2	0.556065214	-0.583502452	0.612649447	-0.63283666	0.162688052	-0.475070318	P56391	CX6B1_MOUSE	Cox6b1	Cytochrome c oxidase subunit 6B1
15.15136337	18.37486458	18.34156036	18.6145153	18.79380226	18.21426773	18.82327652	19.40470886	17.88127327	19.39906693	18.39069557	15.48697662	2	2	0.441172296	-1.251598994	0.496580826	-1.413823446	0.240511651	0.781948725	P56395	CYB5_MOUSE	Cyb5a	Cytochrome b5
23.41876411	23.97858238	23.57784653	22.69916153	23.75214577	23.62126541	23.59539032	23.75798225	23.14592743	23.35237122	23.31255531	23.51104736	14	14	0.321032823	0.300873439	0.254386095	0.158631007	0.032774015	-0.034467061	P56399	UBP5_MOUSE	Usp5	Ubiquitin carboxyl-terminal hydrolase 5
25.14233208	25.28088188	25.28735352	25.33986664	25.27614021	25.1190052	25.28587151	25.49180794	24.78293228	26.18629074	25.6393261	24.74582481	10	10	0.033822215	-0.008148193	0.07748695	0.04998525	0.2393009	-0.278809865	P56480	ATPB_MOUSE	Atp5f1b	ATP synthase F(1) complex catalytic subunit beta, mitochondrial
24.76712036	24.58291054	24.58374596	24.47238922	24.57786179	24.58029366	24.58951378	24.57427025	25.02430725	25.38713646	24.61741066	24.21530914	3	2	0.614014985	0.101077398	0.196137902	-0.084771474	0.2034005	-0.1964372	P56564	EAA1_MOUSE	Slc1a3	Excitatory amino acid transporter 1
16.18212509	14.90312481	17.76884079	14.56437206	17.81668663	16.10862541	17.49795341	18.48193169	18.43082809	13.99002647	18.10818291	17.76158524	1	1	0.032693041	0.121468862	0.844807067	-1.852207502	0.100569774	-0.456703504	P56565	S10A1_MOUSE	S100a1	Protein S100-A1
17.43863487	18.23939514	18.67670631	18.29295731	18.25247192	18.37797356	14.93892765	17.35136223	14.76210403	17.69924927	17.49678612	17.70464706	2	2	0.184530989	-0.189555486	1.078086283	2.434114138	2.533840428	0.674240112	P56581	TDG_MOUSE	Tdg	G/T mismatch-specific thymine DNA glycosylase
19.6004715	20.26737976	20.49510574	19.25408554	20.35883331	20.03399277	20.20131302	21.90117645	20.29941559	20.79528809	20.65039825	20.01763916	5	5	0.21868487	0.238681793	0.454795122	-0.679649353	0.665125903	-0.605471293	P56812	PDCD5_MOUSE	Pdcd5	Programmed cell death protein 5
29.33371544	28.72405243	29.23347855	29.17489433	28.70794678	29.15482903	28.86354828	28.74946404	28.91902351	28.6356678	28.96366882	29.04645729	5	3	0.127358483	0.084525426	0.507786509	0.253070196	0.263157069	0.130625407	P56959	FUS_MOUSE	Fus	RNA-binding protein FUS
18.73290443	18.30325508	18.55491447	18.55620193	18.33585358	18.8321743	18.47521973	17.64721298	18.0745182	17.94545174	17.64974785	18.17547989	3	3	0.082449493	-0.044385274	0.73787665	0.464707692	1.44438877	0.651183446	P56960	EXOSX_MOUSE	Exosc10	Exosome complex component 10
18.75678825	19.14965439	18.49297905	17.7587471	19.11501312	19.23909378	20.08583641	19.82627487	19.03551674	18.63759232	18.74535179	19.38969803	2	2	0.062885616	0.095522563	1.01278701	-0.84940211	0.151043214	-0.219929377	P57722	PCBP3_MOUSE	Pcbp3	Poly(rC)-binding protein 3
16.84902191	17.9602375	16.93690681	17.34346008	17.77969933	17.58863068	18.03993607	17.99875069	17.30683327	17.42058754	17.35739326	18.29819298	1	1	0.329046248	-0.321874619	0.536519705	-0.53311793	0.131271193	-0.121461233	P57724	PCBP4_MOUSE	Pcbp4	Poly(rC)-binding protein 4
18.21660233	19.22780037	18.87938499	18.5920887	19.3129673	18.88928413	19.16695786	19.10463715	18.73000717	20.88882828	19.64337349	18.93882179	1	1	0.161000204	-0.156850815	0.266242244	-0.225938161	0.595099149	-0.892227809	P57746	VATD_MOUSE	Atp6v1d	V-type proton ATPase subunit D
20.22438622	20.41298485	20.57310867	20.33058357	20.31639862	20.14090919	20.49081993	22.35543633	20.39252472	21.5837841	21.2905674	20.1513176	4	4	0.507570798	0.140862783	0.396935905	-0.676100413	0.641615492	-0.745925903	P57759	ERP29_MOUSE	Erp29	Endoplasmic reticulum resident protein 29
22.232687	22.83090591	22.51253319	21.92005348	22.63401413	22.67340279	22.5693531	22.9731884	21.97748756	22.25785446	22.21993065	22.14492035	5	4	0.142676623	0.116218567	0.018202577	0.01869901	0.303115504	0.201588313	P57776	EF1D_MOUSE	Eef1d	Elongation factor 1-delta
19.38964844	20.3051815	19.8372612	19.12859917	19.82944298	19.91104698	19.50522995	20.94958115	19.69684792	20.11029625	20.08449554	20.13849449	5	5	0.240092858	0.221000671	0.143667861	-0.206522624	0.72618982	-0.48806572	P57780	ACTN4_MOUSE	Actn4	Alpha-actinin-4
20.26810837	20.119627	20.2078228	20.47851563	20.18104744	20.26429176	20.0724144	20.09571457	19.84723091	20.27775383	20.09580994	19.9557972	4	4	0.455502808	-0.10943222	0.925243759	0.193399429	0.702556366	0.198164622	P57784	RU2A_MOUSE	Snrpa1	U2 small nuclear ribonucleoprotein A'
18.49895668	18.76366615	18.86211967	19.55006981	19.39656067	18.67902756	18.44059753	18.35655975	18.65345573	18.842453	19.42156601	18.3209095	1	1	0.71014989	-0.500305176	0.729737159	0.224709829	0.344360002	0.346909841	P57787	MOT4_MOUSE	Slc16a3	Monocarboxylate transporter 4
16.45414162	17.91181755	17.01942444	17.17079163	17.34135818	17.37043571	17.38832092	17.65390205	17.51826286	18.56525993	18.49264145	17.63545227	1	1	0.133692357	-0.165733973	0.342516989	-0.391700745	1.083138811	-0.936922709	P58021	TM9S2_MOUSE	Tm9sf2	Transmembrane 9 superfamily member 2
20.14453316	20.41298485	20.40199661	20.01372528	20.40005684	20.42101669	20.55976677	21.21627426	19.86645508	20.62708855	20.64270401	20.54059219	2	2	0.092430396	0.041571935	0.206540919	-0.227660497	0.897730259	-0.325195313	P58044	IDI1_MOUSE	Idi1	Isopentenyl-diphosphate Delta-isomerase 1
19.34866524	18.50258827	18.43255806	19.32379341	19.03505135	18.95944595	19.50369644	18.90715027	18.91480637	19.62506485	18.96795464	19.11066437	1	1	0.437164185	-0.34482638	0.408797862	-0.347280502	0.213591632	-0.128464381	P58059	RT21_MOUSE	Mrps21	Small ribosomal subunit protein bS21m
19.15813828	19.19928551	19.22858429	18.8625145	19.34222031	19.42263985	18.60654831	18.82470894	19.08647537	18.81298637	18.30072975	18.92260551	3	3	0.024783811	-0.013788859	0.916446121	0.356091817	0.954715228	0.530351003	P58069	RASA2_MOUSE	Rasa2	Ras GTPase-activating protein 2
21.62408447	21.68082047	21.87592697	21.44449615	21.55864906	21.26429176	19.11178589	19.12672424	19.01391792	20.16474533	19.61732292	19.31002045	5	5	1.240146961	0.304464976	3.952916561	2.642801285	1.885306059	1.725116094	P58137	ACOT8_MOUSE	Acot8	Acyl-coenzyme A thioesterase 8
24.67369461	25.27295494	24.86142731	24.4608326	25.09971428	25.01742554	24.90080452	25.20020485	24.82065201	24.52879906	24.91758347	24.96595001	22	22	0.103032795	0.076701482	0.061556271	-0.037861506	0.079240186	0.055213292	P58252	EF2_MOUSE	Eef2	Elongation factor 2
20.26810837	20.56614304	20.2078228	19.97957802	20.13295174	20.27606773	20.37534142	20.53698349	19.85461998	20.58777428	20.14020348	20.25000191	10	10	0.700831078	0.217825572	0.1423606	0.091709773	0.527524289	-0.196460724	P58281	OPA1_MOUSE	Opa1	Dynamin-like GTPase OPA1, mitochondrial
19.45156479	19.96230507	19.64494514	18.9263382	19.97822952	19.74614906	19.78608704	19.97138596	19.17541313	19.64086914	19.53162384	19.19271469	2	2	0.138812432	0.13603274	0.050348578	0.041976293	0.095160045	0.095169703	P58389	PTPA_MOUSE	Ptpa	Serine/threonine-protein phosphatase 2A activator
20.03490829	20.5557251	20.15806961	19.87199783	20.34834099	20.28775024	20.49081993	20.74538231	20.05548859	20.01866722	20.14020348	20.33113861	5	5	0.136374453	0.080204646	0.284059368	-0.180995941	0.011204079	0.006026586	P58404	STRN4_MOUSE	Strn4	Striatin-4
19.32710266	19.35855675	18.78467178	18.88001251	18.95386887	19.19917107	19.24276161	18.68592262	19.00642586	19.30236816	18.70902061	19.27935219	1	1	0.269932675	0.145759583	0.292475078	0.178407033	0.143317611	-0.085896174	P58742	AAAS_MOUSE	Aaas	Aladin
21.28416824	22.04339027	21.39126968	20.98389053	21.45487976	21.44207764	21.65737724	22.27881432	21.97748756	21.89850044	21.83390236	21.92359543	5	3	0.410805728	0.279326757	0.590979362	-0.398283641	1.2339088	-0.591716766	P58771	TPM1_MOUSE	Tpm1	Tropomyosin alpha-1 chain
20.44042397	20.13370132	19.99760628	19.86265945	20.07048798	20.20391846	20.28514481	19.90966988	19.74183655	19.77442932	19.61953163	20.37553215	4	4	0.365384494	0.14488856	0.435418001	0.211693446	0.17905445	0.122524261	P58854	GCP3_MOUSE	Tubgcp3	Gamma-tubulin complex component 3
17.8215313	18.41253281	18.53182411	17.39731216	18.2544651	18.2893219	17.59980965	18.88028526	18.21563911	17.98500443	18.08537674	18.28603363	5	5	0.304218558	0.274929682	0.017818803	0.02338473	0.162374287	-0.138438543	P58871	TB182_MOUSE	Tnks1bp1	182 kDa tankyrase-1-binding protein
19.68142128	20.00149918	20.0394268	19.39028931	19.76613426	20.10173798	20.08583641	19.27103806	20.15333748	20.0421257	19.33620262	20.17662811	3	3	0.255476627	0.154728572	0.078964921	0.070711772	0.107210499	-0.09893163	P59016	VP33B_MOUSE	Vps33b	Vacuolar protein sorting-associated protein 33B
19.21884346	19.4101696	19.83969307	19.77578163	19.34471512	19.52786446	20.05886841	19.67133522	19.40603828	20.34531784	20.0730896	19.74247932	1	1	0.095598501	-0.059885025	0.350078551	-0.222511927	1.069807628	-0.504175186	P59041	DJC30_MOUSE	Dnajc30	DnaJ homolog subfamily C member 30, mitochondrial
17.22708321	16.75813675	16.94634056	16.68694687	17.16455841	17.63408661	16.92213631	16.83495712	16.86311531	17.26106453	17.38814354	14.9957428	1	1	0.2298784	-0.184677124	0.277647561	0.103783925	0.283614465	0.613547007	P59108	CPNE2_MOUSE	Cpne2	Copine-2
18.51244545	18.56835365	18.34315109	17.54135895	18.40930557	18.53022385	19.04293251	19.00385475	18.80947304	18.17684746	18.04929924	19.20931053	3	3	0.376573947	0.314353943	2.066191614	-0.477436701	0.262988907	-0.318189621	P59281	RHG39_MOUSE	Arhgap39	Rho GTPase-activating protein 39
21.58139801	21.87765312	21.60130501	21.33058357	21.7816906	21.73015785	21.82280159	21.84716606	21.53548241	21.70998001	21.57559013	21.71484375	4	4	0.156853031	0.072641373	0.128182408	-0.048364639	0.122936785	-0.052660624	P59325	IF5_MOUSE	Eif5	Eukaryotic translation initiation factor 5
18.99806404	19.25593567	18.17589951	18.54443741	19.12402916	18.96953773	19.92869186	19.92123032	19.63930511	18.87298584	17.91130447	19.80835342	2	1	0.064158717	-0.069368362	1.104982435	-1.019776026	0.008316814	0.015120188	P59326	YTHD1_MOUSE	Ythdf1	YTH domain-containing family protein 1
15.65528393	17.08654976	16.70094299	16.72521973	16.59094238	16.64009857	15.39320469	16.02633858	14.68195915	15.98174191	16.05416298	15.23310375	1	1	0.13779364	-0.171161334	0.897180132	1.113758087	1.136070725	0.895750682	P59438	HPS5_MOUSE	Hps5	BLOC-2 complex member HPS5
16.95161819	18.10169983	16.41996956	18.0441494	18.13058281	18.12896729	15.85426521	18.28284836	18.01032448	18.05742455	15.81250381	18.14121246	1	1	0.704868953	-0.943470637	0.086230866	-0.224716822	0.374795336	0.764186223	P59672	ANS1A_MOUSE	Anks1a	Ankyrin repeat and SAM domain-containing protein 1A
15.45440769	15.85065174	15.60118866	16.06282616	16.2527256	16.27867699	16.71434784	15.88910198	15.84337616	15.82172298	15.00612068	16.99333382	1	1	1.671984293	-0.562660217	0.691435058	-0.513525963	0.155159605	0.257683754	P59708	SF3B6_MOUSE	Sf3b6	Splicing factor 3B subunit 6
25.50122643	25.3578434	25.68053055	25.61997414	25.29675102	25.94319344	25.46344757	25.70474052	25.9749794	25.29249954	25.40357971	26.44748306	42	41	0.190589407	-0.106772741	0.488682922	-0.201189041	0.079038452	-0.094547908	P59764	DOCK4_MOUSE	Dock4	Dedicator of cytokinesis protein 4
15.95173836	17.10875702	17.07665443	14.92189693	16.68432426	15.95434856	15.85353088	17.03680992	16.54550743	15.93462658	15.01721287	16.29235649	4	4	0.594407874	0.858860016	0.172549518	0.233767192	0.056928174	0.105457942	P59808	SASH1_MOUSE	Sash1	SAM and SH3 domain-containing protein 1
16.22921181	20.64687347	15.87636089	15.02771854	19.22553444	19.19556618	19.22977638	15.07941532	15.84136963	18.9406395	19.30591965	19.71503067	3	3	0.037959652	-0.232124329	0.163054858	0.867294947	0.404881099	-1.504256884	P59823	IRPL1_MOUSE	Il1rapl1	Interleukin-1 receptor accessory protein-like 1
22.98173904	23.66394615	23.25147629	22.71221733	23.43021774	23.38340187	23.36712265	23.98037529	23.35188293	23.31674767	23.47302055	23.47324562	3	3	0.151018716	0.123774846	0.393756845	-0.267406464	0.39655428	-0.245725632	P59999	ARPC4_MOUSE	Arpc4	Actin-related protein 2/3 complex subunit 4
14.86288452	16.78927994	17.39336777	15.76824284	16.31017494	14.77060699	14.99545193	15.22321415	16.338377	16.84501648	15.57296467	15.39698601	1	1	NaN	0	0.389141872	0.829496384	0.192432777	-0.321980794	P60060	SC61G_MOUSE	Sec61g	Protein transport protein Sec61 subunit gamma
21.1028862	21.40139771	21.13253593	20.69916153	21.26153564	21.35592079	21.2734623	21.19789505	21.09911537	20.80902863	20.77528954	21.19532585	8	8	0.173435001	0.106733958	0.070566065	0.022115707	0.290757305	0.178991318	P60122	RUVB1_MOUSE	Ruvbl1	RuvB-like 1
15.46415043	15.09504795	15.69899464	16.87590981	16.79458618	17.4663353	17.20668983	18.30886269	17.92087364	14.55403996	16.61051369	17.35276985	2	2	2.341872679	-1.626212756	2.172793633	-2.392744382	0.389471889	0.873169263	P60191	RIMS4_MOUSE	Rims4	Regulating synaptic membrane exocytosis protein 4
20.13275719	20.66637039	20.11959648	19.35076141	20.57223701	20.38883591	21.03138733	22.19789505	22.04277802	21.96751213	22.07880402	20.83893394	3	3	0.17710015	0.202296575	1.402369937	-1.451112111	1.300238803	-1.524471919	P60202	MYPR_MOUSE	Plp1	Myelin proteolipid protein
20.83137512	21.31138802	20.59196663	20.85796738	20.95074844	21.14090919	21.7445755	21.58491898	21.85195541	20.69525909	20.41773796	21.91610146	10	10	0.110033477	-0.071631749	1.32078886	-0.815573374	0.017865254	-0.026491165	P60229	EIF3E_MOUSE	Eif3e	Eukaryotic translation initiation factor 3 subunit E
23.77187538	24.06374931	23.76605034	23.31867981	23.87601852	24.03052139	24.01919937	24.24937057	24.04437256	23.77618027	23.53668022	24.12067223	3	3	0.196341267	0.125485102	0.883808494	-0.237089157	0.089603404	-0.069437663	P60335	PCBP1_MOUSE	Pcbp1	Poly(rC)-binding protein 1
22.01580048	22.14416885	21.8988266	21.57601357	21.93680954	22.03745651	22.28514481	22.27004433	21.99078369	21.96137238	21.90959167	22.52343178	18	17	0.443371776	0.169505437	0.602108748	-0.162392298	0.50193589	-0.28137207	P60469	LIPA3_MOUSE	Ppfia3	Liprin-alpha-3
18.96168137	19.71751976	19.98339272	18.94767761	19.6012764	19.28464317	19.72860146	21.85500717	19.41269684	21.05371284	20.79624939	19.60052872	2	2	0.30714436	0.276332219	0.372007724	-0.777903875	1.004597464	-1.205631256	P60487	PLPP_MOUSE	Pdxp	Chronophin
20.99643517	21.49159431	21.02561951	20.23972893	20.89416504	21.13445282	21.24383736	21.01403046	21.01050186	20.47163391	20.57154274	21.43966293	3	3	0.571607639	0.415100733	0.168462621	0.081759771	0.060798284	-0.071497599	P60670	NPL4_MOUSE	Nploc4	Nuclear protein localization protein 4 homolog
28.72851753	29.28334999	28.91448021	28.43940163	29.02344894	29.24653625	29.08593941	29.59892082	29.30732536	28.83507347	28.89448357	29.42826653	10	0	0.087589666	0.072320302	0.737241903	-0.355279287	0.185826065	-0.149478912	P60710;P63260	ACTB_MOUSE;ACTG_MOUSE	Actb;Actg1	Actin, cytoplasmic 1
22.69787407	23.23019981	22.98160553	22.23792458	23.14512634	22.8492527	23.10738182	22.9893074	22.58892059	23.52879906	23.09016418	22.60958862	5	5	0.289131724	0.225791931	0.124372023	0.074689865	0.368894497	-0.332082748	P60766	CDC42_MOUSE	Cdc42	Cell division control protein 42 homolog
20.61987114	20.26737976	20.69150162	20.88589287	20.15719986	20.53322601	20.75721359	20.43605423	20.68203163	20.4098568	20.32462883	20.75740433	2	2	0.001054842	0.000811259	0.236791123	-0.098848979	0.037975872	0.028142929	P60824	CIRBP_MOUSE	Cirbp	Cold-inducible RNA-binding protein
23.3943119	24.08201218	23.57784653	23.10762596	23.75214577	23.65548134	23.70815849	23.59197235	23.62134361	23.08228302	23.42896652	23.94768715	4	1	0.24740611	0.179639181	0.070215288	0.044232051	0.019360492	0.018772125	P60843	IF4A1_MOUSE	Eif4a1	Eukaryotic initiation factor 4A-I
22.29213142	21.92293358	21.98695755	22.06754875	21.90852165	21.98460579	22.17329788	22.14131165	21.60630417	22.31915092	21.88371277	22.11577415	2	2	0.247883403	0.080448786	0.160284847	0.093702952	0.347175452	-0.119320552	P60867	RS20_MOUSE	Rps20	Small ribosomal subunit protein uS10
19.5873394	19.72998619	19.88872147	19.55006981	19.60266685	19.64382553	19.79720688	19.99995613	21.32063103	20.84947968	20.2147522	19.78383255	4	4	0.596234852	0.136494954	0.504803802	-0.637248993	0.804752778	-0.683834076	P60879	SNP25_MOUSE	Snap25	Synaptosomal-associated protein 25
21.59433556	21.80914497	21.4284687	21.34741783	21.65545082	21.49846077	21.67079735	21.72840881	21.31006241	22.04503059	21.51787567	21.24402809	2	2	0.317242294	0.110206604	0.084502029	0.040893555	0.144689981	-0.101868312	P61021	RAB5B_MOUSE	Rab5b	Ras-related protein Rab-5B
19.21840858	19.20674133	19.30597115	18.48639488	19.48624992	19.33073997	19.34739494	19.87037277	19.25952148	19.8158493	19.34470177	19.02034569	3	3	0.159950288	0.142578761	0.493190132	-0.248722712	0.305259866	-0.292503993	P61022	CHP1_MOUSE	Chp1	Calcineurin B homologous protein 1
25.1641922	25.2285614	25.06917381	24.46854782	25.11913109	24.99087143	25.07914162	25.17301941	24.68407822	25.51838112	24.90155411	24.51725388	3	3	0.561268612	0.294459025	0.439091755	0.17522939	0.122610383	-0.119546254	P61027	RAB10_MOUSE	Rab10	Ras-related protein Rab-10
17.84023285	18.67320061	18.6631546	18.10344505	18.19953156	15.87494278	18.42327881	18.06006622	17.52178574	16.70541573	18.49408531	17.93574905	1	0	0.496409972	0.999556224	0.440231633	0.390485764	0.125237604	-0.319110235	P61079;P62838	UB2D2_MOUSE;UB2D3_MOUSE	Ube2d2;Ube2d3	Ubiquitin-conjugating enzyme E2 D3
21.90245819	22.45001602	22.17066956	21.50276375	22.24748802	22.20083237	22.31108856	22.52720261	22.15629005	21.85611343	22.22251511	22.21683502	5	5	0.259988231	0.190686544	0.334350959	-0.157145818	0.15526652	-0.114793142	P61082	UBC12_MOUSE	Ube2m	NEDD8-conjugating enzyme Ubc12
18.94130898	19.08193398	18.5961132	18.38498688	18.04841614	18.74807549	18.74432182	18.73601151	18.90283585	19.84281731	19.15649796	17.31302834	2	2	0.875525189	0.479292552	0.186794804	0.078728994	0.172621829	-0.376955032	P61087	UBE2K_MOUSE	Ube2k	Ubiquitin-conjugating enzyme E2 K
23.62197876	24.27692413	24.0394268	23.28412437	23.89416504	23.95926285	23.77181816	24.50120735	23.67381096	23.85280037	23.89347267	23.93846893	7	7	0.390445588	0.266925812	0.002847184	-0.002835592	0.313257066	-0.182396571	P61161	ARP2_MOUSE	Actr2	Actin-related protein 2
21.02219772	21.58675194	21.39664268	20.29631233	21.3324585	21.12796974	20.86232948	21.23442078	21.1883831	21.03629684	21.06159401	21.1513176	6	2	0.484008883	0.416283925	0.509907228	0.240152995	0.182589993	-0.16415596	P61164	ACTZ_MOUSE	Actr1a	Alpha-centractin
21.22438622	21.78705025	21.75980949	20.67268944	21.59903717	21.62817383	21.13830376	21.02101707	20.64886475	20.79528809	21.02062225	20.82299232	5	5	0.319862185	0.290448507	1.281779262	0.65435346	0.507268332	0.420332591	P61202	CSN2_MOUSE	Cops2	COP9 signalosome complex subunit 2
20.78698158	21.03965759	20.99760628	20.63479233	20.8125515	20.9629097	20.60707283	20.9641552	20.97079277	20.76740837	20.71786118	21.15768814	1	1	0.486209918	0.137997309	0.25731996	0.094074885	0.172697302	-0.077568054	P61211	ARL1_MOUSE	Arl1	ADP-ribosylation factor-like protein 1
20.41147232	21.119627	20.87207413	20.27535248	20.73412514	20.91851616	21.05204773	20.88977242	20.68203163	20.65778542	20.64270401	20.90099525	7	7	0.218460346	0.158393224	0.111593488	-0.073559443	0.158391301	-0.091163635	P61222	ABCE1_MOUSE	Abce1	ATP-binding cassette sub-family E member 1
22.64288902	22.80034828	22.57547951	22.32719231	22.98162842	22.67784882	22.50087357	22.31337166	22.29941559	22.58976555	22.3927269	22.21683502	4	2	0.017058312	0.010682424	1.499827529	0.301685333	0.508725132	0.262447357	P61226	RAP2B_MOUSE	Rap2b	Ras-related protein Rap-2b
27.86268425	27.60675621	27.61289215	27.94708824	27.68858147	27.75219727	27.78858566	27.29331398	26.79719353	27.72613907	27.7675724	27.52188873	4	4	0.371575723	-0.101844788	0.531488003	0.401079814	0.498485626	0.124088923	P61255	RL26_MOUSE	Rpl26	Large ribosomal subunit protein uL24
22.46646118	22.79813957	22.61750221	22.33227539	22.7816906	22.51594734	22.84072304	23.21627426	22.39752579	23.80217552	23.30038071	22.14171028	2	2	0.198392148	0.084063212	0.287530055	-0.190806707	0.409859727	-0.538117727	P61264	STX1B_MOUSE	Stx1b	Syntaxin-1B
22.84947777	23.05268097	22.79278564	22.46469498	22.91208649	22.88044739	22.91403008	23.19480896	23.11893082	23.09635735	22.77704811	22.52343178	3	3	0.358444619	0.145905177	0.703187656	-0.17760849	0.074291679	-0.046536128	P61294	RAB6B_MOUSE	Rab6b	Ras-related protein Rab-6B
17.31196404	16.867239	17.11421013	15.13637924	15.94065285	16.64003372	15.14768696	15.18043518	15.92032719	15.79002666	15.65840721	15.63672924	1	1	0.995673174	1.192115784	2.009698461	1.681654612	0.169774964	0.210634232	P61329	FGF12_MOUSE	Fgf12	Fibroblast growth factor 12
22.50808144	22.06558609	21.89123344	22.20505142	22.17512131	22.53076935	22.0033741	22.07907486	21.46577263	21.48880768	21.57962608	22.19222641	1	1	0.270751735	-0.148680369	0.501000164	0.305559794	0.94330003	0.550093969	P61358	RL27_MOUSE	Rpl27	Large ribosomal subunit protein eL27
15.42934132	15.98244572	17.00104904	15.22798061	16.03980064	15.97302914	15.95422935	15.90451813	15.73515034	16.93580818	15.68692112	15.87708187	3	3	0.291533135	0.390675227	0.211435879	0.272979418	0.36960561	-0.419666926	P61460	DEPD5_MOUSE	Depdc5	GATOR1 complex protein DEPDC5
23.99155235	23.66394615	24.27646446	23.99461746	23.92978859	24.05636024	23.70815849	23.49494743	23.2310276	23.93341827	24.09721756	24.03677177	3	3	0.02877395	-0.016267776	1.026286916	0.499276479	0.181760595	-0.028880437	P61514	RL37A_MOUSE	Rpl37a	Large ribosomal subunit protein eL43
19.7454319	19.98788834	19.61083031	20.05530548	19.58361816	19.79388428	19.89639854	19.55235863	19.75683594	19.9459095	19.69928932	19.85220146	1	1	0.058113325	-0.02955246	0.112405408	0.046185811	0.046859068	-0.021530787	P61620	S61A1_MOUSE	Sec61a1	Protein transport protein Sec61 subunit alpha isoform 1
17.48897362	16.66887283	17.43236542	16.44421005	15.79049778	17.72316933	15.70678329	15.9659977	16.80485916	17.57859612	17.54460526	17.32911682	1	1	0.34459021	0.54411157	1.132089362	1.037523905	0.553620558	-0.831480344	P61750	ARF4_MOUSE	Arf4	ADP-ribosylation factor 4
21.04750824	21.58675194	21.33080482	20.75069046	21.46947861	21.5184288	20.95299911	21.43605423	21.4271698	21.16474533	21.12371635	21.23802948	3	3	0.090636283	0.075489044	0.078410597	0.049613953	0.095078576	0.070702235	P61759	PFD3_MOUSE	Vbp1	Prefoldin subunit 3
16.30141449	16.2135849	17.13423538	15.50037384	16.38088417	15.84270763	16.5359478	17.04932976	17.90530777	18.11607742	17.50048256	15.82127666	1	1	0.754315529	0.641756376	0.539412571	-0.613783518	0.687549265	-1.237957001	P61804	DAD1_MOUSE	Dad1	Dolichyl-diphosphooligosaccharide--protein glycosyltransferase subunit DAD1
23.74311638	23.78035736	23.78665924	23.60430145	23.64905357	23.632761	24.42106056	23.70474052	23.4752655	24.64826202	23.8523674	24.00179482	9	9	2.768331179	0.141338984	0.115739552	-0.09697787	0.801972412	-0.538769404	P61922	GABT_MOUSE	Abat	4-aminobutyrate aminotransferase, mitochondrial
17.74288368	18.69161606	18.48035049	15.3019104	18.42281723	18.14041901	18.32748604	19.06097221	18.75253487	19.60900879	18.78767967	18.14427376	2	2	0.37927751	1.016567866	0.492251893	-0.408714294	0.593163397	-1.558605194	P61924	COPZ1_MOUSE	Copz1	Coatomer subunit zeta-1
21.90245819	21.52935028	21.46473122	21.76830101	21.66393661	21.92601013	22.39434242	22.79105377	21.82622528	21.93655205	21.87388802	22.35072899	1	0	0.404089457	-0.15390269	0.952188233	-0.705027262	0.677798147	-0.267640432	P61957;Q9Z172	SUMO2_MOUSE;SUMO3_MOUSE	Sumo2;Sumo3	Small ubiquitin-related modifier 2
15.9669838	16.39759636	14.61455441	16.36304092	16.59428596	16.12325287	16.21423149	17.21466637	16.14075089	16.27392006	17.06645203	15.53796101	1	1	0.493389391	-0.700481733	0.586405408	-0.863504728	0.047980598	0.067415555	P61961	UFM1_MOUSE	Ufm1	Ubiquitin-fold modifier 1
19.69976616	19.70152664	19.43576431	19.05253601	19.43356514	19.85142899	19.98916054	19.62803459	19.89502525	19.55838203	18.73259354	19.93336296	2	2	0.255082974	0.166508993	0.732574139	-0.225054423	0.029702476	0.037730535	P61963	DCAF7_MOUSE	Dcaf7	DDB1- and CUL4-associated factor 7
15.95790291	16.26819038	15.39746761	15.60872841	15.41112328	16.24160194	16.729599	16.1102314	16.52479172	15.71285248	14.75287533	16.1478405	1	1	0.123503655	0.120702426	0.838700595	-0.580353737	0.166177986	0.215961774	P61965	WDR5_MOUSE	Wdr5	WD repeat-containing protein 5
25.61934471	25.131073	25.3195343	25.53251076	25.3304615	25.50410461	25.77699661	25.00260544	25.18477249	25.17804146	24.91359329	25.57787895	6	6	0.241697301	-0.099041621	0.043306195	0.03519249	0.452478851	0.232521057	P61979	HNRPK_MOUSE	Hnrnpk	Heterogeneous nuclear ribonucleoprotein K
16.77455711	15.59899521	17.86944962	15.12571526	17.7810421	17.71685791	17.66939354	18.71374702	17.92623711	18.02189255	17.89013863	17.92399597	3	2	0.039241381	-0.126871109	0.787353366	-1.355458577	0.461645023	-1.07080396	P61982	1433G_MOUSE	Ywhag	14-3-3 protein gamma
18.01182938	18.62141228	18.14804268	17.45582199	18.34656334	18.50747299	18.81136131	18.21203613	17.99402618	18.0526886	17.98104286	18.57554626	4	4	0.153345796	0.157142003	0.091099283	-0.078713099	0.092918361	-0.099806468	P62046	LRCH1_MOUSE	Lrch1	Leucine-rich repeat and calponin homology domain-containing protein 1
19.80400085	20.25455666	19.95941734	19.60709953	20.00519753	20.16644287	19.93004608	19.70170403	19.38150215	19.84281731	19.43613052	20.1513176	2	1	0.13832366	0.079744975	0.7374214	0.334907532	0.164058381	0.116158168	P62069	UBP46_MOUSE	Usp46	Ubiquitin carboxyl-terminal hydrolase 46
20.59433556	20.91480637	20.74303246	20.11943436	20.76600838	20.97740936	20.72326469	20.9641552	20.68203163	20.31674767	20.44453812	20.49101067	1	1	0.171280594	0.129774094	0.11077779	-0.039092382	0.288154289	0.20351855	P62071	RRAS2_MOUSE	Rras2	Ras-related protein R-Ras2
20.95690727	21.29269028	21.50508881	20.59587288	21.42023468	21.57195854	20.79038048	20.16041946	20.50800133	21.77442932	21.08449554	20.41860199	1	1	0.054799555	0.055540085	1.455787705	0.765295029	0.0730286	0.103513082	P62075	TIM13_MOUSE	Timm13	Mitochondrial import inner membrane translocase subunit Tim13
17.9709549	18.16619301	18.39844704	15.47869492	18.59422112	18.19820023	18.19789505	19.10557556	17.63463593	19.36963463	18.7797966	17.97124481	2	2	0.282192465	0.754826228	0.103317883	-0.134170532	0.491730545	-1.283186595	P62077	TIM8B_MOUSE	Timm8b	Mitochondrial import inner membrane translocase subunit Tim8 B
26.54631424	26.15283394	26.23769569	26.7788887	26.49258995	26.43026924	26.30751228	26.4060154	26.00805092	26.67429924	26.55984497	26.3860817	3	3	0.724608928	-0.254968007	0.159117609	0.071755091	0.069509118	0.027173996	P62082	RS7_MOUSE	Rps7	Small ribosomal subunit protein eS7
20.57705879	21.00944328	20.93251038	20.2682991	20.68493843	20.88814163	21.1826973	21.32752991	21.10524178	20.68784142	20.54702187	21.11904144	3	3	0.421660774	0.225877762	1.03054339	-0.365485509	0.273077484	-0.170841853	P62137	PP1A_MOUSE	Ppp1ca	Serine/threonine-protein phosphatase PP1-alpha catalytic subunit
22.87621117	22.91887665	22.80091286	22.06957817	23.01849365	23.02878189	23.09249878	22.84716606	22.3493042	22.88396835	22.95223618	22.93846893	1	1	0.176463869	0.159715652	0.162842132	0.102343877	0.250256371	-0.219273249	P62141	PP1B_MOUSE	Ppp1cb	Serine/threonine-protein phosphatase PP1-beta catalytic subunit
22.04750824	22.58930779	22.37230492	21.62929535	22.42023468	22.24943352	22.27931595	22.31337166	22.28329468	21.92397881	22.06447792	22.96413422	10	10	0.334365964	0.236719131	0.094346637	0.044379552	0.206654521	-0.217875799	P62192	PRS4_MOUSE	Psmc1	26S proteasome regulatory subunit 4
21.57705879	22.03216362	21.84087944	21.07968903	21.92978859	21.73443222	21.42897987	21.45165062	21.1883831	21.34059525	21.50943756	21.63492012	7	7	0.323132979	0.235397339	1.285523989	0.460362752	0.110547418	0.08631897	P62196	PRS8_MOUSE	Psmc5	26S proteasome regulatory subunit 8
26.84587479	26.43268776	26.1726284	26.97443962	26.35195732	26.75876999	26.3323555	26.33945656	25.89987946	26.49996948	26.13883781	26.66149521	3	3	0.3238284	-0.211325328	0.521395015	0.293166478	0.472477612	0.261621475	P62242	RS8_MOUSE	Rps8	Small ribosomal subunit protein eS8
24.73340034	24.71749687	24.38181877	24.57243729	24.54951668	24.60967827	24.55976677	24.51982307	24.44539452	24.59473228	24.39501762	24.40126038	2	2	0.098179261	0.033694585	0.32850246	0.102577209	0.656491225	0.113540649	P62245	RS15A_MOUSE	Rps15a	Small ribosomal subunit protein uS8
25.56012154	25.84327126	26.00465965	25.39555931	25.89416504	25.78990746	25.55072212	26.13327408	25.68151855	26.25063515	26.16928291	25.63890839	10	10	0.212107358	0.109473546	0.021466511	0.01417923	0.59100423	-0.326398214	P62259	1433E_MOUSE	Ywhae	14-3-3 protein epsilon
27.5112114	27.27096558	27.60566139	27.40965462	27.40196037	27.47725487	27.01919937	26.91390038	26.24323273	27.2553463	27.53408241	27.29692268	4	4	0.110594833	0.032989502	1.109660203	0.73716863	0.281846716	0.067506154	P62264	RS14_MOUSE	Rps14	Small ribosomal subunit protein uS11
27.01580048	26.84594536	27.18820572	27.15859222	26.68858147	27.03269196	26.3977108	27.0157814	26.10486031	26.79787445	26.88941383	26.88188553	1	1	0.119382886	0.056695302	0.723431635	0.510533015	0.267470264	0.103563944	P62267	RS23_MOUSE	Rps23	Small ribosomal subunit protein uS12
22.96190643	22.52668571	22.66057014	22.96219444	22.41772652	22.78476524	23.21664429	23.07068253	22.63199043	23.26783752	22.86068153	22.76576805	3	0	0.008252	-0.005174637	0.50965092	-0.256718318	0.474309947	-0.243200302	P62270	RS18_MOUSE	Rps18	Small ribosomal subunit protein uS13
18.43069839	18.76438141	18.60676003	18.47687912	18.80160713	19.08427811	18.95132637	18.83247375	18.98632431	18.32451439	18.73218918	19.27429199	1	1	0.379759774	-0.186974843	1.222793154	-0.322761536	0.010583546	0.0105896	P62274	RS29_MOUSE	Rps29	Small ribosomal subunit protein uS14
20.92311859	21.09105682	21.14535904	21.05120087	21.10828972	20.99176598	21.03830719	20.93486023	20.17679596	20.89528465	20.98455429	20.80687141	3	3	0.011907772	0.002759298	0.467845742	0.336523692	1.125509225	0.154848735	P62281	RS11_MOUSE	Rps11	Small ribosomal subunit protein uS17
24.46058464	24.14416885	24.54192543	24.30581856	24.11139679	24.29210663	24.54769325	24.45681381	23.74419975	24.63385963	24.52626228	24.22292328	4	4	0.43884212	0.14578565	0.1732687	0.132657369	0.692175306	-0.224574407	P62301	RS13_MOUSE	Rps13	Small ribosomal subunit protein uS15
22.24093819	22.32371712	22.2880764	22.43507767	22.89236069	22.52337837	22.0209465	21.87442398	21.90559387	22.05947304	22.34373856	21.93846893	2	2	0.863206234	-0.332695007	2.241750522	0.350589116	1.267905565	0.5030454	P62305	RUXE_MOUSE	Snrpe	Small nuclear ribonucleoprotein E
20.07238388	20.76008415	20.67390823	20.16572952	20.67657471	20.67340279	19.98916054	19.9548111	19.84104347	19.92081833	20.58766365	20.03157806	1	1	0.003687289	-0.00311025	0.950587735	0.573787053	0.533567581	0.325215658	P62307	RUXF_MOUSE	Snrpf	Small nuclear ribonucleoprotein F
21.31054306	21.48612022	21.78050804	21.54715729	21.94030762	21.58148193	21.13830376	21.21017265	20.88081169	21.43222427	21.71786118	21.16402817	2	2	0.368240497	-0.163925171	1.203031305	0.449294408	0.541771246	0.251611074	P62309	RUXG_MOUSE	Snrpg	Small nuclear ribonucleoprotein G
17.43251419	17.64828682	17.77808571	17.48563385	17.80154228	17.69605827	17.75597763	17.56270599	17.40357399	18.08942986	17.62741661	17.22439384	2	2	0.109317069	-0.041449229	0.115462281	0.045543035	0.016837701	0.013998032	P62311	LSM3_MOUSE	Lsm3	U6 snRNA-associated Sm-like protein LSm3
18.01820946	18.47270393	18.17109108	18.30241776	18.47132111	18.3731575	18.14946175	18.1144352	17.94201279	18.10077858	17.98280334	18.24683571	1	1	0.453555366	-0.16163063	0.416623868	0.152031581	1.309548263	0.272159576	P62313	LSM6_MOUSE	Lsm6	U6 snRNA-associated Sm-like protein LSm6
23.35683632	23.38677979	23.46728706	23.04708481	23.50297546	23.46283722	22.95665741	22.90495872	22.82436943	22.62902641	23.53668022	23.15609741	1	1	0.155965195	0.066001892	3.204634992	0.508305868	0.303172368	0.230364482	P62315	SMD1_MOUSE	Snrpd1	Small nuclear ribonucleoprotein Sm D1
24.00776291	24.24486351	23.98695755	24.03674316	24.34042168	24.08174706	23.76140022	23.64945793	23.77334595	23.59968185	24.2819252	23.53570938	5	5	0.227312868	-0.073109309	1.471000655	0.351793289	0.55043017	0.347198486	P62317	SMD2_MOUSE	Snrpd2	Small nuclear ribonucleoprotein Sm D2
23.80007172	23.8984127	24.04798698	23.9730835	23.96455574	23.86493492	23.61865997	23.91624451	23.4271698	23.66724586	24.01019478	24.01939011	2	2	0.080508508	-0.018700918	0.697200834	0.261465708	0.09992995	0.035247803	P62320	SMD3_MOUSE	Snrpd3	Small nuclear ribonucleoprotein Sm D3
22.59433556	22.68321609	22.51253319	22.16192627	22.45732307	22.56237221	22.39703751	22.69385147	22.6758709	22.38254929	22.58966637	22.6002655	3	3	0.644052739	0.202821096	0.023578968	0.007774989	0.383290409	-0.130286535	P62331	ARF6_MOUSE	Arf6	ADP-ribosylation factor 6
20.94348526	21.57132149	21.41264343	20.52661133	21.50769806	21.45767403	20.90080452	21.31621552	20.82992935	21.08792877	21.10703659	20.86252022	8	8	0.142923339	0.145155589	0.530730299	0.293500264	0.155987803	0.144832611	P62334	PRS10_MOUSE	Psmc6	26S proteasome regulatory subunit 10B
15.77342415	16.16073036	15.97243977	14.62214851	15.88617706	16.044981	16.83215714	15.49120808	15.31720734	16.37341499	14.21835995	16.46284676	2	2	0.373061229	0.451095899	0.059487151	0.08867391	0.066836629	-0.167105039	P62340	TBPL1_MOUSE	Tbpl1	TATA box-binding protein-like 1
14.88526821	15.63190079	16.10367584	15.91187286	16.44467163	16.09391785	16.75870132	15.99554634	16.8884697	16.1260128	15.7807703	16.2333107	4	4	0.654034487	-0.6098725	1.031303313	-1.00729084	0.190573454	0.103456179	P62482	KCAB2_MOUSE	Kcnab2	Voltage-gated potassium channel subunit beta-2
21.41147232	21.56614304	21.29096413	20.62929535	21.31639862	21.16644287	21.40776443	21.6175499	21.09911537	21.35002327	21.05000687	21.31982422	2	2	0.703884495	0.385480881	0.099089304	0.048049927	0.350354538	-0.202572505	P62484	ABI2_MOUSE	Abi2	Abl interactor 2
18.13832664	18.10746765	17.84127045	18.41525269	18.26358032	18.4399147	19.20811272	18.42491341	19.89502525	17.91337395	17.58580208	19.95009995	3	3	1.332368471	-0.343894323	0.967299673	-1.146995544	0.047985755	-0.110176086	P62488	RPB7_MOUSE	Polr2g	DNA-directed RNA polymerase II subunit RPB7
17.97901726	19.02274323	18.58503342	17.59666252	18.70065308	18.46477318	18.71982574	20.60365486	19.06363106	19.4356308	18.74720573	18.11568451	1	1	0.239446475	0.274901708	0.605488349	-0.933439255	0.430435822	-0.512144089	P62500	T22D1_MOUSE	Tsc22d1	TSC22 domain family protein 1
20.02219772	20.36606407	20.42321205	19.75574493	20.26153564	20.12796974	20.71465302	22.34989738	21.28329468	21.80902863	21.2147522	20.13849449	3	3	0.490145346	0.222074509	0.902325872	-1.17879041	0.775708162	-1.005674998	P62627	DLRB1_MOUSE	Dynlrb1	Dynein light chain roadblock-type 1
19.43568802	19.66265106	19.27317429	18.92276573	19.29902649	19.37173271	19.70751953	18.90804291	19.13013458	19.30288696	19.13546371	19.60198402	2	2	0.649176657	0.259329478	0.310426406	0.208605448	0.312190122	-0.14893659	P62631	EF1A2_MOUSE	Eef1a2	Elongation factor 1-alpha 2
17.97021484	18.56725502	18.21558762	17.82661819	18.25024605	17.66156387	18.49648285	18.53033257	18.27056503	17.28746796	18.79264069	18.82921791	1	1	0.616275074	0.338209788	0.380163744	-0.181440989	0.275488572	-0.390299479	P62700	YPEL5_MOUSE	Ypel5	Protein yippee-like 5
26.21394539	25.87765312	26.31422043	26.39960098	26.17771721	26.23668289	25.95208359	25.82438469	25.13698387	26.17969513	26.12509727	26.19609833	10	5	0.370489597	-0.136060715	0.746245707	0.497455597	0.59819416	0.104370117	P62702	RS4X_MOUSE	Rps4x	Small ribosomal subunit protein eS4
23.02219772	23.25616455	23.16438484	22.05530548	22.99682426	23.04435921	23.04519463	23.30767059	22.70439911	22.93498611	22.9875946	23.00356483	3	0	0.527865541	0.448752721	0.260273036	0.128494263	0.31773875	-0.2765522	P62715;P63330	PP2AA_MOUSE;PP2AB_MOUSE	Ppp2ca;Ppp2cb	Serine/threonine-protein phosphatase 2A catalytic subunit beta isoform
23.50122643	22.96683693	22.74724579	23.1174736	22.92626572	23.29789352	23.15590668	22.54669952	22.74419975	22.63867569	22.26573563	23.5599575	2	2	0.057220008	-0.0421079	0.371965659	0.25616773	0.274804593	0.292421341	P62717	RL18A_MOUSE	Rpl18a	Large ribosomal subunit protein eL20
22.729496	23.26737976	22.72605896	21.9730835	23.04959106	22.80319595	22.91403008	22.45165062	22.62774086	22.54325676	22.49882317	22.89909554	3	3	0.320308928	0.299021403	0.462747828	0.243171056	0.036043116	-0.038434982	P62743	AP2S1_MOUSE	Ap2s1	AP-2 complex subunit sigma
22.45231819	23.25937843	22.71749687	21.77329254	23.15117645	22.80319595	22.78832817	22.98574257	21.73435211	23.02750778	22.67323875	21.93476486	4	4	0.183273582	0.23384285	0.264156726	0.306923548	0.019433538	0.03071785	P62746	RHOB_MOUSE	Rhob	Rho-related GTP-binding protein RhoB
19.83008766	20.72332573	19.86652374	19.42876244	20.16917229	20.08844185	20.23783875	21.02796936	19.28409767	20.53087234	19.97845268	19.73230553	2	1	0.25893836	0.244520187	0.024514089	-0.043322881	0.216286093	-0.185084661	P62748	HPCL1_MOUSE	Hpcal1	Hippocalcin-like protein 1
28.5532341	27.79841614	27.76345253	28.76720619	27.98692322	28.21102905	28.19397354	27.49494743	28.52823448	27.94610405	27.49455452	27.91163254	9	9	0.33717365	-0.283351898	0.02861804	-0.034017563	0.871888993	0.537622452	P62751	RL23A_MOUSE	Rpl23a	Large ribosomal subunit protein uL23
24.67876434	24.74640846	24.06496048	25.12481499	24.41772652	24.63847542	24.9149704	24.91624451	24.75398064	24.47055244	24.22509384	24.67543411	7	7	0.312533533	-0.230294545	0.638052761	-0.365020752	0.461964802	0.269978841	P62754	RS6_MOUSE	Rps6	Small ribosomal subunit protein eS6
24.76235199	25.46261597	25.11878395	24.17046738	25.36989975	25.15532684	25.01919937	25.26416779	25.17388344	25.05731583	25.22186852	25.14492035	10	9	0.192324666	0.216019313	0.058843213	-0.037832896	0.237042786	-0.242803574	P62761	VISL1_MOUSE	Vsnl1	Visinin-like protein 1
21.23544121	21.79592896	21.52975082	20.72515678	21.26153564	21.41036987	21.47560692	21.44647217	21.12346649	21.17007828	21.1726265	21.43966293	2	2	0.659177746	0.388019562	0.358164986	0.17185847	0.211733959	-0.128435135	P62774	MTPN_MOUSE	Mtpn	Myotrophin
29.53412628	28.25596428	28.60566139	29.64912033	28.53441048	28.7750721	29.28541756	28.27972603	28.51391411	28.87644386	28.06159401	28.77265739	7	7	0.135565553	-0.187616984	0.075879422	0.105564753	0.412843399	0.415969213	P62806	H4_MOUSE	H4c1	Histone H4
17.339571	18.68620872	18.22363472	17.29203987	18.29354858	18.39620209	18.1122551	17.94514656	17.99863052	17.53886986	18.11756897	17.56954384	2	2	0.058277269	0.089207967	0.052640799	0.064460754	0.242549361	0.251935959	P62812	GBRA1_MOUSE	Gabra1	Gamma-aminobutyric acid receptor subunit alpha-1
22.94011116	23.20875168	23.41529274	22.82469177	23.20305061	23.07164574	22.85842514	23.79920578	22.73435211	23.6095295	23.33660126	23.10427856	13	10	0.364313761	0.154922485	0.052708865	0.057390849	0.785114596	-0.317007065	P62814	VATB2_MOUSE	Atp6v1b2	V-type proton ATPase subunit B, brain isoform
25.22091484	25.07746887	25.0394268	24.7788887	25.09187317	24.99533081	25.01042747	25.25308418	24.68407822	25.3553009	24.97232628	24.56595612	5	3	0.631634279	0.157239278	0.284197552	0.130073547	0.011925667	-0.009163539	P62821	RAB1A_MOUSE	Rab1a	Ras-related protein Rab-1A
23.77187538	23.6879921	23.30532074	22.9730835	23.34042168	23.4883709	23.42106056	23.01927376	23.09604263	23.8107357	23.51576996	23.05735779	3	2	0.696369739	0.32110405	1.009203991	0.409603755	0.290094453	-0.193995794	P62823	RAB3C_MOUSE	Rab3c	Ras-related protein Rab-3C
23.59003639	24.1869812	23.82701683	23.63890076	24.05605316	24.11491394	23.7509079	23.99818611	23.43934441	23.5391407	24.0176506	23.95684814	4	1	0.107935492	-0.068611145	0.22865413	0.138532003	0.176504257	0.098742803	P62827	RAN_MOUSE	Ran	GTP-binding nuclear protein Ran
25.56560707	25.38751411	25.8878994	25.65758133	25.69117928	25.55332756	25.3567791	25.10889053	24.76852989	25.6530304	25.79060364	25.44748306	3	3	0.043673192	-0.02035586	1.11230723	0.53560702	0.01083869	0.003657023	P62830	RL23_MOUSE	Rpl23	Large ribosomal subunit protein uL14
18.98270798	19.27532768	18.77695274	18.71563721	19.28780937	18.92404556	19.41338539	19.45309448	18.37483215	19.77442932	19.26441765	18.94277191	3	1	0.055893721	0.035832087	0.060582561	-0.068774541	0.51431817	-0.35137558	P62835	RAP1A_MOUSE	Rap1a	Ras-related protein Rap-1A
22.73144913	22.1785202	22.65609741	22.8366642	22.41270065	22.52090645	22.43685722	22.39361954	21.93340492	22.65207863	22.47518921	22.5160141	2	2	0.114336742	-0.068068186	0.492580675	0.26739502	0.107232269	0.042329788	P62843	RS15_MOUSE	Rps15	Small ribosomal subunit protein uS19
26.84587479	26.29464912	26.62724876	26.88358498	26.44875526	26.66390991	26.3376255	26.26416779	25.5388813	26.44603157	26.48113251	26.41461754	2	2	0.137673264	-0.076159159	0.797722605	0.542366028	0.652991432	0.218156179	P62849	RS24_MOUSE	Rps24	Small ribosomal subunit protein eS24
27.51830101	26.84594536	27.34407616	27.96424294	27.04391289	27.40367508	27.49050331	27.07991028	27.39783669	27.40421104	27.44010544	27.70970535	4	4	0.27952578	-0.234502792	0.13288269	-0.086642583	0.055409713	-0.047396978	P62852	RS25_MOUSE	Rps25	Small ribosomal subunit protein eS25
17.18960381	17.33505821	17.33105659	16.51521301	17.26958466	17.39837646	16.79548645	16.5677948	16.48376083	16.39909554	16.89233589	17.85544014	1	1	0.298793646	0.224181493	2.105391895	0.669558843	0.007736469	0.012100856	P62855	RS26_MOUSE	Rps26	Small ribosomal subunit protein eS26
26.72851753	25.80530357	26.00246048	26.80197144	26.2088623	26.45476341	26.59098625	26.37226486	26.10103416	26.34207153	26.00082016	26.90573311	1	1	0.387100696	-0.309771856	0.210935208	-0.176001231	0.080200033	0.072324117	P62858	RS28_MOUSE	Rps28	Small ribosomal subunit protein eS28
26.13312531	25.83790779	25.62438774	26.28412437	25.75959015	26.12918663	25.8525486	25.79411697	26.10294724	25.80860138	25.8873806	25.89862061	3	3	0.376603486	-0.192493439	0.104405764	-0.051397324	0.467863466	0.19276619	P62862	RS30_MOUSE	Fau	Ubiquitin-like FUBI-ribosomal protein eS30 fusion protein
19.0329361	19.54640388	19.15603447	18.01254463	19.31099129	19.19268608	18.53804016	19.02255058	18.38766289	18.99942017	18.25135231	18.21003532	4	3	0.359669611	0.40638415	1.121119384	0.59570694	0.285855999	0.351804733	P62869	ELOB_MOUSE	Elob	Elongin-B
25.97515869	26.72187042	26.30174446	25.63032913	26.56659126	26.51811981	26.4027462	26.34120178	26.01416969	26.61442757	26.37774086	26.07933235	4	1	0.089511684	0.094577789	0.115621811	0.080218633	0.124333604	-0.11882019	P62874	GBB1_MOUSE	Gnb1	Guanine nucleotide-binding protein G(I)/G(S)/G(T) subunit beta-1
18.91003799	18.97506523	18.96505547	15.47953701	18.52116394	18.69854927	18.29398346	17.39345551	16.17597198	18.72607613	18.22858047	18.00771713	1	1	0.499730031	1.383636157	0.945401941	1.662249247	0.261531632	-0.754374504	P62880	GBB2_MOUSE	Gnb2	Guanine nucleotide-binding protein G(I)/G(S)/G(T) subunit beta-2
22.02856827	22.23836327	22.22906303	21.4937191	22.24183083	22.20699692	21.91591072	22.06562233	21.93684578	21.93027878	21.92553329	22.18288803	5	5	0.273348023	0.184482574	1.047759237	0.192538579	0.040693128	-0.032051086	P62881	GNB5_MOUSE	Gnb5	Guanine nucleotide-binding protein subunit beta-5
22.93842125	22.36606407	22.53463364	23.02632523	22.66393661	22.77026558	22.8288002	22.40967941	21.99408913	22.75858498	22.50307846	22.80687141	4	4	0.430919297	-0.207136154	0.272079585	0.202183406	0.383638448	0.13066419	P62889	RL30_MOUSE	Rpl30	Large ribosomal subunit protein eL30
23.23819351	22.93905449	23.14376259	23.67935181	22.81636238	23.07333374	23.11066818	23.40434647	22.5801506	23.56972885	23.05291176	23.02288246	5	3	0.105758021	-0.082679113	0.10137817	0.075281779	0.027270457	-0.025491714	P62897	CYC_MOUSE	Cycs	Cytochrome c, somatic
24.31184959	24.17000771	24.2016964	24.47238922	24.30694771	24.29933739	23.90080452	23.53210068	23.46339035	23.88559151	24.0176506	23.93846893	3	3	0.847513997	-0.131706874	1.41833245	0.595752716	2.247997609	0.412321091	P62900	RL31_MOUSE	Rpl31	Large ribosomal subunit protein eL31
23.79073334	24.07291031	23.62438774	23.79431915	23.83902359	24.09842491	24.09581947	24.22688675	23.76369667	23.84448624	23.55728912	24.12067223	9	9	0.191091286	-0.081245422	0.451689905	-0.199457169	0.134316891	0.069773356	P62908	RS3_MOUSE	Rps3	Small ribosomal subunit protein uS3
27.15875816	26.2016716	26.62724876	27.23972893	26.53657913	26.7322979	26.71627045	26.14131165	26.36948586	26.58976555	26.36610603	26.78235054	3	3	0.190388776	-0.173642476	0.313675567	0.25353686	0.441780095	0.256794612	P62911	RL32_MOUSE	Rpl32	Large ribosomal subunit protein eL32
21.84947777	22.11608696	15.65363216	21.94681168	22.392416	22.38067818	22.96030426	22.44387436	22.1941433	14.80589199	21.53460121	16.17266273	2	2	0.421667723	-2.366902987	0.475583365	-2.659708341	0.833175501	4.735583305	P62915	TF2B_MOUSE	Gtf2b	Transcription initiation factor IIB
20.76426125	20.52401733	20.11959648	20.51473618	20.00519753	20.75981903	20.52077293	20.36095238	20.52638054	19.95829391	19.89022636	20.60726357	3	3	0.050284576	0.042707443	0.000122679	-7.69E-05	0.358994927	0.274656296	P62918	RL8_MOUSE	Rpl8	Large ribosomal subunit protein uL2
14.43272972	14.68596172	16.41320801	15.55598545	15.51834202	16.49455833	16.28531265	15.93994999	15.43628025	16.05694389	15.86203384	16.34077644	1	1	0.394076866	-0.67899545	0.423722481	-0.709881147	0.251872769	-0.230289459	P62956	CCG7_MOUSE	Cacng7	Voltage-dependent calcium channel gamma-7 subunit
23.61141014	24.2689743	23.93251038	23.03674316	24.04797173	24.00420952	23.95665741	24.15725327	23.35188293	23.79356194	23.73062134	23.7720089	5	5	0.245123324	0.241323471	0.138492907	0.115700404	0.068703435	-0.069089254	P62962	PROF1_MOUSE	Pfn1	Profilin-1
28.90927124	28.46174431	28.70035553	29.08991623	28.63563156	28.74559402	28.35850906	28.10066986	28.19288445	27.96060371	28.40144539	28.50637627	5	2	0.285494839	-0.133256912	1.336036466	0.47310257	1.147488103	0.534238815	P62983	RS27A_MOUSE	Rps27a	Ubiquitin-ribosomal protein eS31 fusion protein
21.24093819	21.2416172	21.45960617	21.46931648	21.17512131	21.68670082	20.74880028	20.45681381	19.99078369	20.43665695	21.12923241	21.21378136	2	2	0.308701152	-0.129659017	1.37213962	0.915254593	0.791096745	0.517155965	P62996	TRA2B_MOUSE	Tra2b	Transformer-2 protein homolog beta
23.31836319	23.46956825	23.44152451	23.21242142	23.392416	23.423666	23.54769325	24.18083954	23.6942749	23.8692894	23.73966599	23.40795517	5	2	0.33976477	0.066984177	0.776687092	-0.397783915	0.90927373	-0.329469045	P63001	RAC1_MOUSE	Rac1	Ras-related C3 botulinum toxin substrate 1
17.74258041	16.83214951	17.79657555	16.51579475	17.71707916	17.66533852	18.04392815	18.16540718	18.06083488	16.81824303	16.35264206	18.05960274	1	1	0.113689162	0.157697678	0.747851178	-0.632954915	0.126274543	0.22257487	P63002	TLE5_MOUSE	Tle5	TLE family member 5
21.5683403	22.32371712	22.00465965	21.1466198	22.12989235	21.97740936	21.84664726	22.0622406	21.54001236	21.8158493	21.76823616	21.81897926	9	9	0.220334311	0.214265188	0.215785218	0.149272283	0.052672189	-0.049714406	P63005	LIS1_MOUSE	Pafah1b1	Platelet-activating factor acetylhydrolase IB subunit beta
24.21743393	24.5439167	23.60130501	23.89508057	24.34042168	24.09011078	24.17643738	24.54427528	23.70439911	24.42108536	24.15244865	23.5599575	1	1	0.013055676	0.012347539	0.01879495	-0.02081871	0.077324052	0.064040502	P63011	RAB3A_MOUSE	Rab3a	Ras-related protein Rab-3A
26.01980209	26.43624115	26.19207191	25.52882576	26.23401642	26.24793816	26.07914162	26.44874001	25.96448708	26.07874298	26.0269165	25.81797409	17	14	0.315178791	0.212444941	0.097875984	0.051915487	0.037864892	0.02904892	P63017	HSP7C_MOUSE	Hspa8	Heat shock cognate 71 kDa protein
20.43083763	21.1886673	21.00465965	19.71481514	21.18694687	21.12796974	21.09249878	21.07572365	20.65722847	20.92713356	21.02654839	20.87029839	3	3	0.133285883	0.198144277	0.087492825	-0.067095439	0.195197452	-0.264749527	P63028	TCTP_MOUSE	Tpt1	Translationally-controlled tumor protein
21.65734673	21.94704628	21.67390823	21.19206238	21.60786057	21.73869514	21.92713737	21.81938362	22.07434845	21.64251709	21.32942963	22.02462578	6	6	0.552908789	0.24656105	0.68067902	-0.180856069	0.2293622	-0.152651469	P63037	DNJA1_MOUSE	Dnaja1	DnaJ homolog subfamily A member 1
26.47959709	26.5306797	26.43174362	26.30581856	26.53802109	26.56237221	26.82029533	26.65788651	26.27074623	27.02640533	26.82712936	26.55544281	21	21	0.045379487	0.011936188	0.224568636	-0.102302551	0.924795778	-0.334255219	P63038	CH60_MOUSE	Hspd1	60 kDa heat shock protein, mitochondrial
20.49663925	20.17512131	20.91763687	19.29631233	20.3795929	19.97171974	20.85450935	22.79717255	21.08678627	22.38484573	21.24046898	20.79057121	1	1	0.756805014	0.647257487	0.65243725	-1.049690247	1.237813101	-1.589420319	P63044	VAMP2_MOUSE	Vamp2	Vesicle-associated membrane protein 2
20.58572388	20.70458984	20.77639198	19.99675179	20.95074844	20.98460579	21.03138733	20.80326271	21.09911537	20.70998001	20.53043938	21.04538536	2	2	0.044188284	0.044866562	1.200244991	-0.289019903	0.116747564	-0.117899577	P63046	ST4A1_MOUSE	Sult4a1	Sulfotransferase 4A1
19.34990311	15.82143688	19.57239532	15.3445816	14.66511726	15.16211033	19.40530777	20.39361954	19.57917023	20.24780083	16.64787483	16.33092308	1	1	0.93627863	3.190642039	0.480589762	-1.544787407	0.787921505	-2.684929848	P63054	PCP4_MOUSE	Pcp4	Calmodulin regulator protein PCP4
20.96356964	21.62212753	21.08006859	20.81019211	21.38986015	21.37247276	21.42370605	21.56593513	21.75398064	20.67289162	20.95999718	21.46042252	3	3	0.037885394	0.031080246	0.672912445	-0.359285355	0.206183214	0.159737905	P63073	IF4E_MOUSE	Eif4e	Eukaryotic translation initiation factor 4E
19.82679176	20.38971519	20.09336472	19.28237343	20.2389946	20.25241661	19.82434273	19.63377571	19.90909958	19.9459095	19.95379066	19.80275726	4	3	0.184372923	0.178695679	0.734816389	0.314217885	0.023167161	0.023775736	P63080	GBRB3_MOUSE	Gabrb3	Gamma-aminobutyric acid receptor subunit beta-3
22.173563	22.77138138	22.44152451	21.89049339	22.71995163	22.5405674	22.50836754	22.75588989	22.39502716	22.37794876	22.35790443	22.68207741	4	4	0.090702636	0.078485489	0.166301614	-0.090938568	0.114496887	-0.088972727	P63085	MK01_MOUSE	Mapk1	Mitogen-activated protein kinase 1
21.24641228	21.64195824	21.24404335	21.04295731	21.51240349	21.56237221	21.7445755	21.72840881	21.65305138	21.32154846	21.21993065	21.58852768	8	3	0.00756835	0.004893621	0.908127147	-0.331207275	0.006699283	-0.004091263	P63087	PP1G_MOUSE	Ppp1cc	Serine/threonine-protein phosphatase PP1-gamma catalytic subunit
23.43083763	23.44155502	23.63579369	23.52513123	23.34042168	23.64416695	22.74669075	23.30767059	23.03156281	23.17804146	23.62719154	23.53570938	2	2	0.001500352	-0.000511169	1.077433825	0.474087397	0.124802058	0.056259155	P63089	PTN_MOUSE	Ptn	Pleiotrophin
26.46939087	26.62866402	27.10858727	26.44918251	26.85994911	26.79758835	26.60852623	27.28426933	26.88882256	27.30921364	27.10598946	26.86981201	13	11	0.049059097	0.033307393	0.281121657	-0.191658656	1.023547646	-0.392765045	P63101	1433Z_MOUSE	Ywhaz	14-3-3 protein zeta/delta
20.85307121	20.88183022	21.2078228	21.02632523	20.90852165	21.04780006	20.70598793	19.9151535	20.34154129	20.4098568	20.58766365	20.69746017	3	3	0.035782313	-0.013307571	1.079595056	0.660013835	1.700554002	0.429222107	P63158	HMGB1_MOUSE	Hmgb1	High mobility group protein B1
21.30005074	21.69512939	22.09667015	20.80044365	21.65970039	21.65548134	21.48069572	22.31621552	21.57132721	22.34059525	22.11540031	20.89338112	3	3	0.369355854	0.3254083	0.093683592	-0.092129389	0.309463815	-0.411250432	P63213	GBG2_MOUSE	Gng2	Guanine nucleotide-binding protein G(I)/G(S)/G(O) subunit gamma-2
22.45468521	22.72099686	22.6849308	22.0221386	22.53108025	22.55272293	22.5133419	22.71339226	22.85741043	22.05371284	22.19647217	22.85470009	2	0	0.544166765	0.251557032	0.223130867	-0.074510574	0.00037805	0.000352224	P63242;Q8BGY2	IF5A1_MOUSE;IF5A2_MOUSE	Eif5a;Eif5a2	Eukaryotic translation initiation factor 5A-1
22.72753906	22.47510719	22.71319771	22.73797989	22.55637169	22.59799576	22.60939789	22.38009834	21.6613903	22.90651131	22.84400368	22.57192993	4	4	0.02640675	0.007832209	0.560706285	0.421652476	0.516306225	-0.14336586	P63276	RS17_MOUSE	Rps17	Small ribosomal subunit protein eS17
17.80933762	19.04343796	18.45850182	17.20477676	18.83374023	18.692379	19.0696888	18.74874306	16.6902523	18.15585136	18.28199768	18.94462967	1	0	0.109894024	0.193460464	0.114493111	0.267531077	0.135290466	-0.217194239	P63280;cRAP-P63279	UBC9_MOUSE;cRAP-UBC9_HUMAN	Ube2i;cRAP-UBE2I	SUMO-conjugating enzyme UBC9
19.8602314	19.44971466	18.83633232	15.49548531	19.07404518	18.59361267	19.67754555	19.41831017	19.93684578	18.48728561	18.62599564	20.65306664	1	1	0.562279108	1.661045074	0.355279211	-0.29547437	0.492595111	-1.534401576	P63318	KPCG_MOUSE	Prkcg	Protein kinase C gamma type
23.43083763	23.09285927	23.06327248	23.63204765	22.96969795	23.25241661	23.48576546	24.34989738	23.73435211	23.89367294	23.27571869	23.68648911	2	2	0.144756145	-0.08906428	0.969355214	-0.661015193	0.560521055	-0.333906174	P63323	RS12_MOUSE	Rps12	Small ribosomal subunit protein eS12
21.18501282	21.20208931	21.33080482	21.43822289	21.05766487	21.19153404	21.50587463	21.47727776	21.01701546	21.52255821	21.25568199	21.47579765	5	5	0.027442068	0.010161718	0.208618894	-0.094086965	0.601714797	-0.188872019	P63325	RS10_MOUSE	Rps10	Small ribosomal subunit protein eS10
20.61141014	21.46956825	21.26769447	20.31697273	21.08319855	20.92601013	21.15112686	21.49243736	21.16511345	20.92081833	20.94129944	21.09932327	5	5	0.415174268	0.340830485	0.20199354	-0.153334936	0.334593532	-0.211753209	P63328	PP2BA_MOUSE	Ppp3ca	Protein phosphatase 3 catalytic subunit alpha
23.69387245	23.7691288	23.80698013	23.55442619	23.71178818	23.67784882	23.84270096	24.27150917	23.79245567	24.49732018	24.13198471	23.47324562	7	7	0.841233395	0.108639399	0.529029295	-0.212228139	0.487081961	-0.38616244	P67778	PHB1_MOUSE	Phb1	Prohibitin 1
20.46880531	20.78705025	20.77639198	20.07968903	20.9576683	20.85711479	20.9382782	21.22839737	20.72244453	20.44548035	20.39959145	20.72345543	1	1	0.051452461	0.04592514	0.709689446	-0.285624186	0.129845315	0.1086483	P67871	CSK2B_MOUSE	Csnk2b	Casein kinase II subunit beta
28.48973083	28.68724632	28.82078552	28.54579163	28.68206787	28.67784882	28.21797752	28.36799049	27.90537453	28.39712143	28.83506393	28.47484016	3	3	0.101141013	0.030684789	1.343765334	0.502140045	0.16769528	0.066227595	P67984	RL22_MOUSE	Rpl22	Large ribosomal subunit protein eL22
20.26810837	20.64687347	20.65609741	20.55587578	20.66816139	20.69110489	20.60707283	20.75379562	20.43205261	20.61149025	20.98455429	20.74053001	2	2	0.328172167	-0.114687602	0.176235421	-0.073947271	0.482732942	-0.140477498	P68037	UB2L3_MOUSE	Ube2l3	Ubiquitin-conjugating enzyme E2 L3
24.145998	24.34655762	24.19400215	24.10762596	24.36665344	24.35592079	23.98379326	24.11706352	24.26562691	23.96444511	24.21215439	24.3112793	8	8	0.17295754	-0.047880809	0.447776435	0.10669136	0.35429837	0.114107132	P68040	RACK1_MOUSE	Rack1	Small ribosomal subunit protein RACK1
24.25865746	24.35409164	24.31244469	23.76955032	24.10361862	24.18686295	24.24533272	24.29331398	24.08368683	23.72274017	24.13198471	24.28969193	8	3	0.833574615	0.288387299	0.603905097	0.10095342	0.045200144	-0.028128306	P68181	KAPCB_MOUSE	Prkacb	cAMP-dependent protein kinase catalytic subunit beta
24.9460125	25.12668037	25.16280746	24.77266884	25.38601875	25.20237541	25.00602341	24.82438469	24.88437653	25.09635735	25.2881031	25.1805439	6	6	0.073074648	-0.041854223	0.933895511	0.173571905	0.124969312	-0.067980448	P68254	1433T_MOUSE	Ywhaq	14-3-3 protein theta
29.27841759	29.91601563	29.84401703	28.69916153	29.52897644	29.68649292	29.50228119	29.92703629	29.2436657	29.31298637	29.27882576	29.74813461	4	1	0.428314892	0.37460645	0.161485709	0.121822357	0.150799188	-0.141771952	P68368	TBA4A_MOUSE	Tuba4a	Tubulin alpha-4A chain
25.90332603	26.22650909	26.05649948	25.12237167	26.34372711	25.95468903	26.54617691	26.37907982	26.11248398	25.55706215	26.06339645	26.21912193	5	0	0.254694318	0.255182266	0.820567492	-0.283802032	0.121354956	-0.139597575	P68369	TBA1A_MOUSE	Tuba1a	Tubulin alpha-1A chain
24.29873466	24.43446541	24.57192039	23.8778038	24.58346558	24.65548134	24.43423653	24.46323967	24.36470604	24.31072426	24.33062744	24.82799339	1	1	0.081714469	0.062789917	0.056751973	0.014312744	0.143889904	-0.117531459	P68372	TBB4B_MOUSE	Tubb4b	Tubulin beta-4B chain
23.73340034	23.6879921	23.74514008	23.45696068	23.52643394	23.59799576	23.79242706	23.89738655	23.85741043	23.80217552	23.68452454	24.12880135	5	4	1.572524433	0.195047379	1.476495739	-0.126897176	0.952114145	-0.344703674	P68404	KPCB_MOUSE	Prkcb	Protein kinase C beta type
19.29958344	20.1886673	20.05310059	19.46623802	20.12067413	20.07501984	20.0724144	20.41499329	20.46100426	20.42777824	20.03832436	20.3864212	2	2	0.039082202	-0.040193558	0.644723644	-0.469020208	0.706561479	-0.396863937	P68510	1433F_MOUSE	Ywhah	14-3-3 protein eta
16.54152679	18.17370033	17.65255928	16.81612587	17.20396614	17.42985725	17.76740265	17.84633636	17.52620506	16.61984634	15.85365582	17.98921967	2	2	0.221740654	0.305945714	0.187816715	-0.25738589	0.182739515	0.329075813	P69566	RANB9_MOUSE	Ranbp9	Ran-binding protein 9
19.92993927	20.51329041	20.08006859	20.27535248	20.30559158	20.48330116	20.26168633	20.23442078	19.96406555	20.01866722	19.94129944	20.01763916	4	4	0.380405373	-0.180315653	0.035128969	0.02104187	1.711528453	0.362213135	P70122	SBDS_MOUSE	Sbds	Ribosome maturation protein SBDS
21.81672859	22.32678413	21.99760628	21.38703537	22.18400002	22.05465317	22.2287941	22.48234749	22.04914856	22.12958908	21.95689774	22.11249924	7	7	0.229096686	0.17181015	0.454107666	-0.206390381	0.281816141	-0.191099167	P70168	IMB1_MOUSE	Kpnb1	Importin subunit beta-1
17.86740112	18.18217659	18.15983582	15.01101112	17.19052315	17.89564323	18.59934044	18.28779602	18.29263687	17.88335228	17.95508385	18.36009216	5	5	0.594897373	1.370745341	1.051035028	-0.323453267	0.594981888	-1.367116928	P70175	DLG3_MOUSE	Dlg3	Disks large homolog 3
19.45676804	19.79819298	20.10654068	18.8296032	19.18324661	19.43416405	19.81123161	20.08241844	20.46100426	19.20763397	19.71196556	20.18911934	4	4	1.166507283	0.638162613	0.551096082	-0.331050873	0.730898575	-0.553901672	P70182	PI51A_MOUSE	Pip5k1a	Phosphatidylinositol 4-phosphate 5-kinase type-1 alpha
21.63247108	21.76008415	21.69586754	20.94460106	21.28922844	21.57672691	21.87784195	21.8935833	22.01376152	21.51419449	21.44895744	22.03157806	9	9	0.853495363	0.425955455	1.810181199	-0.232254664	0.692661746	-0.394724528	P70188	KIFA3_MOUSE	Kifap3	Kinesin-associated protein 3
21.84947777	22.37201309	22.04969406	20.90875626	22.06409073	22.12145615	21.94933319	22.12842941	21.40250778	22.16474533	22.02654839	21.846838	12	9	0.364170841	0.39229393	0.41548716	0.263638179	0.290613497	-0.314609528	P70206	PLXA1_MOUSE	Plxna1	Plexin-A1
17.96313477	18.75534058	18.57962227	17.33834839	18.59272194	18.51442909	18.57703018	18.4875946	18.49179268	18.88999557	18.8515625	18.70586586	8	8	0.231989098	0.284199397	0.121992155	-0.086106618	0.619321046	-0.667308172	P70207	PLXA2_MOUSE	Plxna2	Plexin-A2
15.14675426	15.44584465	16.33198547	16.05129623	15.76148891	15.97015953	16.6677742	16.05978394	15.18701649	16.137537	15.13150787	15.66617107	3	3	0.293415438	-0.286120097	0.231311154	-0.329996745	0.359713051	0.282576243	P70208	PLXA3_MOUSE	Plxna3	Plexin-A3
14.79103279	14.91854095	20.43370438	15.57764816	15.73956299	20.68228149	20.73182678	21.47727776	20.55351639	20.90810776	15.01751423	14.89916229	2	2	0.087744444	-0.618738174	0.826095747	-4.206447601	0.051776059	0.391569455	P70211	DCC_MOUSE	Dcc	Netrin receptor DCC
16.27482796	17.20306015	14.84607887	17.01662064	15.49481964	16.9690876	17.56145096	17.69429207	17.04370689	18.88150597	17.51724815	17.20211601	4	4	0.170622646	-0.385520299	0.73042156	-1.32516098	0.891832366	-1.373447418	P70232	NCHL1_MOUSE	Chl1	Neural cell adhesion molecule L1-like protein
18.90420341	19.1138134	19.05540276	17.94158936	18.99540138	18.98835564	19.17983437	18.85113335	18.90169907	18.52554893	18.54006958	19.15907478	3	3	0.410421755	0.382691065	0.143206444	0.046917597	0.085539151	-0.099782308	P70236	MP2K6_MOUSE	Map2k6	Dual specificity mitogen-activated protein kinase kinase 6
21.48278999	21.68082047	21.78461266	21.26120949	20.9576683	21.35592079	21.47049904	21.91998672	22.24496651	21.00679207	21.38121223	21.91610146	4	1	1.379218521	0.457808177	0.374694113	-0.229076385	0.330344137	-0.243102392	P70265	F262_MOUSE	Pfkfb2	6-phosphofructo-2-kinase/fructose-2,6-bisphosphatase 2
15.56187725	16.93951607	16.42476845	15.16007996	16.86492538	16.0328083	17.32347107	17.00418091	16.00444221	16.42900658	14.54179287	16.29774666	2	2	0.17181448	0.289449374	0.343348244	-0.468644142	0.122446407	0.26308918	P70268	PKN1_MOUSE	Pkn1	Serine/threonine-protein kinase N1
19.36842918	20.26737976	19.96566582	19.52661133	20.33777237	20.24044418	19.10486031	19.50152588	19.12024307	18.98259735	19.15784264	19.23454857	4	4	0.172747492	-0.167784373	0.897966099	0.624948502	1.215678158	0.909946442	P70271	PDLI4_MOUSE	Pdlim4	PDZ and LIM domain protein 4
18.47672081	17.92512512	17.74357986	18.28149033	18.01442719	17.22586632	17.69876671	16.94561577	17.93885994	17.41604805	17.74877357	18.00668335	1	1	0.206188567	0.207880656	0.620392877	0.520727793	0.11546023	0.116759618	P70274	SEPP1_MOUSE	Selenop	Selenoprotein P
18.61491203	17.48204231	17.95738983	19.11437035	18.07317734	17.50492859	17.13984871	17.52932167	15.48685837	17.90090942	17.31990433	17.23550797	3	3	0.135462586	-0.212710698	0.78871276	1.299438477	0.599392948	0.745384852	P70279	SURF6_MOUSE	Surf6	Surfeit locus protein 6
19.99643517	20.03872871	19.93153	19.41605186	19.95074844	19.95282745	20.0033741	19.60405922	19.75812721	20.00679207	19.63445091	19.90149498	2	2	0.455674767	0.215688705	0.653373228	0.200377782	0.128069036	-0.074370066	P70280	VAMP7_MOUSE	Vamp7	Vesicle-associated membrane protein 7
20.61141014	20.69512939	20.2559185	20.57886696	20.59903717	20.70859337	21.08583641	20.04177666	20.5624485	19.95829391	19.76823616	20.7987442	2	1	0.290938825	-0.108013153	0.042747617	-0.04253451	0.541524655	0.453741074	P70288	HDAC2_MOUSE	Hdac2	Histone deacetylase 2
20.46880531	20.40139771	20.45446396	20.03050232	20.45976257	20.31083298	20.47049904	20.52720261	20.35188293	20.19645309	20.05000687	20.35350609	5	5	0.524700841	0.174523036	0.04965748	-0.008305868	0.162992595	0.06704394	P70290	EM55_MOUSE	Mpp1	55 kDa erythrocyte membrane protein
24.19637299	24.77475357	24.39530182	23.95122337	24.52643394	24.45638084	24.38079643	24.85891151	23.93684578	24.89769745	24.51576996	24.39453316	4	4	0.227133596	0.144130071	0.069291547	0.06329155	0.542118478	-0.291320801	P70296	PEBP1_MOUSE	Pebp1	Phosphatidylethanolamine-binding protein 1
20.74891281	21.11253738	20.75144577	20.12725449	20.79720306	20.83339882	20.87784195	20.82737541	20.58892059	20.4098568	20.56341553	20.75740433	5	5	0.454062605	0.285013199	0.28295259	0.10625267	0.011603918	0.009059906	P70297	STAM1_MOUSE	Stam	Signal transducing adapter molecule 1
18.83120728	19.26195335	18.89707184	18.76081276	19.19179535	18.99472809	19.48843384	19.33072853	19.07046318	19.19979286	19.14532089	19.37887001	4	4	0.02619432	0.014298757	0.759930059	-0.299797694	0.786502723	-0.258882523	P70303	PYRG2_MOUSE	Ctps2	CTP synthase 2
17.90873146	18.70899963	17.47292709	17.9481945	18.20810699	18.36146927	19.28060722	18.53151512	18.21011543	17.95539474	17.53922462	18.92475319	5	3	0.131337275	-0.14237086	0.596786125	-0.643859863	0.024593538	0.032799403	P70318	TIAR_MOUSE	Tial1	Nucleolysin TIAR
17.12623215	18.25929451	17.84421921	16.78554344	18.27854156	17.48877716	16.85325432	17.63265419	14.38928699	17.3301506	15.28269768	16.49709129	4	4	0.154444999	0.225627899	0.563993741	1.451516787	0.699200453	1.147640864	P70335	ROCK1_MOUSE	Rock1	Rho-associated protein kinase 1
19.91626549	20.32984352	19.95067787	19.02555275	20.04472542	20.08844185	19.79380608	19.67567444	19.62433815	19.61259079	19.68703842	19.69253731	15	11	0.365763799	0.346022288	1.022991397	0.367656072	0.051673168	0.055517832	P70336	ROCK2_MOUSE	Rock2	Rho-associated protein kinase 2
16.57554245	17.30190468	15.11817551	14.28270435	17.22450829	15.29323292	17.12491608	17.06463242	17.04224777	16.38756943	16.12345886	17.25529671	1	1	0.270389018	0.731725693	0.437139103	-0.74539121	0.425675187	-0.98862648	P70340	SMAD1_MOUSE	Smad1	Mothers against decapentaplegic homolog 1
14.61095905	18.74107552	18.66244507	17.94683647	18.58725739	18.88185692	15.97252369	16.93627357	16.06549072	17.02435875	15.27787113	15.6515255	1	1	0.305309396	-1.133823713	0.269427949	1.013397217	1.598645543	2.487398465	P70347	TANK_MOUSE	Tank	TRAF family member-associated NF-kappa-B activator
23.36943626	23.65177155	23.37502861	22.68598557	23.63832664	23.64416695	23.61865997	23.80932999	22.73632622	23.42108536	23.10423851	23.33956718	4	4	0.152569588	0.142585754	0.075607537	0.077306747	0.033654348	0.034529368	P70349	HINT1_MOUSE	Hint1	Adenosine 5'-monophosphoramidase HINT1
19.91626549	20.44720078	20.09336472	19.71481514	19.95074844	20.08844185	20.36437035	20.52720261	20.26699257	20.11029625	20.02654839	20.45008087	2	2	0.532703841	0.234275182	0.563106517	-0.233911514	0.748463444	-0.277640025	P70362	UFD1_MOUSE	Ufd1	Ubiquitin recognition factor in ER-associated degradation protein 1
20.88851929	20.73260307	20.14535904	20.49069023	20.83527184	20.69987488	21.69289207	21.19789505	20.67381096	20.61149025	20.02654839	20.97499466	3	3	0.123901767	-0.086451848	0.72978937	-0.599372228	0.169331287	0.137601217	P70372	ELAV1_MOUSE	Elavl1	ELAV-like protein 1
19.62745667	19.9080143	19.9690361	18.69236755	19.59251976	20.11491394	19.78235054	20.12194633	19.72635841	19.61341667	19.95379066	20.49101067	5	5	0.326273976	0.36823527	0.09223842	-0.042049408	0.47872075	-0.552805583	P70392	RGRF2_MOUSE	Rasgrf2	Ras-specific guanine nucleotide-releasing factor 2
21.40658951	21.70929527	21.21999741	20.89049339	21.47431183	21.57195854	21.52570534	21.34989738	21.46577263	21.03044319	20.96617508	21.61190987	23	19	0.197518521	0.133039474	0.00381398	-0.001831055	0.136580297	0.109411875	P70398	USP9X_MOUSE	Usp9x	Ubiquitin carboxyl-terminal hydrolase 9X
17.36805153	17.69082451	17.62101364	15.61925316	16.88007355	17.40689468	17.78992081	17.24217033	17.12226868	16.99856567	16.7299614	17.28967476	3	3	0.656440133	0.924556096	0.300942062	0.17517662	0.249437835	-0.370660146	P70399	TP53B_MOUSE	Tp53bp1	TP53-binding protein 1
22.67166138	22.57905769	22.63124275	22.63204765	22.71587563	22.64643669	22.69508362	22.51488304	22.09604263	23.02897644	22.59764671	22.65306664	3	3	0.429938307	-0.037466049	0.406148772	0.191984177	0.253758724	-0.09510994	P70404	IDHG1_MOUSE	Idh3g	Isocitrate dehydrogenase [NAD] subunit gamma 1, mitochondrial
16.0705452	16.08061218	16.35762596	16.65990829	16.28937531	16.42639732	16.97423935	17.93340302	15.666255	17.1032486	16.53407669	16.33546829	3	2	0.937856298	-0.288965861	0.392598313	-0.68837134	0.306549858	-0.199037552	P70408	CAD10_MOUSE	Cdh10	Cadherin-10
20.47814369	20.7691288	20.51500511	19.87199783	20.32712555	20.49342537	20.22576523	21.19171715	20.34154129	21.08792877	20.71051979	20.00356483	4	4	0.730207576	0.356576284	0.001067302	0.001084646	0.415211309	-0.369821548	P70414	NAC1_MOUSE	Slc8a1	Sodium/calcium exchanger 1
15.85619259	17.48061562	17.46083832	14.60931587	17.15699768	17.25525665	16.98369789	18.07023239	17.20575714	17.71330452	17.44546509	17.77264214	1	1	0.223048119	0.592025439	0.308241985	-0.487346967	0.567902635	-1.303280512	P70423	CTR3_MOUSE	Slc7a3	Cationic amino acid transporter 3
19.70207977	19.9723835	19.46634674	19.22146034	19.69392967	19.3301754	19.96321297	19.77994728	19.70426178	19.6447525	19.44830132	19.96214294	1	1	0.661288246	0.298414866	0.236939198	-0.102204005	0.581228923	-0.269877116	P70429	EVL_MOUSE	Evl	Ena/VASP-like protein
21.49203873	22.24486351	22.0116806	21.41924095	22.092659	22.04435921	21.63928795	21.96777534	21.5801506	22.10194969	21.69943619	21.80281448	6	6	0.072312117	0.064107895	0.290762708	0.187122981	0.021110101	-0.015980403	P70441	NHRF1_MOUSE	Nherf1	Na(+)/H(+) exchange regulatory cofactor NHE-RF1
18.84187889	19.21356392	19.02213669	18.85971069	19.0267601	19.04560089	18.12373543	18.2194252	18.28204918	17.79652405	17.6894989	17.42821884	2	1	0.14402647	0.048502604	2.083402087	0.817456563	2.815263314	1.339276632	P70451	FER_MOUSE	Fer	Tyrosine-protein kinase Fer
14.36052227	15.5329113	16.36462021	16.01344872	15.25685787	19.33389664	18.18349075	16.77958107	18.07261276	19.20070076	18.63184166	18.96248817	1	1	0.425535131	-1.448716482	1.394293542	-2.259210269	0.620274856	-2.063609123	P70663	SPRL1_MOUSE	Sparcl1	SPARC-like protein 1
22.83137512	23.39556885	23.21696472	22.52365112	23.08477974	23.06147385	22.52077293	22.81134605	22.91782761	22.67664337	23.44010544	22.64175224	1	1	0.447631422	0.258001328	0.882913213	0.397987366	0.031019452	-0.029532115	P70670	NACAM_MOUSE	Naca	Nascent polypeptide-associated complex subunit alpha, muscle-specific form
20.71771812	21.69037437	21.2078228	20.46006012	21.65545082	21.39964294	21.31963348	21.21017265	20.95730972	21.05947304	21.27571869	21.26777649	5	5	0.024374511	0.033587138	0.047275777	0.042933146	0.025152362	-0.029271444	P70677	CASP3_MOUSE	Casp3	Caspase-3
18.4401226	18.74824715	18.55241776	17.48078918	18.80691719	18.69444466	18.53759193	18.59783936	18.75762558	18.28545189	17.61639595	18.63710213	2	2	0.21131016	0.252878825	0.171053051	-0.050756454	0.101423462	0.147733688	P70697	DCUP_MOUSE	Urod	Uroporphyrinogen decarboxylase
19.04583168	19.50365448	19.17152596	18.5370903	19.35059357	19.10680389	19.25695038	19.52565002	19.07112694	18.94185829	19.3079052	19.39586639	9	8	0.353279472	0.242174784	0.082372548	-0.044238408	0.310674839	-0.217047373	P70698	PYRG1_MOUSE	Ctps1	CTP synthase 1
19.14563942	19.37814903	19.40005875	18.55658913	19.17116547	19.25786781	19.22457695	19.50639343	18.75642776	19.59257317	19.33668518	18.78213882	4	4	0.536491832	0.312741597	0.233302397	0.145483017	0.302041966	-0.241924922	P70699	LYAG_MOUSE	Gaa	Lysosomal alpha-glucosidase
21.53740883	22.02840233	22.00113678	21.09571838	21.93680954	21.74718094	21.82280159	22.54427528	21.5490284	22.78836823	22.55113792	21.48088646	13	12	0.35613867	0.262413025	0.123724575	-0.116385778	0.622521596	-0.680227915	P70704	AT8A1_MOUSE	Atp8a1	Phospholipid-transporting ATPase IA
23.85486412	24.30051041	24.03081322	23.23068428	24.19428825	24.18686295	23.89128113	23.87827682	23.68407822	23.83612251	23.88534355	23.57192993	13	13	0.205740629	0.191450755	0.714819231	0.244183858	0.109682906	0.106146495	P80313	TCPH_MOUSE	Cct7	T-complex protein 1 subunit eta
23.25186729	23.82441139	23.51747322	22.68598557	23.70152092	23.57434464	23.2880497	23.43081856	23.15776443	23.21721268	23.26322746	23.01763916	11	11	0.222349656	0.210633596	0.542101487	0.239039739	0.167576134	0.154590607	P80314	TCPB_MOUSE	Cct2	T-complex protein 1 subunit beta
23.85486412	24.48337555	24.17848969	23.38540649	24.26572418	24.21772385	24.00160408	24.0157814	23.75398064	23.80217552	23.90155411	23.85273933	15	15	0.248685415	0.215958277	0.511899347	0.248454412	0.124324674	0.10412852	P80315	TCPD_MOUSE	Cct4	T-complex protein 1 subunit delta
21.80564499	22.37793922	22.15806961	21.1466198	22.00185394	22.21006966	22.02791595	21.9641552	21.95051956	21.65778542	21.8134861	21.97499466	8	8	0.360047923	0.327703476	0.292880442	0.133021037	0.027807157	-0.029240926	P80316	TCPE_MOUSE	Cct5	T-complex protein 1 subunit epsilon
23.89898682	24.22034073	24.09005165	23.37723351	24.2015934	24.09011078	23.77181816	24.13327408	23.91956711	23.79356194	23.74865532	23.85273933	8	7	0.246597467	0.180147171	0.383612857	0.12823995	0.120254066	0.091327031	P80317	TCPZ_MOUSE	Cct6a	T-complex protein 1 subunit zeta
24.43683624	25.04990005	24.76605034	23.92902946	24.9429245	24.8304081	24.50462532	24.67736435	24.36470604	24.31072426	24.31255531	24.33254623	18	18	0.187161615	0.183474859	0.491484821	0.235363642	0.284682938	0.248845418	P80318	TCPG_MOUSE	Cct3	T-complex protein 1 subunit gamma
19.32203865	19.304142	19.25390625	18.73668671	19.23337364	19.36183167	19.61252785	19.49653625	19.47764015	19.48855591	19.18751717	19.67814064	5	5	0.357387283	0.182731628	1.779738604	-0.235539118	0.636179326	-0.3407739	P80560	PTPR2_MOUSE	Ptprn2	Receptor-type tyrosine-protein phosphatase N2
18.48615837	18.11219025	17.46172523	17.93744278	15.07427788	18.10183334	18.3630085	16.76969528	18.22499084	17.71456146	17.42384911	18.34008217	2	2	0.370335157	0.982173284	0.144646905	0.234126409	0.291667865	-0.788312912	P83093	STIM2_MOUSE	Stim2	Stromal interaction molecule 2
22.54409409	22.69750023	22.49760818	22.04708481	22.48392868	22.69330406	22.89128113	22.66068649	22.62134361	22.33585739	22.23791695	22.87223625	14	6	0.330321308	0.171628316	0.616338211	-0.144702911	0.096482125	-0.07389768	P83510	TNIK_MOUSE	Tnik	Traf2 and NCK-interacting protein kinase
15.92398357	16.79136276	16.94405365	16.38857269	16.65991783	16.14928055	16.43078613	16.57799149	17.29226685	16.48046684	16.89771461	16.55713463	1	1	0.160003227	0.153876305	0.19809406	-0.213881493	0.555814052	-0.245848338	P83877	TXN4A_MOUSE	Txnl4a	Thioredoxin-like protein 4A
22.78133583	22.57132149	22.51747322	22.80044365	22.37701416	22.75140572	22.36712265	22.14770889	22.00067711	22.38025093	22.17795944	22.71268272	3	2	0.042164346	-0.019577662	1.509391837	0.451540629	0.459651543	0.219323476	P83882	RL36A_MOUSE	Rpl36a	Large ribosomal subunit protein eL42
20.83137512	20.90663338	20.67390823	20.61268234	20.83527184	20.80115891	20.95299911	21.1667347	20.75398064	20.67289162	20.64270401	20.89338112	2	0	0.216657986	0.054267883	0.468550863	-0.153932571	0.043401426	0.013378779	P83887;Q8VCK3	TBG1_MOUSE;TBG2_MOUSE	Tubg1;Tubg2	Tubulin gamma-1 chain
20.83137512	21.34806824	21.02561951	20.28237343	21.09579849	21.06147385	20.79038048	20.61293221	20.45141792	20.20687103	20.38121223	20.35350609	2	2	0.335554229	0.255139033	1.115064135	0.450110753	0.705533116	0.499352137	P83940	ELOC_MOUSE	Eloc	Elongin-C
24.25186729	24.16144753	24.24702072	23.55442619	23.56092262	24.13929749	23.58361435	23.48234749	23.49872398	24.03190804	23.81005669	23.6642952	2	1	0.873163574	0.46856308	4.063333943	0.698549906	0.137166087	-0.083871206	P84078	ARF1_MOUSE	Arf1	ADP-ribosylation factor 1
26.0689106	26.13545227	26.22264862	25.59903908	26.09579849	26.04565048	25.92433929	26.02232361	25.98123932	25.85900497	25.95301437	26.12270927	6	2	0.550135092	0.228841146	1.364372293	0.166369756	0.132079111	-0.064746857	P84084	ARF5_MOUSE	Arf5	ADP-ribosylation factor 5
22.24367905	22.28955078	22.58020973	22.21058273	22.22185326	22.29644966	22.37807274	22.54911804	22.56689453	22.69340897	22.61544609	22.45784378	2	1	0.45881238	0.128184636	0.433407843	-0.126881917	1.59039111	-0.345937729	P84086	CPLX2_MOUSE	Cplx2	Complexin-2
22.61141014	22.65665436	22.4284687	22.76329041	22.42273712	22.85907364	22.63015556	22.28463173	22.69833183	21.74970627	22.29548264	23.02288246	2	2	0.30664189	-0.116189321	0.065187271	0.027804693	0.320970625	0.3256766	P84089	ERH_MOUSE	Erh	Enhancer of rudimentary homolog
23.82772827	24.19539452	23.77639198	23.13697052	24.17214966	23.91287041	24.1123085	24.13327408	23.95391846	23.69525909	23.73966599	24.3112793	3	3	0.212720658	0.192508062	0.368442928	-0.133328756	0.177498098	-0.17473793	P84091	AP2M1_MOUSE	Ap2m1	AP-2 complex subunit mu
21.50580025	21.53466415	21.67390823	21.94460106	21.45487976	21.47821236	21.48069572	21.1667347	24.05232239	21.52255821	21.47084999	21.43442726	3	3	0.11267705	-0.05444018	0.264044304	-0.661793391	0.34959337	0.149952571	P84099	RL19_MOUSE	Rpl19	Large ribosomal subunit protein eL19
25.10890961	25.07291031	24.60711098	25.5065155	24.83902359	25.36972809	24.94749641	24.87346077	25.6660614	24.36405373	24.78842545	25.33956718	3	3	0.517603806	-0.308778763	0.311279049	-0.232695897	0.505185533	0.407740275	P84104	SRSF3_MOUSE	Srsf3	Serine/arginine-rich splicing factor 3
18.24054718	17.4247551	17.86399841	18.50380135	17.75800323	17.86065483	17.37795448	16.67961121	17.0320549	16.71712303	17.72160149	17.69199562	2	2	0.234156815	-0.197719574	1.22096326	0.8132267	0.735989138	0.663913091	P84750	KVM5_MOUSE		Ig kappa chain V region Mem5 (Fragment)
20.45940781	20.44720078	20.46473122	19.76579857	20.69325256	20.69110489	20.58833694	20.65844727	20.5801506	21.74256516	20.95379066	20.82299232	2	2	0.079074509	0.073727926	1.658847399	-0.151865005	0.870332779	-0.789730708	P85094	ISC2A_MOUSE	Isoc2a	Isochorismatase domain-containing protein 2A
16.84982872	16.98776245	16.89769363	15.74838638	16.58247375	16.59981155	17.11791039	17.27295113	16.56207848	16.99872971	17.63737488	16.4012146	1	1	0.787477592	0.601537704	0.113148438	-0.072551727	0.697084184	-0.70221583	P97287	MCL1_MOUSE	Mcl1	Induced myeloid leukemia cell differentiation protein Mcl-1 homolog
16.95725822	18.73997879	18.28463554	17.01963615	18.61788368	18.24033356	18.15278625	19.34328842	17.3916111	19.5539093	19.24975967	16.95197105	3	3	0.015954913	0.034673055	0.143581537	-0.301937739	0.255811751	-0.625928879	P97300	NPTN_MOUSE	Nptn	Neuroplastin
18.07547379	17.6956749	15.69808483	18.22212219	17.88212395	17.75609016	16.88976669	18.43054962	16.99494934	17.59650421	18.16470909	15.81330585	1	1	0.405516238	-0.797034264	0.114016465	-0.282010714	0.403344742	0.761939049	P97314	CSRP2_MOUSE	Csrp2	Cysteine and glycine-rich protein 2
23.80934906	24.31602287	24.03081322	23.81261826	24.09579849	24.26281166	23.98379326	23.13004684	23.6942749	23.55960464	22.90155411	23.86252022	4	4	0.008367942	-0.00501442	0.671077124	0.449356715	0.826084761	0.615849813	P97315	CSRP1_MOUSE	Csrp1	Cysteine and glycine-rich protein 1
18.1756897	18.2461338	18.26181793	18.03758812	18.26782608	18.31894875	17.89003563	18.43586159	17.86387444	18.28436661	18.53635406	18.7136097	3	3	0.073376287	0.019759496	0.326860684	0.16462326	0.90435728	-0.303322474	P97318	DAB1_MOUSE	Dab1	Disabled homolog 1
17.97029877	18.72577286	18.6511631	17.63694572	18.87113571	18.20468712	18.71308327	18.39831543	18.58813477	18.52776527	17.86990738	18.20994759	3	3	0.185698675	0.211488724	0.165100706	-0.117432912	0.028602859	0.035049438	P97346	NXN_MOUSE	Nxn	Nucleoredoxin
20.64496231	19.96505737	19.29809189	15.66958046	17.27750778	15.40330219	15.31886959	18.48953438	16.27388573	18.93845367	20.33421516	18.49946022	4	4	2.095638938	3.852573713	1.242750317	3.275273959	1.753058892	-3.140579542	P97350	PKP1_MOUSE	Pkp1	Plakophilin-1
21.51490211	21.48612022	21.86045647	21.8366642	21.7501545	21.7888813	21.51582336	20.85109138	20.32063103	21.35939217	21.74686241	21.59792519	6	6	0.539976883	-0.171407064	0.792647193	0.724644343	0.742509557	0.223840078	P97351	RS3A_MOUSE	Rps3a	Small ribosomal subunit protein eS1
17.89216805	18.31733894	17.76223564	17.7885685	17.32136917	18.03856468	16.01551437	17.18403816	16.96425056	17.18551445	15.25784969	14.63320827	3	3	0.434467187	0.274413427	1.274895105	1.269313176	0.958258368	2.023976644	P97366	EVI5_MOUSE	Evi5	Ecotropic viral integration site 5 protein
20.55074692	20.98636055	21.05310059	20.55587578	20.90136147	20.63733482	20.51085663	21.24041939	20.40250778	21.00679207	21.08449554	20.59792519	4	4	0.358412764	0.165211995	0.177102306	0.145474752	0.458821986	-0.198213577	P97371	PSME1_MOUSE	Psme1	Proteasome activator complex subunit 1
23.99968147	23.53731346	24.03081322	24.0158329	23.79140663	23.81535339	23.29673195	23.17615318	23.24496651	23.58976555	23.71235847	23.57192993	5	5	0.034390704	-0.018261592	1.259554593	0.616652171	1.291024378	0.24951299	P97376	FRG1_MOUSE	Frg1	Protein FRG1
17.48293877	17.83754539	17.75031662	14.44880867	15.5857935	16.91814423	18.14608383	18.33769226	17.99518204	16.83717346	16.66450691	18.7231617	4	4	0.997285584	2.039351463	1.489178781	-0.469385783	0.838062161	-1.757365227	P97379	G3BP2_MOUSE	G3bp2	Ras GTPase-activating protein-binding protein 2
19.54907227	19.7306385	19.38062096	18.76992226	19.70588493	19.57791328	19.94892693	19.74889565	19.6357193	19.67094803	19.37218857	19.81472588	6	6	0.244360772	0.202203751	0.754715679	-0.224403381	0.328502668	-0.268047333	P97390	VPS45_MOUSE	Vps45	Vacuolar protein sorting-associated protein 45
19.95690727	20.1886673	20.11959648	19.66196251	19.96455574	20.19153404	19.97480392	20.08241844	19.70057106	19.84281731	19.76823616	19.94342995	11	11	0.351261769	0.149039586	0.544483999	0.169125875	0.199013951	0.087856293	P97393	RHG05_MOUSE	Arhgap5	Rho GTPase-activating protein 5
19.0639019	19.28853035	19.10080338	18.73179626	18.85345459	19.17988968	19.29085541	19.5900383	19.27954674	18.90573692	19.13518333	19.64558983	7	7	0.647173211	0.229365031	0.861744619	-0.23573494	0.509364163	-0.307123184	P97411	ICA69_MOUSE	Ica1	Islet cell autoantigen 1
26.28217125	26.6924572	26.53737259	25.88358498	26.56659126	26.58769608	26.32530212	26.72627449	25.82992935	26.57727623	26.52102661	26.24178123	17	14	0.231563581	0.158042908	0.285522624	0.210165024	0.142888358	-0.100737254	P97427	DPYL1_MOUSE	Crmp1	Dihydropyrimidinase-related protein 1
18.06682968	18.25806999	18.83612061	17.93515015	18.36497688	18.75217819	17.67689705	17.32545471	17.70597076	16.13045502	18.35327721	17.56614685	2	2	0.037184379	0.036238352	1.289167268	0.817565918	0.584552944	1.000808716	P97433	ARG28_MOUSE	Arhgef28	Rho guanine nucleotide exchange factor 28
18.50550461	18.96728134	17.6516819	17.87622452	18.40297127	18.89552116	19.09738731	18.73137665	17.7606163	17.98839951	17.39355278	18.53080368	5	5	0.011348527	-0.0167497	0.100298171	-0.154970805	0.40367432	0.420653661	P97434	MPRIP_MOUSE	Mprip	Myosin phosphatase Rho-interacting protein
17.36117935	17.08517075	17.48179626	16.34789467	16.95828629	17.40477562	16.90447998	16.36298752	17.74826813	16.76366615	17.50422287	16.8936615	1	1	0.498960781	0.40572993	0.272109754	0.304136912	0.145205778	-0.150197983	P97441	ZNT3_MOUSE	Slc30a3	Probable proton-coupled zinc antiporter SLC30A3
19.34553528	18.95116043	19.50253487	19.62929535	18.82868385	19.48954391	19.32221413	18.72812271	19.21557236	19.1143856	18.59921074	19.52867889	2	2	0.057103771	-0.049430847	0.292647833	0.177773794	0.25581842	0.235082626	P97445	CAC1A_MOUSE	Cacna1a	Voltage-dependent P/Q-type calcium channel subunit alpha-1A
22.11789894	22.39556885	21.97263908	22.10366821	22.2389946	22.27313232	22.31394196	21.81938362	22.1709671	21.77442932	21.72151947	22.32831764	5	5	0.11281867	-0.043229421	0.114168129	0.060604731	0.515172489	0.263842901	P97447	FHL1_MOUSE	Fhl1	Four and a half LIM domains protein 1
21.04750824	21.57648468	21.35860252	21.24692535	21.41018105	21.35036278	21.90459442	21.66737938	21.99408913	23.32872009	22.39959145	21.32549286	1	1	0.016433914	-0.008291245	1.269134428	-0.527822495	0.655995161	-1.015445073	P97450	ATP5J_MOUSE	Atp5pf	ATP synthase peripheral stalk subunit F6, mitochondrial
16.73669052	15.54122066	16.15670967	15.43978214	16.32249451	15.93680477	17.21409035	15.83466053	16.51847076	14.52185535	15.44817352	15.45281982	1	1	0.221103673	0.245179812	0.28896366	-0.377533595	0.87207766	0.75874424	P97452	BOP1_MOUSE	Bop1	Ribosome biogenesis protein BOP1
18.00043297	16.9337101	17.38399887	19.72515678	18.64527893	18.04206085	17.01650429	17.90708542	15.21284962	17.05830383	14.77351475	17.52832031	1	1	1.040697068	-1.364784877	0.333252048	0.727234205	1.040457082	2.350785891	P97457	MYL11_MOUSE	Myl11	Myosin regulatory light chain 11
16.63210297	17.54727936	17.01885605	15.73001766	17.45898247	17.24937057	17.18288612	16.45534325	16.9467907	16.9834156	17.35639381	17.20886421	1	1	0.151838398	0.253289223	0.234691307	0.204406102	0.244619971	-0.370100975	P97470	PP4C_MOUSE	Ppp4c	Serine/threonine-protein phosphatase 4 catalytic subunit
20.320961	20.62710953	20.49510574	20.2032032	20.36925125	20.39964294	20.31963348	20.18551064	20.00395966	20.25785446	20.15109253	20.3864212	4	4	0.643893063	0.157026291	1.149081679	0.311357498	0.255906654	0.058909734	P97494	GSH1_MOUSE	Gclc	Glutamate--cysteine ligase catalytic subunit
18.55449867	18.91197968	18.82433128	18.73175621	19.1588459	18.9761219	18.27392769	17.53275108	17.52352905	18.58485222	17.86165237	18.07587051	7	5	0.511771773	-0.191971461	1.378872713	0.986867269	1.330327659	0.781449636	P97742	CPT1A_MOUSE	Cpt1a	Carnitine O-palmitoyltransferase 1, liver isoform
19.28111076	19.35610962	19.32808495	18.85770035	19.34410095	19.30273819	19.30951691	18.98682022	19.15197372	19.42681313	19.44482613	19.35841179	2	2	0.368257461	0.153588613	0.697072115	0.172331492	0.58706849	-0.241837184	P97765	WBP2_MOUSE	Wbp2	WW domain-binding protein 2
18.26837158	18.95469475	18.17520523	17.93641853	18.49892807	18.6159668	18.33380318	19.1203804	18.73261261	18.14535713	18.17861938	18.82374763	2	2	0.13141098	0.11565272	0.32208709	-0.262841543	0.035716128	-0.032136917	P97770	THUM3_MOUSE	Thumpd3	tRNA (guanine(6)-N(2))-methyltransferase THUMP3
15.81659508	16.14661407	16.35656357	16.25315857	15.33421326	16.65644836	17.31837845	18.20167732	17.57529449	16.3157177	16.58520317	17.26110077	1	1	0.019367188	0.02531751	1.956044732	-1.591859182	0.582068018	-0.639400482	P97783	AF1Q_MOUSE	Mllt11	Protein AF1q
19.16453743	19.84339905	19.30520248	19.04229736	19.34910583	19.60648155	19.9094677	19.84690094	19.72539711	19.10029221	18.77297401	20.5010643	10	10	0.147901864	0.105084737	0.710633966	-0.389542262	0.076244502	-0.125481923	P97789	XRN1_MOUSE	Xrn1	5'-3' exoribonuclease 1
18.90461922	18.72200775	19.45874596	18.84624481	18.73690414	18.61503983	19.3516674	21.36644936	20.32063103	20.93341827	20.34373856	18.91898918	3	3	0.505297277	0.295728048	0.854999546	-1.317791621	0.812333375	-1.33265241	P97792	CXAR_MOUSE	Cxadr	Coxsackievirus and adenovirus receptor homolog
19.95690727	20.67601967	20.75144577	19.23136711	20.42023468	20.17904282	20.20131302	21.5989933	20.4799881	20.8158493	20.57962608	20.45008087	10	10	0.503264822	0.517909368	0.231440529	-0.298640569	0.701346372	-0.671637217	P97798	NEO1_MOUSE	Neo1	Neogenin
23.07699966	23.37349701	23.3195343	22.76329041	23.19135666	23.17904282	23.31108856	23.49494743	23.29941559	23.71363831	23.36025238	23.1223011	5	5	0.545249235	0.212113698	0.423390266	-0.11180687	0.724300274	-0.354167302	P97807	FUMH_MOUSE	Fh	Fumarate hydratase, mitochondrial
19.28553581	19.33368301	19.37024689	19.0045929	19.55447197	19.67055511	19.1644249	19.28541374	19.24701118	18.86289215	18.74895668	19.63986969	3	3	0.133631184	-0.080051422	1.017509465	0.09753863	0.392133573	0.325967153	P97819	PLPL9_MOUSE	Pla2g6	85/88 kDa calcium-independent phospholipase A2
20.60289764	20.82224083	20.78461266	20.15811539	20.79720306	20.78476524	20.84664726	20.65844727	20.44176865	20.35471535	20.41773796	21.01763916	4	4	0.265979567	0.156555812	0.251626135	0.087629318	0.018564828	-0.016669591	P97820	M4K4_MOUSE	Map4k4	Mitogen-activated protein kinase kinase kinase kinase 4
19.9702034	19.85190582	19.78889847	19.66196251	19.75799561	19.71338844	20.33094788	19.89671326	19.92303848	19.67104149	19.30950165	19.86333656	1	1	1.118004165	0.159220378	0.481124843	-0.179897308	0.211550601	0.096488953	P97822	AN32E_MOUSE	Anp32e	Acidic leucine-rich nuclear phosphoprotein 32 family member E
18.57888985	18.64608765	17.93145752	17.88300133	18.28299141	18.72374916	19.05798912	19.34363937	18.20674133	18.18814087	17.98071098	18.84434891	5	5	0.095433495	0.088897705	0.50507616	-0.483978271	0.039264988	-0.041152954	P97855	G3BP1_MOUSE	G3bp1	Ras GTPase-activating protein-binding protein 1
16.52376747	16.45764351	16.44118881	15.8061924	15.87516594	16.36468124	16.20228386	16.40879631	16.03721809	14.82397938	16.20815086	16.50643349	1	1	0.928290602	0.458853404	0.880000557	0.25810051	0.10702181	0.169158618	P97858	S35B1_MOUSE	Slc35b1	Solute carrier family 35 member B1
19.39054298	19.27916145	18.81869888	18.98500824	19.36847305	19.23108482	19.66960907	18.49980927	18.87737083	18.17158127	18.36292267	19.06223297	2	0	0.052491006	-0.032054265	0.137278513	0.147204717	0.921562714	0.662609736	P97863;Q02780;P70255;P70257	NFIA_MOUSE;NFIB_MOUSE;NFIC_MOUSE;NFIX_MOUSE	Nfia;Nfib;Nfic;Nfix	Nuclear factor 1 C-type
21.70186424	21.57648468	21.27937698	21.64026642	21.76994514	21.58621979	22.36986732	21.57545853	21.1941433	22.48667336	22.06447792	21.70617867	5	5	0.432015674	-0.146235148	0.192903519	-0.193914413	0.702322799	-0.42029953	P97930	KTHY_MOUSE	Dtymk	Thymidylate kinase
20.35176659	20.48062325	20.38046265	19.8150425	20.41018105	20.41036987	20.48069572	20.4974556	20.64886475	20.40081215	20.40869331	20.52096367	2	2	0.361005365	0.192419688	0.951171593	-0.13805453	0.439758146	-0.231625239	P97950	RB33A_MOUSE	Rab33a	Ras-related protein Rab-33A
27.38503456	27.00992012	27.12890816	27.35347176	26.9709816	26.99977684	26.98603249	26.40434647	27.06612778	26.78706741	27.07058334	27.06245804	4	4	0.149777588	0.066544215	0.64278457	0.35578537	0.361250314	0.134707133	P98086	C1QA_MOUSE	C1qa	Complement C1q subcomponent subunit A
20.55074692	20.58675194	20.90260887	20.1504612	20.48871422	20.19153404	16.05295753	15.49191189	15.42221832	17.96222496	15.75348854	17.57629967	7	7	1.225269126	0.403132757	3.818081539	5.024339994	1.39686745	3.17956543	P98192	GNPAT_MOUSE	Gnpat	Dihydroxyacetone phosphate acyltransferase
17.87289429	17.94828415	18.34177971	16.97549438	17.46238136	17.9543972	18.20443726	18.20510674	17.72359276	18.58823967	18.31513023	17.60317612	4	4	0.794292231	0.590228399	0.01520535	0.009940465	0.798884427	-0.70475769	P98200	AT8A2_MOUSE	Atp8a2	Phospholipid-transporting ATPase IB
19.03611755	19.2135582	18.89709282	18.71722221	18.98990059	19.07139969	19.02078438	18.93326378	18.49097061	19.14824104	18.67903137	18.97664833	3	3	0.362553119	0.122748693	0.525952108	0.233916601	0.016083426	-0.008466085	P98203	ARVC_MOUSE	Arvcf	Splicing regulator ARVCF
28.32969093	28.45300102	28.41197968	27.70733452	28.49035454	28.4812355	28.40106964	28.49494743	28.23277855	28.04919815	28.3580513	28.48674774	4	2	0.238882481	0.17191569	0.089750715	0.021958669	0.085610009	-0.071690877	P99024	TBB5_MOUSE	Tubb5	Tubulin beta-5 chain
20.23544121	20.34201813	20.84087944	20.40322876	20.42023468	20.20391846	21.35885429	23.15566635	21.4799881	23.5391407	21.83390236	20.37553215	2	0	0.246370083	0.13031896	0.966628979	-1.525389989	0.64439607	-1.573731105	P99027	RLA2_MOUSE	Rplp2	Large ribosomal subunit protein P2
22.94179916	22.83736992	22.98873901	22.36901283	22.66181946	22.66447067	23.01394272	23.71554756	22.14741135	23.29249954	22.7342453	22.846838	4	4	1.301393107	0.357535044	0.025215039	-0.036331177	0.872494506	-0.392759959	P99029	PRDX5_MOUSE	Prdx5	Peroxiredoxin-5, mitochondrial
19.19642639	19.84926796	19.34097481	18.9117527	19.35590363	19.44077682	19.59440422	20.70256996	18.77957726	21.01274109	19.91598892	18.81822968	3	3	0.366059841	0.226078669	0.137800477	-0.229960759	0.401219237	-0.679508845	Q00493	CBPE_MOUSE	Cpe	Carboxypeptidase E
17.12218857	18.18281555	17.92469406	17.59415054	18.51427078	18.02848434	18.70859528	18.51655579	18.14191628	18.01542282	18.11756134	18.27618027	1	1	0.2939214	-0.302402496	0.847995582	-0.712456385	0.113562593	-0.09075292	Q00558	HAP40_MOUSE	F8a1	40-kDa huntingtin-associated protein
17.92662621	18.23857689	18.4395771	18.08638191	18.28791046	18.51671791	18.71673203	17.95213318	17.9584465	19.10026741	17.82704163	18.22109985	4	4	0.187233262	-0.095410029	0.008267797	-0.007510503	0.072907503	-0.085799535	Q00560	IL6RB_MOUSE	Il6st	Interleukin-6 receptor subunit beta
19.65763474	20.31756592	20.1955452	19.14662552	20.09579849	19.89011574	19.33650398	19.40583229	18.58699226	19.28611946	19.2302742	19.95525932	4	2	0.411626067	0.3460687	1.305608248	0.947139104	0.232423905	0.220295588	Q00612	G6PD1_MOUSE	G6pdx	Glucose-6-phosphate 1-dehydrogenase X
22.37444687	22.17171478	22.29096413	22.63204765	22.25030899	22.27899742	22.01042747	21.79105377	21.92303848	22.20687103	22.27073669	22.19841766	5	5	0.31199721	-0.108076096	1.883416484	0.370868683	0.498578492	0.161776225	Q00623	APOA1_MOUSE	Apoa1	Apolipoprotein A-I
21.88501358	21.61712646	21.4749279	21.92005348	21.62099648	21.75981903	22.20746422	21.30480957	21.1941433	21.4930706	21.19384193	21.97138405	7	7	0.29225798	-0.10793368	0.090361936	0.090216955	0.345217627	0.214190801	Q00PI9	HNRL2_MOUSE	Hnrnpul2	Heterogeneous nuclear ribonucleoprotein U-like protein 2
17.62423897	17.72509575	17.46600723	15.40575504	16.96311378	17.48444557	17.67708206	17.59304237	17.61545181	17.59609222	17.19646072	17.19010544	1	1	0.595883425	0.987342517	0.101516072	-0.023411433	0.427478555	-0.709781329	Q01063	PDE4D_MOUSE	Pde4d	3',5'-cyclic-AMP phosphodiesterase 4D
16.63656425	17.29686928	16.38365364	15.40049553	17.21545601	17.13965034	16.71643448	16.49850273	16.1975956	16.37769508	16.19602966	16.81042099	3	3	0.10016838	0.187161764	0.396441338	0.301518122	0.066730839	0.123818715	Q01065	PDE1B_MOUSE	Pde1b	Dual specificity calcium/calmodulin-dependent 3',5'-cyclic nucleotide phosphodiesterase 1B
19.06272697	19.80558968	19.26947403	14.77265739	19.56760788	19.63212585	19.88179207	19.52625084	19.30628014	19.20560455	19.10497093	19.77779388	3	3	0.318872597	1.388466517	0.276057416	-0.192177455	0.314849058	-1.371992747	Q01097	NMDE2_MOUSE	Grin2b	Glutamate receptor ionotropic, NMDA 2B
19.05332756	18.98246956	18.68600082	18.23804283	18.49117279	19.01617432	18.534338	18.34383965	15.75174522	18.84509087	17.98995781	17.67498779	4	3	0.530819089	0.325469335	0.573603311	1.363958359	0.410639106	0.41178449	Q01279	EGFR_MOUSE	Egfr	Epidermal growth factor receptor
16.59411621	16.02465057	15.5147934	16.26075363	16.22016716	15.97675896	16.01978683	14.1622982	15.55185795	16.15186501	15.80882263	15.33922005	2	2	0.115422396	-0.108039856	0.528970655	0.799872398	0.623646319	0.385924021	Q01320	TOP2A_MOUSE	Top2a	DNA topoisomerase 2-alpha
21.65734673	21.22198868	21.49510574	21.72515678	21.42523575	21.72157097	21.01744843	20.48740196	21.14741135	21.28268623	21.09016418	21.38098717	3	3	0.437639234	-0.165840785	1.066299188	0.574059804	1.319645271	0.372708639	Q01339	APOH_MOUSE	Apoh	Beta-2-glycoprotein 1
26.21743393	26.81897736	26.45607185	25.92622948	26.67552567	26.62126541	26.59392357	27.20979118	26.78531837	26.45970535	26.59764671	26.82048607	8	8	0.108206751	0.089820862	0.655147472	-0.365516663	0.325118058	-0.218272527	Q01405	SC23A_MOUSE	Sec23a	Protein transport protein Sec23A
20.12088203	20.64687347	20.74303246	20.10366821	20.6511879	20.68228149	20.01744843	19.78415489	19.71929932	20.03044319	19.62463379	19.97499466	3	3	0.030663044	0.02455012	1.243176252	0.66329511	1.187887576	0.602355321	Q01730	RSU1_MOUSE	Rsu1	Ras suppressor protein 1
21.56396294	22.41586876	22.63806343	21.32379341	22.7421627	22.65322495	21.55495071	22.78080177	21.4752655	22.65778542	22.62524033	22.03849792	3	3	0.019821174	-0.033761978	0.191908168	0.268959045	0.144062842	-0.200780869	Q01768	NDKB_MOUSE	Nme2	Nucleoside diphosphate kinase B
18.98339272	18.76067924	18.76541901	18.55133629	18.72162437	19.14371872	18.65120888	18.8283577	19.16591072	18.74773026	19.0535965	19.27948761	6	5	0.054215719	0.030937195	0.094066902	-0.045328776	0.399544929	-0.221378326	Q01815	CAC1C_MOUSE	Cacna1c	Voltage-dependent L-type calcium channel subunit alpha-1C
23.35683632	23.97858238	24.03081322	23.2032032	23.85763931	23.62126541	23.20439148	24.19635201	22.88259506	23.88559151	23.68452454	22.73201752	15	15	0.323571283	0.228041331	0.318711008	0.360964457	0.111266381	0.126658122	Q01853	TERA_MOUSE	Vcp	Transitional endoplasmic reticulum ATPase
23.03490829	23.75781441	23.18936729	22.03881645	23.59460449	23.423666	23.31108856	23.53210068	22.25326729	23.03044319	23.00869942	22.7926178	12	8	0.214175273	0.308334351	0.253192935	0.295211156	0.048914937	0.075108846	Q02053	UBA1_MOUSE	Uba1	Ubiquitin-like modifier-activating enzyme 1
23.52394676	23.39848518	23.5896225	23.34406662	23.25873756	23.59799576	23.13830376	22.60132599	23.37741661	23.20427322	23.47302055	23.40795517	2	2	0.360577043	0.1037515	0.759110674	0.465002696	0.10641551	0.038516998	Q02105	C1QC_MOUSE	C1qc	Complement C1q subcomponent subunit C
18.24694252	18.81649017	18.95014763	18.07595444	18.66105652	18.73185349	18.79939842	18.49970245	18.48274612	17.98245049	18.27035332	18.64739418	2	2	0.238765508	0.18157196	0.114315406	0.077244441	0.267377865	0.189555486	Q02111	KPCT_MOUSE	Prkcq	Protein kinase C theta type
20.77944756	21.00944328	20.94723129	20.47851563	21.12067413	21.23442078	21.53062057	22.19789505	20.97748756	21.61931038	21.29548264	21.32549286	5	5	0.043310131	-0.032496134	0.698359838	-0.656627019	0.759183686	-0.46889178	Q02248	CTNB1_MOUSE	Ctnnb1	Catenin beta-1
23.95021248	23.06558609	22.81903648	21.46315193	21.91919518	21.503479	21.87397957	22.34989738	21.45621872	22.87092781	23.14565849	22.27365303	11	8	1.573197079	1.649669647	1.446228303	1.384913127	1.546324199	-1.134804408	Q02257	PLAK_MOUSE	Jup	Junction plakoglobin
20.46880531	20.13370132	20.33640671	20.67268944	19.96455574	20.34477997	20.09913254	19.7965126	19.1370697	19.98274612	19.89022636	19.49031639	2	2	0.020631635	-0.0143706	0.841375556	0.635399501	0.970007349	0.539578756	Q02526	ZFP41_MOUSE	Zfp41	Zinc finger protein 41
18.60571289	18.82124519	19.41214752	18.97524643	18.96328545	19.5460434	18.04956245	19.13129616	19.45145607	17.36610031	18.57752228	19.40223694	2	2	0.27939023	-0.215156555	0.047622744	0.068930308	0.453102583	0.712905248	Q02614	S30BP_MOUSE	Sap30bp	SAP30-binding protein
18.56367111	19.30436134	19.30410767	18.748703	19.36087799	19.43559265	19.7807312	21.44127274	19.11476898	20.760355	20.40869331	19.48901749	5	5	0.139659829	-0.124344508	0.579484927	-1.054877599	1.031603936	-1.037630717	Q02819	NUCB1_MOUSE	Nucb1	Nucleobindin-1
20.44042397	21.18191147	20.83297539	20.13503265	21.16917229	21.01303291	20.31963348	21.05545044	20.40250778	20.51419449	21.01467323	20.70617867	5	4	0.040107595	0.046024323	0.288401331	0.225906372	0.025294458	0.027397156	Q03137	EPHA4_MOUSE	Epha4	Ephrin type-A receptor 4
16.12874031	16.50042152	16.41939735	14.99600792	16.3629818	16.15309715	16.25159645	16.28580284	15.99616623	16.02893066	16.15928078	15.94103909	2	2	0.454111071	0.51215744	0.515425319	0.171664556	0.169041644	-0.205721219	Q03146	DDR1_MOUSE	Ddr1	Epithelial discoidin domain-containing receptor 1
15.56069088	15.84018898	15.9180975	16.020298	16.00629234	15.79652691	16.64117432	16.24170685	15.76253128	16.96177101	16.55545235	15.99239254	3	3	0.558363429	-0.168046633	0.662766358	-0.44214503	0.751323091	-0.562166214	Q03157	APLP1_MOUSE	Aplp1	Amyloid beta precursor like protein 1
19.43128586	20.02210617	19.80239868	19.37723351	20.01849365	19.89445877	18.90160561	19.22995377	18.43368912	18.80498505	18.80379105	19.16803169	3	2	0.014510034	-0.011465073	1.399879293	0.896847407	1.519509071	0.837792714	Q03173	ENAH_MOUSE	Enah	Protein enabled homolog
26.51830101	26.47821236	26.50508881	26.45889854	26.47008324	26.41036987	26.40106964	26.56085014	26.1444397	26.80860138	26.39787865	26.12677193	15	15	1.102952852	0.054083506	0.40797245	0.131747564	0.003154314	0.002033234	Q03265	ATPA_MOUSE	Atp5f1a	ATP synthase F(1) complex subunit alpha, mitochondrial
20.00937462	20.44720078	20.4749279	19.25408554	20.22758865	20.25241661	19.35612297	19.53599358	19.77532959	19.43273544	19.49686432	19.73365784	1	1	0.449396581	0.399137497	1.718769514	0.75468572	0.406114416	0.356944402	Q03958	PFD6_MOUSE	Pfdn6	Prefoldin subunit 6
16.34525681	17.79738045	17.28240776	15.89670944	17.63080406	17.60668182	16.88246346	17.88251114	17.35075188	16.35734367	16.68833923	17.22690773	1	1	0.046182142	0.096949895	0.167286685	-0.230227153	0.166933491	0.287201564	Q04207	TF65_MOUSE	Rela	Transcription factor p65
25.52112579	25.77194405	25.57784653	25.05222702	25.58346558	25.61548424	25.82029533	25.63529968	24.91085052	25.61198044	25.05436325	25.50793457	7	6	0.418522392	0.206579844	0.213813106	0.168156942	0.034614711	0.025632858	Q04447	KCRB_MOUSE	Ckb	Creatine kinase B-type
19.4886322	20.00052071	19.47897339	18.17286301	19.60119629	19.73330498	19.68543053	18.77083206	18.18583298	19.70974731	19.17484283	18.9453373	3	3	0.358751522	0.486920675	0.676975549	0.775343577	0.066513901	-0.107521057	Q04519	ASM_MOUSE	Smpd1	Sphingomyelin phosphodiesterase
20.42118835	20.67601967	20.56358528	20.11943436	20.5540905	20.68228149	20.54040146	20.22234726	20.55351639	20.18596077	20.15109253	20.5599575	21	21	0.203766898	0.101662318	0.360231392	0.114842733	0.285480684	0.152931849	Q04690	NF1_MOUSE	Nf1	Neurofibromin
20.57705879	20.64687347	20.61980057	19.40322876	20.49823761	20.58148193	20.66186523	20.60365486	20.7694931	20.14321136	20.26573563	20.960495	5	2	0.450283843	0.453594844	0.492337167	-0.063760122	0.253444224	-0.295497894	Q04735	CDK16_MOUSE	Cdk16	Cyclin-dependent kinase 16
19.94348526	18.95762825	20.15806961	19.16599083	19.40199089	19.48918915	19.48664665	18.52272415	19.71833611	19.66971588	19.54594421	20.08602715	2	2	0.333040573	0.334004084	0.35491495	0.443825404	0.959113756	-0.414838791	Q04736	YES_MOUSE	Yes1	Tyrosine-protein kinase Yes
21.62828445	22.1231575	22.8089962	21.73797989	22.23330307	22.78270149	20.9382782	22.07907486	23.4271698	20.49732018	22.09580994	23.28824043	10	10	0.048417939	-0.064515432	0.015697738	0.038638433	0.118105407	0.290871302	Q04750	TOP1_MOUSE	Top1	DNA topoisomerase 1
14.62045002	15.11831284	15.57020378	14.44774914	16.49606705	16.27742577	15.20315456	15.33339596	14.6596508	15.21479321	16.93712425	16.30761337	1	1	NaN	0	0.036944156	0.037588437	NaN	0	Q04899	CDK18_MOUSE	Cdk18	Cyclin-dependent kinase 18
19.24680901	20.25455666	19.74836731	19.2364006	20.29470253	19.91012192	19.89608955	21.57070351	20.27788162	20.8692894	21.60360527	20.27365303	3	3	0.051682237	-0.063830694	0.61143042	-0.831647237	1.033971666	-1.101774216	Q05186	RCN1_MOUSE	Rcn1	Reticulocalbin-1
19.20371819	18.9563427	18.86296082	18.61637497	18.79371452	19.10508347	19.24704552	19.04367828	19.47202492	18.87596703	18.75031662	19.70239067	2	2	0.404111444	0.169282913	0.696723151	-0.246575673	0.323135429	-0.271167119	Q05512	MARK2_MOUSE	Mark2	Serine/threonine-protein kinase MARK2
14.50587749	15.4533844	16.05870056	15.47229576	15.6325531	17.17182732	17.16779327	18.35530853	17.12444115	17.2270546	18.87862015	17.52966499	2	2	NaN	0	1.652054818	-2.209860166	1.129837319	-1.786221186	Q05722	CO9A1_MOUSE	Col9a1	Collagen alpha-1(IX) chain
24.52957153	24.7291317	24.64146233	24.07261848	24.61663055	24.65548134	24.62442017	24.44387436	24.43327141	24.1846447	24.24428749	24.86252022	3	3	0.364099952	0.18514506	0.715891885	0.132866542	0.020597081	0.017759323	Q05816	FABP5_MOUSE	Fabp5	Fatty acid-binding protein 5
18.38838577	18.83293533	18.31357002	16.12327385	15.8663168	18.75684357	17.95875931	18.44327927	18.30727959	19.28767204	18.31036949	18.16519737	2	2	0.650565348	1.596152306	0.561612524	0.275190989	0.689669681	-1.672268232	Q05909	PTPRG_MOUSE	Ptprg	Receptor-type tyrosine-protein phosphatase gamma
24.89463425	24.8984127	24.75039673	24.51771355	24.90315437	24.75351334	25.82780266	24.87346077	24.51031113	26.14625931	25.31255531	25.03677177	17	17	0.403166261	0.123020808	0.201421359	-0.222710292	0.868646978	-0.773735046	Q05920	PYC_MOUSE	Pc	Pyruvate carboxylase, mitochondrial
17.59439087	18.41791153	18.65550613	15.89162922	18.50517845	18.16379929	18.00563431	18.5115757	17.68880844	16.83041954	15.29372311	15.06544971	1	1	0.30837812	0.702400525	0.141405762	0.153930028	0.810550549	1.790338198	Q05A62	DNAL1_MOUSE	Dnal1	Dynein axonemal light chain 1
19.66544151	20.35409164	20.06664658	19.32379341	19.95074844	19.97740936	19.92808533	20.37192345	20.15333748	19.8692894	19.99062729	20.34236526	6	6	0.402680598	0.278076172	0.195449258	-0.12238884	0.532334876	-0.316776911	Q05BC3	EMAL1_MOUSE	Eml1	Echinoderm microtubule-associated protein-like 1
19.47878075	18.85290146	19.1370697	19.47851563	19.29457474	19.45043945	18.67420006	17.72782135	18.46723557	18.59462929	18.69748306	18.76892281	3	1	0.527060547	-0.251592636	1.1271048	0.866498311	3.122447241	0.720831553	Q05CL8	LARP7_MOUSE	Larp7	La-related protein 7
22.3769455	22.75098228	22.91389465	22.48613739	22.61663055	22.92226791	21.76140022	22.38552284	22.87544441	21.56770897	22.52207565	22.75109863	11	11	0.008964808	0.005595525	0.380956409	0.339818319	0.40477891	0.394717534	Q05D44	IF2P_MOUSE	Eif5b	Eukaryotic translation initiation factor 5B
21.28416824	21.60707283	21.42321205	21.04295731	21.49823761	21.48330116	21.4394722	21.85891151	21.53548241	22.0851078	21.64655685	21.55030823	2	2	0.209228312	0.096652349	0.470254666	-0.173137665	0.876091038	-0.419158936	Q06138	CAB39_MOUSE	Cab39	Calcium-binding protein 39
18.04803658	17.84876251	14.89799118	17.38301849	17.13774681	18.19145966	17.91888237	17.5331955	18.53687477	17.40967751	17.36401939	18.12309265	2	2	0.221017072	-0.639144897	0.389583946	-1.06472079	0.052431919	-0.06152153	Q06180	PTN2_MOUSE	Ptpn2	Tyrosine-protein phosphatase non-receptor type 2
19.87444496	20.29269028	20.71749687	21.10762596	20.14512634	20.32223892	20.30822754	21.81134605	19.81277847	22.36172485	21.96617508	19.56458855	2	2	0.235457647	-0.230119705	0.199166122	-0.349239985	0.322273908	-0.772499084	Q06185	ATP5I_MOUSE	Atp5me	ATP synthase F(0) complex subunit e, mitochondrial
15.51704311	15.20359516	18.34920311	15.98606873	16.57498932	18.11315918	16.04442596	19.19046021	15.83068752	17.7877636	17.86264992	18.1713562	1	1	0.168124451	-0.534791946	0.170169792	-0.665244102	0.624654472	-1.049184163	Q06335	APLP2_MOUSE	Aplp2	Amyloid beta precursor like protein 2
20.71771812	20.63702583	20.59196663	20.50276375	20.5540905	20.45249557	20.59773445	20.39361954	20.23382568	20.93967819	20.53875351	20.46042252	4	4	1.412273627	0.145786921	0.858015835	0.240510305	0.358888909	-0.143168132	Q06890	CLUS_MOUSE	Clu	Clusterin
19.36130142	19.82982254	19.85054398	19.08933258	19.65327835	19.38226128	19.34066772	20.2463932	19.47882271	19.8692894	19.99062729	19.47639465	2	2	0.599615969	0.305598577	0.008063658	-0.008071899	0.831999612	-0.403813044	Q07076	ANXA7_MOUSE	Anxa7	Annexin A7
17.72514153	18.18721199	17.61584854	17.83140564	17.73563957	17.77525711	18.09293556	17.57517624	16.98011398	18.40658569	18.28531456	18.1296463	2	2	0.119955874	0.061966578	0.318746235	0.293325424	1.771482374	-0.493081411	Q07079	IBP5_MOUSE	Igfbp5	Insulin-like growth factor-binding protein 5
17.37917137	18.04862976	17.8510685	14.73637867	17.037323	17.98392105	18.02421188	18.88279343	18.02820206	18.67798996	18.18756866	17.90262222	9	9	0.459366243	1.17374897	0.707543496	-0.552112579	0.654958573	-1.670186043	Q07113	MPRI_MOUSE	Igf2r	Cation-independent mannose-6-phosphate receptor
20.38192749	20.45842743	20.57310867	20.38377571	20.6511879	20.45249557	20.51085663	20.12194633	19.65133095	20.51419449	20.22509384	20.08602715	5	4	0.089221944	-0.024665197	0.574277899	0.376443227	0.645898266	0.220714569	Q07235	GDN_MOUSE	Serpine2	Glia-derived nexin
22.05999947	21.96290016	21.93620491	22.17707443	22.22185326	21.9881897	22.63472939	21.97858238	21.57574654	22.80902863	22.20694542	22.00356483	10	10	0.756598928	-0.142670949	0.082148347	-0.076651255	0.319047718	-0.210807165	Q07417	ACADS_MOUSE	Acads	Short-chain specific acyl-CoA dehydrogenase, mitochondrial
22.22992516	21.18191147	21.4698391	21.58171463	21.58569908	21.68228149	21.48576546	21.62215042	21.57132721	21.85611343	21.50520134	21.7018261	1	1	0.010565025	0.010660172	0.070713838	0.067477544	0.249412435	-0.071148554	Q07456	AMBP_MOUSE	Ambp	Protein AMBP
18.60035515	17.98480225	17.9078331	18.20957184	18.16106987	17.55531502	18.66282082	17.7532444	17.29139137	18.41121292	17.49816322	17.8875618	1	1	0.245919383	0.189011256	0.216850675	0.261844635	0.043256987	0.043006261	Q07646	MEST_MOUSE	Mest	Mesoderm-specific transcript protein
19.98337936	20.29269028	20.55399895	19.9178009	20.51709557	20.04780006	20.41841125	21.5124054	20.36215019	20.68038559	20.22509384	19.90151596	2	2	0.179065398	0.115790685	0.486803497	-0.487632751	0.13718565	-0.10809962	Q07813	BAX_MOUSE	Bax	Apoptosis regulator BAX
17.20656586	17.57210732	17.61794662	17.37102318	17.17140198	17.42441559	17.58734703	17.58735275	17.38088799	17.07157898	16.60354233	17.82820129	2	2	0.388789693	0.143259684	0.129304294	-0.052989324	0.148666522	0.154506048	Q08274	DMWD_MOUSE	Dmwd	Dystrophia myotonica WD repeat-containing protein
20.3918438	20.3051815	20.75144577	20.39677238	20.56319237	20.35592079	19.9734745	19.6742363	19.37826157	19.64308548	20.29548264	19.39193726	1	1	0.102690305	0.044195175	1.635462574	0.807499568	0.897553046	0.661793391	Q08288	LYAR_MOUSE	Lyar	Cell growth-regulating nucleolar protein
21.87797546	22.31756592	22.24702072	21.84853935	22.26989937	22.08174706	22.41309738	22.6828804	22.13249207	23.09635735	22.61544609	22.27658272	5	4	0.166415277	0.080792109	0.552146787	-0.261969248	0.948977319	-0.596066793	Q08331	CALB2_MOUSE	Calb2	Calretinin
17.69194794	17.80764961	17.91749954	17.32476234	17.87162781	18.14413071	18.13587952	18.29494858	18.22418976	18.06842422	17.24324799	17.47916985	4	4	0.033015492	0.025525411	2.055587697	-0.412640254	0.205940386	0.183226267	Q08460	KCMA1_MOUSE	Kcnma1	Calcium-activated potassium channel subunit alpha-1
15.88141251	17.54903603	17.12937927	14.92337036	17.66009331	17.77255821	17.42737007	17.20763779	17.17036819	16.8032093	17.15527725	17.15658951	3	3	0.021024279	0.067935308	0.305058258	-0.415182749	0.090374625	-0.253018061	Q08509	EPS8_MOUSE	Eps8	Epidermal growth factor receptor kinase substrate 8
19.90245819	19.83646393	19.78100014	19.92679024	19.74469185	20.08844185	20.1889286	19.67285156	19.72451782	19.10140228	19.41137886	19.67216301	5	5	0.290046876	-0.080000559	0.042744081	-0.022125244	1.184607274	0.524993261	Q08943	SSRP1_MOUSE	Ssrp1	FACT complex subunit SSRP1
15.3190403	15.70445824	15.93529224	18.08960724	16.74796486	18.29224396	18.25660133	18.42549515	18.52664375	18.07707214	17.94408798	19.1966362	2	2	1.41626714	-2.057008425	2.904624359	-2.749983152	0.480020166	-0.695993423	Q0KK55	KNDC1_MOUSE	Kndc1	Kinase non-catalytic C-lobe domain-containing protein 1
18.50911522	18.81989288	19.08288956	17.81322861	18.66235161	18.81765366	17.23278046	16.80303001	15.05811024	17.2735424	15.34513378	17.20842171	2	2	0.434316933	0.372887929	1.226297723	2.439325651	1.077068419	1.822045326	Q0KL01	UBX2B_MOUSE	Ubxn2b	UBX domain-containing protein 2B
21.87090492	22.05082703	21.84874153	21.13890457	21.84649849	21.91475487	22.38623047	22.21017265	22.08057976	21.92397881	21.63884163	22.35072899	27	23	0.440115707	0.290105184	1.250453733	-0.3021698	0.448068887	-0.337797165	Q0KL02	TRIO_MOUSE	Trio	Triple functional domain protein
20.320961	20.54523277	20.45446396	19.80532646	20.10828972	20.34477997	20.51085663	20.39361954	20.61491585	19.85611343	19.59948921	20.83893394	9	9	0.85912867	0.354087194	0.294045099	-0.066244761	0.00941628	-0.012046814	Q0P5W1	VPS8_MOUSE	Vps8	Vacuolar protein sorting-associated protein 8 homolog
17.25536537	17.18668175	17.33680153	17.30961227	17.1327858	17.29433441	17.49903679	17.02110672	16.80367279	17.47171593	17.23613167	17.43553352	1	1	0.068490282	0.014038722	0.267925892	0.15167745	0.655117945	-0.135549545	Q0PHV7	DACT3_MOUSE	Dact3	Dapper homolog 3
17.34529877	17.18895912	16.95994759	16.96693039	16.27947235	17.16456985	17.33382988	18.43804741	18.49363327	18.22385788	17.53093147	17.2262764	3	1	0.50602679	0.361077627	0.903875538	-0.923768361	1.00513965	-0.856697718	Q0V8T9	CTP5A_MOUSE	Cntnap5a	Contactin-associated protein like 5-1
14.05729103	15.85633373	16.58890343	15.83971596	16.90444756	15.53766823	15.64000797	17.02774811	15.7211647	17.39547348	15.72732639	15.99806309	1	1	0.269390252	-0.593101184	0.283222443	-0.628797531	0.157635238	-0.279677073	Q0VBD0	ITB8_MOUSE	Itgb8	Integrin beta-8
20.94348526	19.59187126	18.80447006	15.11873722	18.10390091	15.1316185	15.71109676	17.35907555	15.2340517	19.78836823	20.48812675	19.10107803	1	1	1.348655981	3.661856651	1.827789499	3.67853419	1.296486199	-3.674438794	Q0VBK2	K2C80_MOUSE	Krt80	Keratin, type II cytoskeletal 80
18.04652596	17.58734131	17.54618263	18.04658699	17.40470695	18.18529701	17.17495155	17.04509163	16.73014832	17.14769173	17.23856735	17.11076546	5	5	0.200521375	-0.152180354	1.608014527	0.743286133	1.027372017	0.713188807	Q0VBL3	RBM15_MOUSE	Rbm15	RNA-binding protein 15
19.34849548	19.99937248	19.55632591	18.8997612	19.67516327	19.69682503	19.43539047	19.6078434	19.825634	19.20767975	19.25317001	19.96757126	6	6	0.255839876	0.210814794	0.017310296	0.011775335	0.04984678	-0.052223841	Q0VE82	CPNE7_MOUSE	Cpne7	Copine-7
20.59433556	21.27375031	20.81703377	19.89049339	21.10828972	20.81736946	20.39703751	20.80326271	20.24496651	20.58777428	20.60360527	20.16402817	12	8	0.270096033	0.289655685	0.721615645	0.413284302	0.138690888	0.153581619	Q0VF55	Q0VF55_MOUSE	Atp2b3	Calcium-transporting ATPase
16.2249279	17.1072731	16.34223366	15.20172215	16.58826256	16.89202881	16.6053524	16.12819672	15.96670532	16.33296776	15.96391678	17.31056023	4	4	0.21242934	0.33080705	0.402847425	0.324726741	0.177327855	-0.308477084	Q0VGY8	TANC1_MOUSE	Tanc1	Protein TANC1
21.80193138	22.25133133	22.00465965	21.23972893	22.15117645	21.9881897	22.05546188	22.23141289	21.58892059	22.19906425	22.05581284	21.74053001	16	16	0.283655631	0.226275762	0.092682227	0.060709	0.25295343	-0.205437342	Q11011	PSA_MOUSE	Npepps	Puromycin-sensitive aminopeptidase
21.320961	21.54523277	21.1955452	20.8150425	21.25593376	21.36145973	21.44989014	21.78285789	21.39252472	21.50999451	21.24555779	21.23200607	13	13	0.447917838	0.20976766	0.516322751	-0.187844594	0.397038252	-0.185040792	Q148V7	RELCH_MOUSE	Relch	RAB11-binding protein RELCH
17.20240593	17.34378242	17.89108849	15.79626942	17.5842762	18.19587517	17.97052765	18.50312233	17.69138527	17.84119034	15.26328468	17.3646946	1	1	0.134287453	0.286952019	0.838660055	-0.575919469	0.12626135	0.369083722	Q149C2	MIPT3_MOUSE	Traf3ip1	TRAF3-interacting protein 1
18.31052589	18.52946854	16.29442024	18.17778206	18.68810272	18.43397141	18.68259811	18.0487442	17.94970894	18.34391785	17.72169495	17.93652725	1	1	0.378869579	-0.721813838	0.25902784	-0.515545527	0.847609389	0.432572047	Q149L6	DJB14_MOUSE	Dnajb14	DnaJ homolog subfamily B member 14
19.56616783	19.33079338	19.2916584	20.4476223	19.43634796	20.11491394	20.40776443	20.25826836	20.54452705	19.55933952	19.8639946	21.13849449	8	8	0.763611568	-0.603421529	2.967895518	-1.00731341	0.118720236	-0.187648137	Q14B70	HDX_MOUSE	Hdx	Highly divergent homeobox
17.10296249	17.64705467	17.05107498	15.17541313	15.59588242	16.76430702	16.99042702	17.81164932	16.85750771	18.02878189	16.92249107	15.37941742	2	2	1.094724654	1.421829859	0.045025307	0.047169367	0.430285796	-0.931695938	Q14BI2	GRM2_MOUSE	Grm2	Metabotropic glutamate receptor 2
17.01017761	17.75150108	17.47623634	16.97551537	17.49986839	17.98375511	17.39307022	17.8073101	17.50845337	16.73705101	17.82026482	17.94488907	2	2	0.070783157	-0.073741277	0.243374146	-0.156972885	0.009775616	-0.014355342	Q14BV6	YDJC_MOUSE	Ydjc	Carbohydrate deacetylase
20.83137512	20.86505318	20.73457146	20.56741714	20.75810432	20.92601013	21.22576523	20.90495872	20.84465027	21.49732018	21.26573563	20.99647522	6	6	0.1989964	0.059822718	0.583242349	-0.181458155	1.272547737	-0.502666473	Q14C51	PTCD3_MOUSE	Ptcd3	Small ribosomal subunit protein mS39
15.54155922	16.84578323	17.05204391	15.1870575	16.17358017	14.88945293	16.88925171	16.60626984	17.135355	17.07148743	15.95281792	16.54231834	3	3	0.796004904	1.06309859	0.305150379	-0.397163391	1.017735618	-1.10551103	Q14CH0	F171B_MOUSE	Fam171b	Protein FAM171B
21.54631424	21.49704933	21.33640671	21.64572144	21.63832664	21.70859337	21.84270096	21.63131142	20.93684578	22.01866722	21.9753933	21.81897926	12	12	1.148629553	-0.20429039	0.011606767	-0.010362625	1.473839671	-0.27346611	Q14CH7	SYAM_MOUSE	Aars2	Alanine--tRNA ligase, mitochondrial
20.03490829	19.03167915	18.97229958	19.85326195	19.10824013	19.1758213	20.01744843	18.45690727	18.42356682	20.51419449	18.8538208	19.24302864	7	7	0.026056448	-0.032812119	0.234521705	0.380321503	0.099441906	-0.15790685	Q14DH7	ACSS3_MOUSE	Acss3	Acyl-CoA synthetase short-chain family member 3, mitochondrial
15.82546616	18.8024292	19.10598564	18.66041183	19.06835365	18.86448669	19.19338989	19.07697868	18.4000473	18.96438217	18.77568436	18.86209869	6	6	0.338225895	-0.953123728	0.346404479	-0.978844961	0.007332521	-0.002971013	Q1HFZ0	NSUN2_MOUSE	Nsun2	RNA cytosine C(5)-methyltransferase NSUN2
16.29298592	16.69986916	14.89023781	15.88158035	15.94880772	16.18084145	16.76848221	17.0259819	15.73374557	16.84126663	15.99958801	16.03936577	1	1	0.024386808	-0.042712212	0.330930963	-0.548372269	0.392590548	-0.289663633	Q2KN98	CYTSA_MOUSE	Specc1l	Cytospin-A
19.69648361	19.52849007	19.33625984	19.28237343	19.33148766	19.3473568	19.57467461	19.4811039	20.05548859	19.44850159	19.24289131	20.33113861	4	4	0.71880526	0.200005213	0.361422014	-0.183344523	0.39759967	-0.35377121	Q2M3X8	PHAR1_MOUSE	Phactr1	Phosphatase and actin regulator 1
19.60957336	19.95153236	19.65709305	18.74508095	19.83291626	19.73436165	20.13830376	19.90592194	19.79458237	19.56731415	19.37570763	20.13849449	4	4	0.317623894	0.30194664	0.632597037	-0.206869761	0.239612643	-0.256385803	Q2NL51	GSK3A_MOUSE	Gsk3a	Glycogen synthase kinase-3 alpha
23.89027023	24.14416885	24.40199661	23.70570374	23.84836197	23.8453064	23.47305489	24.38416862	24.37107658	23.12410355	24.19252586	24.09601021	8	8	0.872924865	0.345687866	0.070617683	0.069378535	0.003977668	-0.004422506	Q2PFD7	PSD3_MOUSE	Psd3	PH and SEC7 domain-containing protein 3
15.43097019	16.26257515	15.2187109	14.87635994	15.58410358	15.61434937	15.47967434	16.88453674	15.40640068	15.76731396	15.99403381	15.90330696	2	2	0.279133091	0.279147784	0.187325885	-0.286118507	0.819916788	-0.529947281	Q2PZL6	FAT4_MOUSE	Fat4	Protocadherin Fat 4
18.21270561	18.25884247	17.89834976	17.8586216	17.77382088	18.1399498	18.43955994	18.56283188	19.21081352	18.15920258	18.00980949	18.29257774	6	6	0.557671358	0.199168523	0.968936105	-0.614435832	0.753708027	-0.229732513	Q2TBE6	P4K2A_MOUSE	Pi4k2a	Phosphatidylinositol 4-kinase type 2-alpha
22.22992516	21.90663338	21.99760628	21.90875626	21.83902359	21.8492527	21.98558426	20.97858238	20.44176865	22.04793167	21.08449554	21.11249924	10	10	0.700113413	0.179044088	0.750597397	0.909409841	0.537167235	0.450702031	Q2TPA8	HSDL2_MOUSE	Hsdl2	Hydroxysteroid dehydrogenase-like protein 2
14.76032066	17.5855732	17.14809418	16.55709648	16.99041557	17.17818069	17.29575348	18.78210449	16.97718811	17.56636429	18.12669373	15.21244335	2	2	0.161870095	-0.410568237	0.484449451	-1.187019348	0.020844044	-0.059936206	Q2WF71	LRFN1_MOUSE	Lrfn1	Leucine-rich repeat and fibronectin type III domain-containing protein 1
19.41335869	19.51741409	18.96998215	18.70142555	19.13710594	19.33461571	19.01856613	19.63605309	19.33659172	18.91880989	18.75803757	19.31170273	3	3	0.409213706	0.242535909	0.041935391	-0.030152003	0.08766548	0.061532338	Q2YDW2	MSTO1_MOUSE	Msto1	Protein misato homolog 1
18.20826721	18.70597649	18.53064728	18.19895363	18.3174572	18.06468773	18.28239632	18.59885406	17.49430847	18.49003983	18.23610306	17.72677803	2	1	0.75139367	0.287930806	0.397902513	0.356444041	0.060282838	0.042725881	Q32Q92	ACOT6_MOUSE	Acot6	Acyl-coenzyme A thioesterase 6
17.74329758	18.14772987	18.25267792	18.0617981	18.50540161	18.11310196	18.2916832	18.61426735	17.69820213	18.27463913	18.53541374	18.25122643	2	2	0.35545642	-0.178865433	0.185439434	-0.153482437	0.304452903	-0.126992544	Q33DR2	DPS1_MOUSE	Pdss1	All trans-polyprenyl-diphosphate synthase PDSS1
17.7002449	17.7120533	18.14792061	15.30395031	15.58989143	16.52754974	18.10292816	18.72053719	18.16605186	18.3196106	18.4409008	19.01003075	1	1	1.705508166	2.046275775	0.887359704	-0.4764328	2.221393459	-2.783050219	Q33DR3	DLP1_MOUSE	Pdss2	All trans-polyprenyl-diphosphate synthase PDSS2
17.1883297	18.04270554	17.84930038	17.17841721	17.98430252	17.7716732	17.61846542	17.485569	16.98650932	17.09526825	17.17014503	17.40036011	4	4	0.047082432	0.048647563	0.433748825	0.329930623	0.668050143	0.422873179	Q3B7Z2	OSBP1_MOUSE	Osbp	Oxysterol-binding protein 1
17.06982613	17.1980114	17.15814209	17.09420013	17.69563866	17.0310154	16.98947906	16.94104958	16.86509323	17.34017754	15.99967003	16.7657814	2	2	0.222085622	-0.131624858	1.794425247	0.210119247	0.546355757	0.57174174	Q3KNM2	MARH5_MOUSE	Marchf5	E3 ubiquitin-protein ligase MARCHF5
19.61938095	19.99370003	19.98339272	19.18310928	19.89416504	20.06147385	19.74788666	19.95048523	19.86357689	20.55553436	20.47951508	20.5010643	2	2	0.190970776	0.152575175	0.027661852	0.011508306	1.016668433	-0.799121857	Q3TBW2	RM10_MOUSE	Mrpl10	Large ribosomal subunit protein uL10m
[truncated: 3,038 more rows]
