# Supplementary material for: Activity-dependent ribosome profiling reveals the landscape of canonical and non-canonical translation in brain tissue
Source: Nat Commun. 2026 Jul 23;17:6179. doi: 10.1038/s41467-026-74968-z (PMC13396407; doi:10.1038/s41467-026-74968-z)
Supplement: Supplementary file 16 — Source Data [file 41467_2026_74968_MOESM16_ESM.zip]

Archive with 30 entries (29 files):
- Source_data/
- __MACOSX/._Source_data
- Source_data/Supplementary Fig2e_middle.tif
- __MACOSX/Source_data/._Supplementary Fig2e_middle.tif
- Source_data/Supplementary Fig2a_left.jpg
- __MACOSX/Source_data/._Supplementary Fig2a_left.jpg
- Source_data/.DS_Store
- __MACOSX/Source_data/._.DS_Store
- Source_data/Fig 5e_top left.png
- __MACOSX/Source_data/._Fig 5e_top left.png
- Source_data/Fig 5e_bottom right.png
- __MACOSX/Source_data/._Fig 5e_bottom right.png
- Source_data/Supplementary Fig2a_right.jpg
- __MACOSX/Source_data/._Supplementary Fig2a_right.jpg
- Source_data/Fig 5e_bottom left.png
- __MACOSX/Source_data/._Fig 5e_bottom left.png
- Source_data/Fig 5e_top middle.png
- __MACOSX/Source_data/._Fig 5e_top middle.png
- Source_data/Supplementary Fig2e_right.tif
- __MACOSX/Source_data/._Supplementary Fig2e_right.tif
- Source_data/Supplementary Fig2e_left.tif
- __MACOSX/Source_data/._Supplementary Fig2e_left.tif
- Source_data/Supplementary Fig2c_left.jpg
- __MACOSX/Source_data/._Supplementary Fig2c_left.jpg
- Source_data/Fig 5e_top right.png
- __MACOSX/Source_data/._Fig 5e_top right.png
- Source_data/Supplementary Fig2c_right.tif
- __MACOSX/Source_data/._Supplementary Fig2c_right.tif
- Source_data/Fig 5e_bottom middle.png
- __MACOSX/Source_data/._Fig 5e_bottom middle.png
